# Supplementary material for: Modeling tissue‐relevant Caenorhabditis elegans metabolism at network, pathway, reaction, and metabolite levels
Source: Mol Syst Biol. 2020 Oct 6;16(10):e9649. doi: 10.15252/msb.20209649 (PMC7537831; doi:10.15252/msb.20209649)
Supplement: Supplementary file 3 — Table EV1 [file MSB-16-e9649-s003.xlsx]

## Sheet: Description
Table	Title	Description
EV1	Model modifications	Modifications in iCEL1273 that created iCEL1314, as shown on reactions. Changed Field column indicates which reaction property is modified (see Table EV2 for all properties considered for reaction descriptions). If a reaction is new or deleted, the changed field is shown as ID. iCEL1273 and iCEL1314 columns show the properties before and after the modification respectively. "NA" for ID modificati…

## Sheet: TableEV1
ID	Name	Formula	Genes	Changed field	iCEL1273	iCEL1314	Notes	Issue
EXC0159	Ascaroside 2 exchange	ascr2[e] -->	NA	ID	NA	EXC0159		Ascaroside biosynthesis
EXC0160	Ascaroside 3 exchange	ascr3[e] -->	NA	ID	NA	EXC0160		Ascaroside biosynthesis
EXC0161	Ascaroside 5 exchange	ascr5[e] -->	NA	ID	NA	EXC0161		Ascaroside biosynthesis
EXC0162	Ascaroside 10 exchange	ascr10[e] -->	NA	ID	NA	EXC0162		Ascaroside biosynthesis
EXC0163	Ascaroside 1 exchange	ascr1[e] -->	NA	ID	NA	EXC0163		Ascaroside biosynthesis
EXC0174	Ascaroside 7 exchange	ascr7[e] -->	NA	ID	NA	EXC0174		Ascaroside biosynthesis
EXC0181	Ascaroside 18 exchange	ascr18[e] -->	NA	ID	NA	EXC0181		Ascaroside biosynthesis
RCC0200	Ascarylose synthesis	[c] : g1p + nadh + nadph + ctp + (2) h --> cdpascl + h2o + (2) pi + nad + nadp	Unknown	ID	NA	RCC0200		Ascaroside biosynthesis
RCC0206	ascr1 synthesis	[c] : ascr3coa + nad + h2o + coa --> ascr1coa + nadh + accoa + h	maoc-1 & dhs-28 & daf-22	ID	NA	RCC0206		Ascaroside biosynthesis
RCC0207	ascr3 synthesis	[c] : ascr10coa + o2 --> ascr3coa + h2o2	acox-1.1 | acox-1.4	ID	NA	RCC0207		Ascaroside biosynthesis
RCC0210	Octacosanoic acid synthesis	[c] : lgnccoa + (2) malcoa + (4) nadph + (6) h --> fa28p0coa + (2) co2 + (2) coa + (2) h2o + (4) nadp	elo-1 & let-767 & hpo-8 & art-1	ID	NA	RCC0210		Ascaroside biosynthesis
RCC0211	very long chain ascaroside (w-ascr-C27) synthesis	[c] : fa28p0coa + akg + (2) o2 + nad + nadph + h2o + atp + cdpascl --> 27ascfa27p0coa + succ + co2 + nadh + (3) h + amp + ppi + nadp + cdp + for	Unknown	ID	NA	RCC0211		Ascaroside biosynthesis
RCC0213	ascr5 synthesis	[c] : 27ascfa27p0coa + (12) o2 + (12) h2o + (12) nad + (12) coa --> ascr5coa + (12) h2o2 + (12) nadh + (12) accoa + (12) h	(acox-1.1 | acox-1.2) & maoc-1 & dhs-28 & daf-22	ID	NA	RCC0213		Ascaroside biosynthesis
RCC0218	ascr18 synthesis	[c] : 26ascfa27p0coa + (8) o2 + (8) h2o + (8) nad + (8) coa --> ascr18coa + (8) h2o2 + (8) nadh + (8) accoa + (8) h	(acox-1.1 | acox-3) & maoc-1 & dhs-28 & daf-22	ID	NA	RCC0218		Ascaroside biosynthesis
RCC0219	ascr7 synthesis	[c] : ascr1coa + o2 --> ascr7coa + h2o2	acox-1.1 | acox-1.3	ID	NA	RCC0219		Ascaroside biosynthesis
RCC0226	ascr10 synthesis	[c] : ascr18coa + o2 + h2o + nad + coa --> ascr10coa + h2o2 + nadh + accoa + h	(acox-1.1 | acox-3 | acox-1.4) & maoc-1 & dhs-28 & daf-22	ID	NA	RCC0226		Ascaroside biosynthesis
RCC0227	very long chain ascaroside ((w-1)-ascr-C27) synthesis	[c] : fa28p0coa + (3) o2 + cdpascl + nadph --> 26ascfa27p0coa + h2o2 + cdp + h2o + co2 + nadp	Unknown	ID	NA	RCC0227		Ascaroside biosynthesis
RCC0228	ascr-coa (ascr5) hydrolysis	[c] : ascr5coa + h2o --> ascr5 + coa + h	ND	ID	NA	RCC0228		Ascaroside biosynthesis
RCC0229	ascr-coa (ascr10) hydrolysis	[c] : ascr10coa + h2o --> ascr10 + coa + h	ND	ID	NA	RCC0229		Ascaroside biosynthesis
RCC0230	ascr-coa (ascr3) hydrolysis	[c] : ascr3coa + h2o --> ascr3 + coa + h	ND	ID	NA	RCC0230		Ascaroside biosynthesis
RCC0231	ascr-coa (ascr1) hydrolysis	[c] : ascr1coa + h2o --> ascr1 + coa + h	ND	ID	NA	RCC0231		Ascaroside biosynthesis
RCC0232	ascr-coa (ascr7) hydrolysis	[c] : ascr7coa + h2o --> ascr7 + coa + h	ND	ID	NA	RCC0232		Ascaroside biosynthesis
RCC0233	ascr-coa (ascr18) hydrolysis	[c] : ascr18coa + h2o --> ascr18 + coa + h	ND	ID	NA	RCC0233		Ascaroside biosynthesis
RCC0234	ascr2 synthesis (lumped with hydrolysis)	[c] : ascr7coa + nad + (2) h2o --> ascr2 + co2 + nadh + coa + h	maoc-1 & dhs-28	ID	NA	RCC0234		Ascaroside biosynthesis
TCE5115	ascr5 transport	ascr5[c] --> ascr5[e]	ND	ID	NA	TCE5115		Ascaroside biosynthesis
TCE5116	ascr18 transport	ascr18[c] --> ascr18[e]	ND	ID	NA	TCE5116		Ascaroside biosynthesis
TCE5117	ascr10 transport	ascr10[c] --> ascr10[e]	ND	ID	NA	TCE5117		Ascaroside biosynthesis
TCE5118	ascr3 transport	ascr3[c] --> ascr3[e]	ND	ID	NA	TCE5118		Ascaroside biosynthesis
TCE5119	ascr1 transport	ascr1[c] --> ascr1[e]	ND	ID	NA	TCE5119		Ascaroside biosynthesis
TCE5120	ascr7 transport	ascr7[c] --> ascr7[e]	ND	ID	NA	TCE5120		Ascaroside biosynthesis
TCE5121	ascr2 transport	ascr2[c] --> ascr2[e]	ND	ID	NA	TCE5121		Ascaroside biosynthesis
RC01248	L-Proline:NAD+ 5-oxidoreductase	[c] : 1pyr5c + (2) h + nadh <==> nad + pro-L	F55G1.9	ID	RC01248	NA	Removed from cytosol since flux is dependent on a loop and therefore the reaction is actually not functional.	FBA
RC01251	L-Proline:NADP+ 5-oxidoreductase	[c] : 1pyr5c + (2) h + nadph --> nadp + pro-L	F55G1.9	ID	RC01251	NA	Removed from cytosol since flux is dependent on a loop and therefore the reaction is actually not functional.	FBA
RC03291	trans-4-Hydroxy-L-proline:NAD+ 5-oxidoreductase	[c] : 4hpro-LT + nad <==> 1p3h5c + (2) h + nadh	F55G1.9	ID	RC03291	NA	Removed from cytosol since flux is dependent on a loop and therefore the reaction is actually not functional.	FBA
RC03293	trans-4-Hydroxy-L-proline:NADP+ 5-oxidoreductase	[c] : 4hpro-LT + nadp <==> 1p3h5c + (2) h + nadph	F55G1.9	ID	RC03293	NA	Removed from cytosol since flux is dependent on a loop and therefore the reaction is actually not functional.	FBA
RC03161	ATP:6-deoxy-L-galactose 1-phosphotransferase	[c]: atp + fuc-L --> adp + fuc1p-L + h	C26D10.4	ID	NA	RC03161	Connects to the new reaction RC01951	FBA
RC03300	3,4-Dihydroxyphenylacetaldehyde:NAD+ oxidoreductase	[c]: 34dhpac + nad + h2o --> 34dhpha + nadh + (2) h	alh-5	ID	NA	RC03300	Information in the new human model allow this reaction to carry flux.	FBA
RC03302	3,4-Dihydroxyphenylacetaldehyde:NADP+ oxidoreductase	[c]: 34dhpac + nadp + h2o <==> 34dhpha + nadph + (2) h	alh-5	ID	NA	RC03302	Information in the new human model allow this reaction to carry flux.	FBA
RC04300	4-(2-Aminoethyl)-1,2-benzenediol:oxygen oxidoreductase(deaminating)(flavin-containing)	[c]: dopa + h2o + o2 --> 34dhpac + nh4 + h2o2	amx-2	ID	NA	RC04300	Information in the new human model allow this reaction to carry flux.	FBA
SNK0101	L-Fucose Sink	fuc-L -->	NA	ID	NA	SNK0101	Rescues multiple reactions that need fuc-L. Currently, this metabolite is not available from any source.	FBA
TCM1097	L-Aspartate transport	asp-L[c] <==> asp-L[m]	ND	ID	TCM1097	NA	Removed to establish a proper malate-aspartate shuttle.	Malate-aspartate shuttle
TCM1107	Oxaloacetate transport	oaa[c] <==> oaa[m]	ND	ID	TCM1107	NA	Removed to establish a proper malate-aspartate shuttle.	Malate-aspartate shuttle
RC00342	(S)-malate:NAD+ oxidoreductase	[c] : mal-L + nad <==> oaa + nadh + h	mdh-1	ID	NA	RC00342	Added based on new annotation evidence and also to establish a proper malate-aspartate shuttle.	Malate-aspartate shuttle
TCM5095	Aspartate-glutamate mitochondrial shuttle	asp-L[m] + glu-L[c] <==> asp-L[c] + glu-L[m]	ND	ID	NA	TCM5095	Added to establish a proper malate-aspartate shuttle.	Malate-aspartate shuttle
RC01234	Guanosine 3,5-cyclic phosphate 5-nucleotidohydrolase	[c] : 35cgmp + h2o --> gmp + h	pde-1 | pde-2 | pde-3 | pde-5	Genes	pde-1 | pde-2 | pde-3 | (pde-4 | pde-5 | pde-6)	pde-1 | pde-2 | pde-3 | pde-5	Only four of the previous six pde genes are used based on PMID: 20436480.	Manual curation of GPR associations
RC00631	aldehyde:NAD+ oxidoreductase	fattyald + nad + h2o <==> Rtotal7 + nadh + (2) h	(alh-2 | alh-4) | (alh-11 | alh-12)	Genes	(alh-2 | alh-4) | alh-12	(alh-2 | alh-4) | (alh-11 | alh-12)	alh-11 annotation was updated in KEGG, which changed the overall reaction association scores for this gene.	Manual curation of GPR associations
RC00710	Acetaldehyde:NAD+ oxidoreductase	[c] : acald + nad + h2o --> ac + nadh + (2) h	(alh-2 | alh-4) | (alh-11 | alh-12)	Genes	(alh-2 | alh-4) | alh-12	(alh-2 | alh-4) | (alh-11 | alh-12)	alh-11 annotation was updated in KEGG, which changed the overall reaction association scores for this gene.	Manual curation of GPR associations
RC01752	D-Glyceraldehyde:NAD+ oxidoreductase	[c] : glyald + h2o + nad <==> glyc-R + (2) h + nadh	(alh-2 | alh-4) | (alh-11 | alh-12)	Genes	(alh-2 | alh-4) | alh-12	(alh-2 | alh-4) | (alh-11 | alh-12)	alh-11 annotation was updated in KEGG, which changed the overall reaction association scores for this gene.	Manual curation of GPR associations
RC02678	Indole-3-acetaldehyde:NAD+ oxidoreductase	[c] : id3acald + nad + h2o --> ind3ac + nadh + (2) h	(alh-2 | alh-4) | (alh-11 | alh-12)	Genes	(alh-2 | alh-4) | alh-12	(alh-2 | alh-4) | (alh-11 | alh-12)	alh-11 annotation was updated in KEGG, which changed the overall reaction association scores for this gene.	Manual curation of GPR associations
RC02957	D-Glucuronolactone:NAD+ oxidoreductase	[c] : glac + (2) h2o + nad <==> glcr + (3) h + nadh	(alh-2 | alh-4) | (alh-11 | alh-12)	Genes	(alh-2 | alh-4) | alh-12	(alh-2 | alh-4) | (alh-11 | alh-12)	alh-11 annotation was updated in KEGG, which changed the overall reaction association scores for this gene.	Manual curation of GPR associations
RC03283	4-Trimethylammoniobutanal:NAD+ 1-oxidoreductase	[c] : 4tmeabut + h2o + nad --> 4tmeabutn + (2) h + nadh	(alh-2 | alh-4) | (alh-11 | alh-12)	Genes	(alh-2 | alh-4) | alh-12	(alh-2 | alh-4) | (alh-11 | alh-12)	alh-11 annotation was updated in KEGG, which changed the overall reaction association scores for this gene.	Manual curation of GPR associations
RC04903	5-Hydroxyindoleacetaldehyde:NAD+ oxidoreductase	[c] : 5hoxindact + nad + h2o --> 5hoxindoa + (2) h + nadh	(alh-2 | alh-4) | (alh-11 | alh-12)	Genes	(alh-2 | alh-4) | alh-12	(alh-2 | alh-4) | (alh-11 | alh-12)	alh-11 annotation was updated in KEGG, which changed the overall reaction association scores for this gene.	Manual curation of GPR associations
RC05050	N4-Acetylaminobutanal:NAD+ oxidoreductase	[c] : n4abutn + nad + h2o --> 4aabutn + nadh + (2) h	(alh-2 | alh-4) | (alh-11 | alh-12)	Genes	(alh-2 | alh-4) | alh-12	(alh-2 | alh-4) | (alh-11 | alh-12)	alh-11 annotation was updated in KEGG, which changed the overall reaction association scores for this gene.	Manual curation of GPR associations
RC00669	N2-Acetyl-L-ornithine amidohydrolase	[c] : acorn + h2o <==> ac + orn	(C06A6.4 | C10C5.3 | C10C5.4 | C10C5.5) | C44E12.1	Genes	(C06A6.4 | C10C5.3 | C10C5.5) | C44E12.1	(C06A6.4 | C10C5.3 | C10C5.4 | C10C5.5) | C44E12.1	C10C5.4 annotation was updated in KEGG, which changed the overall reaction association scores for this gene.	Manual curation of GPR associations
RM00081	Ferrocytochrome-c:oxygen oxidoreductase	(4) focytC[m] + (8) h[m] + o2[m] --> (4) ficytC[m] + (4) h[c] + (2) h2o[m]	(ctc-1 & ctc-2 & ctc-3) & cco-1 & cco-2 & tag-174 & Y71H2AM.5 & F29C4.2 & F26E4.6 & W09C5.8 & (cyc-2.1 | cyc-2.2)	Genes	(ctc-1 & ctc-2 & ctc-3) & cco-1 & cco-2 & tag-174 & Y71H2AM.5 & F29C4.2 & F26E4.6	(ctc-1 & ctc-2 & ctc-3) & cco-1 & cco-2 & tag-174 & Y71H2AM.5 & F29C4.2 & F26E4.6 & W09C5.8 & (cyc-2.1 | cyc-2.2)	W09C5.8 gene was previously missed because of an error. cyc-2.1 and cyc-2.2 are added to all reactions involving cytochrome c.	Manual curation of GPR associations
BIO0003	RNA synthesis	[c]: (0.639534) atp + (0.228426) ctp + (0.233503) gtp + (0.304569) utp + (0.406032) h2o --> RNA + ppi + (0.406032) adp + (0.406032) pi + (0.406032) h	[(F43G6.5 | T15H9.6 | pap-1) & gld-2 & gld-4] & (rpoa-1 & rpoa-2 & ama-1 & rpb-2 & rpc-1 & rpc-2 & rpom-1 & rpb-3 & rpb-4 & rpb-5 & rpb-6 & rpb-7 & rpb-8 & rpb-9 & rpb-10 & rpb-11 & rpc-11 & rpoa-12 & rpb-12 & rpac-19 & rpac-40 & rpc-25 & let-611 & Y47G6A.9 & W09C3.4 & F26E4.4 & W06E11.1)	Genes	[(F43G6.5 | T15H9.6 | pap-1) & gld-2 & gld-4] & (rpoa-1 & rpoa-2 & ama-1 & rpb-2 & rpc-1 & rpc-2 & rpom-1)	[(F43G6.5 | T15H9.6 | pap-1) & gld-2 & gld-4] & (rpoa-1 & rpoa-2 & ama-1 & rpb-2 & rpc-1 & rpc-2 & rpom-1 & rpb-3 & rpb-4 & rpb-5 & rpb-6 & rpb-7 & rpb-8 & rpb-9 & rpb-10 & rpb-11 & rpc-11 & rpoa-12 & rpb-12 & rpac-19 & rpac-40 & rpc-25 & let-611 & Y47G6A.9 & W09C3.4 & F26E4.4 & W06E11.1)	GPR is manually edited based on genes assigned by SACURE to KEGG orthology groups linked to RNA polymarases and their subunits.	Manual curation of GPR associations
RM04432	Propanoyl-CoA:(acceptor) 2,3-oxidoreductase	[m] : etfox + ppcoa <==> etfrd + prpncoa	acdh-1	Genes	acdh-1 | acdh-2	acdh-1	GPR revisited based on PMID: 27383050.	Manual curation of GPR associations
RC04545	ATP:1-phosphatidyl-1D-myo-inositol-4,5-bisphosphate 3-phosphotransferase	[c] : atp + pail45p --> adp + h + pail345p	age-1 & aap-1	Genes	age-1 | aap-1	age-1 & aap-1	See http://wormflux.umassmed.edu/wormflux2/public_html/notes.html#note36	Manual curation of GPR associations
DGR0001	Bacterial peptide degradation	[c]: protein_BAC + h2o --> (0.096044) ala-L + (0.055304) arg-L + (0.04507) asn-L + (0.04507) asp-L + (0.017123) cys-L + (0.049203) glu-L + (0.049203) gln-L + (0.114544) gly + (0.017713) his-L + (0.05432) ile-L + (0.084235) leu-L + (0.064161) lys-L + (0.028735) met-L + (0.034639) phe-L + (0.04133) pro-L + (0.040346) ser-L + (0.047432) thr-L + (0.010628) trp-L + (0.025782) tyr-L + (0.079118) val-L	asp-1 | asp-2 | asp-3 | asp-5 | K12H4.7	Genes	ND	asp-1 | asp-2 | asp-3 | asp-5 | K12H4.7	Gene annotations are based on Geier et al. (2001) (https://doi.org/10.1046/j.1432-1327.1999.00679.x ).	Manual curation of GPR associations
RC02080	3,4-Dihydroxy-L-phenylalanine carboxy-lyase	[c] : 34dhphe + h --> co2 + dopa	bas-1	Genes	bas-1 | basl-1 | hdl-1 | tdc-1	bas-1	GPR based on PMID: 15287963. Other paralogs associated with this reaction based on computational annotation are ignored.	Manual curation of GPR associations
RC02701	5-Hydroxy-L-tryptophan decarboxy-lyase	[c] : 5htrp + h --> srtn + co2	bas-1	Genes	bas-1 | basl-1 | hdl-1 | tdc-1	bas-1	GPR based on PMID: 15287963. Other paralogs associated with this reaction based on computational annotation are ignored.	Manual curation of GPR associations
RC00685	L-Tryptophan decarboxy-lyase	[c] : h + trp-L --> co2 + trypta	bas-1 | hdl-1 | tdc-1	Genes	bas-1 | basl-1 | hdl-1 | tdc-1	bas-1 | hdl-1 | tdc-1	basl-1 gene removed from GPR based on PMID: 15287963.	Manual curation of GPR associations
RC00699	L-phenylalanine carboxy-lyase (phenylethylamine-forming)	[c] : h + phe-L --> co2 + peamn	bas-1 | hdl-1 | tdc-1	Genes	bas-1 | basl-1 | hdl-1 | tdc-1	bas-1 | hdl-1 | tdc-1	basl-1 gene removed from GPR based on PMID: 15287963.	Manual curation of GPR associations
RC01167	L-histidine carboxy-lyase (histamine-forming)	[c] : h + his-L --> co2 + hista	bas-1 | hdl-1 | tdc-1	Genes	bas-1 | basl-1 | hdl-1 | tdc-1	bas-1 | hdl-1 | tdc-1	basl-1 gene removed from GPR based on PMID: 15287963.	Manual curation of GPR associations
RC07172	NADPH:oxygen oxidoreductase	[c] : h + nadph + o2 --> h2o2 + nadp	bli-3 | duox-2	Genes	bli-3	bli-3 | duox-2	duox-2 was missed in the first version.	Manual curation of GPR associations
RM02480	Cytochrome c apocytochrome-c-lyase	[m]: apocytc + pheme <==> focytC	cchl-1 & (cyc-2.1 | cyc-2.2)	Genes	cchl-1	cchl-1 & (cyc-2.1 | cyc-2.2)	cyc-2.1 and cyc-2.2 are added to all reactions involving cytochrome c.	Manual curation of GPR associations
RM03045	3-Hydroxypropionyl-CoA hydro-lyase	[m] : h2o + prpncoa <==> 3hpcoa	ech-6	Genes	(ech-6 | ech-7) | (ech-1.2 | ech-1.1) | ech-3	ech-6	GPR updated based on PMID: 27383050.	Manual curation of GPR associations
RM00197	(R)-Lactate:ferricytochrome-c 2-oxidoreductase	[m] : lac-D + (2) ficytC --> pyr + (2) focytC + (2) h	F32D8.12 & (cyc-2.1 | cyc-2.2)	Genes	F32D8.12	F32D8.12 & (cyc-2.1 | cyc-2.2)	cyc-2.1 and cyc-2.2 are added to all reactions involving cytochrome c.	Manual curation of GPR associations
RC01998	long-chain-alcohol:NAD+ oxidoreductase	alkylR1oh + h2o + (2) nad <==> Rtotal7 + (2) nadh + (3) h	fard-1	Genes	Unknown	fard-1	Gene association based on a review of lipid metabolism in C. elegans (PMID: 28978773)	Manual curation of GPR associations
RM01608	3-hydroxypropionate dehydrogenase	[m] : 3hpp + nad <==> h + msa + nadh	hphd-1	Genes	Unknown	hphd-1	GPR based on PMID: 27383050.	Manual curation of GPR associations
RM00709	Isocitrate:NAD+ oxidoreductase (decarboxylating)	[m] : icit + nad --> akg + co2 + nadh	idha-1 & idhb-1 & (idhg-1 | idhg-2)	Genes	idha-1 | idhb-1 | idhg-1 | idhg-2	idha-1 & idhb-1 & (idhg-1 | idhg-2)	"OR" versus "AND" associations revisited.	Manual curation of GPR associations
DGR0019	Bacterial phosphatidylethanolamine degradation	[c] : pe_BAC + (2) h2o --> g3pe + (2) Rtotal_BAC + (2) h	ipla-1 | ipla-2 | ipla-3 | ipla-4 | ipla-5 | ipla-6 | ipla-7 | C07E3.9 | Y69A2AL.2	Genes	C07E3.9 | Y69A2AL.2	ipla-1 | ipla-2 | ipla-3 | ipla-4 | ipla-5 | ipla-6 | ipla-7 | C07E3.9 | Y69A2AL.2	ipla genes are based on PMID: 23007400.	Manual curation of GPR associations
DGR0021	Bacterial phosphatidylglycerol degradation	[c] : pg_BAC + (3) h2o --> glyc3p + glyc + (2) Rtotal_BAC + (3) h	ipla-1 | ipla-2 | ipla-3 | ipla-4 | ipla-5 | ipla-6 | ipla-7 | C07E3.9 | Y69A2AL.2	Genes	C07E3.9 | Y69A2AL.2	ipla-1 | ipla-2 | ipla-3 | ipla-4 | ipla-5 | ipla-6 | ipla-7 | C07E3.9 | Y69A2AL.2	ipla genes are based on PMID: 23007400.	Manual curation of GPR associations
DGR0024	Bacterial phosphatidate degradation	[c] : pa_BAC + (3) h2o --> glyc + (2) Rtotal_BAC + (2) h + pi	ipla-1 | ipla-2 | ipla-3 | ipla-4 | ipla-5 | ipla-6 | ipla-7 | C07E3.9 | Y69A2AL.2	Genes	C07E3.9 | Y69A2AL.2	ipla-1 | ipla-2 | ipla-3 | ipla-4 | ipla-5 | ipla-6 | ipla-7 | C07E3.9 | Y69A2AL.2	ipla genes are based on PMID: 23007400.	Manual curation of GPR associations
DGR0026	Bacterial phosphatidylserine degradation	[c] : ps_BAC + (3) h2o --> pser-L + glyc + (2) Rtotal_BAC + (3) h	ipla-1 | ipla-2 | ipla-3 | ipla-4 | ipla-5 | ipla-6 | ipla-7 | C07E3.9 | Y69A2AL.2	Genes	C07E3.9 | Y69A2AL.2	ipla-1 | ipla-2 | ipla-3 | ipla-4 | ipla-5 | ipla-6 | ipla-7 | C07E3.9 | Y69A2AL.2	ipla genes are based on PMID: 23007400.	Manual curation of GPR associations
RC01315	Phosphatidylcholine 2-acylhydrolase	[c] : h2o + pchol --> Rtotal2 + h + lpchol	ipla-1 | ipla-2 | ipla-3 | ipla-4 | ipla-5 | ipla-6 | ipla-7 | C07E3.9 | Y69A2AL.2	Genes	ipla-2 | ipla-3	ipla-1 | ipla-2 | ipla-3 | ipla-4 | ipla-5 | ipla-6 | ipla-7 | C07E3.9 | Y69A2AL.2	ipla genes are based on PMID: 23007400. C07E3.9 and Y69A2AL.2 are two other phospholipases associated with this reaction, which are predicted to work extracellularly.	Manual curation of GPR associations
RC02053	Phosphatidylethanolamine 2-acylhydrolase	pe + h2o --> Rtotal2 + acg3pe + h	ipla-1 | ipla-2 | ipla-3 | ipla-4 | ipla-5 | ipla-6 | ipla-7 | C07E3.9 | Y69A2AL.2	Genes	ipla-2 | ipla-3	ipla-1 | ipla-2 | ipla-3 | ipla-4 | ipla-5 | ipla-6 | ipla-7 | C07E3.9 | Y69A2AL.2	ipla genes are based on PMID: 23007400. C07E3.9 and Y69A2AL.2 are two other phospholipases associated with this reaction, which are predicted to work extracellularly.	Manual curation of GPR associations
RC07379	Plasmenylethanolamine 2-acylhydrolase	alkenac2gpe + h2o --> alken2gpe + Rtotal6 + h	ipla-1 | ipla-2 | ipla-3 | ipla-4 | ipla-5 | ipla-6 | ipla-7 | C07E3.9 | Y69A2AL.2	Genes	ipla-2 | ipla-3	ipla-1 | ipla-2 | ipla-3 | ipla-4 | ipla-5 | ipla-6 | ipla-7 | C07E3.9 | Y69A2AL.2	ipla genes are based on PMID: 23007400. C07E3.9 and Y69A2AL.2 are two other phospholipases associated with this reaction, which are predicted to work extracellularly.	Manual curation of GPR associations
RC07387	Plasmanylcholine 2-acylhydrolase	akac2gchol + h2o --> ak2lgchol + Rtotal6 + h	ipla-1 | ipla-2 | ipla-3 | ipla-4 | ipla-5 | ipla-6 | ipla-7 | C07E3.9 | Y69A2AL.2	Genes	ipla-2 | ipla-3	ipla-1 | ipla-2 | ipla-3 | ipla-4 | ipla-5 | ipla-6 | ipla-7 | C07E3.9 | Y69A2AL.2	ipla genes are based on PMID: 23007400. C07E3.9 and Y69A2AL.2 are two other phospholipases associated with this reaction, which are predicted to work extracellularly.	Manual curation of GPR associations
RM02161	Ubiquinol:ferricytochrome-c oxidoreductase	(2) ficytC[m] + (2) h[m] + qh2[m] <==> (2) focytC[m] + (4) h[c] + q[m]	isp-1 & ctb-1 & cyc-1 & (ucr-2.3 | ucr-2.1 | ucr-2.2) & T27E9.2 & T02H6.11 & (F45H10.2 | R07E4.3) & ucr-11 & (cyc-2.1 | cyc-2.2)	Genes	isp-1 & ctb-1 & cyc-1 & (ucr-2.3 | ucr-2.1 | ucr-2.2) & T27E9.2 & T02H6.11 & (F45H10.2 | R07E4.3) & ucr-11	isp-1 & ctb-1 & cyc-1 & (ucr-2.3 | ucr-2.1 | ucr-2.2) & T27E9.2 & T02H6.11 & (F45H10.2 | R07E4.3) & ucr-11 & (cyc-2.1 | cyc-2.2)	cyc-2.1 and cyc-2.2 are added to all reactions involving cytochrome c.	Manual curation of GPR associations
TCM1277	Phosphoenolpyruvate and Citrate transport	cit[c] + pep[m] <==> cit[m] + pep[c]	K11H3.3 | Y37B11A.3	Genes	ND	K11H3.3 | Y37B11A.3		Manual curation of GPR associations
TCM1285	L-Malate and Citrate transport	cit[c] + mal-L[m] <==> cit[m] + mal-L[c]	K11H3.3 | Y37B11A.3	Genes	ND	K11H3.3 | Y37B11A.3		Manual curation of GPR associations
RM04138	3-Methylcrotonoyl-CoA:carbon-dioxide ligase (ADP-forming)	[m] : 3mb2coa + atp + hco3 --> 3mgcoa + adp + h + pi	mccc-1 & F02A9.4	Genes	mccc-1	mccc-1 & F02A9.4	Isoform a of the gene F02A9.4 was associated with human MCCC2 based on BLAST and Wormbase annotation. Original reconstruction failed to capture this association as it was based on isoform b.	Manual curation of GPR associations
RC00191	adenosine 3,5-phosphate 5-nucleotidohydrolase	[c] : camp + h2o --> amp + h	pde-4 | pde-6	Genes	pde-1 | pde-2 | pde-3 | (pde-4 | pde-5 | pde-6)	pde-4 | pde-6	Based on PMID: 20436480.	Manual curation of GPR associations
RC05795	ATP:1-phosphatidyl-1D-myo-inositol-4-phosphate 3-phosphotransferase	[c] : atp + pail4p --> adp + h + pail34p	piki-1	Genes	piki-1 | aap-1	piki-1	See http://wormflux.umassmed.edu/wormflux2/public_html/notes.html#note36	Manual curation of GPR associations
RC03469	ATP:1-phosphatidyl-1D-myo-inositol-4-phosphate 5-phosphotransferase	[c] : atp + pail4p --> adp + h + pail45p	ppk-1	Genes	ppk-1 | ppk-3	ppk-1	ppk-3 annotation is modified. See RC05802 and RC10951.	Manual curation of GPR associations
RMC0054	Sulfite:ferricytochrome-c oxidoreductase	(2) ficytC[m] + h2o[c] + so3[c] --> (2) focytC[m] + (2) h[c] + so4[c]	suox-1 & (cyc-2.1 | cyc-2.2)	Genes	suox-1	suox-1 & (cyc-2.1 | cyc-2.2)	cyc-2.1 and cyc-2.2 are added to all reactions involving cytochrome c.	Manual curation of GPR associations
RC00736	L-tyrosine carboxy-lyase (tyramine-forming)	[c] : h + tyr-L --> co2 + tym	tdc-1	Genes	bas-1 | basl-1 | hdl-1 | tdc-1	tdc-1	GPR is according to PMID: 23689506 and PMID: 15848803, which indicate tdc-1 is responsible for this particular reaction; other genes associated with this reaction based on computational annotations are ignored.	Manual curation of GPR associations
RC00965	orotidine-5-phosphate carboxy-lyase (UMP-forming)	[c] : h + orot5p --> co2 + ump	umps-1	Genes	R12E2.11 | umps-1	umps-1	GPR based on PMID: 19645718.	Manual curation of GPR associations
RCC0163	O-acetyl-ADP-ribose deacetylase	ac_adprib + h2o <==> adprib + ac + h	Unknown	Genes	B0035.3	Unknown	Previous annotation was of exceptionally low confidence. The actual gene that is associated with this gap-filling reaction is not known.	Manual curation of GPR associations
RC03362	ATP:1-phosphatidyl-1D-myo-inositol 3-phosphotransferase	[c] : atp + pail --> adp + h + pail3p	vps-34	Genes	vps-34 | aap-1	vps-34	See http://wormflux.umassmed.edu/wormflux2/public_html/notes.html#note36	Manual curation of GPR associations
RM03534	2-Hydroxyglutarate:(acceptor) 2-oxidoreductase	2hglut + fad <==> akg + fadh2	Y45G12B.3 | F54D5.12	Genes	Y45G12B.3	Y45G12B.3 | F54D5.12	F54D5.12 added to GPR on updated KEGG annotation and experimental data.	Manual curation of GPR associations
RC02918	L-Tyrosine:tRNA(Tyr) ligase (AMP-forming)	[c] : atp + trnatyr + tyr-L --> amp + ppi + tyrtrna	yars-1 | yars-2	Genes	yars-1	yars-1 | yars-2	yars-2 was previously skipped due to a mistake in gene sequence - gene name matching	Manual curation of GPR associations
RC00114	L-Glutamate:NADP+ oxidoreductase (transaminating)	[c] : akg + gln-L + h + nadph --> (2) glu-L + nadp	W07E11.1	ID	RC00114	NA	Uses only NADH as cofactor according to Wormbase and updated KEGG annotations.	Manual curation of GPR associations
RC00248	L-Glutamate:NADP+ oxidoreductase (deaminating)	[c] : glu-L + h2o + nadp <==> akg + h + nadph + nh4	W07E11.1	ID	RC00248	NA	Uses only NADH as cofactor according to Wormbase and updated KEGG annotations.	Manual curation of GPR associations
RC01277	long-chain-fatty-acyl-CoA reductase	hxdcal + coa + nad <==> pmtcoa + nadh + h	fard-1	ID	RC01277	NA	Reaction removed based on a review of lipid metabolism in C. elegans (PMID: 28978773).	Manual curation of GPR associations
RC07171	NADH:oxygen oxidoreductase	[c] : h + nadh + o2 --> h2o2 + nad	bli-3	ID	RC07171	NA	Proteins associated with this reaction (BLI-3 and DUOX-2) are predicted to specifically use NADPH as cofactor based on protein domain annotations in WromBase.	Manual curation of GPR associations
RM00707	(S)-1-pyrroline-5-carboxylate:NAD+ oxidoreductase	[m] : 1pyr5c + (2) h2o + nad --> glu-L + h + nadh	alh-6	ID	RM00707	NA	Removed since this reaction is redundant with two other reactions of this enzyme, which makes this reaction in sum.	Manual curation of GPR associations
RM00708	(S)-1-pyrroline-5-carboxylate:NADP+ oxidoreductase	[m] : 1pyr5c + (2) h2o + nadp --> glu-L + h + nadph	alh-6	ID	RM00708	NA	Reaction removed, since there is no good evidence of usage of NADPH as cofactor for this enzyme (NADH-associated reaction remains).	Manual curation of GPR associations
RM03381	Methylmalonate semialdehyde dehydrogenase (CoA-acylating)	[m] : 2mop + coa + nad <==> h + mmcoa-R + nadh	alh-8	ID	RM03381	NA	Removed based on KEGG update.	Manual curation of GPR associations
RM04444	L-1-Pyrroline-3-hydroxy-5-carboxylate:NAD+ oxidoreductase	[m] : 1p3h5c + (2) h2o + nad --> e4hglu + h + nadh	alh-6	ID	RM04444	NA	Removed since this reaction is redundant with two other reactions of this enzyme, which makes this reaction in sum.	Manual curation of GPR associations
RM04445	L-1-Pyrroline-3-hydroxy-5-carboxylate:NADP+ oxidoreductase	[m] : 1p3h5c + (2) h2o + nadp --> e4hglu + h + nadph	alh-6	ID	RM04445	NA	Reaction removed, since there is no good evidence of usage of NADPH as cofactor for this enzyme (NADH-associated reaction remains).	Manual curation of GPR associations
RC01570	thymidine:phosphate deoxy-alpha-D-ribosyltransferase	[c]: pi + thymd <==> 2dr1p + thym	upp-1	ID	NA	RC01570	GPR based on PMID: 19645718 and ElegCyc (PMID: 27211858).	Manual curation of GPR associations
RC01951	fucose-1-phosphate guanylyltransferase	[c]: h + fuc1p-L + gtp <==> gdpfuc + ppi	K03H1.13	ID	NA	RC01951	Gene annotation based on KEGG update and ElegCyc (PMID: 27211858).	Manual curation of GPR associations
RC03348	Nicotinate-nucleotide:pyrophosphate phosphoribosyltransferase (carboxylating)	[c] : (2) h + prpp + quln --> co2 + nicrnt + ppi	umps-1	ID	NA	RC03348	Based on PMID: 28559281, this reaction fills a gap in NAD biosynthesis pathway and allows de novo synthesis of NAD in C. elegans.	Manual curation of GPR associations
RC03363	1-Phosphatidyl-1D-myo-inositol 3-phosphate 3-phosphohydrolase	[c]: pail3p + h2o --> pail + pi	mtm-3	ID	NA	RC03363	Enzymatic function (EC 3.1.3.64 and R03363) of mtm-3 is based on human ortholog and WormBase protein sequence annotation.	Manual curation of GPR associations
RC05802	ATP:1-phosphatidyl-1D-myo-inositol-3-phosphate 5-phosphotransferase	[c]: atp + pail3p --> adp + h + pail35p	ppk-3	ID	NA	RC05802	ppk-3 is associated with this reaction based on ElegCyc (PMID: 27211858)	Manual curation of GPR associations
RC10928	phosphatidylinositol 3,5-bisphosphate 3-phosphatase	[c]: pail35p + h2o --> pail5p + pi	mtm-1 | mtm-3 | mtm-6	ID	NA	RC10928	Reaction is an overlap between the three genes in GPR.	Manual curation of GPR associations
RC10951	ATP:1-phosphatidyl-1D-myo-inositol 5-phosphotransferase	[c]: atp + pail --> adp + h + pail5p	ppk-3	ID	NA	RC10951	ppk-3 is associated with this reaction based on manual curation	Manual curation of GPR associations
RC12124	phosphatidylinositol 3,5-bisphosphate 5-phosphatase	[c]: pail35p + h2o --> pail3p + pi	C34B7.2	ID	NA	RC12124	C34B7.2 is associated with this reaction based on an update in KEGG orthologies.	Manual curation of GPR associations
TCE5097	Secretion of Vitamin B12	atp[c] + adocbl[c] + h2o[c] --> adp[c] + adocbl[e] + h[c] + pi[c]	mrp-5	ID	NA	TCE5097	mrp-5 association with Vitamin B12 secretion is based on (PMID: 29562169). ATP usage is inferred based on protein sequence information. Which specific form of Vitamin B12 is transported by MRP-5 is not clear, and both cbl1 and adocbl are transported this way in the current model.	Manual curation of GPR associations
TCE5105	Secretion of cobalamin	atp[c] + cbl1[c] + h2o[c] --> adp[c] + cbl1[e] + h[c] + pi[c]	mrp-5	ID	NA	TCE5105	mrp-5 association with Vitamin B12 secretion is based on (PMID: 29562169). ATP usage is inferred based on protein sequence information. Which specific form of Vitamin B12 is transported by MRP-5 is not clear, and both cbl1 and adocbl are transported this way in the current model.	Manual curation of GPR associations
TCE5106	Secretion of acetylcholine	(3) ach[c] + (2) atp[c] + (2) h2o[c] --> (3) ach[e] + (2) adp[c] + (2) h[c] + (2) pi[c]	unc-17	ID	NA	TCE5106	GPR changed; previous reaction TCE0587 is gone	Manual curation of GPR associations
TCE5111	Secretion of dopamine	dopa[c] + atp[c] + h2o[c] --> dopa[e] + adp[c] + h[c] + pi[c]	cat-1	ID	NA	TCE5111	Gene annotation based on PMID: 9870940 and PMID: 30266839. Reaction based on human model (PMID: 30371894).	Manual curation of GPR associations
TCE5113	Secretion of serotonin	srtn[c] + atp[c] + h2o[c] --> srtn[e] + adp[c] + h[c] + pi[c]	cat-1	ID	NA	TCE5113	Gene annotation based on PMID: 9870940 and PMID: 30266839. Reaction based on human model (PMID: 30371894).	Manual curation of GPR associations
RC00004	diphosphate phosphohydrolase	[c] : ppi + h2o --> (2) pi + h	C13C4.4 | pyp-1	Genes	C13C4.4	C13C4.4 | pyp-1	pyp-1 is localized to cytosol based on PMID: 17981157.	Manual curation of protein localization
RM01248	L-Proline:NAD+ 5-oxidoreductase	[m] : 1pyr5c + (2) h + nadh --> nad + pro-L	M153.1 | F55G1.9	Genes	M153.1	M153.1 | F55G1.9	F55G1.9 moved from mitochondria to this cytosolic reaction, as the mitochondrial reaction does not carry real flux except for an internal loop. The only evidence for mitochondrial localization of this protein is a predicted probability of 0.9.	Manual curation of protein localization
RM01251	L-Proline:NADP+ 5-oxidoreductase	[m] : 1pyr5c + (2) h + nadph --> nadp + pro-L	M153.1 | F55G1.9	Genes	M153.1	M153.1 | F55G1.9	F55G1.9 moved from mitochondria to this cytosolic reaction, as the mitochondrial reaction does not carry real flux except for an internal loop. The only evidence for mitochondrial localization of this protein is a predicted probability of 0.9.	Manual curation of protein localization
RM03291	trans-4-Hydroxy-L-proline:NAD+ 5-oxidoreductase	[m] : 4hpro-LT + nad <==> 1p3h5c + (2) h + nadh	M153.1 | F55G1.9	Genes	M153.1	M153.1 | F55G1.9	F55G1.9 moved from mitochondria to this cytosolic reaction, as the mitochondrial reaction does not carry real flux except for an internal loop. The only evidence for mitochondrial localization of this protein is a predicted probability of 0.9.	Manual curation of protein localization
RM03293	trans-4-Hydroxy-L-proline:NADP+ 5-oxidoreductase	[m] : 4hpro-LT + nadp <==> 1p3h5c + (2) h + nadph	M153.1 | F55G1.9	Genes	M153.1	M153.1 | F55G1.9	F55G1.9 moved from mitochondria to this cytosolic reaction, as the mitochondrial reaction does not carry real flux except for an internal loop. The only evidence for mitochondrial localization of this protein is a predicted probability of 0.9.	Manual curation of protein localization
RC00472	malate synthase	[c] : accoa + glx + h2o --> coa + h + mal-L	icl-1	ID	RC00472	NA	Reaction is likely taking place in glyoxysomes or mitochondria according to PMID: 19248207 and the references therein; protein located to mitochondria by direct assay (PMID: 20188671); based on the latter and the Mitoprot score, this reaction is localized to mitochondria only.	Manual curation of protein localization
RC00479	isocitrate lyase	[c] : icit <==> glx + succ	icl-1	ID	RC00479	NA	Reaction is likely taking place in glyoxysomes or mitochondria according to PMID: 19248207 and the references therein; located to mitochondria by direct assay (PMID: 20188671); based on the latter and the Mitoprot score, localized to mitochondria only.	Manual curation of protein localization
RC00945	5,10-Methylenetetrahydrofolate:glycine hydroxymethyltransferase	[c] : ser-L + thf <==> gly + h2o + mlthf	mel-32	ID	NA	RC00945	Based on strong emphasis of dual localization of this enzyme to cytosol and mitochondria in the literature (e.g., PMID: 12686103) localization scores were revisited. MitoFate (PMID: 25670805) scores suggest isoform a has 0.995 probability to be targeted outside of mitochondria. Replacing current MitoProt score with this one is sufficient to localize MEL-32 to cytosol based on standard criteria us…	Manual curation of protein localization
RC01082	(S)-malate hydro-lyase (fumarate-forming) (cytosolic)	[c] : mal-L <==> fum + h2o	fum-1	ID	NA	RC01082	Based on strong emphasis of dual localization of this enzyme to cytosol and mitochondria in the literature (e.g., PMID: 19415796) localization scores were revisited. MitoFate (PMID: 25670805) scores suggest isoform b has 0.996 probability to be targeted outside of mitochondria. Replacing current MitoProt score with this one is sufficient to localize FUM-1 to cytosol based on standard criteria use…	Manual curation of protein localization
DMN0073	Selenoprotein synthesis (single aminoacid)	(2.0) gtp + (0.324) atp + (2.324) h2o + sectrna --> (2.0) gdp + (0.324) adp + (3.324) h + (2.324) pi + trnasec	trxr-1	Stoichiometry	(2.0) gtp + (0.324) atp + (2.324) h2o + sectrna --> (2.0) gdp + (0.324) adp + (2.324) h + (2.324) pi + trnasec	(2.0) gtp + (0.324) atp + (2.324) h2o + sectrna --> (2.0) gdp + (0.324) adp + (3.324) h + (2.324) pi + trnasec	Mass balance was corrected by adding 1 unit to the coefficient of proton. Also, formulas of trna species were corrected (unloaded trna formulas changed from RH to ROH, and loaded trna formulas from R-aa-O to R-aa).	Mass balance
DGR0023	Bacterial cardiolipin degradation (major components)	[c] : clpn_BAC + h2o --> pg_BAC + pa_BAC + h	ND	Stoichiometry	[c] : clpn_BAC --> pg_BAC + pa_BAC	[c] : clpn_BAC + h2o --> pg_BAC + pa_BAC + h		Mass balance
DGR0024	Bacterial phosphatidate degradation	[c] : pa_BAC + (3) h2o --> glyc + (2) Rtotal_BAC + (2) h + pi	ipla-1 | ipla-2 | ipla-3 | ipla-4 | ipla-5 | ipla-6 | ipla-7 | C07E3.9 | Y69A2AL.2	Stoichiometry	[c] : pa_BAC + (3) h2o --> glyc + (2) Rtotal_BAC + h + pi	[c] : pa_BAC + (3) h2o --> glyc + (2) Rtotal_BAC + (2) h + pi		Mass balance
BIO0002	Protein synthesis (cytoplasmic)	[c]: (2.0) gtp + (0.324) atp + (2.324) h2o + (0.12769) alatrna + (0.042387) argtrna + (0.025739) asntrna + (0.084822) asptrna + (0.000208) cystrna + (0.085568) glutrna + (0.026184) glntrna + (0.074691) glytrna + (0.017927) histrna + (0.052143) iletrna + (0.079867) leutrna + (0.079083) lystrna + (0.012181) mettrna + (0.036544) phetrna + (0.045145) protrna + (0.051284) sertrna + (0.052305) thrtrna …	NA	Stoichiometry	[c]: (2.0) gtp + (0.324) atp + (2.324) h2o + (0.12769) alatrna + (0.042387) argtrna + (0.025739) asntrna + (0.084822) asptrna + (0.000208) cystrna + (0.085568) glutrna + (0.026184) glntrna + (0.074691) glytrna + (0.017927) histrna + (0.052143) iletrna + (0.079867) leutrna + (0.079083) lystrna + (0.012181) mettrna + (0.036544) phetrna + (0.045145) protrna + (0.051284) sertrna + (0.052305) thrtrna …	[c]: (2.0) gtp + (0.324) atp + (2.324) h2o + (0.12769) alatrna + (0.042387) argtrna + (0.025739) asntrna + (0.084822) asptrna + (0.000208) cystrna + (0.085568) glutrna + (0.026184) glntrna + (0.074691) glytrna + (0.017927) histrna + (0.052143) iletrna + (0.079867) leutrna + (0.079083) lystrna + (0.012181) mettrna + (0.036544) phetrna + (0.045145) protrna + (0.051284) sertrna + (0.052305) thrtrna …	Mass balance was corrected by adding 1 unit to the coefficient of proton. Also, formulas of trna species were corrected (unloaded trna formulas changed from RH to ROH, and loaded trna formulas from R-aa-O to R-aa).	Mass balance
DGR0003	Bacterial DNA degradation	[c]: dna_BAC + h2o --> (0.246507) damp + (0.253493) dcmp + (0.253493) dgmp + (0.246507) dtmp + h	ND	Stoichiometry	[c]: dna_BAC --> (0.246507) damp + (0.253493) dcmp + (0.253493) dgmp + (0.246507) dtmp	[c]: dna_BAC + h2o --> (0.246507) damp + (0.253493) dcmp + (0.253493) dgmp + (0.246507) dtmp + h	Addition of water for proper mass balancing.	Mass balance
DGR0001	Bacterial peptide degradation	[c]: protein_BAC + h2o --> (0.096044) ala-L + (0.055304) arg-L + (0.04507) asn-L + (0.04507) asp-L + (0.017123) cys-L + (0.049203) glu-L + (0.049203) gln-L + (0.114544) gly + (0.017713) his-L + (0.05432) ile-L + (0.084235) leu-L + (0.064161) lys-L + (0.028735) met-L + (0.034639) phe-L + (0.04133) pro-L + (0.040346) ser-L + (0.047432) thr-L + (0.010628) trp-L + (0.025782) tyr-L + (0.079118) val-L	asp-1 | asp-2 | asp-3 | asp-5 | K12H4.7	Stoichiometry	[c]: protein_BAC --> (0.096044) ala-L + (0.055304) arg-L + (0.04507) asn-L + (0.04507) asp-L + (0.017123) cys-L + (0.049203) glu-L + (0.049203) gln-L + (0.114544) gly + (0.017713) his-L + (0.05432) ile-L + (0.084235) leu-L + (0.064161) lys-L + (0.028735) met-L + (0.034639) phe-L + (0.04133) pro-L + (0.040346) ser-L + (0.047432) thr-L + (0.010628) trp-L + (0.025782) tyr-L + (0.079118) val-L	[c]: protein_BAC + h2o --> (0.096044) ala-L + (0.055304) arg-L + (0.04507) asn-L + (0.04507) asp-L + (0.017123) cys-L + (0.049203) glu-L + (0.049203) gln-L + (0.114544) gly + (0.017713) his-L + (0.05432) ile-L + (0.084235) leu-L + (0.064161) lys-L + (0.028735) met-L + (0.034639) phe-L + (0.04133) pro-L + (0.040346) ser-L + (0.047432) thr-L + (0.010628) trp-L + (0.025782) tyr-L + (0.079118) val-L	Addition of water for proper mass balancing.	Mass balance
DGR0002	Bacterial RNA degradation	[c]: rna_BAC + h2o --> (0.267606) amp + (0.197183) cmp + (0.317684) gmp + (0.217527) ump + h	ND	Stoichiometry	[c]: rna_BAC --> (0.267606) amp + (0.197183) cmp + (0.317684) gmp + (0.217527) ump	[c]: rna_BAC + h2o --> (0.267606) amp + (0.197183) cmp + (0.317684) gmp + (0.217527) ump + h	Addition of water for proper mass balancing.	Mass balance
BIO0001	Protein synthesis (mitochondrial)	[m]: (2.0) gtp + (0.324) atp + (2.324) h2o + (0.111867) alatrna + (0.048846) argtrna + (0.035405) asntrna + (0.064946) asptrna + (0.008665) cystrna + (0.067386) glutrna + (0.037694) glntrna + (0.094618) glytrna + (0.01782) histrna + (0.053231) iletrna + (0.082051) leutrna + (0.071622) lystrna + (0.020458) mettrna + (0.035592) phetrna + (0.043238) protrna + (0.045815) sertrna + (0.049868) thrtrna …	NA	Stoichiometry	[m]: (2.0) gtp + (0.324) atp + (2.324) h2o + (0.111867) alatrna + (0.048846) argtrna + (0.035405) asntrna + (0.064946) asptrna + (0.008665) cystrna + (0.067386) glutrna + (0.037694) glntrna + (0.094618) glytrna + (0.01782) histrna + (0.053231) iletrna + (0.082051) leutrna + (0.071622) lystrna + (0.020458) mettrna + (0.035592) phetrna + (0.043238) protrna + (0.045815) sertrna + (0.049868) thrtrna …	[m]: (2.0) gtp + (0.324) atp + (2.324) h2o + (0.111867) alatrna + (0.048846) argtrna + (0.035405) asntrna + (0.064946) asptrna + (0.008665) cystrna + (0.067386) glutrna + (0.037694) glntrna + (0.094618) glytrna + (0.01782) histrna + (0.053231) iletrna + (0.082051) leutrna + (0.071622) lystrna + (0.020458) mettrna + (0.035592) phetrna + (0.043238) protrna + (0.045815) sertrna + (0.049868) thrtrna …	Mass balance was corrected by adding 1 unit to the coefficient of proton. Also, formulas of trna species were corrected (unloaded trna formulas changed from RH to ROH, and loaded trna formulas from R-aa-O to R-aa).	Mass balance
RCC0170	Procollagen synthesis (unmodified protein)	[r]: (2.0) gtp + (0.324) atp + (2.324) h2o + (0.072072) alatrna + (0.048116) argtrna + (0.033015) asntrna + (0.049284) asptrna + (0.027047) cystrna + (0.049537) glutrna + (0.046288) glntrna + (0.195952) glytrna + (0.014203) histrna + (0.027694) iletrna + (0.033232) leutrna + (0.036365) lystrna + (0.017249) mettrna + (0.017276) phetrna + (0.167533) protrna + (0.051072) sertrna + (0.042924) thrtrna…	NA	Stoichiometry	[r]: (2.0) gtp + (0.324) atp + (2.324) h2o + (0.072072) alatrna + (0.048116) argtrna + (0.033015) asntrna + (0.049284) asptrna + (0.027047) cystrna + (0.049537) glutrna + (0.046288) glntrna + (0.195952) glytrna + (0.014203) histrna + (0.027694) iletrna + (0.033232) leutrna + (0.036365) lystrna + (0.017249) mettrna + (0.017276) phetrna + (0.167533) protrna + (0.051072) sertrna + (0.042924) thrtrna…	[r]: (2.0) gtp + (0.324) atp + (2.324) h2o + (0.072072) alatrna + (0.048116) argtrna + (0.033015) asntrna + (0.049284) asptrna + (0.027047) cystrna + (0.049537) glutrna + (0.046288) glntrna + (0.195952) glytrna + (0.014203) histrna + (0.027694) iletrna + (0.033232) leutrna + (0.036365) lystrna + (0.017249) mettrna + (0.017276) phetrna + (0.167533) protrna + (0.051072) sertrna + (0.042924) thrtrna…	Mass balance was corrected by adding 1 unit to the coefficient of proton. Also, formulas of trna species were corrected (unloaded trna formulas changed from RH to ROH, and loaded trna formulas from R-aa-O to R-aa).	Mass balance
RC01127	IMP 1,2-hydrolase (decyclizing)	[c] : h2o + imp <==> fprica	atic-1	Genes	atic-1 | atic-1	atic-1		Minor
DGR0023	Bacterial cardiolipin degradation (major components)	[c] : clpn_BAC + h2o --> pg_BAC + pa_BAC + h	ND	Genes	NA	ND		Minor
RC01057	D-Ribose 1,5-phosphomutase	[c] : r1p <==> r5p	R05F9.6 | Y43F4B.5	Genes	(R05F9.6 | Y43F4B.5) | Y43F4B.5	R05F9.6 | Y43F4B.5		Minor
RC03416	1-Acyl-sn-glycero-3-phosphoethanolamine aldehydohydrolase	[c] : h2o + acg3pe --> Rtotal + g3pe + h	ZK370.4 | C27A7.5 | ath-1	Genes	(ZK370.4 | C27A7.5) | (C27A7.5 | ath-1)	ZK370.4 | C27A7.5 | ath-1		Minor
RC02746	1-Acyl-sn-glycero-3-phosphocholine acylhydrolase	[c] : h2o + lpchol --> Rtotal + g3pc + h	ZK370.4 | C27A7.5 | M05B5.4 | ath-1	Genes	(ZK370.4 | C27A7.5 | M05B5.4) | (C27A7.5 | ath-1)	ZK370.4 | C27A7.5 | M05B5.4 | ath-1		Minor
EX00002	ATP exchange	atp[e] -->	NA	ID	NA	EX00002	Due to changes in transport reactions.	Minor
EX00018	Pyridoxal 5'-phosphate exchange	pydx5p[e] -->	NA	ID	NA	EX00018	Due to changes in transport reactions.	Minor
EX00021	S-Adenosyl-L-homocysteine exchange	ahcys[e] -->	NA	ID	NA	EX00021	Due to changes in transport reactions.	Minor
EX00048	Glyoxylate exchange	glx[e] -->	NA	ID	NA	EX00048	Due to changes in transport reactions.	Minor
EX00051	Reduced glutathione exchange	gthrd[e] -->	NA	ID	NA	EX00051	Due to changes in transport reactions.	Minor
EX00067	Formaldehyde exchange	fald[e] -->	NA	ID	NA	EX00067	Due to changes in transport reactions.	Minor
EX00074	Phosphoenolpyruvate exchange	pep[e] -->	NA	ID	NA	EX00074	Due to changes in transport reactions.	Minor
EX00075	UTP exchange	utp[e] -->	NA	ID	NA	EX00075	Due to changes in transport reactions.	Minor
EX00081	ITP exchange	itp[e] -->	NA	ID	NA	EX00081	Due to changes in transport reactions.	Minor
EX00093	Glycerol 3-phosphate exchange	glyc3p[e] -->	NA	ID	NA	EX00093	Due to changes in transport reactions.	Minor
EX00094	Sulfite exchange	so3[e] -->	NA	ID	NA	EX00094	Due to changes in transport reactions.	Minor
EX00108	Anthranilate exchange	anth[e] -->	NA	ID	NA	EX00108	Due to changes in transport reactions.	Minor
EX00109	2-Oxobutanoate exchange	2obut[e] -->	NA	ID	NA	EX00109	Due to changes in transport reactions.	Minor
EX00111	Dihydroxyacetone phosphate exchange	dhap[e] -->	NA	ID	NA	EX00111	Due to changes in transport reactions.	Minor
EX00130	IMP exchange	imp[e] -->	NA	ID	NA	EX00130	Due to changes in transport reactions.	Minor
EX00141	3-Methyl-2-oxobutanoate exchange	3mob[e] -->	NA	ID	NA	EX00141	Due to changes in transport reactions.	Minor
EX00143	5,10-Methylenetetrahydrofolate exchange	mlthf[e] -->	NA	ID	NA	EX00143	Due to changes in transport reactions.	Minor
EX00156	4-Hydroxybenzoate exchange	4hbz[e] -->	NA	ID	NA	EX00156	Due to changes in transport reactions.	Minor
EX00162	R total exchange	Rtotal[e] -->	NA	ID	NA	EX00162	Due to changes in transport reactions.	Minor
EX00166	Phenylpyruvate exchange	phpyr[e] -->	NA	ID	NA	EX00166	Due to changes in transport reactions.	Minor
EX00167	UDP-D-glucuronate exchange	udpglcur[e] -->	NA	ID	NA	EX00167	Due to changes in transport reactions.	Minor
EX00170	5-Methylthioadenosine exchange	5mta[e] -->	NA	ID	NA	EX00170	Due to changes in transport reactions.	Minor
EX00189	Ethanolamine exchange	etha[e] -->	NA	ID	NA	EX00189	Due to changes in transport reactions.	Minor
EX00197	3-Phospho-D-glycerate exchange	3pg[e] -->	NA	ID	NA	EX00197	Due to changes in transport reactions.	Minor
EX00232	Succinic semialdehyde exchange	sucsal[e] -->	NA	ID	NA	EX00232	Due to changes in transport reactions.	Minor
EX00233	4-Methyl-2-oxopentanoate exchange	4mop[e] -->	NA	ID	NA	EX00233	Due to changes in transport reactions.	Minor
EX00239	dCMP exchange	dcmp[e] -->	NA	ID	NA	EX00239	Due to changes in transport reactions.	Minor
EX00268	6,7-Dihydrobiopterin exchange	dhbpt[e] -->	NA	ID	NA	EX00268	Due to changes in transport reactions.	Minor
EX00272	Tetrahydrobiopterin exchange	thbpt[e] -->	NA	ID	NA	EX00272	Due to changes in transport reactions.	Minor
EX00295	Orotate exchange	orot[e] -->	NA	ID	NA	EX00295	Due to changes in transport reactions.	Minor
EX00311	Isocitrate exchange	icit[e] -->	NA	ID	NA	EX00311	Due to changes in transport reactions.	Minor
EX00322	2-Oxoadipate exchange	2oxoadp[e] -->	NA	ID	NA	EX00322	Due to changes in transport reactions.	Minor
EX00328	L-Kynurenine exchange	Lkynr[e] -->	NA	ID	NA	EX00328	Due to changes in transport reactions.	Minor
EX00344	phosphatidylglycerol exchange	pglyc[e] -->	NA	ID	NA	EX00344	Due to changes in transport reactions.	Minor
EX00346	Ethanolamine phosphate exchange	ethamp[e] -->	NA	ID	NA	EX00346	Due to changes in transport reactions.	Minor
EX00354	D-Fructose 1,6-bisphosphate exchange	fdp[e] -->	NA	ID	NA	EX00354	Due to changes in transport reactions.	Minor
EX00376	Retinal exchange	retinal[e] -->	NA	ID	NA	EX00376	Due to changes in transport reactions.	Minor
EX00398	Tryptamine exchange	trypta[e] -->	NA	ID	NA	EX00398	Due to changes in transport reactions.	Minor
EX00422	triacylglycerol exchange	tag[e] -->	NA	ID	NA	EX00422	Due to changes in transport reactions.	Minor
EX00427	Prostaglandin H2 exchange	prostgh2[e] -->	NA	ID	NA	EX00427	Due to changes in transport reactions.	Minor
EX00429	5,6-dihydrouracil exchange	56dura[e] -->	NA	ID	NA	EX00429	Due to changes in transport reactions.	Minor
EX00438	N-Carbamoyl-L-aspartate exchange	cbasp[e] -->	NA	ID	NA	EX00438	Due to changes in transport reactions.	Minor
EX00439	N-Formimidoyl-L-glutamate exchange	forglu[e] -->	NA	ID	NA	EX00439	Due to changes in transport reactions.	Minor
EX00483	Tyramine exchange	tym[e] -->	NA	ID	NA	EX00483	Due to changes in transport reactions.	Minor
EX00506	L-Cysteate exchange	Lcyst[e] -->	NA	ID	NA	EX00506	Due to changes in transport reactions.	Minor
EX00544	Homogentisate exchange	hgentis[e] -->	NA	ID	NA	EX00544	Due to changes in transport reactions.	Minor
EX00577	D-Glyceraldehyde exchange	glyald[e] -->	NA	ID	NA	EX00577	Due to changes in transport reactions.	Minor
EX00588	Choline phosphate exchange	cholp[e] -->	NA	ID	NA	EX00588	Due to changes in transport reactions.	Minor
EX00631	D-Glycerate 2-phosphate exchange	2pg[e] -->	NA	ID	NA	EX00631	Due to changes in transport reactions.	Minor
EX00632	3-Hydroxyanthranilate exchange	3hanthrn[e] -->	NA	ID	NA	EX00632	Due to changes in transport reactions.	Minor
EX00655	Xanthosine 5'-phosphate exchange	xmp[e] -->	NA	ID	NA	EX00655	Due to changes in transport reactions.	Minor
EX00669	gamma-L-Glutamyl-L-cysteine exchange	glucys[e] -->	NA	ID	NA	EX00669	Due to changes in transport reactions.	Minor
EX00670	sn-Glycero-3-phosphocholine exchange	g3pc[e] -->	NA	ID	NA	EX00670	Due to changes in transport reactions.	Minor
EX00671	(S)-3-Methyl-2-oxopentanoate exchange	3mop[e] -->	NA	ID	NA	EX00671	Due to changes in transport reactions.	Minor
EX00785	Urocanate exchange	urcan[e] -->	NA	ID	NA	EX00785	Due to changes in transport reactions.	Minor
EX00811	trans-4-Hydroxycinnamate exchange	T4hcinnm[e] -->	NA	ID	NA	EX00811	Due to changes in transport reactions.	Minor
EX00906	5,6-Dihydrothymine exchange	56dthm[e] -->	NA	ID	NA	EX00906	Due to changes in transport reactions.	Minor
EX00909	Leukotriene A4 exchange	leuktrA4[e] -->	NA	ID	NA	EX00909	Due to changes in transport reactions.	Minor
EX00956	L-2-Aminoadipate exchange	L2aadp[e] -->	NA	ID	NA	EX00956	Due to changes in transport reactions.	Minor
EX01013	3-Hydroxypropanoate exchange	3hpp[e] -->	NA	ID	NA	EX01013	Due to changes in transport reactions.	Minor
EX01060	3,5-Diiodo-L-tyrosine exchange	35diotyr[e] -->	NA	ID	NA	EX01060	Due to changes in transport reactions.	Minor
EX01103	Orotidine 5'-phosphate exchange	orot5p[e] -->	NA	ID	NA	EX01103	Due to changes in transport reactions.	Minor
EX01137	S-Adenosylmethioninamine exchange	ametam[e] -->	NA	ID	NA	EX01137	Due to changes in transport reactions.	Minor
EX01161	3-4-Dihydroxyphenylacetate exchange	34dhpha[e] -->	NA	ID	NA	EX01161	Due to changes in transport reactions.	Minor
EX01179	3-(4-Hydroxyphenyl)pyruvate exchange	34hpp[e] -->	NA	ID	NA	EX01179	Due to changes in transport reactions.	Minor
EX01181	4-Trimethylammoniobutanoate exchange	4tmeabutn[e] -->	NA	ID	NA	EX01181	Due to changes in transport reactions.	Minor
EX01185	Nicotinate D-ribonucleotide exchange	nicrnt[e] -->	NA	ID	NA	EX01185	Due to changes in transport reactions.	Minor
EX01194	Phosphatidylinositol exchange	pail[e] -->	NA	ID	NA	EX01194	Due to changes in transport reactions.	Minor
EX01211	Procollagen 5-hydroxy-L-lysine exchange	pcollg5hlys[e] -->	NA	ID	NA	EX01211	Due to changes in transport reactions.	Minor
EX01717	4-Hydroxy-2-quinolinecarboxylic acid exchange	kynate[e] -->	NA	ID	NA	EX01717	Due to changes in transport reactions.	Minor
EX01879	5-Oxoproline exchange	5oxpro[e] -->	NA	ID	NA	EX01879	Due to changes in transport reactions.	Minor
EX01885	monoacylglycerol 2 exchange	mag[e] -->	NA	ID	NA	EX01885	Due to changes in transport reactions.	Minor
EX01888	Aminoacetone exchange	aact[e] -->	NA	ID	NA	EX01888	Due to changes in transport reactions.	Minor
EX02165	Leukotriene B4 exchange	leuktrB4[e] -->	NA	ID	NA	EX02165	Due to changes in transport reactions.	Minor
EX02642	N-Carbamoyl-beta-alanine exchange	cala[e] -->	NA	ID	NA	EX02642	Due to changes in transport reactions.	Minor
EX02679	Dodecanoate (n-C12:0) exchange	ddca[e] -->	NA	ID	NA	EX02679	Due to changes in transport reactions.	Minor
EX02946	4-Acetamidobutanoate exchange	4aabutn[e] -->	NA	ID	NA	EX02946	Due to changes in transport reactions.	Minor
EX03722	Quinolinate exchange	quln[e] -->	NA	ID	NA	EX03722	Due to changes in transport reactions.	Minor
EX03793	N6,N6,N6-Trimethyl-L-lysine exchange	tmlys[e] -->	NA	ID	NA	EX03793	Due to changes in transport reactions.	Minor
EX04230	Lysophosphatidylcholine exchange	lpchol[e] -->	NA	ID	NA	EX04230	Due to changes in transport reactions.	Minor
EX04317	1-Alkyl-2-lyso-sn-glycero-3-phosphocholine exchange	ak2lgchol[e] -->	NA	ID	NA	EX04317	Due to changes in transport reactions.	Minor
EX04598	Platelet-activating factor exchange	paf[e] -->	NA	ID	NA	EX04598	Due to changes in transport reactions.	Minor
EX04677	5-Amino-1-(5-Phospho-D-ribosyl)imidazole-4-carboxamide exchange	aicar[e] -->	NA	ID	NA	EX04677	Due to changes in transport reactions.	Minor
EX04722	3alpha,7alpha,12alpha-Trihydroxy-5beta-cholestanoate exchange	thcholstoic[e] -->	NA	ID	NA	EX04722	Due to changes in transport reactions.	Minor
EX04853	w-hydroxyl leukotriene B4 exchange	leuktrB4woh[e] -->	NA	ID	NA	EX04853	Due to changes in transport reactions.	Minor
EX05100	3-Ureidoisobutyrate exchange	3uib[e] -->	NA	ID	NA	EX05100	Due to changes in transport reactions.	Minor
EX05270	Hexanoyl-CoA (n-C6:0CoA) exchange	hxcoa[e] -->	NA	ID	NA	EX05270	Due to changes in transport reactions.	Minor
EX05356	5-Hydroperoxy-6-trans-8,11,14-cis-eicosatetraenoate exchange	5HPET[e] -->	NA	ID	NA	EX05356	Due to changes in transport reactions.	Minor
EX05455	7alpha-Hydroxycholest-4-en-3-one exchange	xol7aone[e] -->	NA	ID	NA	EX05455	Due to changes in transport reactions.	Minor
EX06001	3-Hydroxy-2-methylpropanoate exchange	3hmp[e] -->	NA	ID	NA	EX06001	Due to changes in transport reactions.	Minor
EX14819	Fe3+ exchange	fe3[e] -->	NA	ID	NA	EX14819	Due to changes in transport reactions.	Minor
EX15519	25-Hydroxycholesterol exchange	xol25oh[e] -->	NA	ID	NA	EX15519	Due to changes in transport reactions.	Minor
EX15610	27-Hydroxycholesterol exchange	xol27oh[e] -->	NA	ID	NA	EX15610	Due to changes in transport reactions.	Minor
EX17339	7alpha,12alpha-Dihydroxycholest-4-en-3-one exchange	xoldiolone[e] -->	NA	ID	NA	EX17339	Due to changes in transport reactions.	Minor
EXC0001	R total 2 position exchange	Rtotal2[e] -->	NA	ID	NA	EXC0001	Due to changes in transport reactions.	Minor
EXC0201	Sphingomyelin exchange	sphmyln_ce[e] -->	NA	ID	NA	EXC0201	Due to changes in transport reactions.	Minor
EXC0202	Ceramide 1-phosphate exchange	crmp_ce[e] -->	NA	ID	NA	EXC0202	Due to changes in transport reactions.	Minor
EXC0203	sphingosylphosphorylcholine exchange	spc_ce[e] -->	NA	ID	NA	EXC0203	Due to changes in transport reactions.	Minor
EXC0207	Sphinganine exchange	sphgn_ce[e] -->	NA	ID	NA	EXC0207	Due to changes in transport reactions.	Minor
EXC0208	Sphinganine 1-phosphate exchange	sph1p_ce[e] -->	NA	ID	NA	EXC0208	Due to changes in transport reactions.	Minor
EXC0210	Sphingosine 1-phosphate exchange	sphs1p_ce[e] -->	NA	ID	NA	EXC0210	Due to changes in transport reactions.	Minor
EXC0211	Sphingosine exchange	sphings_ce[e] -->	NA	ID	NA	EXC0211	Due to changes in transport reactions.	Minor
EXC0213	glucocerebroside exchange	gluside_ce[e] -->	NA	ID	NA	EXC0213	Due to changes in transport reactions.	Minor
EXC0214	galactosyl glucosyl ceramide exchange	galgluside_ce[e] -->	NA	ID	NA	EXC0214	Due to changes in transport reactions.	Minor
EXC0216	globoside exchange	gbside_ce[e] -->	NA	ID	NA	EXC0216	Due to changes in transport reactions.	Minor
EX00547	Norepinephrine exchange	nrpphr[e] -->	NA	ID	EX00547	NA	Due to changes in transport reactions.	Minor
EX01120	Sphinganine 1-phosphate exchange	sph1p[e] -->	NA	ID	EX01120	NA	Due to changes in transport reactions.	Minor
EX02960	Ceramide 1-phosphate exchange	crmp[e] -->	NA	ID	EX02960	NA	Due to changes in transport reactions.	Minor
EX03272	globoside exchange	gbside[e] -->	NA	ID	EX03272	NA	Due to changes in transport reactions.	Minor
EX03640	sphingosylphosphorylcholine exchange	spc[e] -->	NA	ID	EX03640	NA	Due to changes in transport reactions.	Minor
EX05576	3,4-Dihydroxyphenylethyleneglycol exchange	34dhoxpeg[e] -->	NA	ID	EX05576	NA	Due to changes in transport reactions.	Minor
EX06124	Sphingosine 1-phosphate exchange	sphs1p[e] -->	NA	ID	EX06124	NA	Due to changes in transport reactions.	Minor
TCE0345	Thymidine transport	thymd[e] --> thymd[c]	ND	ID	TCE0345	NA	Replaced by TCE5412	Minor
TCE0358	Sphingosine 1-phosphate transport	sphs1p[c] <==> sphs1p[e]	ND	ID	TCE0358	NA	Replaced by TCE5102	Minor
TCE0395	Dopamine transport	dopa[e] <==> dopa[c]	ND	ID	TCE0395	NA	Replaced by TCE5111 and TCE5112	Minor
TCE0414	Serotonin transport	srtn[e] <==> srtn[c]	ND	ID	TCE0414	NA	Replaced by TCE5113 and TCE5114	Minor
TCE0460	Ceramide 1-phosphate transport	crmp[c] <==> crmp[e]	ND	ID	TCE0460	NA	Replaced by TCE5100	Minor
TCE0475	L-3-Amino-isobutanoate transport	3aib[c] --> 3aib[e]	ND	ID	TCE0475	NA	Replaced by TCE5416	Minor
TCE0571	3,4-Dihydroxyphenylethyleneglycol transport	34dhoxpeg[c] <==> 34dhoxpeg[e]	ND	ID	TCE0571	NA	Due to removal of norepinephrine	Minor
TCE0586	sphingosylphosphorylcholine transport	spc[c] <==> spc[e]	ND	ID	TCE0586	NA	Replaced by TCE5101	Minor
TCE0587	Acetylcholine transport	(3) ach[c] + (2) atp[c] + (2) h2o[c] --> (3) ach[e] + (2) adp[c] + (2) h[c] + (2) pi[c]	ND	ID	TCE0587	NA	Replaced by TCE5106	Minor
TCE0614	Sphinganine 1-phosphate transport	sph1p[c] <==> sph1p[e]	ND	ID	TCE0614	NA	Replaced by TCE5102	Minor
TCE0750	potassium and Sodium and D-Aspartate transport	asp-D[e] + k[c] + (3.0) na1[e] --> asp-D[c] + k[e] + (3.0) na1[c]	ND	ID	TCE0750	NA	Replaced by TCE5098	Minor
TCE0768	globoside transport	gbside[c] <==> gbside[e]	ND	ID	TCE0768	NA	Replaced by TCE5109	Minor
TCE0781	Norepinephrine transport	nrpphr[e] <==> nrpphr[c]	ND	ID	TCE0781	NA	Due to removal of norepinephrine	Minor
TCE1149	S-Adenosyl-L-methionine transport	amet[e] --> amet[c]	ND	ID	TCE1149	NA	Replaced by TCE5404	Minor
TCE1165	Xanthosine transport	xtsn[e] --> xtsn[c]	ND	ID	TCE1165	NA	Replaced by 5414	Minor
TCE1168	Putrescine transport	ptrc[e] --> ptrc[c]	ND	ID	TCE1168	NA	Replaced by 5408	Minor
TCE1170	Spermidine transport	spmd[e] --> spmd[c]	ND	ID	TCE1170	NA	Replaced by 5410	Minor
TCE1192	Spermine transport	sprm[e] --> sprm[c]	ND	ID	TCE1192	NA	Replaced by 5411	Minor
TCE1296	tetradecanoate (n-C14:0) transport	ttdca[e] --> ttdca[c]	ND	ID	TCE1296	NA	Replaced by 5413	Minor
TCM1036	Phosphatidylserine transport	ps[c] <==> ps[m]	ND	ID	TCM1036	NA	Because of the addition of TCM5111	Minor
TCM2006	Phosphatidylserine (bacteria) transport	ps_BAC[c] <==> ps_BAC[m]	ND	ID	TCM2006	NA	Nonfunctional transport. Also, active import to mitochondria exists.	Minor
TCE5101	sphingosylphosphorylcholine transport	spc_ce[c] <==> spc_ce[e]	ND	ID	NA	TCE5101	Metabolite name change	Minor
TCE5102	Sphinganine 1-phosphate transport	sph1p_ce[c] <==> sph1p_ce[e]	ND	ID	NA	TCE5102	Metabolite name change	Minor
TCE5103	Sphingosine 1-phosphate transport	sphs1p_ce[c] <==> sphs1p_ce[e]	ND	ID	NA	TCE5103	Metabolite name change	Minor
TCE5109	Globoside transport	gbside_ce[c] <==> gbside_ce[e]	ND	ID	NA	TCE5109	Metabolite name change	Minor
RCC0124	merged fatty acid elongation (C18 to C24)	[c] : (9) h + (3) malcoa + (6) nadph + stcoa --> (3) co2 + (3) coa + (3) h2o + (6) nadp + lgnccoa	elo-1 & let-767 & hpo-8 & art-1	Stoichiometry	[c] : (9) h + (3) malcoa + (6) nadph + stcoa --> (3) co2 + (3) coa + (3) h2o + (6) nadp + fa24p0coa	[c] : (9) h + (3) malcoa + (6) nadph + stcoa --> (3) co2 + (3) coa + (3) h2o + (6) nadp + lgnccoa	Metabolite name change	Minor
RC02978	3-dehydrosphinganine reductase	[c] : 3dsphgn_ce + h + nadph --> nadp + sphgn_ce	TBD	Stoichiometry	[c] : 3dsphgn + h + nadph --> nadp + sphgn	[c] : 3dsphgn_ce + h + nadph --> nadp + sphgn_ce	Metabolite name change	Minor
RC01495	ATP:ceramide 1-phosphotransferase	[c] : atp + crm_ce --> adp + crmp_ce + h	cerk-1	Stoichiometry	[c] : atp + crm --> adp + crmp + h	[c] : atp + crm_ce --> adp + crmp_ce + h	Metabolite name change	Minor
RC02976	sphinganine kinase	[c] : atp + sphgn_ce --> adp + h + sph1p_ce	sphk-1	Stoichiometry	[c] : atp + sphgn --> adp + h + sph1p	[c] : atp + sphgn_ce --> adp + h + sph1p_ce	Metabolite name change	Minor
RC01926	sphingosine kinase	[c] : atp + sphings_ce --> adp + h + sphs1p_ce	sphk-1	Stoichiometry	[c] : atp + sphings --> adp + h + sphs1p	[c] : atp + sphings_ce --> adp + h + sphs1p_ce	Metabolite name change	Minor
RC08969	ceramide:phosphatidylcholine cholinephosphotransferase	[c] : crm_ce + pchol --> dag_pl + sphmyln_ce	W07E6.3 | sms-1 | sms-2 | sms-3	Stoichiometry	[c] : crm + pchol --> dag_pl + sphmyln	[c] : crm_ce + pchol --> dag_pl + sphmyln_ce	Metabolite name change	Minor
RCC0060	sphingolipid delta-4 desaturase	[c] : dhcrm_ce + h + nadh + o2 --> crm_ce + (2) h2o + nad	F33D4.4 | ttm-5	Stoichiometry	[c] : dhcrm + h + nadh + o2 --> crm + (2) h2o + nad	[c] : dhcrm_ce + h + nadh + o2 --> crm_ce + (2) h2o + nad	Metabolite name change	Minor
RC06519	sphingolipid delta-4 desaturase	[c] : dhcrm_ce + h + nadph + o2 --> crm_ce + (2) h2o + nadp	F33D4.4 | ttm-5	Stoichiometry	[c] : dhcrm + h + nadph + o2 --> crm + (2) h2o + nadp	[c] : dhcrm_ce + h + nadph + o2 --> crm_ce + (2) h2o + nadp	Metabolite name change	Minor
RC06518	N-acylsphingosine amidohydrolase	[c] : dhcrm_ce + h2o --> Rtotal + sphgn_ce	W02F12.2	Stoichiometry	[c] : dhcrm + h2o --> Rtotal + sphgn	[c] : dhcrm_ce + h2o --> Rtotal + sphgn_ce	Metabolite name change	Minor
RC01498	D-Glucosyl-N-acylsphingosine glucohydrolase	[c] : gluside_ce + h2o --> crm_ce + glc-D	(R08F11.1 | hpo-13) | (gba-1 | gba-2 | gba-3 | gba-4)	Stoichiometry	[c] : gluside + h2o --> crm + glc-D	[c] : gluside_ce + h2o --> crm_ce + glc-D	Metabolite name change	Minor
RC06520	Sphinganine 1-phosphate phosphohydrolase	[c] : h2o + sph1p_ce --> pi + sphgn_ce	F13E6.5 | F53C3.13 | T28D9.3	Stoichiometry	[c] : h2o + sph1p --> pi + sphgn	[c] : h2o + sph1p_ce --> pi + sphgn_ce	Metabolite name change	Minor
RC02543	Acyl-CoA:sphingosylphosphorylcholine N-acyltransferase	[c] : Rtotalcoa + spc_ce <==> coa + sphmyln_ce + h	hyl-1 | hyl-2 | lagr-1	Stoichiometry	[c] : Rtotalcoa + spc <==> coa + sphmyln + h	[c] : Rtotalcoa + spc_ce <==> coa + sphmyln_ce + h	Metabolite name change	Minor
RC06517	acyl-CoA:sphingosine N-acyltransferase	[c] : Rtotalcoa + sphgn_ce <==> coa + dhcrm_ce + h	hyl-1 | hyl-2 | lagr-1	Stoichiometry	[c] : Rtotalcoa + sphgn <==> coa + dhcrm + h	[c] : Rtotalcoa + sphgn_ce <==> coa + dhcrm_ce + h	Metabolite name change	Minor
BIO0005	Fatty acid conversions (Rtotal3)	[c]: (0.008687) arachdcoa + (0.02991) fa16p1n7coa + (0.033888) tmndnccoa + (0.070249) odecoa + (0.016289) eicostetcoa + (0.039136) fa17p0isocoa + (0.051607) pmtcoa + (0.041849) stcoa + (0.026969) dlnlcgcoa + (0.170938) vacccoa + (0.354879) fa17c9coa + (0.033335) tdcoa + (0.077813) fa15p0isocoa + (0.035378) lnlccoa + (0.008964) lgnccoa + (0.000111) fa19c11coa <==> Rtotal3coa	NA	Stoichiometry	[c]: (0.008687) arachdcoa + (0.02991) fa16p1n7coa + (0.033888) tmndnccoa + (0.070249) odecoa + (0.016289) eicostetcoa + (0.039136) fa17p0isocoa + (0.051607) pmtcoa + (0.041849) stcoa + (0.008964) fa24p0coa + (0.026969) dlnlcgcoa + (0.170938) vacccoa + (0.354879) fa17c9coa + (0.033335) tdcoa + (0.077813) fa15p0isocoa + (0.035378) lnlccoa + (0.000111) fa19c11coa <==> Rtotal3coa	[c]: (0.008687) arachdcoa + (0.02991) fa16p1n7coa + (0.033888) tmndnccoa + (0.070249) odecoa + (0.016289) eicostetcoa + (0.039136) fa17p0isocoa + (0.051607) pmtcoa + (0.041849) stcoa + (0.026969) dlnlcgcoa + (0.170938) vacccoa + (0.354879) fa17c9coa + (0.033335) tdcoa + (0.077813) fa15p0isocoa + (0.035378) lnlccoa + (0.008964) lgnccoa + (0.000111) fa19c11coa <==> Rtotal3coa	Metabolite name change	Minor
BIO0102	Assembly of biomass (without collagen)	[c]: (0.016249) DNA + (0.203528) glycogen + (0.058347) Glycans + (0.187835) RNA + (0.129169) PhosphoL + (0.029215) tre + (0.0001) biomass_minor + (1.146612) prot_mito + (0.116853) tag + (4.580136) prot_other --> Biomass	NA	Stoichiometry	[c]: (0.016249) DNA + (0.228944) glycogen + (0.058347) Glycans + (0.187835) RNA + (0.129365) PhosphoL + (0.029215) tre + (0.00001) biomass_minor + (1.146612) prot_mito + (0.116853) tag + (4.580136) prot_other --> Biomass	[c]: (0.016249) DNA + (0.203528) glycogen + (0.058347) Glycans + (0.187835) RNA + (0.129169) PhosphoL + (0.029215) tre + (0.0001) biomass_minor + (1.146612) prot_mito + (0.116853) tag + (4.580136) prot_other --> Biomass	Minor corrections in glycogen and collagen molecular weight and the new composition of sphingolipids changed the coefficients of collagen, glycogen, and phospholipids. Also, biomass_minor coefficient is increased by an order of magnitude to avoid numerical precision errors covering the importance of this component.	Minor
BIO0006	Fatty acid conversions (Rtotal)	[c]: (0.071255) dlnlcgcoa + (0.099154) eicostetcoa + (0.025021) odecoa + (0.170596) vacccoa + (0.008707) lgnccoa + (0.011369) fa16p1n7coa + (0.233615) tmndnccoa + (0.051383) pmtcoa + (0.080196) fa17c9coa + (0.030888) fa17p0isocoa + (0.052693) lnlccoa + (0.00001) fa19c11coa + (0.026371) arachdcoa + (0.023869) fa15p0isocoa + (0.105017) stcoa + (0.009855) tdcoa <==> Rtotalcoa	NA	Stoichiometry	[c]: (0.071255) dlnlcgcoa + (0.099154) eicostetcoa + (0.025021) odecoa + (0.170596) vacccoa + (0.011369) fa16p1n7coa + (0.233615) tmndnccoa + (0.051383) pmtcoa + (0.080196) fa17c9coa + (0.030888) fa17p0isocoa + (0.052693) lnlccoa + (0.026371) arachdcoa + (0.023869) fa15p0isocoa + (0.105017) stcoa + (0.008707) fa24p0coa + (0.00001) fa19c11coa + (0.009855) tdcoa <==> Rtotalcoa	[c]: (0.071255) dlnlcgcoa + (0.099154) eicostetcoa + (0.025021) odecoa + (0.170596) vacccoa + (0.008707) lgnccoa + (0.011369) fa16p1n7coa + (0.233615) tmndnccoa + (0.051383) pmtcoa + (0.080196) fa17c9coa + (0.030888) fa17p0isocoa + (0.052693) lnlccoa + (0.00001) fa19c11coa + (0.026371) arachdcoa + (0.023869) fa15p0isocoa + (0.105017) stcoa + (0.009855) tdcoa <==> Rtotalcoa	Metabolite abbreviation changed from fa24p0coa to lgnccoa	Minor
BIO0008	Phospholipids assembly	[c]: (0.079557) sphmyln_ce + (0.015693) pail + (0.015689) lpchol + (0.076233) alkenac2gpe + (0.108903) akac2gpe + (0.313837) pchol + (0.359684) pe + (0.015696) clpn + (0.005009) ps + (0.009698) akac2gchol --> PhosphoL	NA	Stoichiometry	[c]: (0.015669) pail + (0.076118) alkenac2gpe + (0.108737) akac2gpe + (0.313361) pchol + (0.359139) pe + (0.005001) ps + (0.009684) akac2gchol + (0.080953) sphmyln + (0.015666) lpchol + (0.015672) clpn --> PhosphoL	[c]: (0.079557) sphmyln_ce + (0.015693) pail + (0.015689) lpchol + (0.076233) alkenac2gpe + (0.108903) akac2gpe + (0.313837) pchol + (0.359684) pe + (0.015696) clpn + (0.005009) ps + (0.009698) akac2gchol --> PhosphoL		Minor
BIO0100	Assembly of biomass (without DNA)	[c]: (0.202508) collg + (0.204599) glycogen + (0.058654) Glycans + (0.188823) RNA + (0.129849) PhosphoL + (0.029368) tre + (0.0001) biomass_minor + (1.152647) prot_mito + (0.117468) tag + (4.028712) prot_other --> Biomass	NA	Stoichiometry	[c]: (0.207025) collg + (0.230149) glycogen + (0.058654) Glycans + (0.188823) RNA + (0.130046) PhosphoL + (0.029368) tre + (0.00001) biomass_minor + (1.152647) prot_mito + (0.117468) tag + (4.028712) prot_other --> Biomass	[c]: (0.202508) collg + (0.204599) glycogen + (0.058654) Glycans + (0.188823) RNA + (0.129849) PhosphoL + (0.029368) tre + (0.0001) biomass_minor + (1.152647) prot_mito + (0.117468) tag + (4.028712) prot_other --> Biomass	Minor corrections in glycogen and collagen molecular weight and the new composition of sphingolipids changed the coefficients of collagen, glycogen, and phospholipids. Also, biomass_minor coefficient is increased by an order of magnitude to avoid numerical precision errors covering the importance of this component.	Minor
BIO0103	Assembly of biomass (without storage)	[c]: (0.237144) collg + (0.019129) DNA + (0.068686) Glycans + (0.221119) RNA + (0.152058) PhosphoL + (0.0001) biomass_minor + (1.349791) prot_mito + (4.717767) prot_other --> Biomass	NA	Stoichiometry	[c]: (0.242433) collg + (0.019129) DNA + (0.068686) Glycans + (0.221119) RNA + (0.152289) PhosphoL + (0.00001) biomass_minor + (1.349791) prot_mito + (4.717767) prot_other --> Biomass	[c]: (0.237144) collg + (0.019129) DNA + (0.068686) Glycans + (0.221119) RNA + (0.152058) PhosphoL + (0.0001) biomass_minor + (1.349791) prot_mito + (4.717767) prot_other --> Biomass	Minor corrections in glycogen and collagen molecular weight and the new composition of sphingolipids changed the coefficients of collagen, glycogen, and phospholipids. Also, biomass_minor coefficient is increased by an order of magnitude to avoid numerical precision errors covering the importance of this component.	Minor
BIO0101	Assembly of biomass (without DNA or storage)	[c]: (0.238613) collg + (0.069111) Glycans + (0.222489) RNA + (0.153) PhosphoL + (0.0001) biomass_minor + (1.358154) prot_mito + (4.746997) prot_other --> Biomass	NA	Stoichiometry	[c]: (0.243935) collg + (0.069111) Glycans + (0.222489) RNA + (0.153233) PhosphoL + (0.00001) biomass_minor + (1.358154) prot_mito + (4.746997) prot_other --> Biomass	[c]: (0.238613) collg + (0.069111) Glycans + (0.222489) RNA + (0.153) PhosphoL + (0.0001) biomass_minor + (1.358154) prot_mito + (4.746997) prot_other --> Biomass	Minor corrections in glycogen and collagen molecular weight and the new composition of sphingolipids changed the coefficients of collagen, glycogen, and phospholipids. Also, biomass_minor coefficient is increased by an order of magnitude to avoid numerical precision errors covering the importance of this component.	Minor
DGR0006	Bacterial soluble pool composition	[e]: soluble_BAC --> (0.00625) mobd + (0.0002) q8 + (0.0002) thm + (0.000903) thmpp + (0.0002) adocbl + (0.0002) selcys + (0.0002) cbl1 + (0.000443) ribflv + (0.0002) pheme + (0.0002) pydxn + (0.000893) fe2 + (0.0002) pydam + (0.001172) fmn + (0.0002) fol + (0.004018) acorn + (0.0002) pnto-R + (0.002774) fad + (0.0002) pydx + (0.0002) tma + (0.0002) acser	NA	Stoichiometry	[e]: soluble_BAC --> (0.00625) mobd + (0.00001) q8 + (0.00016) thm + (0.000903) thmpp + (0.00001) adocbl + (0.00001) selcys + (0.00001) cbl1 + (0.000443) ribflv + (0.000018) pheme + (0.0001) pydxn + (0.000893) fe2 + (0.0001) pydam + (0.001172) fmn + (0.00001) fol + (0.004018) acorn + (0.00001) pnto-R + (0.002774) fad + (0.000102) pydx + (0.00001) tma + (0.00001) acser	[e]: soluble_BAC --> (0.00625) mobd + (0.0002) q8 + (0.0002) thm + (0.000903) thmpp + (0.0002) adocbl + (0.0002) selcys + (0.0002) cbl1 + (0.000443) ribflv + (0.0002) pheme + (0.0002) pydxn + (0.000893) fe2 + (0.0002) pydam + (0.001172) fmn + (0.0002) fol + (0.004018) acorn + (0.0002) pnto-R + (0.002774) fad + (0.0002) pydx + (0.0002) tma + (0.0002) acser	Minimum coefficient used for trace components of soluble diet was changed from 0.00001 to 0.0002 to prevent numerical precision errors from covering the importance of these nutrients.	Minor
RC02541	Sphingomyelin cholinephosphohydrolase	[g] : h2o + sphmyln_ce --> cholp + crm_ce + h	(asm-1 | asm-2 | asm-3) | T27F6.6 | R05D11.9	Stoichiometry	[g] : h2o + sphmyln --> cholp + crm + h	[g] : h2o + sphmyln_ce --> cholp + crm_ce + h	Metabolite name change	Minor
RC01494	N-Acylsphingosine amidohydrolase	[l] : crm_ce + h2o --> Rtotal + sphings_ce	W02F12.2 | (asah-2 | asah-1)	Stoichiometry	[l] : crm + h2o --> Rtotal + sphings	[l] : crm_ce + h2o --> Rtotal + sphings_ce	Metabolite name change	Minor
RC03617	D-galactosyl-N-acylsphingosine galactohydrolase	[l] : galside_ce + h2o --> crm_ce + gal	C29E4.10	Stoichiometry	[l] : galside + h2o --> crm + gal	[l] : galside_ce + h2o --> crm_ce + gal	Metabolite name change	Minor
RC01497	UDP-glucose:N-acylsphingosine D-glucosyltransferase	[r] : crm_ce + udpg --> gluside_ce + h + udp	cgt-1 | cgt-2 | cgt-3	Stoichiometry	[r] : crm + udpg --> gluside + h + udp	[r] : crm_ce + udpg --> gluside_ce + h + udp	Metabolite name change	Minor
RC06521	Sphingosine 1-phosphate phosphohydrolase	[r] : h2o + sphs1p_ce --> pi + sphings_ce	F13E6.5 | F53C3.13 | T28D9.3	Stoichiometry	[r] : h2o + sphs1p --> pi + sphings	[r] : h2o + sphs1p_ce --> pi + sphings_ce	Metabolite name change	Minor
RCC0125	beta oxidation of very long chain fatty acid	[x] : (3) coa + (3) h2o + (3) nad + (3) o2 + lgnccoa --> (3) accoa + (3) h + (3) h2o2 + (3) nadh + stcoa	(acox-1.5 | acox-1.1 | acox-1.2 | acox-1.3 | acox-1.4 | acox-3 | acox-1.6) & (dhs-28 | maoc-1) & daf-22	Stoichiometry	[x] : (3) coa + (3) h2o + (3) nad + (3) o2 + fa24p0coa --> (3) accoa + (3) h + (3) h2o2 + (3) nadh + stcoa	[x] : (3) coa + (3) h2o + (3) nad + (3) o2 + lgnccoa --> (3) accoa + (3) h + (3) h2o2 + (3) nadh + stcoa	Metabolite name change	Minor
DGR0007	Bacterial degradation	BAC[e] + (6.0) atp[c] + (6.0) h2o[c] --> (0.129212) phospholipid_BAC[e] + (5.037126) protein_BAC[e] + (0.027377) peptido_BAC[e] + (0.135796) glycogen_BAC[e] + soluble_BAC[e] + (0.008331) lps_BAC[e] + (0.099745) dna_BAC[e] + (0.636031) rna_BAC[e] + (6.0) adp[c] + (6.0) h[c] + (6.0) pi[c]	NA	Stoichiometry	BAC[e] + (6.0) atp[c] + (6.0) h2o[c] --> (0.129212) phospholipid_BAC[e] + (5.037126) protein_BAC[e] + (0.027377) peptido_BAC[e] + (0.152754) glycogen_BAC[e] + soluble_BAC[e] + (0.008331) lps_BAC[e] + (0.099745) dna_BAC[e] + (0.636031) rna_BAC[e] + (6.0) adp[c] + (6.0) h[c] + (6.0) pi[c]	BAC[e] + (6.0) atp[c] + (6.0) h2o[c] --> (0.129212) phospholipid_BAC[e] + (5.037126) protein_BAC[e] + (0.027377) peptido_BAC[e] + (0.135796) glycogen_BAC[e] + soluble_BAC[e] + (0.008331) lps_BAC[e] + (0.099745) dna_BAC[e] + (0.636031) rna_BAC[e] + (6.0) adp[c] + (6.0) h[c] + (6.0) pi[c]	Minor correction in glycogen molecular weight.	Minor
RC06522	Ceramide 1-phosphate phosphohydrolase	crmp_ce + h2o --> crm_ce + pi	F13E6.5 | F53C3.13 | T28D9.3	Stoichiometry	crmp + h2o --> crm + pi	crmp_ce + h2o --> crm_ce + pi	Metabolite name change	Minor
DMN1005	Forssman hapten demand	forssman_ce -->	NA	Stoichiometry	forssman -->	forssman_ce -->	Metabolite name change	Minor
RC06099	beta-D-Galactosyl-1,4-beta-D-glucosylceramide galactohydrolase	galgluside_ce + h2o <==> gluside_ce + gal	bgal-1 | bgal-2	Stoichiometry	galgluside + h2o <==> gluside + gal	galgluside_ce + h2o <==> gluside_ce + gal	Metabolite name change	Minor
RC04183	alpha-N-Acetyl-D-galactosaminide N-acetylgalactosaminohydrolase	gbside_ce + acgal <==> forssman_ce + h2o	gana-1	Stoichiometry	gbside + acgal <==> forssman + h2o	gbside_ce + acgal <==> forssman_ce + h2o	Metabolite name change	Minor
RC01496	Acyl-CoA:sphingosine N-acyltransferase	Rtotalcoa + sphings_ce <==> coa + crm_ce + h	hyl-1 | hyl-2 | lagr-1	Stoichiometry	Rtotalcoa + sphings <==> coa + crm + h	Rtotalcoa + sphings_ce <==> coa + crm_ce + h	Metabolite name change	Minor
RC04184	Trihexosylceramide N-acetylhexosaminohydrolase	thcrm_ce + acgal <==> gbside_ce + h2o	hex-1 | hex-2 | hex-3 | hex-4 | hex-5	Stoichiometry	thcrm + acgal <==> gbside + h2o	thcrm_ce + acgal <==> gbside_ce + h2o	Metabolite name change	Minor
RC03618	Trihexosylceramide galactohydrolase	thcrm_ce + h2o <==> gal + galgluside_ce	gana-1	Stoichiometry	thcrm + h2o <==> gal + galgluside	thcrm_ce + h2o <==> gal + galgluside_ce	Metabolite name change	Minor
RC01500	UDP-alpha-D-galactose:N-acylsphingosine D-galactosyltransferase	udpgal + crm_ce <==> udp + galside_ce + h	TBD	Stoichiometry	udpgal + crm <==> udp + galside + h	udpgal + crm_ce <==> udp + galside_ce + h	Metabolite name change	Minor
BIO0104	Assembly of biomass (without DNA or collagen)	[c]: (0.204599) glycogen + (0.058654) Glycans + (0.188823) RNA + (0.129849) PhosphoL + (0.029368) tre + (0.0001) biomass_minor + (1.152647) prot_mito + (0.117468) tag + (4.604242) prot_other --> Biomass	NA	ID	NA	BIO0104		New biomass reactions
BIO0105	Assembly of biomass (without storage or collagen)	[c]: (0.019129) DNA + (0.068686) Glycans + (0.221119) RNA + (0.152058) PhosphoL + (0.0001) biomass_minor + (1.349791) prot_mito + (5.391734) prot_other --> Biomass	NA	ID	NA	BIO0105		New biomass reactions
BIO0106	Assembly of biomass (without DNA, storage, or collagen)	[c]: (0.069111) Glycans + (0.222489) RNA + (0.153) PhosphoL + (0.0001) biomass_minor + (1.358154) prot_mito + (5.42514) prot_other --> Biomass	NA	ID	NA	BIO0106		New biomass reactions
BIO0107	Assembly of biomass (all components included)	[c]: (0.201448) collg + (0.016249) DNA + (0.203528) glycogen + (0.058347) Glycans + (0.187835) RNA + (0.129169) PhosphoL + (0.029215) tre + (0.0001) biomass_minor + (1.146612) prot_mito + (0.116853) tag + (4.007619) prot_other --> Biomass	NA	ID	NA	BIO0107		New biomass reactions
RMC0004	ATP phosphohydrolase	adp[m] + (4) h[c] + pi[m] --> atp[m] + (3) h[m] + h2o[m]	(H28O16.1 | T26E3.7) & atp-2 & Y69A2AR.18 & F58F12.1 & (hpo-18 | R05D3.6 | ZC262.5) & atp-3 & atp-6 & (asb-2 | asb-1) & Y82E9BR.3 & atp-5 & R04F11.2 & R53.4 & (asg-2 | asg-1)	Genes	[(H28O16.1 | T26E3.7) & atp-2 & Y69A2AR.18 & F58F12.1 & (hpo-18 | R05D3.6 | ZC262.5) & atp-3 & atp-6 & (asb-2 | asb-1) & Y82E9BR.3 & atp-5 & R04F11.2 & R53.4 & (asg-2 | asg-1)] & [vha-13 & (vha-12 | spe-5) & vha-11 & vha-14 & vha-8 & vha-9 & vha-10 & (vha-18 | vha-15) & (vha-7 | vha-5 | vha-6 | unc-32) & (vha-2 | vha-1 | vha-4 | vha-3) & vha-17 & vha-19]	(H28O16.1 | T26E3.7) & atp-2 & Y69A2AR.18 & F58F12.1 & (hpo-18 | R05D3.6 | ZC262.5) & atp-3 & atp-6 & (asb-2 | asb-1) & Y82E9BR.3 & atp-5 & R04F11.2 & R53.4 & (asg-2 | asg-1)	Vacuolar ATPase genes were eliminated from this reaction.	Physiological evaluations
RMC0005	ATP phosphohydrolase	adp[m] + (3) h[c] + pi[m] --> atp[m] + (2) h[m] + h2o[m]	(H28O16.1 | T26E3.7) & atp-2 & Y69A2AR.18 & F58F12.1 & (hpo-18 | R05D3.6 | ZC262.5) & atp-3 & atp-6 & (asb-2 | asb-1) & Y82E9BR.3 & atp-5 & R04F11.2 & R53.4 & (asg-2 | asg-1)	Genes	[(H28O16.1 | T26E3.7) & atp-2 & Y69A2AR.18 & F58F12.1 & (hpo-18 | R05D3.6 | ZC262.5) & atp-3 & atp-6 & (asb-2 | asb-1) & Y82E9BR.3 & atp-5 & R04F11.2 & R53.4 & (asg-2 | asg-1)] & [vha-13 & (vha-12 | spe-5) & vha-11 & vha-14 & vha-8 & vha-9 & vha-10 & (vha-18 | vha-15) & (vha-7 | vha-5 | vha-6 | unc-32) & (vha-2 | vha-1 | vha-4 | vha-3) & vha-17 & vha-19]	(H28O16.1 | T26E3.7) & atp-2 & Y69A2AR.18 & F58F12.1 & (hpo-18 | R05D3.6 | ZC262.5) & atp-3 & atp-6 & (asb-2 | asb-1) & Y82E9BR.3 & atp-5 & R04F11.2 & R53.4 & (asg-2 | asg-1)	Vacuolar ATPase genes were eliminated from this reaction.	Physiological evaluations
DMN0100	vATPase-pumped proton demand	h_pumped -->	NA	ID	NA	DMN0100	Introduced to separate V-ATPase function from that of F-ATPase.	Physiological evaluations
DMN0003	cytochrome C demand	[m] : focytC --> apocytc	NA	ID	DMN0003	NA	Drained metabolite moved to biomass_minor	Physiological evaluations
DMN0004	other heme protein demand	[c] : hemeprotein --> apohemeprotein	NA	ID	DMN0004	NA	Drained metabolite moved to biomass_minor	Physiological evaluations
DMN0010	Protein C-terminal S-farnesyl-L-cysteine methyl ester demand	protSfarCmet + pepd --> protCys	NA	ID	DMN0010	NA	Drained metabolite moved to biomass_minor	Physiological evaluations
DMN0011	Protein C-terminal S-geranylgeranyl-L-cysteine methyl ester demand	protSgerCmet + pepd --> protCys	NA	ID	DMN0011	NA	Drained metabolite moved to biomass_minor	Physiological evaluations
DMN0019	iron-sulfur cluster demand	[m] : ISclustprot --> apoISclustprot	NA	ID	DMN0019	NA	Drained metabolite moved to biomass_minor	Physiological evaluations
DMN0049	S-Farnesyl demand	protSfar --> protCys	NA	ID	DMN0049	NA	Drained metabolite moved to biomass_minor	Physiological evaluations
DMN0050	S-geranylgeranyl demand	protSger --> protCys	NA	ID	DMN0050	NA	Drained metabolite moved to biomass_minor	Physiological evaluations
DMN0051	Protein C-terminal S-farnesyl-L-cysteine demand	protSfarC + pepd --> protCys	NA	ID	DMN0051	NA	Drained metabolite moved to biomass_minor	Physiological evaluations
DMN0053	Protein C-terminal S-geranylgeranyl-L-cysteine demand	protSgerC + pepd --> protCys	NA	ID	DMN0053	NA	Drained metabolite moved to biomass_minor	Physiological evaluations
RC02532	4-[(1R)-2-Amino-1-hydroxyethyl]-1,2-benzenediol:oxygen oxidoreductase (deaminating) (flavin-containing)	[c] : nrpphr + h2o + o2 --> 34dhmald + nh4 + h2o2	amx-2	ID	RC02532	NA	Reaction removed since there is no evidence of C. elegans using norepinephrine in the literature. The invertebrate counterpart of this hormone, octopamine, is still part of the network.	Physiological evaluations
RC02535	3,4-dihydroxyphenetylamine,ascorbate:oxygen oxidoreductase (beta-hydroxylating)	dopa + ascb-L + o2 --> nrpphr + dhdascb + h2o	tbh-1	ID	RC02535	NA	Reaction removed since there is no evidence of C. elegans using norepinephrine in the literature. The invertebrate counterpart of this hormone, octopamine, is still part of the network.	Physiological evaluations
RC04880	3,4-dihydroxyphenylethyleneglycol:NAD+ oxidoreductase	[c] : 34dhoxpeg + nad <==> 34dhmald + nadh + h	D2063.1 | H24K24.3 | sodh-1 | sodh-2 | Y50D4C.2	ID	RC04880	NA	Reaction removed since 34dhmald comes from norepinephrine, but there is no evidence of C. elegans using norepinephrine in the literature. Other reactions dependent on norepinephrine are also removed from the network.	Physiological evaluations
TCE0433	Riboflavin transport	atp[c] + h2o[c] + ribflv[e] --> adp[c] + h[c] + pi[c] + ribflv[c]	ND	ID	TCE0433	NA	Transport without atp usage exists	Physiological evaluations
TCE0560	Phosphatidylcholine transport	atp[c] + h2o[c] + pchol[c] <==> adp[c] + h[c] + pchol[e] + pi[c]	ND	ID	TCE0560	NA	The reversible transport allows ATP synthesis from import of pchol, which is rejected as a possibility, and therefore, this reaciton was removed. Replaced by TCE5122 and TCE5123	Physiological evaluations
RC00554	ATP:L-arginine Nomega-phosphotransferase	[c] : arg-L + atp <==> adp + h + argp	argk-1 | W10C8.5 | ZC434.8 | F32B5.1	ID	NA	RC00554	Arginine phosphate is a phosphagen in C. elegans (PMID: 25981702). This reaction can either produce this metabolite for energy storage or degrade it to generate ATP.	Physiological evaluations
RCC0250	V-ATPase	[c] : atp + h2o --> adp + h_pumped + pi	vha-13 & (vha-12 | spe-5) & vha-11 & vha-14 & vha-8 & vha-9 & vha-10 & (vha-18 | vha-15) & (vha-7 | vha-5 | vha-6 | unc-32) & (vha-2 | vha-1 | vha-4 | vha-3) & vha-17 & vha-19	ID	NA	RCC0250	Represents V-ATPase function which is to pump protons across membranes of organelles at the expense of ATP consumption. Introduced to separate F- and V-ATPase funcitons.	Physiological evaluations
RMC0187	Uncoupling ATP synthesis from electron transport	h[c] -> h[m]	ucp-4	ID	NA	RMC0187		Physiological evaluations
SNK0102	Arginone phosphate sink	argp -->	NA	ID	NA	SNK0102	Sink reaction introduced due to the addition of RC00554 to the network	Physiological evaluations
TCE5099	Release of molybdate	mobd[c] --> mobd[e]	ND	ID	NA	TCE5099	Introduced dto allow the access of tissues other than intestine to molybdate.	Physiological evaluations
TCE5100	Ceramide 1-phosphate transport	crmp_ce[c] <==> crmp_ce[e]	ND	ID	NA	TCE5100	The diffusion is documented for the human model (PMID: 30371894).	Physiological evaluations
TCE5107	Uptake of acetylcholine	ach[e] --> ach[c]	ND	ID	NA	TCE5107	Without this transport, acetylcholine cannot be taken into cells	Physiological evaluations
TCE5112	Uptake of dopamine	dopa[e] --> dopa[c]	ND	ID	NA	TCE5112	Without this transport, dopamine cannot be taken into cells	Physiological evaluations
TCE5114	Uptake of serotonin	srtn[e] --> srtn[c]	ND	ID	NA	TCE5114	Without this transport, serotonin cannot be taken into cells	Physiological evaluations
TCE5122	phosphatidylcholine export	atp[c] + h2o[c] + pchol[c] --> adp[c] + h[c] + pchol[e] + pi[c]	ND	ID	NA	TCE5122	Based on human model (PMID: 30371894). | This transport and TCE5123 replace the reversible pchol transport in the BiGG human model (PMID:17267599) . The reversible transport allowed ATP synthesis from import of pchol, which is rejected here as a possibility.	Physiological evaluations
TCE5123	phosphatidylcholine import	pchol[e] --> pchol[c]	ND	ID	NA	TCE5123	This transport and TCE5122 replace the reversible pchol transport in the BiGG human model (PMID:17267599) . The reversible transport allowed ATP synthesis from import of pchol, which is rejected here as a possibility.	Physiological evaluations
TCM5111	Phosphatidylserine export from mitochondria	ps[m] --> ps[c]	NA	ID	NA	TCM5111	Reversibility removed as an active import to mitochondria exists.	Physiological evaluations
RCC0089	Beta oxidation of oleic acid (peroxisomal)	[x] : coa + h2o + nad + o2 + odecoa --> accoa + h + h2o2 + nadh + fa16p1n7coa	(acox-1.5 | acox-1.1 | acox-1.2 | acox-1.3 | acox-1.4 | acox-3 | acox-1.6) & (dhs-28 | maoc-1) & daf-22	Genes	(acox-1.5 | acox-1.1 | acox-1.2 | acox-1.3 | acox-1.4 | F25C8.1 | acox-3 | acox-1.6) & (dhs-28 | maoc-1) & daf-22	(acox-1.5 | acox-1.1 | acox-1.2 | acox-1.3 | acox-1.4 | acox-3 | acox-1.6) & (dhs-28 | maoc-1) & daf-22		Removal of pseudogenes and dead genes
RCC0091	Beta oxidation of linoleic acid (peroxisomal)	[x] : (2) coa + (2) h2o + (2) nad + (2) o2 + lnlccoa --> (2) accoa + (2) h + (2) h2o2 + (2) nadh + fa14p2n6coa	(acox-1.5 | acox-1.1 | acox-1.2 | acox-1.3 | acox-1.4 | acox-3 | acox-1.6) & (dhs-28 | maoc-1) & daf-22	Genes	(acox-1.5 | acox-1.1 | acox-1.2 | acox-1.3 | acox-1.4 | F25C8.1 | acox-3 | acox-1.6) & (dhs-28 | maoc-1) & daf-22	(acox-1.5 | acox-1.1 | acox-1.2 | acox-1.3 | acox-1.4 | acox-3 | acox-1.6) & (dhs-28 | maoc-1) & daf-22		Removal of pseudogenes and dead genes
RCC0093	Beta oxidation of eicosatrieonic acid (peroxisomal)	[x] : (2) coa + (2) h2o + (2) nad + (2) o2 + dlnlcgcoa --> (2) accoa + (2) h + (2) h2o2 + (2) nadh + fa16p3n6coa	(acox-1.5 | acox-1.1 | acox-1.2 | acox-1.3 | acox-1.4 | acox-3 | acox-1.6) & (dhs-28 | maoc-1) & daf-22	Genes	(acox-1.5 | acox-1.1 | acox-1.2 | acox-1.3 | acox-1.4 | F25C8.1 | acox-3 | acox-1.6) & (dhs-28 | maoc-1) & daf-22	(acox-1.5 | acox-1.1 | acox-1.2 | acox-1.3 | acox-1.4 | acox-3 | acox-1.6) & (dhs-28 | maoc-1) & daf-22		Removal of pseudogenes and dead genes
RCC0096	Beta oxidation of eicosatetraeonic acid (peroxisomal)	[x] : (2) coa + (2) h2o + (2) nad + (2) o2 + eicostetcoa --> (2) accoa + (2) h + (2) h2o2 + (2) nadh + fa16p4n3coa	(acox-1.5 | acox-1.1 | acox-1.2 | acox-1.3 | acox-1.4 | acox-3 | acox-1.6) & (dhs-28 | maoc-1) & daf-22	Genes	(acox-1.5 | acox-1.1 | acox-1.2 | acox-1.3 | acox-1.4 | F25C8.1 | acox-3 | acox-1.6) & (dhs-28 | maoc-1) & daf-22	(acox-1.5 | acox-1.1 | acox-1.2 | acox-1.3 | acox-1.4 | acox-3 | acox-1.6) & (dhs-28 | maoc-1) & daf-22		Removal of pseudogenes and dead genes
RCC0103	Beta oxidation of fa17p0iso (peroxisomal)	[x] : coa + h2o + nad + o2 + fa17p0isocoa --> accoa + h + h2o2 + nadh + fa15p0isocoa	(acox-1.5 | acox-1.1 | acox-1.2 | acox-1.3 | acox-1.4 | acox-3 | acox-1.6) & (dhs-28 | maoc-1) & daf-22	Genes	(acox-1.5 | acox-1.1 | acox-1.2 | acox-1.3 | acox-1.4 | F25C8.1 | acox-3 | acox-1.6) & (dhs-28 | maoc-1) & daf-22	(acox-1.5 | acox-1.1 | acox-1.2 | acox-1.3 | acox-1.4 | acox-3 | acox-1.6) & (dhs-28 | maoc-1) & daf-22		Removal of pseudogenes and dead genes
RCC0104	Beta oxidation of fa15p0iso (peroxisomal)	[x] : (3) coa + (3) h2o + (3) nad + (3) o2 + fa15p0isocoa --> (3) accoa + (3) h + (3) h2o2 + (3) nadh + fa9p0isocoa	(acox-1.5 | acox-1.1 | acox-1.2 | acox-1.3 | acox-1.4 | acox-3 | acox-1.6) & (dhs-28 | maoc-1) & daf-22	Genes	(acox-1.5 | acox-1.1 | acox-1.2 | acox-1.3 | acox-1.4 | F25C8.1 | acox-3 | acox-1.6) & (dhs-28 | maoc-1) & daf-22	(acox-1.5 | acox-1.1 | acox-1.2 | acox-1.3 | acox-1.4 | acox-3 | acox-1.6) & (dhs-28 | maoc-1) & daf-22		Removal of pseudogenes and dead genes
RCC0106	Beta oxidation of fa19c11 (peroxisomal)	[x] : coa + h2o + nad + o2 + fa19c11coa --> accoa + h + h2o2 + nadh + fa17c9coa	(acox-1.5 | acox-1.1 | acox-1.2 | acox-1.3 | acox-1.4 | acox-3 | acox-1.6) & (dhs-28 | maoc-1) & daf-22	Genes	(acox-1.5 | acox-1.1 | acox-1.2 | acox-1.3 | acox-1.4 | F25C8.1 | acox-3 | acox-1.6) & (dhs-28 | maoc-1) & daf-22	(acox-1.5 | acox-1.1 | acox-1.2 | acox-1.3 | acox-1.4 | acox-3 | acox-1.6) & (dhs-28 | maoc-1) & daf-22		Removal of pseudogenes and dead genes
RCC0107	Beta oxidation of fa17c9 (peroxisomal)	[x] : (3) coa + (3) h2o + (3) nad + (3) o2 + fa17c9coa --> (3) accoa + (3) h + (3) h2o2 + (3) nadh + fa11c3coa	(acox-1.5 | acox-1.1 | acox-1.2 | acox-1.3 | acox-1.4 | acox-3 | acox-1.6) & (dhs-28 | maoc-1) & daf-22	Genes	(acox-1.5 | acox-1.1 | acox-1.2 | acox-1.3 | acox-1.4 | F25C8.1 | acox-3 | acox-1.6) & (dhs-28 | maoc-1) & daf-22	(acox-1.5 | acox-1.1 | acox-1.2 | acox-1.3 | acox-1.4 | acox-3 | acox-1.6) & (dhs-28 | maoc-1) & daf-22		Removal of pseudogenes and dead genes
RCC0125	beta oxidation of very long chain fatty acid	[x] : (3) coa + (3) h2o + (3) nad + (3) o2 + lgnccoa --> (3) accoa + (3) h + (3) h2o2 + (3) nadh + stcoa	(acox-1.5 | acox-1.1 | acox-1.2 | acox-1.3 | acox-1.4 | acox-3 | acox-1.6) & (dhs-28 | maoc-1) & daf-22	Genes	(acox-1.5 | acox-1.1 | acox-1.2 | acox-1.3 | acox-1.4 | F25C8.1 | acox-3 | acox-1.6) & (dhs-28 | maoc-1) & daf-22	(acox-1.5 | acox-1.1 | acox-1.2 | acox-1.3 | acox-1.4 | acox-3 | acox-1.6) & (dhs-28 | maoc-1) & daf-22		Removal of pseudogenes and dead genes
RCC0126	Beta oxidation of stcoa (peroxisomal)	[x] : coa + h2o + nad + o2 + stcoa --> accoa + h + h2o2 + nadh + pmtcoa	(acox-1.5 | acox-1.1 | acox-1.2 | acox-1.3 | acox-1.4 | acox-3 | acox-1.6) & (dhs-28 | maoc-1) & daf-22	Genes	(acox-1.5 | acox-1.1 | acox-1.2 | acox-1.3 | acox-1.4 | F25C8.1 | acox-3 | acox-1.6) & (dhs-28 | maoc-1) & daf-22	(acox-1.5 | acox-1.1 | acox-1.2 | acox-1.3 | acox-1.4 | acox-3 | acox-1.6) & (dhs-28 | maoc-1) & daf-22		Removal of pseudogenes and dead genes
RCC0088	Beta oxidation of palmitoleic acid (peroxisomal)	[x] : (4) coa + (4) h2o + (4) nad + (3) o2 + fa16p1n7coa --> (4) accoa + (4) h + (3) h2o2 + (4) nadh + occoa	(acox-1.5 | acox-1.1 | acox-1.2 | acox-1.3 | acox-1.4 | acox-3 | acox-1.6) & F58A6.1 & (dhs-28 | maoc-1) & daf-22	Genes	(acox-1.5 | acox-1.1 | acox-1.2 | acox-1.3 | acox-1.4 | F25C8.1 | acox-3 | acox-1.6) & F58A6.1 & (dhs-28 | maoc-1) & daf-22	(acox-1.5 | acox-1.1 | acox-1.2 | acox-1.3 | acox-1.4 | acox-3 | acox-1.6) & F58A6.1 & (dhs-28 | maoc-1) & daf-22		Removal of pseudogenes and dead genes
RCC0090	Beta oxidation of vaccenic acid (peroxisomal)	[x] : (5) coa + (5) h2o + (5) nad + (4) o2 + vacccoa --> (5) accoa + (5) h + (4) h2o2 + (5) nadh + occoa	(acox-1.5 | acox-1.1 | acox-1.2 | acox-1.3 | acox-1.4 | acox-3 | acox-1.6) & F58A6.1 & (dhs-28 | maoc-1) & daf-22	Genes	(acox-1.5 | acox-1.1 | acox-1.2 | acox-1.3 | acox-1.4 | F25C8.1 | acox-3 | acox-1.6) & F58A6.1 & (dhs-28 | maoc-1) & daf-22	(acox-1.5 | acox-1.1 | acox-1.2 | acox-1.3 | acox-1.4 | acox-3 | acox-1.6) & F58A6.1 & (dhs-28 | maoc-1) & daf-22		Removal of pseudogenes and dead genes
RCC0095	Beta oxidation of arachidonic acid (peroxisomal)	[x] : (2) coa + (2) h2o + (2) nad + o2 + arachdcoa --> (2) accoa + (2) h + h2o2 + (2) nadh + fa16p3n6coa	(acox-1.5 | acox-1.1 | acox-1.2 | acox-1.3 | acox-1.4 | acox-3 | acox-1.6) & F58A6.1 & (dhs-28 | maoc-1) & daf-22	Genes	(acox-1.5 | acox-1.1 | acox-1.2 | acox-1.3 | acox-1.4 | F25C8.1 | acox-3 | acox-1.6) & F58A6.1 & (dhs-28 | maoc-1) & daf-22	(acox-1.5 | acox-1.1 | acox-1.2 | acox-1.3 | acox-1.4 | acox-3 | acox-1.6) & F58A6.1 & (dhs-28 | maoc-1) & daf-22		Removal of pseudogenes and dead genes
RCC0098	Beta oxidation of eicosapentanoic acid (peroxisomal)	[x] : (2) coa + (2) h2o + (2) nad + o2 + tmndnccoa --> (2) accoa + (2) h + h2o2 + (2) nadh + fa16p4n3coa	(acox-1.5 | acox-1.1 | acox-1.2 | acox-1.3 | acox-1.4 | acox-3 | acox-1.6) & F58A6.1 & (dhs-28 | maoc-1) & daf-22	Genes	(acox-1.5 | acox-1.1 | acox-1.2 | acox-1.3 | acox-1.4 | F25C8.1 | acox-3 | acox-1.6) & F58A6.1 & (dhs-28 | maoc-1) & daf-22	(acox-1.5 | acox-1.1 | acox-1.2 | acox-1.3 | acox-1.4 | acox-3 | acox-1.6) & F58A6.1 & (dhs-28 | maoc-1) & daf-22		Removal of pseudogenes and dead genes
RCC0092	Beta oxidation of intermediary fatty acid C14:2 (peroxisomal)	[x] : (3) coa + (3) h2o + (3) nad + (2) o2 + nadph + fa14p2n6coa --> (3) accoa + (2) h + (2) h2o2 + (3) nadh + nadp + occoa	(acox-1.5 | acox-1.1 | acox-1.2 | acox-1.3 | acox-1.4 | acox-3 | acox-1.6) & F58A6.1 & F53C11.3 & (dhs-28 | maoc-1) & daf-22	Genes	(acox-1.5 | acox-1.1 | acox-1.2 | acox-1.3 | acox-1.4 | F25C8.1 | acox-3 | acox-1.6) & F58A6.1 & F53C11.3 & (dhs-28 | maoc-1) & daf-22	(acox-1.5 | acox-1.1 | acox-1.2 | acox-1.3 | acox-1.4 | acox-3 | acox-1.6) & F58A6.1 & F53C11.3 & (dhs-28 | maoc-1) & daf-22		Removal of pseudogenes and dead genes
RCC0094	Beta oxidation of intermediary fatty acid C16:3 (peroxisomal)	[x] : coa + h2o + nad + nadph + o2 + fa16p3n6coa --> accoa + h2o2 + nadh + nadp + fa14p2n6coa	(acox-1.5 | acox-1.1 | acox-1.2 | acox-1.3 | acox-1.4 | acox-3 | acox-1.6) & F58A6.1 & F53C11.3 & (dhs-28 | maoc-1) & daf-22	Genes	(acox-1.5 | acox-1.1 | acox-1.2 | acox-1.3 | acox-1.4 | F25C8.1 | acox-3 | acox-1.6) & F58A6.1 & F53C11.3 & (dhs-28 | maoc-1) & daf-22	(acox-1.5 | acox-1.1 | acox-1.2 | acox-1.3 | acox-1.4 | acox-3 | acox-1.6) & F58A6.1 & F53C11.3 & (dhs-28 | maoc-1) & daf-22		Removal of pseudogenes and dead genes
RCC0097	Beta oxidation of intermediary fatty acid C16:4 (peroxisomal)	[x] : (4) coa + (4) h2o + (4) nad + (3) o2 + (2) nadph + fa16p4n3coa --> (4) accoa + (2) h + (3) h2o2 + (4) nadh + (2) nadp + fa8p1n3coa	(acox-1.5 | acox-1.1 | acox-1.2 | acox-1.3 | acox-1.4 | acox-3 | acox-1.6) & F58A6.1 & F53C11.3 & (dhs-28 | maoc-1) & daf-22	Genes	(acox-1.5 | acox-1.1 | acox-1.2 | acox-1.3 | acox-1.4 | F25C8.1 | acox-3 | acox-1.6) & F58A6.1 & F53C11.3 & (dhs-28 | maoc-1) & daf-22	(acox-1.5 | acox-1.1 | acox-1.2 | acox-1.3 | acox-1.4 | acox-3 | acox-1.6) & F58A6.1 & F53C11.3 & (dhs-28 | maoc-1) & daf-22		Removal of pseudogenes and dead genes
RM01177	butanoyl-CoA:acetyl-CoA C-butanoyltransferase	[m] : 3ohcoa + coa <==> accoa + btcoa	(B0303.3 | acaa-2) | (T02G5.7 | kat-1)	Genes	(B0303.3 | acaa-2) | (T02G5.4 | T02G5.7 | kat-1)	(B0303.3 | acaa-2) | (T02G5.7 | kat-1)		Removal of pseudogenes and dead genes
RCC0053	UDPglucuronate beta-D-glucuronosyltransferase (acceptor-unspecific); beta-D-glucuronoside glucuronosohydrolase	[c] : h2o + udpglcur --> glcur + h + udp	(C03A7.13 | C55H1.1 | F10D2.8 | F54C1.1 | H23N18.4 | K04A8.10 | ugt-1 | ugt-10 | ugt-11 | ugt-12 | ugt-13 | ugt-14 | ugt-15 | ugt-16 | ugt-17 | ugt-18 | ugt-19 | ugt-2 | ugt-20 | ugt-21 | ugt-22 | ugt-23 | ugt-24 | ugt-25 | ugt-26 | ugt-27 | ugt-29 | ugt-3 | ugt-30 | ugt-31 | ugt-32 | ugt-33 | ugt-34 | ugt-35 | ugt-36 | ugt-37 | ugt-38 | ugt-39 | ugt-4 | ugt-40 | ugt-41 | ugt-42 | ugt-43 | ugt-44…	Genes	(C03A7.13 | C55H1.1 | F10D2.12 | F54C1.1 | H10D18.6 | H23N18.4 | K04A8.10 | ugt-1 | ugt-10 | ugt-11 | ugt-12 | ugt-13 | ugt-14 | ugt-15 | ugt-16 | ugt-17 | ugt-18 | ugt-19 | ugt-2 | ugt-20 | ugt-21 | ugt-22 | ugt-23 | ugt-24 | ugt-25 | ugt-26 | ugt-27 | ugt-29 | ugt-3 | ugt-30 | ugt-31 | ugt-32 | ugt-33 | ugt-34 | ugt-35 | ugt-36 | ugt-37 | ugt-38 | ugt-39 | ugt-4 | ugt-40 | ugt-41 | ugt-42 | ugt…	(C03A7.13 | C55H1.1 | F10D2.8 | F54C1.1 | H23N18.4 | K04A8.10 | ugt-1 | ugt-10 | ugt-11 | ugt-12 | ugt-13 | ugt-14 | ugt-15 | ugt-16 | ugt-17 | ugt-18 | ugt-19 | ugt-2 | ugt-20 | ugt-21 | ugt-22 | ugt-23 | ugt-24 | ugt-25 | ugt-26 | ugt-27 | ugt-29 | ugt-3 | ugt-30 | ugt-31 | ugt-32 | ugt-33 | ugt-34 | ugt-35 | ugt-36 | ugt-37 | ugt-38 | ugt-39 | ugt-4 | ugt-40 | ugt-41 | ugt-42 | ugt-43 | ugt-44…		Removal of pseudogenes and dead genes
RC03681	glycogenin; glycogen synthase	[c] : udpg --> nbglycogen + h + udp	(gyg-1 | gyg-2) & gsy-1	Genes	(M116.2 | gyg-1 | gyg-2) & gsy-1	(gyg-1 | gyg-2) & gsy-1		Removal of pseudogenes and dead genes
RC02241	acyl-CoA:1-acyl-sn-glycerol-3-phosphate 2-O-acyltransferase (Rtotal2 group)	[c] : Rtotal2coa + alpa_pl --> coa + pa_pl	[(acl-8 | acl-9 | bus-18) | (acl-1 | acl-2) | (mboa-3 | mboa-4)] | acl-11	Genes	[(acl-8 | acl-9 | bus-18) | (acl-1 | acl-2) | (mboa-3 | mboa-4 | mboa-5)] | acl-11	[(acl-8 | acl-9 | bus-18) | (acl-1 | acl-2) | (mboa-3 | mboa-4)] | acl-11		Removal of pseudogenes and dead genes
RCC0080	acyl-CoA:1-acyl-sn-glycerol-3-phosphate 2-O-acyltransferase (Rtotal5 group)	[c] : Rtotal5coa + alpa_tag --> coa + pa_tag	[(acl-8 | acl-9 | bus-18) | (acl-1 | acl-2) | (mboa-3 | mboa-4)] | acl-11	Genes	[(acl-8 | acl-9 | bus-18) | (acl-1 | acl-2) | (mboa-3 | mboa-4 | mboa-5)] | acl-11	[(acl-8 | acl-9 | bus-18) | (acl-1 | acl-2) | (mboa-3 | mboa-4)] | acl-11		Removal of pseudogenes and dead genes
RC02124	retinol:NAD+ oxidoreductase	retinol + nad <==> retinal + nadh + h	[H24K24.3 | (D2063.1 | sodh-1 | sodh-2)] | (dhs-19 | dhs-3)	Genes	[(H24K24.3 | Y50D4C.2) | (D2063.1 | sodh-1 | sodh-2)] | (dhs-19 | dhs-3)	[H24K24.3 | (D2063.1 | sodh-1 | sodh-2)] | (dhs-19 | dhs-3)		Removal of pseudogenes and dead genes
RCC0165	Palmitoyl-CoA oxidase	[x] : o2 + pmtcoa --> h2o2 + hdd2coa	acox-1.5 | acox-1.1 | acox-1.2 | acox-1.3 | acox-1.4 | acox-3 | acox-1.6	Genes	acox-1.5 | acox-1.1 | acox-1.2 | acox-1.3 | acox-1.4 | F25C8.1 | acox-3 | acox-1.6	acox-1.5 | acox-1.1 | acox-1.2 | acox-1.3 | acox-1.4 | acox-3 | acox-1.6		Removal of pseudogenes and dead genes
RCC0166	Tetradecanoyl-CoA oxidase	[x] : o2 + tdcoa --> h2o2 + td2coa	acox-1.5 | acox-1.1 | acox-1.2 | acox-1.3 | acox-1.4 | acox-3 | acox-1.6	Genes	acox-1.5 | acox-1.1 | acox-1.2 | acox-1.3 | acox-1.4 | F25C8.1 | acox-3 | acox-1.6	acox-1.5 | acox-1.1 | acox-1.2 | acox-1.3 | acox-1.4 | acox-3 | acox-1.6		Removal of pseudogenes and dead genes
RCC0167	Lauroyl-CoA oxidase	[x] : o2 + ddcacoa --> h2o2 + dd2coa	acox-1.5 | acox-1.1 | acox-1.2 | acox-1.3 | acox-1.4 | acox-3 | acox-1.6	Genes	acox-1.5 | acox-1.1 | acox-1.2 | acox-1.3 | acox-1.4 | F25C8.1 | acox-3 | acox-1.6	acox-1.5 | acox-1.1 | acox-1.2 | acox-1.3 | acox-1.4 | acox-3 | acox-1.6		Removal of pseudogenes and dead genes
RCC0168	Decanoyl-CoA oxidase	[x] : o2 + dcacoa --> h2o2 + dc2coa	acox-1.5 | acox-1.1 | acox-1.2 | acox-1.3 | acox-1.4 | acox-3 | acox-1.6	Genes	acox-1.5 | acox-1.1 | acox-1.2 | acox-1.3 | acox-1.4 | F25C8.1 | acox-3 | acox-1.6	acox-1.5 | acox-1.1 | acox-1.2 | acox-1.3 | acox-1.4 | acox-3 | acox-1.6		Removal of pseudogenes and dead genes
RC01280	Palmitate:CoA ligase (AMP-forming)	[c] : atp + coa + hdca --> amp + pmtcoa + ppi	acs-2 | acs-3 | acs-4 | acs-5 | acs-13 | acs-15 | acs-17 | acs-18	Genes	R09E10.4 | acs-2 | acs-3 | acs-4 | acs-5 | acs-13 | acs-15 | acs-17 | acs-18	acs-2 | acs-3 | acs-4 | acs-5 | acs-13 | acs-15 | acs-17 | acs-18		Removal of pseudogenes and dead genes
RCC0055	fatty-acid--CoA ligase (dodecanoate)	[x] : atp + coa + ddca --> amp + ddcacoa + ppi	acs-2 | acs-3 | acs-4 | acs-5 | acs-13 | acs-15 | acs-17 | acs-18	Genes	R09E10.4 | acs-2 | acs-3 | acs-4 | acs-5 | acs-13 | acs-15 | acs-17 | acs-18	acs-2 | acs-3 | acs-4 | acs-5 | acs-13 | acs-15 | acs-17 | acs-18		Removal of pseudogenes and dead genes
RCC0056	fatty-acid--CoA ligase (tetradecanoate)	[c] : atp + coa + ttdca --> amp + ppi + tdcoa	acs-2 | acs-3 | acs-4 | acs-5 | acs-13 | acs-15 | acs-17 | acs-18	Genes	R09E10.4 | acs-2 | acs-3 | acs-4 | acs-5 | acs-13 | acs-15 | acs-17 | acs-18	acs-2 | acs-3 | acs-4 | acs-5 | acs-13 | acs-15 | acs-17 | acs-18		Removal of pseudogenes and dead genes
RCC0101	fatty-acid--CoA ligase (fa15p0iso)	[c] : atp + coa + fa15p0iso --> amp + ppi + fa15p0isocoa	acs-2 | acs-3 | acs-4 | acs-5 | acs-13 | acs-15 | acs-17 | acs-18	Genes	R09E10.4 | acs-2 | acs-3 | acs-4 | acs-5 | acs-13 | acs-15 | acs-17 | acs-18	acs-2 | acs-3 | acs-4 | acs-5 | acs-13 | acs-15 | acs-17 | acs-18		Removal of pseudogenes and dead genes
RCC0102	fatty-acid--CoA ligase (fa17p0iso)	[c] : atp + coa + fa17p0iso --> amp + ppi + fa17p0isocoa	acs-2 | acs-3 | acs-4 | acs-5 | acs-13 | acs-15 | acs-17 | acs-18	Genes	R09E10.4 | acs-2 | acs-3 | acs-4 | acs-5 | acs-13 | acs-15 | acs-17 | acs-18	acs-2 | acs-3 | acs-4 | acs-5 | acs-13 | acs-15 | acs-17 | acs-18		Removal of pseudogenes and dead genes
RCC0127	fatty-acid--CoA ligase (Rtotal6)	[c] : atp + coa + Rtotal6 --> amp + ppi + Rtotal6coa	acs-2 | acs-3 | acs-4 | acs-5 | acs-13 | acs-15 | acs-17 | acs-18	Genes	R09E10.4 | acs-2 | acs-3 | acs-4 | acs-5 | acs-13 | acs-15 | acs-17 | acs-18	acs-2 | acs-3 | acs-4 | acs-5 | acs-13 | acs-15 | acs-17 | acs-18		Removal of pseudogenes and dead genes
RCC0128	fatty-acid--CoA ligase (Rtotal)	[c] : atp + coa + Rtotal --> amp + ppi + Rtotalcoa	acs-2 | acs-3 | acs-4 | acs-5 | acs-13 | acs-15 | acs-17 | acs-18	Genes	R09E10.4 | acs-2 | acs-3 | acs-4 | acs-5 | acs-13 | acs-15 | acs-17 | acs-18	acs-2 | acs-3 | acs-4 | acs-5 | acs-13 | acs-15 | acs-17 | acs-18		Removal of pseudogenes and dead genes
RCC0129	fatty-acid--CoA ligase (Rtotal)	[c] : atp + coa + Rtotal3 --> amp + ppi + Rtotal3coa	acs-2 | acs-3 | acs-4 | acs-5 | acs-13 | acs-15 | acs-17 | acs-18	Genes	R09E10.4 | acs-2 | acs-3 | acs-4 | acs-5 | acs-13 | acs-15 | acs-17 | acs-18	acs-2 | acs-3 | acs-4 | acs-5 | acs-13 | acs-15 | acs-17 | acs-18		Removal of pseudogenes and dead genes
RCC0130	fatty-acid--CoA ligase (vacc)	[c] : atp + coa + vacc --> amp + ppi + vacccoa	acs-2 | acs-3 | acs-4 | acs-5 | acs-13 | acs-15 | acs-17 | acs-18	Genes	R09E10.4 | acs-2 | acs-3 | acs-4 | acs-5 | acs-13 | acs-15 | acs-17 | acs-18	acs-2 | acs-3 | acs-4 | acs-5 | acs-13 | acs-15 | acs-17 | acs-18		Removal of pseudogenes and dead genes
RCC0147	fatty-acid--CoA ligase (fa16p1n7)	[c] : atp + coa + fa16p1n7 --> amp + ppi + fa16p1n7coa	acs-2 | acs-3 | acs-4 | acs-5 | acs-13 | acs-15 | acs-17 | acs-18	Genes	R09E10.4 | acs-2 | acs-3 | acs-4 | acs-5 | acs-13 | acs-15 | acs-17 | acs-18	acs-2 | acs-3 | acs-4 | acs-5 | acs-13 | acs-15 | acs-17 | acs-18		Removal of pseudogenes and dead genes
RCC0148	fatty-acid--CoA ligase (fa17c9)	[c] : atp + coa + fa17c9 --> amp + ppi + fa17c9coa	acs-2 | acs-3 | acs-4 | acs-5 | acs-13 | acs-15 | acs-17 | acs-18	Genes	R09E10.4 | acs-2 | acs-3 | acs-4 | acs-5 | acs-13 | acs-15 | acs-17 | acs-18	acs-2 | acs-3 | acs-4 | acs-5 | acs-13 | acs-15 | acs-17 | acs-18		Removal of pseudogenes and dead genes
RCC0149	fatty-acid--CoA ligase (fa19c11)	[c] : atp + coa + fa19c11 --> amp + ppi + fa19c11coa	acs-2 | acs-3 | acs-4 | acs-5 | acs-13 | acs-15 | acs-17 | acs-18	Genes	R09E10.4 | acs-2 | acs-3 | acs-4 | acs-5 | acs-13 | acs-15 | acs-17 | acs-18	acs-2 | acs-3 | acs-4 | acs-5 | acs-13 | acs-15 | acs-17 | acs-18		Removal of pseudogenes and dead genes
RCC0150	fatty-acid--CoA ligase (Rtotal2)	[c] : atp + coa + Rtotal2 --> amp + ppi + Rtotal2coa	acs-2 | acs-3 | acs-4 | acs-5 | acs-13 | acs-15 | acs-17 | acs-18	Genes	R09E10.4 | acs-2 | acs-3 | acs-4 | acs-5 | acs-13 | acs-15 | acs-17 | acs-18	acs-2 | acs-3 | acs-4 | acs-5 | acs-13 | acs-15 | acs-17 | acs-18		Removal of pseudogenes and dead genes
RCC0151	fatty-acid--CoA ligase (Rtotal4)	[c] : atp + coa + Rtotal4 --> amp + ppi + Rtotal4coa	acs-2 | acs-3 | acs-4 | acs-5 | acs-13 | acs-15 | acs-17 | acs-18	Genes	R09E10.4 | acs-2 | acs-3 | acs-4 | acs-5 | acs-13 | acs-15 | acs-17 | acs-18	acs-2 | acs-3 | acs-4 | acs-5 | acs-13 | acs-15 | acs-17 | acs-18		Removal of pseudogenes and dead genes
RCC0152	fatty-acid--CoA ligase (Rtotal5)	[c] : atp + coa + Rtotal5 --> amp + ppi + Rtotal5coa	acs-2 | acs-3 | acs-4 | acs-5 | acs-13 | acs-15 | acs-17 | acs-18	Genes	R09E10.4 | acs-2 | acs-3 | acs-4 | acs-5 | acs-13 | acs-15 | acs-17 | acs-18	acs-2 | acs-3 | acs-4 | acs-5 | acs-13 | acs-15 | acs-17 | acs-18		Removal of pseudogenes and dead genes
RC05969	UDP-N-acetyl-D-glucosamine:dolichyl-phosphate N-acetyl-D-glucosamine phosphotransferase	[c] : dolp + uacgam <==> naglc2p + ump	algn-7	Genes	T08D2.2 | algn-7	algn-7		Removal of pseudogenes and dead genes
RC02389	UDP-glucuronate-bilirubin glucuronyltransferase	[r] : (2.0) udpglcur + bilirub --> (2.0) udp + bildglcur	C03A7.13 | C55H1.1 | F10D2.8 | F54C1.1 | H23N18.4 | K04A8.10 | ugt-1 | ugt-10 | ugt-11 | ugt-12 | ugt-13 | ugt-14 | ugt-15 | ugt-16 | ugt-17 | ugt-18 | ugt-19 | ugt-2 | ugt-20 | ugt-21 | ugt-22 | ugt-23 | ugt-24 | ugt-25 | ugt-26 | ugt-27 | ugt-29 | ugt-3 | ugt-30 | ugt-31 | ugt-32 | ugt-33 | ugt-34 | ugt-35 | ugt-36 | ugt-37 | ugt-38 | ugt-39 | ugt-4 | ugt-40 | ugt-41 | ugt-42 | ugt-43 | ugt-44 …	Genes	C03A7.13 | C55H1.1 | F10D2.12 | F54C1.1 | H10D18.6 | H23N18.4 | K04A8.10 | ugt-1 | ugt-10 | ugt-11 | ugt-12 | ugt-13 | ugt-14 | ugt-15 | ugt-16 | ugt-17 | ugt-18 | ugt-19 | ugt-2 | ugt-20 | ugt-21 | ugt-22 | ugt-23 | ugt-24 | ugt-25 | ugt-26 | ugt-27 | ugt-29 | ugt-3 | ugt-30 | ugt-31 | ugt-32 | ugt-33 | ugt-34 | ugt-35 | ugt-36 | ugt-37 | ugt-38 | ugt-39 | ugt-4 | ugt-40 | ugt-41 | ugt-42 | ugt-…	C03A7.13 | C55H1.1 | F10D2.8 | F54C1.1 | H23N18.4 | K04A8.10 | ugt-1 | ugt-10 | ugt-11 | ugt-12 | ugt-13 | ugt-14 | ugt-15 | ugt-16 | ugt-17 | ugt-18 | ugt-19 | ugt-2 | ugt-20 | ugt-21 | ugt-22 | ugt-23 | ugt-24 | ugt-25 | ugt-26 | ugt-27 | ugt-29 | ugt-3 | ugt-30 | ugt-31 | ugt-32 | ugt-33 | ugt-34 | ugt-35 | ugt-36 | ugt-37 | ugt-38 | ugt-39 | ugt-4 | ugt-40 | ugt-41 | ugt-42 | ugt-43 | ugt-44 …		Removal of pseudogenes and dead genes
RC02478	UDP-glucuronate-androsterone glucuronyltransferase	[r] : andrstrn + udpglcur --> andrstrnglc + udp	C03A7.13 | C55H1.1 | F10D2.8 | F54C1.1 | H23N18.4 | K04A8.10 | ugt-1 | ugt-10 | ugt-11 | ugt-12 | ugt-13 | ugt-14 | ugt-15 | ugt-16 | ugt-17 | ugt-18 | ugt-19 | ugt-2 | ugt-20 | ugt-21 | ugt-22 | ugt-23 | ugt-24 | ugt-25 | ugt-26 | ugt-27 | ugt-29 | ugt-3 | ugt-30 | ugt-31 | ugt-32 | ugt-33 | ugt-34 | ugt-35 | ugt-36 | ugt-37 | ugt-38 | ugt-39 | ugt-4 | ugt-40 | ugt-41 | ugt-42 | ugt-43 | ugt-44 …	Genes	C03A7.13 | C55H1.1 | F10D2.12 | F54C1.1 | H10D18.6 | H23N18.4 | K04A8.10 | ugt-1 | ugt-10 | ugt-11 | ugt-12 | ugt-13 | ugt-14 | ugt-15 | ugt-16 | ugt-17 | ugt-18 | ugt-19 | ugt-2 | ugt-20 | ugt-21 | ugt-22 | ugt-23 | ugt-24 | ugt-25 | ugt-26 | ugt-27 | ugt-29 | ugt-3 | ugt-30 | ugt-31 | ugt-32 | ugt-33 | ugt-34 | ugt-35 | ugt-36 | ugt-37 | ugt-38 | ugt-39 | ugt-4 | ugt-40 | ugt-41 | ugt-42 | ugt-…	C03A7.13 | C55H1.1 | F10D2.8 | F54C1.1 | H23N18.4 | K04A8.10 | ugt-1 | ugt-10 | ugt-11 | ugt-12 | ugt-13 | ugt-14 | ugt-15 | ugt-16 | ugt-17 | ugt-18 | ugt-19 | ugt-2 | ugt-20 | ugt-21 | ugt-22 | ugt-23 | ugt-24 | ugt-25 | ugt-26 | ugt-27 | ugt-29 | ugt-3 | ugt-30 | ugt-31 | ugt-32 | ugt-33 | ugt-34 | ugt-35 | ugt-36 | ugt-37 | ugt-38 | ugt-39 | ugt-4 | ugt-40 | ugt-41 | ugt-42 | ugt-43 | ugt-44 …		Removal of pseudogenes and dead genes
RC02902	UDP-glucuronate-retinol glucuronyltransferase	[r] : retn + udpglcur --> retnglc + udp	C03A7.13 | C55H1.1 | F10D2.8 | F54C1.1 | H23N18.4 | K04A8.10 | ugt-1 | ugt-10 | ugt-11 | ugt-12 | ugt-13 | ugt-14 | ugt-15 | ugt-16 | ugt-17 | ugt-18 | ugt-19 | ugt-2 | ugt-20 | ugt-21 | ugt-22 | ugt-23 | ugt-24 | ugt-25 | ugt-26 | ugt-27 | ugt-29 | ugt-3 | ugt-30 | ugt-31 | ugt-32 | ugt-33 | ugt-34 | ugt-35 | ugt-36 | ugt-37 | ugt-38 | ugt-39 | ugt-4 | ugt-40 | ugt-41 | ugt-42 | ugt-43 | ugt-44 …	Genes	C03A7.13 | C55H1.1 | F10D2.12 | F54C1.1 | H10D18.6 | H23N18.4 | K04A8.10 | ugt-1 | ugt-10 | ugt-11 | ugt-12 | ugt-13 | ugt-14 | ugt-15 | ugt-16 | ugt-17 | ugt-18 | ugt-19 | ugt-2 | ugt-20 | ugt-21 | ugt-22 | ugt-23 | ugt-24 | ugt-25 | ugt-26 | ugt-27 | ugt-29 | ugt-3 | ugt-30 | ugt-31 | ugt-32 | ugt-33 | ugt-34 | ugt-35 | ugt-36 | ugt-37 | ugt-38 | ugt-39 | ugt-4 | ugt-40 | ugt-41 | ugt-42 | ugt-…	C03A7.13 | C55H1.1 | F10D2.8 | F54C1.1 | H23N18.4 | K04A8.10 | ugt-1 | ugt-10 | ugt-11 | ugt-12 | ugt-13 | ugt-14 | ugt-15 | ugt-16 | ugt-17 | ugt-18 | ugt-19 | ugt-2 | ugt-20 | ugt-21 | ugt-22 | ugt-23 | ugt-24 | ugt-25 | ugt-26 | ugt-27 | ugt-29 | ugt-3 | ugt-30 | ugt-31 | ugt-32 | ugt-33 | ugt-34 | ugt-35 | ugt-36 | ugt-37 | ugt-38 | ugt-39 | ugt-4 | ugt-40 | ugt-41 | ugt-42 | ugt-43 | ugt-44 …		Removal of pseudogenes and dead genes
RC01206	[1,4-(N-Acetyl-beta-D-glucosaminyl)]n glycanohydrolase	[c] : chitin + h2o --> acgam	C08B6.4 | R09D1.14 | R10D12.15 | T05H4.7 | T19H5.6 | T26F2.1 | chil-1 | chil-11 | chil-12 | chil-13 | chil-15 | chil-16 | chil-17 | chil-18 | chil-19 | chil-2 | chil-20 | chil-21 | chil-22 | chil-23 | chil-24 | chil-25 | chil-27 | chil-3 | chil-4 | chil-5 | chil-6 | chil-7 | chil-8 | chil-9 | cht-1 | cht-2 | cht-4 | lmd-4 | lmd-5	Genes	C08B6.4 | C45E5.3 | R09D1.14 | R10D12.15 | T05H4.7 | T19H5.6 | T26F2.1 | chil-1 | chil-11 | chil-12 | chil-13 | chil-15 | chil-16 | chil-17 | chil-18 | chil-19 | chil-2 | chil-20 | chil-21 | chil-22 | chil-23 | chil-24 | chil-25 | chil-27 | chil-28 | chil-3 | chil-4 | chil-5 | chil-6 | chil-7 | chil-8 | chil-9 | cht-1 | cht-2 | cht-4 | lmd-4 | lmd-5	C08B6.4 | R09D1.14 | R10D12.15 | T05H4.7 | T19H5.6 | T26F2.1 | chil-1 | chil-11 | chil-12 | chil-13 | chil-15 | chil-16 | chil-17 | chil-18 | chil-19 | chil-2 | chil-20 | chil-21 | chil-22 | chil-23 | chil-24 | chil-25 | chil-27 | chil-3 | chil-4 | chil-5 | chil-6 | chil-7 | chil-8 | chil-9 | cht-1 | cht-2 | cht-4 | lmd-4 | lmd-5		Removal of pseudogenes and dead genes
RC00416	UTP:N-acetyl-alpha-D-glucosamine-1-phosphate uridylyltransferase	[c] : acgam1p + h + utp <==> ppi + uacgam	C36A4.4	Genes	C36A4.4 | K06B9.2	C36A4.4		Removal of pseudogenes and dead genes
RC00355	L-Aspartate:2-oxoglutarate aminotransferase	[c] : akg + asp-L <==> glu-L + oaa	got-1.2	Genes	got-1.1 | got-1.2 | got-1.3	got-1.2		Removal of pseudogenes and dead genes
RC02619	3-sulfino-L-alanine:2-oxoglutarate aminotransferase	[c] : 3sala + akg + h <==> 3snpyr + glu-L	got-1.2	Genes	got-1.1 | got-1.2 | got-1.3	got-1.2		Removal of pseudogenes and dead genes
RC05052	L-erythro-4-hydroxyglutamate:2-oxoglutarate aminotransferase	[c] : akg + e4hglu --> 4h2oglt + glu-L	got-1.2	Genes	got-1.1 | got-1.2 | got-1.3	got-1.2		Removal of pseudogenes and dead genes
RC00895	L-Cysteine:2-oxoglutarate aminotransferase	cys-L + akg <==> mercppyr + glu-L	got-1.2 | got-2.1 | got-2.2	Genes	got-1.1 | got-1.2 | got-1.3 | got-2.1 | got-2.2	got-1.2 | got-2.1 | got-2.2		Removal of pseudogenes and dead genes
RC00694	L-Phenylalanine:2-oxoglutarate aminotransferase	[c] : akg + phe-L <==> glu-L + phpyr	got-1.2 | tatn-1	Genes	(got-1.1 | got-1.2 | got-1.3) | tatn-1	got-1.2 | tatn-1		Removal of pseudogenes and dead genes
RC00734	L-tyrosine:2-oxoglutarate aminotransferase	[c] : akg + tyr-L <==> 34hpp + glu-L	got-1.2 | tatn-1	Genes	(got-1.1 | got-1.2 | got-1.3) | tatn-1	got-1.2 | tatn-1		Removal of pseudogenes and dead genes
RC06983	S-(hydroxymethyl)glutathione dehydrogenase	[c] : hmgth + nad <==> Sfglutth + h + nadh	H24K24.3	Genes	H24K24.3 | Y50D4C.2	H24K24.3		Removal of pseudogenes and dead genes
RC07140	S-(hydroxymethyl)glutathione:NADP+ oxidoreductase	[c] : hmgth + nadp <==> Sfglutth + h + nadph	H24K24.3	Genes	H24K24.3 | Y50D4C.2	H24K24.3		Removal of pseudogenes and dead genes
RC00754	ethanol:NAD+ oxidoreductase	[c] : etoh + nad <==> acald + nadh + h	H24K24.3 | (D2063.1 | sodh-1 | sodh-2)	Genes	(H24K24.3 | Y50D4C.2) | (D2063.1 | sodh-1 | sodh-2)	H24K24.3 | (D2063.1 | sodh-1 | sodh-2)		Removal of pseudogenes and dead genes
RC04480	Acyl-CoA:1-acyl-sn-glycero-3-phosphoethanolamine O-acyltransferase	Rtotal2coa + acg3pe <==> coa + pe	mboa-6 | (mboa-3 | mboa-4)	Genes	mboa-6 | (mboa-3 | mboa-4 | mboa-5)	mboa-6 | (mboa-3 | mboa-4)		Removal of pseudogenes and dead genes
RC09035	acyl-CoA:1-acyl-sn-glycero-3-phosphoserine O-acyltransferase	Rtotal2coa + acg3ps <==> coa + ps	mboa-6 | mboa-3 | mboa-4	Genes	mboa-6 | mboa-3 | mboa-4 | mboa-5	mboa-6 | mboa-3 | mboa-4		Removal of pseudogenes and dead genes
RC01890	CTP:choline-phosphate cytidylyltransferase	[c] : cholp + ctp + h <==> cdpchol + ppi	pcyt-1	Genes	F28A10.10 | pcyt-1	pcyt-1		Removal of pseudogenes and dead genes
RC00238	Acetyl-CoA:acetyl-CoA C-acetyltransferase	[c] : (2) accoa <==> coa + aacoa	T02G5.7	Genes	T02G5.4 | T02G5.7	T02G5.7		Removal of pseudogenes and dead genes
RM00238	Acetyl-CoA:acetyl-CoA C-acetyltransferase	[m] : (2) accoa <==> coa + aacoa	T02G5.7 | kat-1	Genes	T02G5.4 | T02G5.7 | kat-1	T02G5.7 | kat-1		Removal of pseudogenes and dead genes
RM01248	L-Proline:NAD+ 5-oxidoreductase	[m] : 1pyr5c + (2) h + nadh --> nad + pro-L	M153.1 | F55G1.9	Stoichiometry	[m] : 1pyr5c + (2) h + nadh <==> nad + pro-L	[m] : 1pyr5c + (2) h + nadh --> nad + pro-L	Made irreversible based on MetaCyc (updated) and latest human model (PMID: 30371894).	Reversibility
RM05051	L-erythro-4-Hydroxyglutamate:NAD+ oxidoreductase	[m] : 4hglusa + h2o + nad --> e4hglu + (2) h + nadh	alh-6	Stoichiometry	[m] : 4hglusa + h2o + nad <==> e4hglu + (2) h + nadh	[m] : 4hglusa + h2o + nad --> e4hglu + (2) h + nadh	Made irreversible based on human model (PMID: 30371894) and other reactions of this enzyme.	Reversibility
RM04125	S-aminomethyldihydrolipoylprotein:(6S)-tetrahydrofolate aminomethyltransferase (ammonia-forming)	[m] : alpro + thf <==> dhlpro + mlthf + nh4	gcst-1 & (gcsh-1 | gcsh-2)	Stoichiometry	[m] : alpro + thf --> dhlpro + mlthf + nh4	[m] : alpro + thf <==> dhlpro + mlthf + nh4	Made reversible based on PMID: 18941301.	Reversibility
RM03425	glycine:lipoylprotein oxidoreductase (decarboxylating and acceptor-aminomethylating)	[m] : gly + h + lpro <==> alpro + co2	gldc-1 & (gcsh-1 | gcsh-2)	Stoichiometry	[m] : gly + h + lpro --> alpro + co2	[m] : gly + h + lpro <==> alpro + co2	Made reversible based on PMID: 18941301.	Reversibility
RM02300	S-Aminomethyldihydrolipoylprotein:(6S)-tetrahydrofolate aminomethyltransferase (ammonia-forming)	[m] : h2o + methf --> 5fthf + h	gcst-1	Stoichiometry	[m] : h2o + methf <==> 5fthf + h	[m] : h2o + methf --> 5fthf + h	Changed to irreversible based on human and yeast models.	Reversibility
RC02463	2-alkenal reductase	hxdcenal + nadph + h --> hxdcal + nadp	Unknown	ID	RC02463	NA	hexadecanal is changed to 15-methylhexadecanal upon the modification of structure of sphingolipids (see RC01281).	Sphingolipid metabolism
RC06516	sphingosine-1-phosphate palmitaldehyde-lyase (phosphoethanolamine-forming)	[r] : sphs1p --> ethamp + hxdcenal	spl-1 | tag-38	ID	RC06516	NA	hexadecanal is changed to 15-methylhexadecanal upon the modification of structure of sphingolipids (see RC01281).	Sphingolipid metabolism
RC01281	Palmitoyl-CoA:L-serine C-palmitoyltransferase (decarboxylating)	[c] : h + fa17p0isocoa + ser-L --> 3dsphgn_ce + co2 + coa	sptl-1 | sptl-2 | sptl-3	Stoichiometry	[c] : h + pmtcoa + ser-L --> 3dsphgn + co2 + coa	[c] : h + fa17p0isocoa + ser-L --> 3dsphgn_ce + co2 + coa	Precursor fatty acid for the acyl gorup of sphingolipids was changed from palmitoic acid to C17 branched chain fatty acid based on (Worm. 2017; 6(2): e1373939). To distinguish between KEGG metabolites with a palmitoyl group and C. elegans specific sphingolipids, "_ce" was added to every sphingolipid metabolite downstream of this reaction. Molecular formulas and metabolic coefficients in reactions…	Sphingolipid metabolism
RC02464	Sphinganine-1-phosphate pamlmitaldehyde-lyase	[c] : sph1p_ce --> ethamp + m15hxdcal	spl-1 | tag-38	Stoichiometry	[c] : sph1p --> ethamp + hxdcal	[c] : sph1p_ce --> ethamp + m15hxdcal	hexadecanal is changed to 15-methylhexadecanal upon the modification of structure of sphingolipids (see RC01281).	Sphingolipid metabolism
RC01704	long-chain-aldehyde dehydrogenase	m15hxdcal + nad + h2o <==> fa17p0iso + nadh + (2) h	alh-4	Stoichiometry	hxdcal + nad + h2o <==> hdca + nadh + (2) h	m15hxdcal + nad + h2o <==> fa17p0iso + nadh + (2) h	hexadecanal coming from sphigolipid metabolism is changed to 15-methylhexadecanal upon the modification of structure of sphingolipids (see RC01281).	Sphingolipid metabolism
TCE5098	D-aspartate transport	asp-D[c] <==> asp-D[e]	ND	ID	NA	TCE5098	asp-D transport is introduced based on the new human model (PMID: 30371894).	Transport updates based on new human model
TCE5104	FAD diffusion	fad[c] <==> fad[e]	NA	ID	NA	TCE5104		Transport updates based on new human model
TCE5108	3-4-Dihydroxyphenylacetate transport	34dhpha[c] <==> 34dhpha[e]	ND	ID	NA	TCE5108		Transport updates based on new human model
TCE5300	UDP-D-glucuronate transport	udpglcur[e] <==> udpglcur[c]	ND	ID	NA	TCE5300		Transport updates based on new human model
TCE5301	ITP transport	itp[c] <==> itp[e]	ND	ID	NA	TCE5301		Transport updates based on new human model
TCE5302	UTP transport	utp[c] <==> utp[e]	ND	ID	NA	TCE5302		Transport updates based on new human model
TCE5303	5,10-Methylenetetrahydrofolate uptake	mlthf[e] --> mlthf[c]	ND	ID	NA	TCE5303		Transport updates based on new human model
TCE5304	5,10-Methylenetetrahydrofolate secretion	atp[c] + h2o[c] + mlthf[c] --> adp[c] + h[c] + mlthf[e] + pi[c]	ND	ID	NA	TCE5304		Transport updates based on new human model
TCE5305	3alpha,7alpha,12alpha-Trihydroxy-5beta-cholestanoate transport	na1[c] + thcholstoic[c] <==> na1[e] + thcholstoic[e]	ND	ID	NA	TCE5305		Transport updates based on new human model
TCE5306	3,5-Diiodo-L-tyrosine transport	35diotyr[c] + na1[e] <==> 35diotyr[e] + na1[c]	ND	ID	NA	TCE5306		Transport updates based on new human model
TCE5307	7alpha,12alpha-Dihydroxycholest-4-en-3-one transport	atp[c] + h2o[c] + xoldiolone[c] --> adp[c] + h[c] + pi[c] + xoldiolone[e]	ND	ID	NA	TCE5307		Transport updates based on new human model
TCE5308	27-Hydroxycholesterol transport	xol27oh[c] --> xol27oh[e]	ND	ID	NA	TCE5308		Transport updates based on new human model
TCE5309	25-Hydroxycholesterol transport	xol25oh[c] --> xol25oh[e]	ND	ID	NA	TCE5309		Transport updates based on new human model
TCE5310	7alpha-Hydroxycholest-4-en-3-one transport	na1[c] + xol7aone[c] <==> na1[e] + xol7aone[e]	ND	ID	NA	TCE5310		Transport updates based on new human model
TCE5311	S-Adenosyl-L-homocysteine transport	ahcys[e] <==> ahcys[c]	ND	ID	NA	TCE5311		Transport updates based on new human model
TCE5312	Orotidine 5'-phosphate transport	orot5p[e] <==> orot5p[c]	ND	ID	NA	TCE5312		Transport updates based on new human model
TCE5313	Xanthosine 5'-phosphate transport	xmp[e] <==> xmp[c]	ND	ID	NA	TCE5313		Transport updates based on new human model
TCE5314	S-Adenosylmethioninamine transport	ametam[c] <==> ametam[e]	ND	ID	NA	TCE5314		Transport updates based on new human model
TCE5315	IMP transport	imp[e] <==> imp[c]	ND	ID	NA	TCE5315		Transport updates based on new human model
TCE5316	5-Amino-1-(5-Phospho-D-ribosyl)imidazole-4-carboxamide transport	aicar[e] <==> aicar[c]	ND	ID	NA	TCE5316		Transport updates based on new human model
TCE5317	D-Fructose 1,6-bisphosphate transport	fdp[c] <==> fdp[e]	ND	ID	NA	TCE5317		Transport updates based on new human model
TCE5318	Nicotinate D-ribonucleotide transport	nicrnt[e] <==> nicrnt[c]	ND	ID	NA	TCE5318		Transport updates based on new human model
TCE5319	dCMP transport	dcmp[e] <==> dcmp[c]	ND	ID	NA	TCE5319		Transport updates based on new human model
TCE5320	5-Methylthioadenosine transport	5mta[e] <==> 5mta[c]	ND	ID	NA	TCE5320		Transport updates based on new human model
TCE5321	Retinal transport	retinal[c] <==> retinal[e]	ND	ID	NA	TCE5321		Transport updates based on new human model
TCE5322	sn-Glycero-3-phosphocholine transport	g3pc[e] <==> g3pc[c]	ND	ID	NA	TCE5322		Transport updates based on new human model
TCE5323	Pyridoxal 5'-phosphate transport	pydx5p[e] <==> pydx5p[c]	ND	ID	NA	TCE5323		Transport updates based on new human model
TCE5324	Tetrahydrobiopterin transport	thbpt[c] <==> thbpt[e]	ND	ID	NA	TCE5324		Transport updates based on new human model
TCE5325	6,7-Dihydrobiopterin transport	dhbpt[c] <==> dhbpt[e]	ND	ID	NA	TCE5325		Transport updates based on new human model
TCE5326	L-Kynurenine transport	Lkynr[e] <==> Lkynr[c]	ND	ID	NA	TCE5326		Transport updates based on new human model
TCE5327	Dodecanoate (n-C12:0) transport	ddca[c] <==> ddca[e]	ND	ID	NA	TCE5327		Transport updates based on new human model
TCE5328	N6,N6,N6-Trimethyl-L-lysine transport	tmlys[c] <==> tmlys[e]	ND	ID	NA	TCE5328		Transport updates based on new human model
TCE5329	Isocitrate transport	icit[e] <==> icit[c]	ND	ID	NA	TCE5329		Transport updates based on new human model
TCE5330	4-Hydroxy-2-quinolinecarboxylic acid transport	kynate[e] <==> kynate[c]	ND	ID	NA	TCE5330		Transport updates based on new human model
TCE5331	D-Glycerate 2-phosphate transport	2pg[e] <==> 2pg[c]	ND	ID	NA	TCE5331		Transport updates based on new human model
TCE5332	3-Phospho-D-glycerate transport	3pg[e] <==> 3pg[c]	ND	ID	NA	TCE5332		Transport updates based on new human model
TCE5333	Choline phosphate transport	cholp[e] <==> cholp[c]	ND	ID	NA	TCE5333		Transport updates based on new human model
TCE5334	3-(4-Hydroxyphenyl)pyruvate transport	34hpp[e] <==> 34hpp[c]	ND	ID	NA	TCE5334		Transport updates based on new human model
TCE5335	N-Carbamoyl-L-aspartate transport	cbasp[e] <==> cbasp[c]	ND	ID	NA	TCE5335		Transport updates based on new human model
TCE5336	N-Formimidoyl-L-glutamate transport	forglu[c] <==> forglu[e]	ND	ID	NA	TCE5336		Transport updates based on new human model
TCE5337	Glycerol 3-phosphate transport	glyc3p[e] <==> glyc3p[c]	ND	ID	NA	TCE5337		Transport updates based on new human model
TCE5338	L-Cysteate transport	cl[e] + Lcyst[e] + 2.0 na1[e] <==> cl[c] + Lcyst[c] + 2.0 na1[c]	ND	ID	NA	TCE5338		Transport updates based on new human model
TCE5339	Dihydroxyacetone phosphate transport	dhap[e] <==> dhap[c]	ND	ID	NA	TCE5339		Transport updates based on new human model
TCE5340	Homogentisate transport	hgentis[c] <==> hgentis[e]	ND	ID	NA	TCE5340		Transport updates based on new human model
TCE5341	Quinolinate transport	quln[e] + so4[c] <==> quln[c] + so4[e]	ND	ID	NA	TCE5341		Transport updates based on new human model
TCE5342	Phosphoenolpyruvate transport	hco3[e] + pep[c] <==> hco3[c] + pep[e]	ND	ID	NA	TCE5342		Transport updates based on new human model
TCE5343	Phenylpyruvate transport	phpyr[e] <==> phpyr[c]	ND	ID	NA	TCE5343		Transport updates based on new human model
TCE5344	trans-4-Hydroxycinnamate transport	oh1[e] + T4hcinnm[c] <==> oh1[c] + T4hcinnm[e]	ND	ID	NA	TCE5344		Transport updates based on new human model
TCE5345	Tryptamine transport	trypta[c] <==> trypta[e]	ND	ID	NA	TCE5345		Transport updates based on new human model
TCE5346	L-2-Aminoadipate transport	L2aadp[e] <==> L2aadp[c]	ND	ID	NA	TCE5346		Transport updates based on new human model
TCE5347	2-Oxoadipate transport	2oxoadp[c] + akg[e] <==> 2oxoadp[e] + akg[c]	ND	ID	NA	TCE5347		Transport updates based on new human model
TCE5348	Orotate transport	orot[e] <==> orot[c]	ND	ID	NA	TCE5348		Transport updates based on new human model
TCE5349	3-Hydroxyanthranilate transport	3hanthrn[e] <==> 3hanthrn[c]	ND	ID	NA	TCE5349		Transport updates based on new human model
TCE5350	4-Trimethylammoniobutanoate transport	4tmeabutn[c] + na1[c] <==> 4tmeabutn[e] + na1[e]	ND	ID	NA	TCE5350		Transport updates based on new human model
TCE5351	3-Ureidoisobutyrate transport	3uib[c] <==> 3uib[e]	ND	ID	NA	TCE5351		Transport updates based on new human model
TCE5352	4-Acetamidobutanoate transport	4aabutn[e] <==> 4aabutn[c]	ND	ID	NA	TCE5352		Transport updates based on new human model
TCE5353	Ethanolamine phosphate transport	ethamp[e] <==> ethamp[c]	ND	ID	NA	TCE5353		Transport updates based on new human model
TCE5354	Tyramine transport	tym[c] <==> tym[e]	ND	ID	NA	TCE5354		Transport updates based on new human model
TCE5355	Urocanate transport	urcan[c] <==> urcan[e]	ND	ID	NA	TCE5355		Transport updates based on new human model
TCE5356	Anthranilate transport	anth[e] <==> anth[c]	ND	ID	NA	TCE5356		Transport updates based on new human model
TCE5357	N-Carbamoyl-beta-alanine transport	cala[e] <==> cala[c]	ND	ID	NA	TCE5357		Transport updates based on new human model
TCE5358	(S)-3-Methyl-2-oxopentanoate transport	3mop[e] <==> 3mop[c]	ND	ID	NA	TCE5358		Transport updates based on new human model
TCE5359	4-Methyl-2-oxopentanoate transport	4mop[e] <==> 4mop[c]	ND	ID	NA	TCE5359		Transport updates based on new human model
TCE5360	5,6-Dihydrothymine transport	56dthm[c] <==> 56dthm[e]	ND	ID	NA	TCE5360		Transport updates based on new human model
TCE5361	5-Oxoproline transport	5oxpro[e] + 2.0 na1[e] <==> 5oxpro[c] + 2.0 na1[c]	ND	ID	NA	TCE5361		Transport updates based on new human model
TCE5362	3-Methyl-2-oxobutanoate transport	3mob[e] <==> 3mob[c]	ND	ID	NA	TCE5362		Transport updates based on new human model
TCE5363	5,6-dihydrouracil transport	56dura[c] <==> 56dura[e]	ND	ID	NA	TCE5363		Transport updates based on new human model
TCE5364	3-Hydroxy-2-methylpropanoate transport	3hmp[c] <==> 3hmp[e]	ND	ID	NA	TCE5364		Transport updates based on new human model
TCE5365	2-Oxobutanoate transport	2obut[e] <==> 2obut[c]	ND	ID	NA	TCE5365		Transport updates based on new human model
TCE5366	Succinic semialdehyde transport	sucsal[c] <==> sucsal[e]	ND	ID	NA	TCE5366		Transport updates based on new human model
TCE5367	D-Glyceraldehyde transport	glyald[e] + na1[e] <==> glyald[c] + na1[c]	ND	ID	NA	TCE5367		Transport updates based on new human model
TCE5368	3-Hydroxypropanoate transport	3hpp[c] <==> 3hpp[e]	ND	ID	NA	TCE5368		Transport updates based on new human model
TCE5369	Sulfite transport	na1[c] + so3[c] <==> na1[e] + so3[e]	ND	ID	NA	TCE5369		Transport updates based on new human model
TCE5370	Aminoacetone transport	aact[e] <==> aact[c]	ND	ID	NA	TCE5370		Transport updates based on new human model
TCE5371	Glyoxylate transport	glx[c] --> glx[e]	ND	ID	NA	TCE5371		Transport updates based on new human model
TCE5372	Ethanolamine transport	etha[e] <==> etha[c]	ND	ID	NA	TCE5372		Transport updates based on new human model
TCE5373	Fe3+ transport	fe3[c] --> fe3[e]	ND	ID	NA	TCE5373		Transport updates based on new human model
TCE5374	Formaldehyde transport	fald[e] <==> fald[c]	ND	ID	NA	TCE5374		Transport updates based on new human model
TCE5375	ATP transport	atp[c] <==> atp[e]	ND	ID	NA	TCE5375		Transport updates based on new human model
TCE5376	Reduced glutathione transport	gthrd[c] --> gthrd[e]	ND	ID	NA	TCE5376		Transport updates based on new human model
TCE5377	Procollagen 5-hydroxy-L-lysine transport	pcollg5hlys[c] <==> pcollg5hlys[e]	ND	ID	NA	TCE5377		Transport updates based on new human model
TCE5378	galactosyl glucosyl ceramide transport	galgluside_ce[c] <==> galgluside_ce[e]	ND	ID	NA	TCE5378		Transport updates based on new human model
TCE5379	Phosphatidylinositol secretion	pail[c] --> pail[e]	ND	ID	NA	TCE5379		Transport updates based on new human model
TCE5380	Hexanoyl-CoA (n-C6:0CoA) transport	hxcoa[c] <==> hxcoa[e]	ND	ID	NA	TCE5380		Transport updates based on new human model
TCE5381	triacylglycerol transport	tag[e] <==> tag[c]	ND	ID	NA	TCE5381		Transport updates based on new human model
TCE5382	phosphatidylglycerol transport	pglyc[e] <==> pglyc[c]	ND	ID	NA	TCE5382		Transport updates based on new human model
TCE5383	glucocerebroside transport	gluside_ce[c] <==> gluside_ce[e]	ND	ID	NA	TCE5383		Transport updates based on new human model
TCE5384	Platelet-activating factor secretion	atp[c] + h2o[c] + paf[c] --> adp[c] + h[c] + paf[e] + pi[c]	ND	ID	NA	TCE5384		Transport updates based on new human model
TCE5385	Platelet-activating factor uptake	paf[e] --> paf[c]	ND	ID	NA	TCE5385		Transport updates based on new human model
TCE5386	Lysophosphatidylcholine transport	lpchol[e] <==> lpchol[c]	ND	ID	NA	TCE5386		Transport updates based on new human model
TCE5387	1-Alkyl-2-lyso-sn-glycero-3-phosphocholine secretion	ak2lgchol[c] + atp[c] + h2o[c] --> adp[c] + ak2lgchol[e] + h[c] + pi[c]	ND	ID	NA	TCE5387		Transport updates based on new human model
TCE5388	1-Alkyl-2-lyso-sn-glycero-3-phosphocholine uptake	ak2lgchol[e] --> ak2lgchol[c]	ND	ID	NA	TCE5388		Transport updates based on new human model
TCE5389	Prostaglandin H2 transport	prostgh2[e] <==> prostgh2[c]	ND	ID	NA	TCE5389		Transport updates based on new human model
TCE5390	w-hydroxyl leukotriene B4 secretion	atp[c] + h2o[c] + leuktrB4woh[c] --> adp[c] + h[c] + leuktrB4woh[e] + pi[c]	ND	ID	NA	TCE5390		Transport updates based on new human model
TCE5391	monoacylglycerol 2 transport	mag[e] <==> mag[c]	ND	ID	NA	TCE5391		Transport updates based on new human model
TCE5392	Leukotriene B4 transport	leuktrB4[e] <==> leuktrB4[c]	ND	ID	NA	TCE5392		Transport updates based on new human model
TCE5393	5-Hydroperoxy-6-trans-8,11,14-cis-eicosatetraenoate transport	5HPET[c] <==> 5HPET[e]	ND	ID	NA	TCE5393		Transport updates based on new human model
TCE5394	Leukotriene A4 transport	leuktrA4[e] <==> leuktrA4[c]	ND	ID	NA	TCE5394		Transport updates based on new human model
TCE5395	R total 2 position transport	Rtotal2[e] <==> Rtotal2[c]	ND	ID	NA	TCE5395		Transport updates based on new human model
TCE5396	R total transport	Rtotal[e] <==> Rtotal[c]	ND	ID	NA	TCE5396		Transport updates based on new human model
TCE5397	gamma-L-Glutamyl-L-cysteine secretion	atp[c] + glucys[c] + h2o[c] --> adp[c] + glucys[e] + h[c] + pi[c]	ND	ID	NA	TCE5397		Transport updates based on new human model
TCE5398	Sphinganine transport	sphgn_ce[e] <==> sphgn_ce[c]	ND	ID	NA	TCE5398		Transport updates based on new human model
TCE5399	Sphingosine transport	sphings_ce[c] <==> sphings_ce[e]	ND	ID	NA	TCE5399		Transport updates based on new human model
TCE5400	Sphingomyelin secretion	sphmyln_ce[c] --> sphmyln_ce[e]	ND	ID	NA	TCE5400		Transport updates based on new human model
TCE5401	Sphingomyelin uptake	atp[c] + h2o[c] + sphmyln_ce[e] --> adp[c] + h[c] + pi[c] + sphmyln_ce[c]	ND	ID	NA	TCE5401		Transport updates based on new human model
TCE5402	Oxidized glutathione active transport	atp[c] + gthox[c] + h2o[c] --> adp[c] + gthox[e] + h[c] + pi[c]	ND	ID	NA	TCE5402		Transport updates based on new human model
TCE5403	Protoheme active transport	atp[c] + h2o[c] + pheme[c] --> adp[c] + h[c] + pheme[e] + pi[c]	ND	ID	NA	TCE5403		Transport updates based on new human model
TCE5404	S-Adenosyl-L-methionine transport	amet[c] <==> amet[e]	ND	ID	NA	TCE5404		Transport updates based on new human model
TCE5405	Nicotinic acid (niacin) transport	na1[e] + nac[e] <==> na1[c] + nac[c]	ND	ID	NA	TCE5405		Transport updates based on new human model
TCE5406	Phosphatidylethanolamine active export	atp[c] + h2o[c] + pe[c] --> adp[c] + h[c] + pe[e] + pi[c]	ND	ID	NA	TCE5406		Transport updates based on new human model
TCE5407	Phosphatidylserine active export	atp[c] + h2o[c] + ps[c] --> adp[c] + h[c] + pi[c] + ps[e]	ND	ID	NA	TCE5407		Transport updates based on new human model
TCE5408	Putrescine transport	ptrc[e] <==> ptrc[c]	ND	ID	NA	TCE5408		Transport updates based on new human model
TCE5409	Riboflavin active secretion	atp[c] + h2o[c] + ribflv[c] --> adp[c] + h[c] + pi[c] + ribflv[e]	ND	ID	NA	TCE5409		Transport updates based on new human model
TCE5410	Spermidine transport	spmd[c] <==> spmd[e]	ND	ID	NA	TCE5410		Transport updates based on new human model
TCE5411	Spermine transport	sprm[e] <==> sprm[c]	ND	ID	NA	TCE5411		Transport updates based on new human model
TCE5412	Thymidine transport	thymd[e] <==> thymd[c]	ND	ID	NA	TCE5412		Transport updates based on new human model
TCE5413	tetradecanoate (n-C14:0) transport	ttdca[e] <==> ttdca[c]	ND	ID	NA	TCE5413		Transport updates based on new human model
TCE5414	Xanthosine transport	xtsn[e] <==> xtsn[c]	ND	ID	NA	TCE5414		Transport updates based on new human model
TCE5415	1-Methylnicotinamide import	1mncam[e] --> 1mncam[c]	ND	ID	NA	TCE5415		Transport updates based on new human model
TCE5416	L-3-Amino-isobutanoate transport	3aib[e] <==> 3aib[c]	ND	ID	NA	TCE5416		Transport updates based on new human model
TCE5417	Lactate and urate transport	lac-L[c] + urate[e] --> lac-L[e] + urate[c]	ND	ID	NA	TCE5417		Transport updates based on new human model
TCE5075	2-Hydroxyphenylacetate transport	2hyoxplac[c] <==> 2hyoxplac[e]	ND	Stoichiometry	2hyoxplac[c] --> 2hyoxplac[e]	2hyoxplac[c] <==> 2hyoxplac[e]		Transport updates based on new human model
TCE5031	transport of N-acetyl ornithine	acorn[e] <==> acorn[c]	ND	Stoichiometry	acorn[e] --> acorn[c]	acorn[e] <==> acorn[c]		Transport updates based on new human model
TCE5092	galactitol transport	galt[c] <==> galt[e]	ND	Stoichiometry	galt[c] --> galt[e]	galt[c] <==> galt[e]		Transport updates based on new human model
TCE5072	Selenomethionine transport	selmeth[e] <==> selmeth[c]	ND	Stoichiometry	selmeth[e] --> selmeth[c]	selmeth[e] <==> selmeth[c]		Transport updates based on new human model
RC01301	4-Hydroxybenzoyl-CoA hydrolase	[c] : 4hbzcoa + h2o --> 4hbz + coa + h	Unknown	ID	NA	RC01301	Localization and/or annotation of ubiquinone biosynthesis pathway proteins, reactions, and metabolites were modified based on multiple resources. See also http://wormflux.umassmed.edu/notes.html#note19	Ubiquinone biosynthesis
RC01616	4-Coumarate:CoA ligase (AMP-forming)	[c] : T4hcinnm + atp + coa --> 4cmcoa + amp + ppi	acs-6 | acs-14	ID	NA	RC01616	Localization and/or annotation of ubiquinone biosynthesis pathway proteins, reactions, and metabolites were modified based on multiple resources. See also http://wormflux.umassmed.edu/notes.html#note19	Ubiquinone biosynthesis
RC03336	4-hydroxyphenyllactate:NAD+ oxidoreductase	[c] : 34hpp + h + nadh <==> 34hpl + nad	Unknown	ID	NA	RC03336	Localization and/or annotation of ubiquinone biosynthesis pathway proteins, reactions, and metabolites were modified based on multiple resources. See also http://wormflux.umassmed.edu/notes.html#note19	Ubiquinone biosynthesis
RC08766	3-(4-hydroxyphenyl)lactate hydro-lyase (4-coumarate-forming)	[c] : 34hpl --> T4hcinnm + h2o	Unknown	ID	NA	RC08766	Localization and/or annotation of ubiquinone biosynthesis pathway proteins, reactions, and metabolites were modified based on multiple resources. See also http://wormflux.umassmed.edu/notes.html#note19	Ubiquinone biosynthesis
RC08767	4-hydroxybenzoyl-CoA formation	[c] : coa + 4cmcoa + h2o + nad --> 4hbzcoa + accoa + h + nadh	Unknown	ID	NA	RC08767	Localization and/or annotation of ubiquinone biosynthesis pathway proteins, reactions, and metabolites were modified based on multiple resources. See also http://wormflux.umassmed.edu/notes.html#note19	Ubiquinone biosynthesis
TCE5096	4-Hydroxybenzoate secretion	4hbz[c] --> 4hbz[e]	TBD	ID	NA	TCE5096	Localization and/or annotation of ubiquinone biosynthesis pathway proteins, reactions, and metabolites were modified based on multiple resources. See also http://wormflux.umassmed.edu/notes.html#note19	Ubiquinone biosynthesis
