# Supplementary material for: Modeling tissue‐relevant Caenorhabditis elegans metabolism at network, pathway, reaction, and metabolite levels
Source: Mol Syst Biol. 2020 Oct 6;16(10):e9649. doi: 10.15252/msb.20209649 (PMC7537831; doi:10.15252/msb.20209649)
Supplement: Supplementary file 4 — Table EV2 [file MSB-16-e9649-s004.xlsx]

## Sheet: Description
Table	Title	Description
EV2	Reactions of iCEL1314	Key properties of reactions comprising iCEL1314 are shown. The model is available in different formats at www.wormflux.umassmed.edu. NA, not applicable; ND, not determined.

## Sheet: TableEV2
ID	EC	Human readable formula	Machine readable formula	Genes	Pathway	LB	UB
RM00713	1.2.1.24	[m] : sucsal + nad + h2o --> succ + nadh + (2) h	M00232 + M00003 + M00001 --> M00042 + M00004 + (2) M00080	alh-7	Alanine, aspartate and glutamate metabolism	0	1000
RC00093	1.4.1.14	[c] : akg + gln-L + h + nadh --> (2) glu-L + nad	C00026 + C00064 + C00080 + C00004 --> (2) C00025 + C00003	W07E11.1	Alanine, aspartate and glutamate metabolism	0	1000
RM00243	1.4.1.3	[m] : glu-L + h2o + nad <==> akg + h + nadh + nh4	M00025 + M00001 + M00003 <==> M00026 + M00080 + M00004 + M00014	gdh-1	Alanine, aspartate and glutamate metabolism	-1000	1000
RM00248	1.4.1.3;1.4.1.13	[m] : glu-L + h2o + nadp <==> akg + h + nadph + nh4	M00025 + M00001 + M00006 <==> M00026 + M00080 + M00005 + M00014	gdh-1	Alanine, aspartate and glutamate metabolism	-1000	1000
RC00359	1.4.3.1	[c] : asp-D + h2o + o2 --> h2o2 + nh4 + oaa	C00402 + C00001 + C00007 --> C00027 + C00014 + C00036	(ddo-1 | ddo-2 | ddo-3)	Alanine, aspartate and glutamate metabolism	0	1000
RM00355	2.6.1.1	[m] : akg + asp-L <==> glu-L + oaa	M00026 + M00049 <==> M00025 + M00036	got-2.1 | got-2.2	Alanine, aspartate and glutamate metabolism	-1000	1000
RC00355	2.6.1.1	[c] : akg + asp-L <==> glu-L + oaa	C00026 + C00049 <==> C00025 + C00036	got-1.2	Alanine, aspartate and glutamate metabolism	-1000	1000
RC00768	2.6.1.16	[c] : f6p + gln-L --> gam6p + glu-L	C00085 + C00064 --> C00352 + C00025	gfat-1 | gfat-2	Alanine, aspartate and glutamate metabolism	0	1000
RM01648	2.6.1.19	[m] : 4abut + akg <==> glu-L + sucsal	M00334 + M00026 <==> M00025 + M00232	gta-1	Alanine, aspartate and glutamate metabolism	-1000	1000
RC00369	2.6.1.44	[c] : ala-L + glx <==> gly + pyr	C00041 + C00048 <==> C00037 + C00022	T09B4.8 | agxt-1	Alanine, aspartate and glutamate metabolism	-1000	1000
RM00369	2.6.1.44	[m] : ala-L + glx <==> gly + pyr	M00041 + M00048 <==> M00037 + M00022	T09B4.8 | agxt-1	Alanine, aspartate and glutamate metabolism	-1000	1000
RC00485	3.5.1.1	[c] : asn-L + h2o --> asp-L + nh4	C00152 + C00001 --> C00049 + C00014	C27A7.5	Alanine, aspartate and glutamate metabolism	0	1000
RC00256	3.5.1.2	[c] : gln-L + h2o --> glu-L + nh4	C00064 + C00001 --> C00025 + C00014	glna-1 | glna-2 | glna-3	Alanine, aspartate and glutamate metabolism	0	1000
RC00261	4.1.1.15	[c] : glu-L + h --> 4abut + co2	C00025 + C00080 --> C00334 + C00011	unc-25	Alanine, aspartate and glutamate metabolism	0	1000
RC00253	6.3.1.2	[c] : atp + glu-L + nh4 --> adp + gln-L + h + pi	C00002 + C00025 + C00014 --> C00008 + C00064 + C00080 + C00009	gln-1 | gln-2 | gln-3 | gln-5 | gln-6	Alanine, aspartate and glutamate metabolism	0	1000
RC00578	6.3.5.4	[c] : asp-L + atp + gln-L + h2o --> amp + asn-L + glu-L + h + ppi	C00049 + C00002 + C00064 + C00001 --> C00020 + C00152 + C00025 + C00080 + C00013	asns-1 | asns-2	Alanine, aspartate and glutamate metabolism	0	1000
RM00258	2.6.1.2	[m] : akg + ala-L <==> glu-L + pyr	M00026 + M00041 <==> M00025 + M00022	C32F10.8	Alanine, aspartate and glutamate metabolism	-1000	1000
RM00261	4.1.1.15	[m] : glu-L + h --> 4abut + co2	M00025 + M00080 --> M00334 + M00011	unc-25	Alanine, aspartate and glutamate metabolism	0	1000
RC00765	3.5.99.6	[c] : gam6p + h2o --> f6p + nh4	C00352 + C00001 --> C00085 + C00014	T03F6.3	Amino sugar and nucleotide sugar metabolism	0	1000
RC01961	2.7.1.1	[c] : atp + gam --> adp + gam6p + h	C00002 + C00329 --> C00008 + C00352 + C00080	hxk-1 | hxk-2 | hxk-3	Amino sugar and nucleotide sugar metabolism	0	1000
RC02058	2.3.1.4	[c] : accoa + gam6p --> acgam6p + coa + h	C00024 + C00352 --> C00357 + C00010 + C00080	gna-1 | gna-2	Amino sugar and nucleotide sugar metabolism	0	1000
RC02059	3.5.1.25	[c] : acgam6p + h2o --> ac + gam6p	C00357 + C00001 --> C00033 + C00352	F59B2.3	Amino sugar and nucleotide sugar metabolism	0	1000
RC01201	2.7.1.59	[c] : acgam + atp --> acgam6p + adp + h	C00140 + C00002 --> C00357 + C00008 + C00080	W06B4.2	Amino sugar and nucleotide sugar metabolism	0	1000
RC00293	4.2.1.76	[c] : udpg --> udp4k6dg + h2o	C00029 --> C04089 + C00001	C01F1.3	Amino sugar and nucleotide sugar metabolism	0	1000
RC02335	2.4.1.16	[c] : uacgam --> chitin + h + udp	C00043 --> C00461 + C00080 + C00015	chs-1 | chs-2	Amino sugar and nucleotide sugar metabolism	0	1000
RC00416	2.7.7.23	[c] : acgam1p + h + utp <==> ppi + uacgam	C04501 + C00080 + C00075 <==> C00013 + C00043	C36A4.4	Amino sugar and nucleotide sugar metabolism	-1000	1000
RC08193	5.4.2.3	[c] : acgam6p <==> acgam1p	C00357 <==> C04501	F21D5.1	Amino sugar and nucleotide sugar metabolism	-1000	1000
RC01206	3.2.1.14	[c] : chitin + h2o --> acgam	C00461 + C00001 --> C00140	C08B6.4 | R09D1.14 | R10D12.15 | T05H4.7 | T19H5.6 | T26F2.1 | chil-1 | chil-11 | chil-12 | chil-13 | chil-15 | chil-16 | chil-17 | chil-18 | chil-19 | chil-2 | chil-20 | chil-21 | chil-22 | chil-23 | chil-24 | chil-25 | chil-27 | chil-3 | chil-4 | chil-5 | chil-6 | chil-7 | chil-8 | chil-9 | cht-1 | cht-2 | cht-4 | lmd-4 | lmd-5	Amino sugar and nucleotide sugar metabolism	0	1000
DMN0085	NA	udp4k6dg[c] -->	C04089 -->	NA	Amino sugar and nucleotide sugar metabolism	0	1000
RC02918	6.1.1.1	[c] : atp + trnatyr + tyr-L --> amp + ppi + tyrtrna	C00002 + C00787 + C00082 --> C00020 + C00013 + C02839	yars-1 | yars-2	Aminoacyl-tRNA biosynthesis	0	1000
RM02918	6.1.1.1	[m] : atp + trnatyr + tyr-L --> amp + ppi + tyrtrna	M00002 + M00787 + M00082 --> M00020 + M00013 + M02839	yars-2	Aminoacyl-tRNA biosynthesis	0	1000
RC03659	6.1.1.10	[c] : atp + met-L + trnamet --> amp + mettrna + ppi	C00002 + C00073 + C01647 --> C00020 + C02430 + C00013	mars-1 | Y105E8A.20	Aminoacyl-tRNA biosynthesis	0	1000
RM03659	6.1.1.10	[m] : atp + met-L + trnamet --> amp + mettrna + ppi	M00002 + M00073 + M01647 --> M00020 + M02430 + M00013	Y105E8A.20	Aminoacyl-tRNA biosynthesis	0	1000
RC03662	6.1.1.11	[c] : atp + ser-L + trnaser --> amp + ppi + sertrna	C00002 + C00065 + C01650 --> C00020 + C00013 + C02553	sars-1	Aminoacyl-tRNA biosynthesis	0	1000
RM03662	6.1.1.11	[m] : atp + ser-L + trnaser --> amp + ppi + sertrna	M00002 + M00065 + M01650 --> M00020 + M00013 + M02553	sars-2	Aminoacyl-tRNA biosynthesis	0	1000
RC08218	6.1.1.11	[c] : atp + ser-L + trnasec --> amp + ppi + sertrna_sec	C00002 + C00065 + C16636 --> C00020 + C00013 + C06481	sars-1	Aminoacyl-tRNA biosynthesis	0	1000
RC05577	6.1.1.12	[c] : asp-L + atp + trnaasp --> amp + asptrna + ppi	C00049 + C00002 + C01638 --> C00020 + C02984 + C00013	dars-1	Aminoacyl-tRNA biosynthesis	0	1000
RM05577	6.1.1.12	[m] : asp-L + atp + trnaasp --> amp + asptrna + ppi	M00049 + M00002 + M01638 --> M00020 + M02984 + M00013	dars-2	Aminoacyl-tRNA biosynthesis	0	1000
RC03654	6.1.1.14	[c] : atp + gly + trnagly --> amp + glytrna + ppi	C00002 + C00037 + C01642 --> C00020 + C02412 + C00013	gars-1	Aminoacyl-tRNA biosynthesis	0	1000
RM03654	6.1.1.14	[m] : atp + gly + trnagly --> amp + glytrna + ppi	M00002 + M00037 + M01642 --> M00020 + M02412 + M00013	gars-1	Aminoacyl-tRNA biosynthesis	0	1000
RC03661	6.1.1.15	[c] : atp + pro-L + trnapro --> amp + ppi + protrna	C00002 + C00148 + C01649 --> C00020 + C00013 + C02702	pars-1	Aminoacyl-tRNA biosynthesis	0	1000
RM03661	6.1.1.15	[m] : atp + pro-L + trnapro --> amp + ppi + protrna	M00002 + M00148 + M01649 --> M00020 + M00013 + M02702	pars-2	Aminoacyl-tRNA biosynthesis	0	1000
RC03650	6.1.1.16	[c] : atp + cys-L + trnacys --> amp + cystrna + ppi	C00002 + C00097 + C01639 --> C00020 + C03125 + C00013	cars-1	Aminoacyl-tRNA biosynthesis	0	1000
RM03650	6.1.1.16	[m] : atp + cys-L + trnacys --> amp + cystrna + ppi	M00002 + M00097 + M01639 --> M00020 + M03125 + M00013	cars-1	Aminoacyl-tRNA biosynthesis	0	1000
RC05578	6.1.1.17	[c] : atp + glu-L + trnaglu --> amp + glutrna + ppi	C00002 + C00025 + C01641 --> C00020 + C02987 + C00013	ears-1	Aminoacyl-tRNA biosynthesis	0	1000
RM05578	6.1.1.17	[m] : atp + glu-L + trnaglu --> amp + glutrna + ppi	M00002 + M00025 + M01641 --> M00020 + M02987 + M00013	ears-2	Aminoacyl-tRNA biosynthesis	0	1000
RC03652	6.1.1.18	[c] : atp + gln-L + trnagln --> amp + glntrna + ppi	C00002 + C00064 + C01640 --> C00020 + C02282 + C00013	qars-1	Aminoacyl-tRNA biosynthesis	0	1000
RM03651	6.1.1.24	[m] : atp + glu-L + trnagln --> amp + glutrna_gln + ppi	M00002 + M00025 + M01640 --> M00020 + M06112 + M00013	Unknown	Aminoacyl-tRNA biosynthesis	0	1000
RM03905	6.3.5.7	[m] : atp + gln-L + glutrna_gln + h2o <==> adp + glntrna + glu-L + h + pi	M00002 + M00064 + M06112 + M00001 <==> M00008 + M02282 + M00025 + M00080 + M00009	C39B5.6 & Y66D12A.7 & Y41D4A.6	Aminoacyl-tRNA biosynthesis	-1000	1000
RC03648	6.1.1.22	[c] : asn-L + atp + trnaasn --> amp + asntrna + ppi	C00152 + C00002 + C01637 --> C00020 + C03402 + C00013	nars-1	Aminoacyl-tRNA biosynthesis	0	1000
RM03648	6.1.1.22	[m] : asn-L + atp + trnaasn --> amp + asntrna + ppi	M00152 + M00002 + M01637 --> M00020 + M03402 + M00013	nars-2	Aminoacyl-tRNA biosynthesis	0	1000
RC03646	6.1.1.19	[c] : arg-L + atp + trnaarg --> amp + argtrna + ppi	C00062 + C00002 + C01636 --> C00020 + C02163 + C00013	rars-1	Aminoacyl-tRNA biosynthesis	0	1000
RM03646	6.1.1.19	[m] : arg-L + atp + trnaarg --> amp + argtrna + ppi	M00062 + M00002 + M01636 --> M00020 + M02163 + M00013	rars-2	Aminoacyl-tRNA biosynthesis	0	1000
RC03664	6.1.1.2	[c] : atp + trnatrp + trp-L --> amp + ppi + trptrna	C00002 + C01652 + C00078 --> C00020 + C00013 + C03512	wars-1	Aminoacyl-tRNA biosynthesis	0	1000
RM03664	6.1.1.2	[m] : atp + trnatrp + trp-L --> amp + ppi + trptrna	M00002 + M01652 + M00078 --> M00020 + M00013 + M03512	prx-10	Aminoacyl-tRNA biosynthesis	0	1000
RC03660	6.1.1.20	[c] : atp + phe-L + trnaphe --> amp + phetrna + ppi	C00002 + C00079 + C01648 --> C00020 + C03511 + C00013	fars-1 & fars-3	Aminoacyl-tRNA biosynthesis	0	1000
RM03660	6.1.1.20	[m] : atp + phe-L + trnaphe --> amp + phetrna + ppi	M00002 + M00079 + M01648 --> M00020 + M03511 + M00013	fars-2	Aminoacyl-tRNA biosynthesis	0	1000
RC03655	6.1.1.21	[c] : atp + his-L + trnahis --> amp + histrna + ppi	C00002 + C00135 + C01643 --> C00020 + C02988 + C00013	hars-1	Aminoacyl-tRNA biosynthesis	0	1000
RM03655	6.1.1.21	[m] : atp + his-L + trnahis --> amp + histrna + ppi	M00002 + M00135 + M01643 --> M00020 + M02988 + M00013	hars-1	Aminoacyl-tRNA biosynthesis	0	1000
RC03663	6.1.1.3	[c] : atp + thr-L + trnathr --> amp + ppi + thrtrna	C00002 + C00188 + C01651 --> C00020 + C00013 + C02992	tars-1	Aminoacyl-tRNA biosynthesis	0	1000
RM03663	6.1.1.3	[m] : atp + thr-L + trnathr --> amp + ppi + thrtrna	M00002 + M00188 + M01651 --> M00020 + M00013 + M02992	tars-1	Aminoacyl-tRNA biosynthesis	0	1000
RC03657	6.1.1.4	[c] : atp + leu-L + trnaleu --> amp + leutrna + ppi	C00002 + C00123 + C01645 --> C00020 + C02047 + C00013	lars-1	Aminoacyl-tRNA biosynthesis	0	1000
RM03657	6.1.1.4	[m] : atp + leu-L + trnaleu --> amp + leutrna + ppi	M00002 + M00123 + M01645 --> M00020 + M02047 + M00013	lars-2	Aminoacyl-tRNA biosynthesis	0	1000
RC03656	6.1.1.5	[c] : atp + ile-L + trnaile --> amp + iletrna + ppi	C00002 + C00407 + C01644 --> C00020 + C03127 + C00013	iars-1	Aminoacyl-tRNA biosynthesis	0	1000
RM03656	6.1.1.5	[m] : atp + ile-L + trnaile --> amp + iletrna + ppi	M00002 + M00407 + M01644 --> M00020 + M03127 + M00013	iars-2	Aminoacyl-tRNA biosynthesis	0	1000
RC03658	6.1.1.6	[c] : atp + lys-L + trnalys --> amp + lystrna + ppi	C00002 + C00047 + C01646 --> C00020 + C01931 + C00013	kars-1	Aminoacyl-tRNA biosynthesis	0	1000
RM03658	6.1.1.6	[m] : atp + lys-L + trnalys --> amp + lystrna + ppi	M00002 + M00047 + M01646 --> M00020 + M01931 + M00013	kars-1	Aminoacyl-tRNA biosynthesis	0	1000
RC03038	6.1.1.7	[c] : ala-L + atp + trnaala --> alatrna + amp + ppi	C00041 + C00002 + C01635 --> C00886 + C00020 + C00013	aars-2	Aminoacyl-tRNA biosynthesis	0	1000
RM03038	6.1.1.7	[m] : ala-L + atp + trnaala --> alatrna + amp + ppi	M00041 + M00002 + M01635 --> M00886 + M00020 + M00013	aars-1	Aminoacyl-tRNA biosynthesis	0	1000
RC03665	6.1.1.9	[c] : atp + trnaval + val-L --> amp + ppi + valtrna	C00002 + C01653 + C00183 --> C00020 + C00013 + C02554	glp-4	Aminoacyl-tRNA biosynthesis	0	1000
RM03665	6.1.1.9	[m] : atp + trnaval + val-L --> amp + ppi + valtrna	M00002 + M01653 + M00183 --> M00020 + M00013 + M02554	vars-1	Aminoacyl-tRNA biosynthesis	0	1000
RCC0181	6.1.1.11	[c] : atp + selcys + trnasec --> amp + ppi + sectrna	C00002 + C05688 + C16636 --> C00020 + C00013 + C06482	sars-1	Aminoacyl-tRNA biosynthesis	0	1000
RC01595	1.13.11.34	[c] : arachd + o2 --> 5HPET	C00219 + C00007 --> C05356	TBD	Arachidonic acid metabolism	0	1000
RC03058	1.13.11.34	[c] : 5HPET --> h2o + leuktrA4	C05356 --> C00001 + C00909	TBD	Arachidonic acid metabolism	0	1000
RC03057	3.3.2.6	[c] : h2o + leuktrA4 --> leuktrB4	C00001 + C00909 --> C02165	C42C1.11 | ZC416.6	Arachidonic acid metabolism	0	1000
RC03866	1.14.13.30	[c] : h + leuktrB4 + nadph + o2 --> h2o + leuktrB4woh + nadp	C00080 + C02165 + C00005 + C00007 --> C00001 + C04853 + C00006	cyp-29A4 | cyp-32A1 | cyp-32B1	Arachidonic acid metabolism	0	1000
RC07034	1.11.1.9	[c] : (2) gthrd + 5HPET --> gthox + 5HETE + h2o	(2) C00051 + C05356 --> C00127 + C04805 + C00001	gpx-1 | gpx-2 | gpx-3 | gpx-4 | gpx-5 | gpx-7 | gpx-8	Arachidonic acid metabolism	0	1000
RC07041	1.14.15.3	[c] : arachd + o2 + nadph + h --> 20HETE + nadp + h2o	C00219 + C00007 + C00005 + C00080 --> C14748 + C00006 + C00001	cyp-37A1 | cyp-37B1	Arachidonic acid metabolism	0	1000
RCC0078	1.14.99.1	[c] : arachd + h + nadph + (2) o2 --> h2o + nadp + prostgh2	C00219 + C00080 + C00005 + (2) C00007 --> C00001 + C00006 + C00427	TBD	Arachidonic acid metabolism	0	1000
RC02265	5.3.99.3	[c] : prostgh2 <==> prostge2	C00427 <==> C00584	pges-2 | ZC395.10	Arachidonic acid metabolism	-1000	1000
RC02266	5.3.99.2	[c] : prostgh2 <==> prostgd2	C00427 <==> C00696	gst-11	Arachidonic acid metabolism	-1000	1000
RC07050	1.14.14.1	[c] : o2 + arachd + nadph + h --> h2o + nadp + eet	C00007 + C00219 + C00005 + C00080 --> C00001 + C00006 + C14770	cyp-35A1 | cyp-35A2 | cyp-35A4 | cyp-35A5	Arachidonic acid metabolism	0	1000
RC07109	3.3.2.10	[c] : eet + h2o <==> dhet	C14770 + C00001 <==> C14774	ceeh-2 | ceeh-1	Arachidonic acid metabolism	-1000	1000
DMN0063	NA	leuktrB4woh[c] -->	C04853 -->	NA	Arachidonic acid metabolism	0	1000
DMN0064	NA	5HETE[c] -->	C04805 -->	NA	Arachidonic acid metabolism	0	1000
DMN0065	NA	20HETE[c] -->	C14748 -->	NA	Arachidonic acid metabolism	0	1000
DMN0066	NA	prostge2[c] -->	C00584 -->	NA	Arachidonic acid metabolism	0	1000
DMN0067	NA	prostgd2[c] -->	C00696 -->	NA	Arachidonic acid metabolism	0	1000
DMN0068	NA	dhet[c] -->	C14774 -->	NA	Arachidonic acid metabolism	0	1000
RC00551	3.5.3.1	[c] : arg-L + h2o --> orn + urea	C00062 + C00001 --> C00077 + C00086	T21F4.1	Arginine and Proline metabolism	0	1000
RM00471	4.1.3.16	[m] : 4h2oglt <==> glx + pyr	M05946 <==> M00048 + M00022	Unknown	Arginine and Proline metabolism	-1000	1000
RC00471	4.1.3.16	[c] : 4h2oglt <==> glx + pyr	C05946 <==> C00048 + C00022	Unknown	Arginine and Proline metabolism	-1000	1000
RM00667	2.6.1.13	[m] : akg + orn <==> glu-L + glu5sa	M00026 + M00077 <==> M00025 + M01165	oatr-1	Arginine and proline metabolism	-1000	1000
RMC0015	spontaneous	[m] : glu5sa <==> 1pyr5c + h + h2o	M01165 <==> M03912 + M00080 + M00001	NA	Arginine and proline metabolism	-1000	1000
RM01248	1.5.1.2	[m] : 1pyr5c + (2) h + nadh --> nad + pro-L	M03912 + (2) M00080 + M00004 --> M00003 + M00148	M153.1 | F55G1.9	Arginine and proline metabolism	0	1000
RM01253	1.5.-.-	[m] : fad + pro-L --> 1pyr5c + fadh2 + h	M00016 + M00148 --> M03912 + M01352 + M00080	B0513.5	Arginine and proline metabolism	0	1000
RM00245	1.2.1.88	[m] : glu5sa + h2o + nad --> glu-L + (2) h + nadh	M01165 + M00001 + M00003 --> M00025 + (2) M00080 + M00004	alh-6	Arginine and proline metabolism	0	1000
RM03313	1.2.1.41	[m] : glu5p + h + nadph --> glu5sa + nadp + pi	M03287 + M00080 + M00005 --> M01165 + M00006 + M00009	alh-13	Arginine and proline metabolism	0	1000
RM00239	2.7.2.11	[m] : atp + glu-L --> adp + glu5p	M00002 + M00025 --> M00008 + M03287	alh-13	Arginine and proline metabolism	0	1000
RC01252	1.14.11.2	[c] : akg + o2 + pro-L --> 4hpro-LT + co2 + succ	C00026 + C00007 + C00148 --> C01157 + C00011 + C00042	C14E2.4 | Y43F8B.19 | dpy-18 | phy-2 | phy-3 | phy-4	Arginine and proline metabolism	0	1000
RC00670	4.1.1.17	[c] : h + orn --> co2 + ptrc	C00080 + C00077 --> C00011 + C00134	F53F10.2 | odc-1	Arginine and proline metabolism	0	1000
RM03291	1.5.1.2	[m] : 4hpro-LT + nad <==> 1p3h5c + (2) h + nadh	M01157 + M00003 <==> M04281 + (2) M00080 + M00004	M153.1 | F55G1.9	Arginine and proline metabolism	-1000	1000
RM03293	1.5.1.2	[m] : 4hpro-LT + nadp <==> 1p3h5c + (2) h + nadph	M01157 + M00006 <==> M04281 + (2) M00080 + M00005	M153.1 | F55G1.9	Arginine and proline metabolism	-1000	1000
RM05051	1.2.1.88	[m] : 4hglusa + h2o + nad --> e4hglu + (2) h + nadh	M05938 + M00001 + M00003 --> M05947 + (2) M00080 + M00004	alh-6	Arginine and proline metabolism	0	1000
RMC0016	spontaneous	[m] : 1p3h5c + h + h2o <==> 4hglusa	M04281 + M00080 + M00001 <==> M05938	NA	Arginine and proline metabolism	-1000	1000
RM05052	2.6.1.1	[m] : akg + e4hglu --> 4h2oglt + glu-L	M00026 + M05947 --> M05946 + M00025	got-2.1 | got-2.2	Arginine and proline metabolism	0	1000
RC05052	2.6.1.1	[c] : akg + e4hglu --> 4h2oglt + glu-L	C00026 + C05947 --> C05946 + C00025	got-1.2	Arginine and proline metabolism	0	1000
RC00669	3.5.1.14;3.5.1.16	[c] : acorn + h2o <==> ac + orn	C00437 + C00001 <==> C00033 + C00077	(C06A6.4 | C10C5.3 | C10C5.4 | C10C5.5) | C44E12.1	Arginine and proline metabolism	-1000	1000
RM01251	1.5.1.2	[m] : 1pyr5c + (2) h + nadph --> nadp + pro-L	M03912 + (2) M00080 + M00005 --> M00006 + M00148	M153.1 | F55G1.9	Arginine and proline metabolism	0	1000
RC05050	1.2.1.3	[c] : n4abutn + nad + h2o --> 4aabutn + nadh + (2) h	C05936 + C00003 + C00001 --> C02946 + C00004 + (2) C00080	(alh-2 | alh-4) | (alh-11 | alh-12)	Arginine and proline metabolism	0	1000
RC04025	1.4.3.4	[c] : aprut + h2o + o2 --> n4abutn + nh4 + h2o2	C02714 + C00001 + C00007 --> C05936 + C00014 + C00027	amx-2	Arginine and proline metabolism	0	1000
RC01154	2.3.1.57	[c] : accoa + ptrc --> coa + aprut + h	C00024 + C00134 --> C00010 + C02714 + C00080	D2023.4	Arginine and proline metabolism	0	1000
RC01987	3.5.1.63	[c] : 4aabutn + h2o --> 4abut + ac	C02946 + C00001 --> C00334 + C00033	Unknown	Arginine and proline metabolism	0	1000
RC00554	2.7.3.3	[c] : arg-L + atp <==> adp + h + argp	C00062 + C00002 <==> C00008 + C00080 + C05945	argk-1 | W10C8.5 | ZC434.8 | F32B5.1	Arginine and proline metabolism	-1000	1000
SNK0102	NA	argp[c] <==>	C05945 <==>	NA	Arginine and proline metabolism	0	1000
RCC0137	NA	[c] : glc-D <==> glc-D-A	C00031 <==> C00267	NA	Artificial conversions	-1000	1000
RCC0138	NA	[c] : glc-D <==> glc-D-B	C00031 <==> C00221	NA	Artificial conversions	-1000	1000
RCC0200	2.7.7.33;4.2.1.45;1.17.1.1;5.1.3.-;1.1.1.-	[c] : g1p + nadh + nadph + ctp + (2) h --> cdpascl + h2o + (2) pi + nad + nadp	C00103 + C00004 + C00005 + C00063 + (2) C00080 --> C17327 + C00001 + (2) C00009 + C00003 + C00006	Unknown	Ascaroside biosynthesis	0	1000
RCC0206	NA	[c] : ascr3coa + nad + h2o + coa --> ascr1coa + nadh + accoa + h	CC0168 + C00003 + C00001 + C00010 --> CC0173 + C00004 + C00024 + C00080	maoc-1 & dhs-28 & daf-22	Ascaroside biosynthesis	0	1000
RCC0207	NA	[c] : ascr10coa + o2 --> ascr3coa + h2o2	CC0170 + C00007 --> CC0168 + C00027	acox-1.1 | acox-1.4	Ascaroside biosynthesis	0	1000
RCC0210	2.3.1.199;1.1.1.330;4.2.1.134;1.3.1.93	[c] : lgnccoa + (2) malcoa + (4) nadph + (6) h --> fa28p0coa + (2) co2 + (2) coa + (2) h2o + (4) nadp	CC0116 + (2) C00083 + (4) C00005 + (6) C00080 --> CC0165 + (2) C00011 + (2) C00010 + (2) C00001 + (4) C00006	elo-1 & let-767 & hpo-8 & art-1	Ascaroside biosynthesis	0	1000
RCC0211	NA	[c] : fa28p0coa + akg + (2) o2 + nad + nadph + h2o + atp + cdpascl --> 27ascfa27p0coa + succ + co2 + nadh + (3) h + amp + ppi + nadp + cdp + for	CC0165 + C00026 + (2) C00007 + C00003 + C00005 + C00001 + C00002 + C17327 --> CC0175 + C00042 + C00011 + C00004 + (3) C00080 + C00020 + C00013 + C00006 + C00112 + C00058	Unknown	Ascaroside biosynthesis	0	1000
RCC0213	NA	[c] : 27ascfa27p0coa + (12) o2 + (12) h2o + (12) nad + (12) coa --> ascr5coa + (12) h2o2 + (12) nadh + (12) accoa + (12) h	CC0175 + (12) C00007 + (12) C00001 + (12) C00003 + (12) C00010 --> CC0167 + (12) C00027 + (12) C00004 + (12) C00024 + (12) C00080	(acox-1.1 | acox-1.2) & maoc-1 & dhs-28 & daf-22	Ascaroside biosynthesis	0	1000
RCC0218	NA	[c] : 26ascfa27p0coa + (8) o2 + (8) h2o + (8) nad + (8) coa --> ascr18coa + (8) h2o2 + (8) nadh + (8) accoa + (8) h	CC0179 + (8) C00007 + (8) C00001 + (8) C00003 + (8) C00010 --> CC0177 + (8) C00027 + (8) C00004 + (8) C00024 + (8) C00080	(acox-1.1 | acox-3) & maoc-1 & dhs-28 & daf-22	Ascaroside biosynthesis	0	1000
RCC0219	NA	[c] : ascr1coa + o2 --> ascr7coa + h2o2	CC0173 + C00007 --> CC0169 + C00027	acox-1.1 | acox-1.3	Ascaroside biosynthesis	0	1000
RCC0226	NA	[c] : ascr18coa + o2 + h2o + nad + coa --> ascr10coa + h2o2 + nadh + accoa + h	CC0177 + C00007 + C00001 + C00003 + C00010 --> CC0170 + C00027 + C00004 + C00024 + C00080	(acox-1.1 | acox-3 | acox-1.4) & maoc-1 & dhs-28 & daf-22	Ascaroside biosynthesis	0	1000
RCC0227	NA	[c] : fa28p0coa + (3) o2 + cdpascl + nadph --> 26ascfa27p0coa + h2o2 + cdp + h2o + co2 + nadp	CC0165 + (3) C00007 + C17327 + C00005 --> CC0179 + C00027 + C00112 + C00001 + C00011 + C00006	Unknown	Ascaroside biosynthesis	0	1000
RCC0228	NA	[c] : ascr5coa + h2o --> ascr5 + coa + h	CC0167 + C00001 --> CC0161 + C00010 + C00080	ND	Ascaroside biosynthesis	0	1000
RCC0229	NA	[c] : ascr10coa + h2o --> ascr10 + coa + h	CC0170 + C00001 --> CC0162 + C00010 + C00080	ND	Ascaroside biosynthesis	0	1000
RCC0230	NA	[c] : ascr3coa + h2o --> ascr3 + coa + h	CC0168 + C00001 --> CC0160 + C00010 + C00080	ND	Ascaroside biosynthesis	0	1000
RCC0231	NA	[c] : ascr1coa + h2o --> ascr1 + coa + h	CC0173 + C00001 --> CC0163 + C00010 + C00080	ND	Ascaroside biosynthesis	0	1000
RCC0232	NA	[c] : ascr7coa + h2o --> ascr7 + coa + h	CC0169 + C00001 --> CC0174 + C00010 + C00080	ND	Ascaroside biosynthesis	0	1000
RCC0233	NA	[c] : ascr18coa + h2o --> ascr18 + coa + h	CC0177 + C00001 --> CC0181 + C00010 + C00080	ND	Ascaroside biosynthesis	0	1000
RCC0234	NA	[c] : ascr7coa + nad + (2) h2o --> ascr2 + co2 + nadh + coa + h	CC0169 + C00003 + (2) C00001 --> CC0159 + C00011 + C00004 + C00010 + C00080	maoc-1 & dhs-28	Ascaroside biosynthesis	0	1000
TCE5115	NA	ascr5[c] --> ascr5[e]	CC0161 --> EC0161	ND	Ascaroside biosynthesis	0	1000
TCE5116	NA	ascr18[c] --> ascr18[e]	CC0181 --> EC0181	ND	Ascaroside biosynthesis	0	1000
TCE5117	NA	ascr10[c] --> ascr10[e]	CC0162 --> EC0162	ND	Ascaroside biosynthesis	0	1000
TCE5118	NA	ascr3[c] --> ascr3[e]	CC0160 --> EC0160	ND	Ascaroside biosynthesis	0	1000
TCE5119	NA	ascr1[c] --> ascr1[e]	CC0163 --> EC0163	ND	Ascaroside biosynthesis	0	1000
TCE5120	NA	ascr7[c] --> ascr7[e]	CC0174 --> EC0174	ND	Ascaroside biosynthesis	0	1000
TCE5121	NA	ascr2[c] --> ascr2[e]	CC0159 --> EC0159	ND	Ascaroside biosynthesis	0	1000
RC01184	1.13.99.1	[c] : inost + o2 --> glcur + h + h2o	C00137 + C00007 --> C00191 + C00080 + C00001	C54E4.5	Ascorbate and aldarate metabolism	0	1000
RC02957	1.2.1.3	[c] : glac + (2) h2o + nad <==> glcr + (3) h + nadh	C02670 + (2) C00001 + C00003 <==> C00818 + (3) C00080 + C00004	(alh-2 | alh-4) | (alh-11 | alh-12)	Ascorbate and aldarate metabolism	-1000	1000
RC01483	3.1.1.19	[c] : glcur + h <==> glac + h2o	C00191 + C00080 <==> C02670 + C00001	Unknown	Ascorbate and aldarate metabolism	-1000	1000
DGR0001	3.4.23.-;3.4.-.-	[c] : protein_BAC + h2o --> (0.096044) ala-L + (0.055304) arg-L + (0.04507) asn-L + (0.04507) asp-L + (0.017123) cys-L + (0.049203) glu-L + (0.049203) gln-L + (0.114544) gly + (0.017713) his-L + (0.05432) ile-L + (0.084235) leu-L + (0.064161) lys-L + (0.028735) met-L + (0.034639) phe-L + (0.04133) pro-L + (0.040346) ser-L + (0.047432) thr-L + (0.010628) trp-L + (0.025782) tyr-L + (0.079118) val-L	CC0051 + C00001 --> (0.096044) C00041 + (0.055304) C00062 + (0.04507) C00152 + (0.04507) C00049 + (0.017123) C00097 + (0.049203) C00025 + (0.049203) C00064 + (0.114544) C00037 + (0.017713) C00135 + (0.05432) C00407 + (0.084235) C00123 + (0.064161) C00047 + (0.028735) C00073 + (0.034639) C00079 + (0.04133) C00148 + (0.040346) C00065 + (0.047432) C00188 + (0.010628) C00078 + (0.025782) C00082 + (0.…	asp-1 | asp-2 | asp-3 | asp-5 | K12H4.7	Bacterial digestion	0	1000
DGR0002	NA	[c] : rna_BAC + h2o --> (0.267606) amp + (0.197183) cmp + (0.317684) gmp + (0.217527) ump + h	CC0052 + C00001 --> (0.267606) C00020 + (0.197183) C00055 + (0.317684) C00144 + (0.217527) C00105 + C00080	ND	Bacterial digestion	0	1000
DGR0003	NA	[c] : dna_BAC + h2o --> (0.246507) damp + (0.253493) dcmp + (0.253493) dgmp + (0.246507) dtmp + h	CC0053 + C00001 --> (0.246507) C00360 + (0.253493) C00239 + (0.253493) C00362 + (0.246507) C00364 + C00080	ND	Bacterial digestion	0	1000
DGR0004	NA	[c] : Rtotal_BAC --> (0.056282) ttdca + (0.430027) hdca + (0.042082) fa16p1n7 + (0.311026) fa17c9 + (0.065863) fa19c11 + (0.09472) vacc	CC0076 --> (0.056282) C06424 + (0.430027) C00249 + (0.042082) CC0077 + (0.311026) CC0078 + (0.065863) CC0079 + (0.09472) CC0135	NA	Bacterial digestion	0	1000
DGR0005	NA	[e] : phospholipid_BAC --> (0.179791) pg_BAC + (0.750046) pe_BAC + (0.020146) ps_BAC + (0.050017) clpn_BAC	EC0142 --> (0.179791) EC0059 + (0.750046) EC0058 + (0.020146) EC0060 + (0.050017) EC0063	NA	Bacterial digestion	0	1000
DGR0006	NA	[e] : soluble_BAC --> (0.00625) mobd + (0.0002) q8 + (0.0002) thm + (0.000903) thmpp + (0.0002) adocbl + (0.0002) selcys + (0.0002) cbl1 + (0.000443) ribflv + (0.0002) pheme + (0.0002) pydxn + (0.000893) fe2 + (0.0002) pydam + (0.001172) fmn + (0.0002) fol + (0.004018) acorn + (0.0002) pnto-R + (0.002774) fad + (0.0002) pydx + (0.0002) tma + (0.0002) acser	EC0072 --> (0.00625) E06232 + (0.0002) EC0013 + (0.0002) E00378 + (0.000903) E00068 + (0.0002) E00194 + (0.0002) E05688 + (0.0002) E00853 + (0.000443) E00255 + (0.0002) E00032 + (0.0002) E00314 + (0.000893) E14818 + (0.0002) E00534 + (0.001172) E00061 + (0.0002) E00504 + (0.004018) E00437 + (0.0002) E00864 + (0.002774) E00016 + (0.0002) E00250 + (0.0002) E00565 + (0.0002) E00979	NA	Bacterial digestion	0	1000
DGR0007	NA	BAC[e] + (6.0) atp[c] + (6.0) h2o[c] --> (0.129212) phospholipid_BAC[e] + (5.037126) protein_BAC[e] + (0.027377) peptido_BAC[e] + (0.135796) glycogen_BAC[e] + soluble_BAC[e] + (0.008331) lps_BAC[e] + (0.099745) dna_BAC[e] + (0.636031) rna_BAC[e] + (6.0) adp[c] + (6.0) h[c] + (6.0) pi[c]	EC0050 + (6.0) C00002 + (6.0) C00001 --> (0.129212) EC0142 + (5.037126) EC0051 + (0.027377) EC0054 + (0.135796) EC0065 + EC0072 + (0.008331) EC0055 + (0.099745) EC0053 + (0.636031) EC0052 + (6.0) C00008 + (6.0) C00080 + (6.0) C00009	NA	Bacterial digestion	0	1000
DGR0008	NA	protein_BAC[e] --> protein_BAC[c]	EC0051 --> CC0051	NA	Bacterial digestion	0	1000
DGR0009	NA	rna_BAC[e] --> rna_BAC[c]	EC0052 --> CC0052	NA	Bacterial digestion	0	1000
DGR0010	NA	dna_BAC[e] --> dna_BAC[c]	EC0053 --> CC0053	NA	Bacterial digestion	0	1000
DGR0011	NA	peptido_BAC[e] --> peptido_BAC[c]	EC0054 --> CC0054	NA	Bacterial digestion	0	1000
DGR0012	TBD	[c] : peptido_BAC + h + (8) h2o --> (2) acgam + lac-D + glu-L + (3) ala-L + lys-L + co2	CC0054 + C00080 + (8.0) C00001 --> (2.0) C00140 + C00256 + C00025 + (3.0) C00041 + C00047 + C00011	ND	Bacterial digestion	0	1000
DGR0013	TBD	[e] : lps_BAC --> lipa_BAC + outerlps_BAC	EC0055 --> EC0056 + EC0057	ND	Bacterial digestion	0	1000
DGR0014	NA	lipa_BAC[e] --> lipa_BAC[c]	EC0056 --> CC0056	NA	Bacterial digestion	0	1000
DGR0015	NA	outerlps_BAC[e] --> outerlps_BAC[c]	EC0057 --> CC0057	NA	Bacterial digestion	0	1000
DGR0016	TBD	[c] : lipa_BAC + (4) nadh + (5) h2o --> ddca + (5) ttdca + (4) nad + (2) r5p + (2) pyr + (2) gam	CC0056 + (4.0) C00004 + (5.0) C00001 --> C02679 + (5.0) C06424 + (4.0) C00003 + (2.0) C00117 + (2.0) C00022 + (2.0) C00329	ND	Bacterial digestion	0	1000
DGR0017	TBD	[c] : outerlps_BAC + (10) h2o + (4) h + (2) nadh --> (9) glc-D-A + (2) etha + pyr + (2) nad	CC0057 + (10.0) C00001 + (4.0) C00080 + (2.0) C00004 --> (9.0) C00267 + (2.0) C00189 + C00022 + (2.0) C00003	ND	Bacterial digestion	0	1000
DGR0018	NA	pe_BAC[e] --> pe_BAC[c]	EC0058 --> CC0058	NA	Bacterial digestion	0	1000
DGR0019	3.1.1.4	[c] : pe_BAC + (2) h2o --> g3pe + (2) Rtotal_BAC + (2) h	CC0058 + (2.0) C00001 --> C01233 + (2.0) CC0076 + (2.0) C00080	ipla-1 | ipla-2 | ipla-3 | ipla-4 | ipla-5 | ipla-6 | ipla-7 | C07E3.9 | Y69A2AL.2	Bacterial digestion	0	1000
DGR0020	NA	pg_BAC[e] --> pg_BAC[c]	EC0059 --> CC0059	NA	Bacterial digestion	0	1000
DGR0021	3.1.1.4	[c] : pg_BAC + (3) h2o --> glyc3p + glyc + (2) Rtotal_BAC + (3) h	CC0059 + (3.0) C00001 --> C00093 + C00116 + (2.0) CC0076 + (3.0) C00080	ipla-1 | ipla-2 | ipla-3 | ipla-4 | ipla-5 | ipla-6 | ipla-7 | C07E3.9 | Y69A2AL.2	Bacterial digestion	0	1000
DGR0022	NA	clpn_BAC[e] --> clpn_BAC[c]	EC0063 --> CC0063	NA	Bacterial digestion	0	1000
DGR0023	TBD	[c] : clpn_BAC + h2o --> pg_BAC + pa_BAC + h	CC0063 + C00001 --> CC0059 + CC0064 + C00080	ND	Bacterial digestion	0	1000
DGR0024	3.1.1.4	[c] : pa_BAC + (3) h2o --> glyc + (2) Rtotal_BAC + (2) h + pi	CC0064 + (3.0) C00001 --> C00116 + (2.0) CC0076 + (2.0) C00080 + C00009	ipla-1 | ipla-2 | ipla-3 | ipla-4 | ipla-5 | ipla-6 | ipla-7 | C07E3.9 | Y69A2AL.2	Bacterial digestion	0	1000
DGR0025	NA	ps_BAC[e] --> ps_BAC[c]	EC0060 --> CC0060	NA	Bacterial digestion	0	1000
DGR0026	3.1.1.4	[c] : ps_BAC + (3) h2o --> pser-L + glyc + (2) Rtotal_BAC + (3) h	CC0060 + (3.0) C00001 --> C01005 + C00116 + (2.0) CC0076 + (3.0) C00080	ipla-1 | ipla-2 | ipla-3 | ipla-4 | ipla-5 | ipla-6 | ipla-7 | C07E3.9 | Y69A2AL.2	Bacterial digestion	0	1000
DGR0027	NA	glycogen_BAC[e] --> glycogen_BAC[c]	EC0065 --> CC0065	NA	Bacterial digestion	0	1000
DGR0028	2.4.1.1	[c] : glycogen_BAC + (0.5) pi --> (0.5) g1p + (0.5) dxtrn1	CC0065 + (0.5) C00009 --> (0.5) C00103 + (0.5) CC0046	T22F3.3	Bacterial digestion	0	1000
DGR0029	NA	[e] : (2) h2o + thmpp --> h + (2) pi + thm	(2.0) E00001 + E00068 --> E00080 + (2.0) E00009 + E00378	NA	Bacterial digestion	0	1000
EXC0050	NA	BAC[e] <==>	EC0050 <==>	NA	Bacterial digestion	-0.1	0
BIO0001	NA	[m] : (2.0) gtp + (0.324) atp + (2.324) h2o + (0.111867) alatrna + (0.048846) argtrna + (0.035405) asntrna + (0.064946) asptrna + (0.008665) cystrna + (0.067386) glutrna + (0.037694) glntrna + (0.094618) glytrna + (0.01782) histrna + (0.053231) iletrna + (0.082051) leutrna + (0.071622) lystrna + (0.020458) mettrna + (0.035592) phetrna + (0.043238) protrna + (0.045815) sertrna + (0.049868) thrtrna…	(2.0) M00044 + (0.324) M00002 + (2.324) M00001 + (0.111867) M00886 + (0.048846) M02163 + (0.035405) M03402 + (0.064946) M02984 + (0.008665) M03125 + (0.067386) M02987 + (0.037694) M02282 + (0.094618) M02412 + (0.01782) M02988 + (0.053231) M03127 + (0.082051) M02047 + (0.071622) M01931 + (0.020458) M02430 + (0.035592) M03511 + (0.043238) M02702 + (0.045815) M02553 + (0.049868) M02992 + (0.008944) …	NA	Biomass assembly	0	1000
BIO0002	NA	[c] : (2.0) gtp + (0.324) atp + (2.324) h2o + (0.12769) alatrna + (0.042387) argtrna + (0.025739) asntrna + (0.084822) asptrna + (0.000208) cystrna + (0.085568) glutrna + (0.026184) glntrna + (0.074691) glytrna + (0.017927) histrna + (0.052143) iletrna + (0.079867) leutrna + (0.079083) lystrna + (0.012181) mettrna + (0.036544) phetrna + (0.045145) protrna + (0.051284) sertrna + (0.052305) thrtrna…	(2.0) C00044 + (0.324) C00002 + (2.324) C00001 + (0.12769) C00886 + (0.042387) C02163 + (0.025739) C03402 + (0.084822) C02984 + (0.000208) C03125 + (0.085568) C02987 + (0.026184) C02282 + (0.074691) C02412 + (0.017927) C02988 + (0.052143) C03127 + (0.079867) C02047 + (0.079083) C01931 + (0.012181) C02430 + (0.036544) C03511 + (0.045145) C02702 + (0.051284) C02553 + (0.052305) C02992 + (0.007259) …	NA	Biomass assembly	0	1000
BIO0003	2.7.7.19;2.7.7.6	[c] : (0.639534) atp + (0.228426) ctp + (0.233503) gtp + (0.304569) utp + (0.406032) h2o --> RNA + ppi + (0.406032) adp + (0.406032) pi + (0.406032) h	(0.639534) C00002 + (0.228426) C00063 + (0.233503) C00044 + (0.304569) C00075 + (0.406032) C00001 --> CC0120 + C00013 + (0.406032) C00008 + (0.406032) C00009 + (0.406032) C00080	[(F43G6.5 | T15H9.6 | pap-1) & gld-2 & gld-4] & (rpoa-1 & rpoa-2 & ama-1 & rpb-2 & rpc-1 & rpc-2 & rpom-1 & rpb-3 & rpb-4 & rpb-5 & rpb-6 & rpb-7 & rpb-8 & rpb-9 & rpb-10 & rpb-11 & rpc-11 & rpoa-12 & rpb-12 & rpac-19 & rpac-40 & rpc-25 & let-611 & Y47G6A.9 & W09C3.4 & F26E4.4 & W06E11.1)	Biomass assembly	0	1000
BIO0004	2.7.7.7	[c] : (0.325) datp + (0.175) dctp + (0.175) dgtp + (0.325) dttp + (0.368) atp + (0.368) h2o --> DNA + ppi + (0.368) adp + (0.368) pi + (0.368) h	(0.325) C00131 + (0.175) C00458 + (0.175) C00286 + (0.325) C00459 + (0.368) C00002 + (0.368) C00001 --> CC0121 + C00013 + (0.368) C00008 + (0.368) C00009 + (0.368) C00080	Y47D3A.29 & pole-1 & pole-2 & F10C2.4 & K04C2.2 & polg-1 & (polq-1 | helq-1) & Y37B11A.2 & Y53F4B.3 & polh-1 & polk-1 & T26A5.8 & div-1 & F12F6.7 & (pri-1 | T24C4.5) & pri-2 & R04F11.3	Biomass assembly	0	1000
BIO0005	NA	[c] : (0.008687) arachdcoa + (0.02991) fa16p1n7coa + (0.033888) tmndnccoa + (0.070249) odecoa + (0.016289) eicostetcoa + (0.039136) fa17p0isocoa + (0.051607) pmtcoa + (0.041849) stcoa + (0.026969) dlnlcgcoa + (0.170938) vacccoa + (0.354879) fa17c9coa + (0.033335) tdcoa + (0.077813) fa15p0isocoa + (0.035378) lnlccoa + (0.008964) lgnccoa + (0.000111) fa19c11coa <==> Rtotal3coa	(0.008687) C02249 + (0.02991) CC0067 + (0.033888) C16165 + (0.070249) C00510 + (0.016289) C16164 + (0.039136) CC0095 + (0.051607) C00154 + (0.041849) C00412 + (0.026969) C03595 + (0.170938) CC0068 + (0.354879) CC0098 + (0.033335) C02593 + (0.077813) CC0094 + (0.035378) C02050 + (0.008964) CC0116 + (0.000111) CC0099 <==> CC0003	NA	Biomass assembly	-1000	1000
BIO0006	NA	[c] : (0.071255) dlnlcgcoa + (0.099154) eicostetcoa + (0.025021) odecoa + (0.170596) vacccoa + (0.008707) lgnccoa + (0.011369) fa16p1n7coa + (0.233615) tmndnccoa + (0.051383) pmtcoa + (0.080196) fa17c9coa + (0.030888) fa17p0isocoa + (0.052693) lnlccoa + (0.00001) fa19c11coa + (0.026371) arachdcoa + (0.023869) fa15p0isocoa + (0.105017) stcoa + (0.009855) tdcoa <==> Rtotalcoa	(0.071255) C03595 + (0.099154) C16164 + (0.025021) C00510 + (0.170596) CC0068 + (0.008707) CC0116 + (0.011369) CC0067 + (0.233615) C16165 + (0.051383) C00154 + (0.080196) CC0098 + (0.030888) CC0095 + (0.052693) C02050 + (0.00001) CC0099 + (0.026371) C02249 + (0.023869) CC0094 + (0.105017) C00412 + (0.009855) C02593 <==> C00040	NA	Biomass assembly	-1000	1000
BIO0007	NA	[c] : ocdca <==> Rtotal7	C01530 <==> CC0122	NA	Biomass assembly	-1000	1000
BIO0008	NA	[c] : (0.079557) sphmyln_ce + (0.015693) pail + (0.015689) lpchol + (0.076233) alkenac2gpe + (0.108903) akac2gpe + (0.313837) pchol + (0.359684) pe + (0.015696) clpn + (0.005009) ps + (0.009698) akac2gchol --> PhosphoL	(0.079557) CC0201 + (0.015693) C01194 + (0.015689) C04230 + (0.076233) C04756 + (0.108903) C04475 + (0.313837) C00157 + (0.359684) C00350 + (0.015696) C05980 + (0.005009) C02737 + (0.009698) C05212 --> CC0124	NA	Biomass assembly	0	1000
BIO0009	NA	[c] : (0.028141) m4masn + (0.013612) nm3masn + (0.03835) m2masn + (0.032462) m3masn + (0.01185) fn2m2masn + (0.843482) chitin + (0.01648) fm2masn + (0.015623) nm2masn --> Glycans + (0.156518) asn-L	(0.028141) CC0032 + (0.013612) CC0038 + (0.03835) CC0040 + (0.032462) CC0039 + (0.01185) CC0036 + (0.843482) C00461 + (0.01648) CC0042 + (0.015623) CC0034 --> CC0132 + (0.156518) C00152	NA	Biomass assembly	0	1000
BIO0010	NA	[c] : Biomass + (16.0) atp + (16.0) h2o --> (16.0) adp + (16.0) h + (16.0) pi	CC0134 + (16.0) C00002 + (16.0) C00001 --> (16.0) C00008 + (16.0) C00080 + (16.0) C00009	NA	Biomass assembly	0	1000
BIO0011	NA	[c] : Rtotalcoa <==> Rtotal2coa	C00040 <==> CC0002	NA	Biomass assembly	-1000	1000
BIO0012	NA	[c] : Rtotal3coa <==> Rtotal4coa	CC0003 <==> CC0084	NA	Biomass assembly	-1000	1000
BIO0013	NA	[c] : Rtotal3coa <==> Rtotal5coa	CC0003 <==> CC0086	NA	Biomass assembly	-1000	1000
BIO0014	NA	[c] : Rtotalcoa <==> Rtotal6coa	C00040 <==> CC0123	NA	Biomass assembly	-1000	1000
BIO0015	NA	[c] : protSfar + protSgerC + hemeprotein + protSfarCmet + protSger + (4.0) pepd + protSfarC + focytC + protSgerCmet + ISclustprot --> biomass_minor + apoISclustprot + apocytc + apohemeprotein + (6.0) protCys	C20120 + CC0017 + CC0074 + C04748 + CC0016 + (4.0) C00012 + C04506 + M00126 + CC0018 + MC0137 --> CC0156 + MC0136 + M02248 + CC0075 + (6.0) C20119	NA	Biomass assembly	0	1000
BIO0100	NA	[c] : (0.202508) collg + (0.204599) glycogen + (0.058654) Glycans + (0.188823) RNA + (0.129849) PhosphoL + (0.029368) tre + (0.0001) biomass_minor + (1.152647) prot_mito + (0.117468) tag + (4.028712) prot_other --> Biomass	(0.202508) CC0151 + (0.204599) C00182 + (0.058654) CC0132 + (0.188823) CC0120 + (0.129849) CC0124 + (0.029368) C01083 + (0.0001) CC0156 + (1.152647) MC0117 + (0.117468) C00422 + (4.028712) CC0118 --> CC0134	NA	Biomass assembly	0	1000
BIO0101	NA	[c] : (0.238613) collg + (0.069111) Glycans + (0.222489) RNA + (0.153) PhosphoL + (0.0001) biomass_minor + (1.358154) prot_mito + (4.746997) prot_other --> Biomass	(0.238613) CC0151 + (0.069111) CC0132 + (0.222489) CC0120 + (0.153) CC0124 + (0.0001) CC0156 + (1.358154) MC0117 + (4.746997) CC0118 --> CC0134	NA	Biomass assembly	0	1000
BIO0102	NA	[c] : (0.016249) DNA + (0.203528) glycogen + (0.058347) Glycans + (0.187835) RNA + (0.129169) PhosphoL + (0.029215) tre + (0.0001) biomass_minor + (1.146612) prot_mito + (0.116853) tag + (4.580136) prot_other --> Biomass	(0.016249) CC0121 + (0.203528) C00182 + (0.058347) CC0132 + (0.187835) CC0120 + (0.129169) CC0124 + (0.029215) C01083 + (0.0001) CC0156 + (1.146612) MC0117 + (0.116853) C00422 + (4.580136) CC0118 --> CC0134	NA	Biomass assembly	0	1000
BIO0103	NA	[c] : (0.237144) collg + (0.019129) DNA + (0.068686) Glycans + (0.221119) RNA + (0.152058) PhosphoL + (0.0001) biomass_minor + (1.349791) prot_mito + (4.717767) prot_other --> Biomass	(0.237144) CC0151 + (0.019129) CC0121 + (0.068686) CC0132 + (0.221119) CC0120 + (0.152058) CC0124 + (0.0001) CC0156 + (1.349791) MC0117 + (4.717767) CC0118 --> CC0134	NA	Biomass assembly	0	1000
BIO0104	NA	[c] : (0.204599) glycogen + (0.058654) Glycans + (0.188823) RNA + (0.129849) PhosphoL + (0.029368) tre + (0.0001) biomass_minor + (1.152647) prot_mito + (0.117468) tag + (4.604242) prot_other --> Biomass	(0.204599) C00182 + (0.058654) CC0132 + (0.188823) CC0120 + (0.129849) CC0124 + (0.029368) C01083 + (0.0001) CC0156 + (1.152647) MC0117 + (0.117468) C00422 + (4.604242) CC0118 --> CC0134	NA	Biomass assembly	0	1000
BIO0105	NA	[c] : (0.019129) DNA + (0.068686) Glycans + (0.221119) RNA + (0.152058) PhosphoL + (0.0001) biomass_minor + (1.349791) prot_mito + (5.391734) prot_other --> Biomass	(0.019129) CC0121 + (0.068686) CC0132 + (0.221119) CC0120 + (0.152058) CC0124 + (0.0001) CC0156 + (1.349791) MC0117 + (5.391734) CC0118 --> CC0134	NA	Biomass assembly	0	1000
BIO0106	NA	[c] : (0.069111) Glycans + (0.222489) RNA + (0.153) PhosphoL + (0.0001) biomass_minor + (1.358154) prot_mito + (5.42514) prot_other --> Biomass	(0.069111) CC0132 + (0.222489) CC0120 + (0.153) CC0124 + (0.0001) CC0156 + (1.358154) MC0117 + (5.42514) CC0118 --> CC0134	NA	Biomass assembly	0	1000
BIO0107	NA	[c] : (0.201448) collg + (0.016249) DNA + (0.203528) glycogen + (0.058347) Glycans + (0.187835) RNA + (0.129169) PhosphoL + (0.029215) tre + (0.0001) biomass_minor + (1.146612) prot_mito + (0.116853) tag + (4.007619) prot_other --> Biomass	(0.201448) CC0151 + (0.016249) CC0121 + (0.203528) C00182 + (0.058347) CC0132 + (0.187835) CC0120 + (0.129169) CC0124 + (0.029215) C01083 + (0.0001) CC0156 + (1.146612) MC0117 + (0.116853) C00422 + (4.007619) CC0118 --> CC0134	NA	Biomass assembly	0	1000
RC02222	1.14.19.1	[c] : stcoa + (2) focytb + o2 --> odecoa + (2) ficytb + (2) h2o	C00412 + (2) C00999 + C00007 --> C00510 + (2) C00996 + (2) C00001	fat-7 | fat-6	Biosynthesis of unsaturated fatty acids	0	1000
RCC0061	1.14.19.6	[c] : odecoa + (2) focytb + o2 --> lnlccoa + (2) ficytb + (2) h2o	C00510 + (2) C00999 + C00007 --> C02050 + (2) C00996 + (2) C00001	fat-2	Biosynthesis of unsaturated fatty acids	0	1000
RCC0062	1.14.19.-	[c] : lnlccoa + (2) focytb + o2 --> lnlncacoa + (2) ficytb + (2) h2o	C02050 + (2) C00999 + C00007 --> C16162 + (2) C00996 + (2) C00001	fat-1	Biosynthesis of unsaturated fatty acids	0	1000
RC07933	1.14.19.3	[c] : lnlncacoa + (2) focytb + o2 --> strdnccoa + (2) ficytb + (2) h2o	C16162 + (2) C00999 + C00007 --> C16163 + (2) C00996 + (2) C00001	fat-3	Biosynthesis of unsaturated fatty acids	0	1000
RC03814	1.14.19.3	[c] : lnlccoa + (2) focytb + o2 --> lnlncgcoa + (2) ficytb + (2) h2o	C02050 + (2) C00999 + C00007 --> C03035 + (2) C00996 + (2) C00001	fat-3	Biosynthesis of unsaturated fatty acids	0	1000
RCC0063	2.3.1.199;1.1.1.330;4.2.1.134;1.3.1.93	[c] : strdnccoa + malcoa + (2) nadph + (3) h --> eicostetcoa + coa + (2) nadp + h2o + co2	C16163 + C00083 + (2) C00005 + (3) C00080 --> C16164 + C00010 + (2) C00006 + C00001 + C00011	(elo-1 | elo-2) & let-767 & hpo-8 & art-1	Biosynthesis of unsaturated fatty acids	0	1000
RCC0064	2.3.1.199;1.1.1.330;4.2.1.134;1.3.1.93	[c] : lnlncgcoa + malcoa + (2) nadph + (3) h --> dlnlcgcoa + coa + (2) nadp + h2o + co2	C03035 + C00083 + (2) C00005 + (3) C00080 --> C03595 + C00010 + (2) C00006 + C00001 + C00011	(elo-1 | elo-2) & let-767 & hpo-8 & art-1	Biosynthesis of unsaturated fatty acids	0	1000
RCC0065	1.14.19.-	[c] : dlnlcgcoa + (2) focytb + o2 --> arachdcoa + (2) ficytb + (2) h2o	C03595 + (2) C00999 + C00007 --> C02249 + (2) C00996 + (2) C00001	fat-4	Biosynthesis of unsaturated fatty acids	0	1000
RCC0066	1.14.19.-	[c] : dlnlcgcoa + (2) focytb + o2 --> eicostetcoa + (2) ficytb + (2) h2o	C03595 + (2) C00999 + C00007 --> C16164 + (2) C00996 + (2) C00001	fat-1	Biosynthesis of unsaturated fatty acids	0	1000
RCC0067	1.14.19.-	[c] : eicostetcoa + (2) focytb + o2 --> tmndnccoa + (2) ficytb + (2) h2o	C16164 + (2) C00999 + C00007 --> C16165 + (2) C00996 + (2) C00001	fat-1	Biosynthesis of unsaturated fatty acids	0	1000
RCC0068	1.14.19.-	[c] : arachdcoa + (2) focytb + o2 --> tmndnccoa + (2) ficytb + (2) h2o	C02249 + (2) C00999 + C00007 --> C16165 + (2) C00996 + (2) C00001	fat-4	Biosynthesis of unsaturated fatty acids	0	1000
RCC0069	1.14.19.1	[c] : pmtcoa + (2) focytb + o2 --> fa16p1n7coa + (2) ficytb + (2) h2o	C00154 + (2) C00999 + C00007 --> CC0067 + (2) C00996 + (2) C00001	fat-5	Biosynthesis of unsaturated fatty acids	0	1000
RCC0070	2.3.1.199;1.1.1.330;4.2.1.134;1.3.1.93	[c] : fa16p1n7coa + malcoa + (2) nadph + (3) h --> vacccoa + coa + (2) nadp + h2o + co2	CC0067 + C00083 + (2) C00005 + (3) C00080 --> CC0068 + C00010 + (2) C00006 + C00001 + C00011	(elo-1 | elo-2 | elo-3 | elo-4 | elo-5 | elo-6 | elo-7 | elo-9) & let-767 & hpo-8 & art-1	Biosynthesis of unsaturated fatty acids	0	1000
RC08183	3.1.2.2	[c] : arachdcoa + h2o --> arachd + coa + h	C02249 + C00001 --> C00219 + C00010 + C00080	K05B2.4 | (W03D8.8 | T05E7.1) | C31H5.6 | (C17C3.1 | C17C3.3 | C37H5.13 | F25E2.3)	Biosynthesis of unsaturated fatty acids	0	1000
RC08177	3.1.2.2	[c] : lnlccoa + h2o --> lnlc + coa + h	C02050 + C00001 --> C01595 + C00010 + C00080	K05B2.4 | (W03D8.8 | T05E7.1) | C31H5.6 | (C17C3.1 | C17C3.3 | C37H5.13 | F25E2.3)	Biosynthesis of unsaturated fatty acids	0	1000
RC08174	3.1.2.2	[c] : stcoa + h2o --> ocdca + coa + h	C00412 + C00001 --> C01530 + C00010 + C00080	K05B2.4 | (W03D8.8 | T05E7.1) | C31H5.6 | (C17C3.1 | C17C3.3 | C37H5.13 | F25E2.3)	Biosynthesis of unsaturated fatty acids	0	1000
RM03534	1.1.99.2;1.1.99.39	[c] : 2hglut + fad <==> akg + fadh2	M02630 + M00016 <==> M00026 + M01352	Y45G12B.3 | F54D5.12	Butanoate metabolism	-1000	1000
RC01357	6.2.1.16	[c] : acac + atp + coa --> aacoa + amp + ppi	C00164 + C00002 + C00010 --> C00332 + C00020 + C00013	sur-5	Butanoate metabolism	0	1000
RC08198	1.1.1.95	[c] : 2hglut + nad <==> akg + nadh + h	C02630 + C00003 <==> C00026 + C00004 + C00080	C31C9.2	Butanoate metabolism (indirect)	-1000	1000
RM03225	1.1.99.24	[c] : S3hb + akg <==> acac + 2hglut	M03197 + M00026 <==> M00164 + M02630	hphd-1	Butanoate metabolism (indirect)	-1000	1000
RCC0134	3.1.2.4	[c] : 3hbcoa + h2o --> S3hb + coa + h	C01144 + C00001 --> C03197 + C00010 + C00080	hach-1	Butanoate metabolism (indirect)	0	1000
RC03283	1.2.1.3;1.2.1.47	[c] : 4tmeabut + h2o + nad --> 4tmeabutn + (2) h + nadh	C01149 + C00001 + C00003 --> C01181 + (2) C00080 + C00004	(alh-2 | alh-4) | (alh-11 | alh-12)	Carnitine biosynthesis	0	1000
RC02397	1.14.11.1	[c] : 4tmeabutn + akg + o2 --> co2 + crn + succ	C01181 + C00026 + C00007 --> C00011 + C00318 + C00042	gbh-1	Carnitine biosynthesis	0	1000
RCC0159	NA	[c] : pepX + lys-L --> peplys + h2o	CC0152 + C00047 --> C02188 + C00001	NA	Carnitine biosynthesis	0	1000
RCC0177	2.1.1.43	[c] : peplys + (3) amet --> peptmelys + (3) ahcys + (3) h	C02188 + (3) C00019 --> C05546 + (3) C00021 + (3) C00080	[set-16 | lin-59 | (met-1 | set-12) | set-2 | met-2 | set-11 | mes-2 | set-23 | (dot-1.1 | dot-1.2 | dot-1.3 | dot-1.4 | dot-1.5) | set-4 | set-1] | [set-13 | set-15 | set-21 | set-32 | set-33 | set-6]	Carnitine biosynthesis	0	1000
RC04313	3.4.-.-	[c] : peptmelys + h2o --> pepX + tmlys	C05546 + C00001 --> CC0152 + C03793	Unknown	Carnitine biosynthesis	0	1000
RM03451	1.14.11.8	[m] : akg + o2 + tmlys --> 3htmelys + co2 + succ	M00026 + M00007 + M03793 --> M01259 + M00011 + M00042	gbh-2	Carnitine biosynthesis	0	1000
RC03284	4.1.2.-	[c] : 3htmelys --> 4tmeabut + gly	C01259 --> C01149 + C00037	Unknown	Carnitine biosynthesis	0	1000
RCC0058	2.3.1.21	[c] : crn + ddcacoa --> coa + ddcrn	C00318 + C01832 --> C00010 + CC0062	cpt-1 | cpt-3 | cpt-4 | cpt-5 | cpt-6	Carnitine shuttle	0	1000
RMC0058	2.3.1.21	[m] : coa + ddcrn --> crn + ddcacoa	M00010 + MC0062 --> M00318 + M01832	cpt-2	Carnitine shuttle	0	1000
RCC0087	2.3.1.137	[c] : crn + occoa --> coa + occrn	C00318 + C01944 --> C00010 + CC0088	F41E7.6 | T20B3.1	Carnitine shuttle	0	1000
RMC0087	2.3.1.21	[m] : coa + occrn --> crn + occoa	M00010 + MC0088 --> M00318 + M01944	cpt-2	Carnitine shuttle	0	1000
RCC0099	2.3.1.137	[c] : crn + fa8p1n3coa --> coa + fa8p1n3crn	C00318 + CC0091 --> C00010 + CC0093	F41E7.6 | T20B3.1	Carnitine shuttle	0	1000
RMC0099	2.3.1.21	[m] : coa + fa8p1n3crn --> crn + fa8p1n3coa	M00010 + MC0093 --> M00318 + MC0091	cpt-2	Carnitine shuttle	0	1000
RCC0108	2.3.1.21	[c] : crn + vacccoa --> coa + vacccrn	C00318 + CC0068 --> C00010 + CC0100	cpt-1 | cpt-3 | cpt-4 | cpt-5 | cpt-6	Carnitine shuttle	0	1000
RMC0108	2.3.1.21	[m] : coa + vacccrn --> crn + vacccoa	M00010 + MC0100 --> M00318 + MC0068	cpt-2	Carnitine shuttle	0	1000
RCC0109	2.3.1.21	[c] : crn + odecoa --> coa + odecrn	C00318 + C00510 --> C00010 + CC0101	cpt-1 | cpt-3 | cpt-4 | cpt-5 | cpt-6	Carnitine shuttle	0	1000
RMC0109	2.3.1.21	[m] : coa + odecrn --> crn + odecoa	M00010 + MC0101 --> M00318 + M00510	cpt-2	Carnitine shuttle	0	1000
RCC0110	2.3.1.21	[c] : crn + lnlccoa --> coa + lnlccrn	C00318 + C02050 --> C00010 + CC0102	cpt-1 | cpt-3 | cpt-4 | cpt-5 | cpt-6	Carnitine shuttle	0	1000
RMC0110	2.3.1.21	[m] : coa + lnlccrn --> crn + lnlccoa	M00010 + MC0102 --> M00318 + M02050	cpt-2	Carnitine shuttle	0	1000
RCC0111	2.3.1.21	[c] : crn + dlnlcgcoa --> coa + dlnlcgcrn	C00318 + C03595 --> C00010 + CC0103	cpt-1 | cpt-3 | cpt-4 | cpt-5 | cpt-6	Carnitine shuttle	0	1000
RMC0111	2.3.1.21	[m] : coa + dlnlcgcrn --> crn + dlnlcgcoa	M00010 + MC0103 --> M00318 + M03595	cpt-2	Carnitine shuttle	0	1000
RCC0112	2.3.1.21	[c] : crn + tmndnccoa --> coa + tmndnccrn	C00318 + C16165 --> C00010 + CC0104	cpt-1 | cpt-3 | cpt-4 | cpt-5 | cpt-6	Carnitine shuttle	0	1000
RMC0112	2.3.1.21	[m] : coa + tmndnccrn --> crn + tmndnccoa	M00010 + MC0104 --> M00318 + M16165	cpt-2	Carnitine shuttle	0	1000
RCC0113	2.3.1.21	[c] : crn + eicostetcoa --> coa + eicostetcrn	C00318 + C16164 --> C00010 + CC0105	cpt-1 | cpt-3 | cpt-4 | cpt-5 | cpt-6	Carnitine shuttle	0	1000
RMC0113	2.3.1.21	[m] : coa + eicostetcrn --> crn + eicostetcoa	M00010 + MC0105 --> M00318 + M16164	cpt-2	Carnitine shuttle	0	1000
RCC0114	2.3.1.21	[c] : crn + arachdcoa --> coa + arachdcrn	C00318 + C02249 --> C00010 + CC0106	cpt-1 | cpt-3 | cpt-4 | cpt-5 | cpt-6	Carnitine shuttle	0	1000
RMC0114	2.3.1.21	[m] : coa + arachdcrn --> crn + arachdcoa	M00010 + MC0106 --> M00318 + M02249	cpt-2	Carnitine shuttle	0	1000
RCC0115	2.3.1.21	[c] : crn + tdcoa --> coa + ttdcrn	C00318 + C02593 --> C00010 + CC0061	cpt-1 | cpt-3 | cpt-4 | cpt-5 | cpt-6	Carnitine shuttle	0	1000
RMC0115	2.3.1.21	[m] : coa + ttdcrn --> crn + tdcoa	M00010 + MC0061 --> M00318 + M02593	cpt-2	Carnitine shuttle	0	1000
RCC0116	2.3.1.21	[c] : crn + stcoa --> coa + stcrn	C00318 + C00412 --> C00010 + CC0108	cpt-1 | cpt-3 | cpt-4 | cpt-5 | cpt-6	Carnitine shuttle	0	1000
RMC0116	2.3.1.21	[m] : coa + stcrn --> crn + stcoa	M00010 + MC0108 --> M00318 + M00412	cpt-2	Carnitine shuttle	0	1000
RCC0117	2.3.1.21	[c] : crn + fa16p1n7coa --> coa + fa16p1n7crn	C00318 + CC0067 --> C00010 + CC0109	cpt-1 | cpt-3 | cpt-4 | cpt-5 | cpt-6	Carnitine shuttle	0	1000
RMC0117	2.3.1.21	[m] : coa + fa16p1n7crn --> crn + fa16p1n7coa	M00010 + MC0109 --> M00318 + MC0067	cpt-2	Carnitine shuttle	0	1000
RCC0118	2.3.1.21	[c] : crn + fa11c3coa --> coa + fa11c3crn	C00318 + CC0097 --> C00010 + CC0110	cpt-1 | cpt-3 | cpt-4 | cpt-5 | cpt-6	Carnitine shuttle	0	1000
RMC0118	2.3.1.21	[m] : coa + fa11c3crn --> crn + fa11c3coa	M00010 + MC0110 --> M00318 + MC0097	cpt-2	Carnitine shuttle	0	1000
RCC0119	2.3.1.21	[c] : crn + fa17c9coa --> coa + fa17c9crn	C00318 + CC0098 --> C00010 + CC0111	cpt-1 | cpt-3 | cpt-4 | cpt-5 | cpt-6	Carnitine shuttle	0	1000
RMC0119	2.3.1.21	[m] : coa + fa17c9crn --> crn + fa17c9coa	M00010 + MC0111 --> M00318 + MC0098	cpt-2	Carnitine shuttle	0	1000
RCC0120	2.3.1.21	[c] : crn + fa19c11coa --> coa + fa19c11crn	C00318 + CC0099 --> C00010 + CC0112	cpt-1 | cpt-3 | cpt-4 | cpt-5 | cpt-6	Carnitine shuttle	0	1000
RMC0120	2.3.1.21	[m] : coa + fa19c11crn --> crn + fa19c11coa	M00010 + MC0112 --> M00318 + MC0099	cpt-2	Carnitine shuttle	0	1000
RCC0121	2.3.1.21	[c] : crn + fa15p0isocoa --> coa + fa15p0isocrn	C00318 + CC0094 --> C00010 + CC0113	cpt-1 | cpt-3 | cpt-4 | cpt-5 | cpt-6	Carnitine shuttle	0	1000
RMC0121	2.3.1.21	[m] : coa + fa15p0isocrn --> crn + fa15p0isocoa	M00010 + MC0113 --> M00318 + MC0094	cpt-2	Carnitine shuttle	0	1000
RCC0122	2.3.1.21	[c] : crn + fa17p0isocoa --> coa + fa17p0isocrn	C00318 + CC0095 --> C00010 + CC0114	cpt-1 | cpt-3 | cpt-4 | cpt-5 | cpt-6	Carnitine shuttle	0	1000
RMC0122	2.3.1.21	[m] : coa + fa17p0isocrn --> crn + fa17p0isocoa	M00010 + MC0114 --> M00318 + MC0095	cpt-2	Carnitine shuttle	0	1000
RCC0123	2.3.1.21	[c] : crn + fa9p0isocoa --> coa + fa9p0isocrn	C00318 + CC0096 --> C00010 + CC0115	cpt-1 | cpt-3 | cpt-4 | cpt-5 | cpt-6	Carnitine shuttle	0	1000
RMC0123	2.3.1.21	[m] : coa + fa9p0isocrn --> crn + fa9p0isocoa	M00010 + MC0115 --> M00318 + MC0096	cpt-2	Carnitine shuttle	0	1000
RC02396	2.3.1.7	[c] : accoa + crn --> acrn + coa	C00024 + C00318 --> C02571 + C00010	B0395.3	Carnitine shuttle	0	1000
RM02396	2.3.1.7	[m] : acrn + coa --> accoa + crn	M02571 + M00010 --> M00024 + M00318	cpt-2	Carnitine shuttle	0	1000
TCM5001	NA	pmtcrn[c] --> pmtcrn[m]	C02990 --> M02990	dif-1 | slc-25A29	Carnitine shuttle	0	1000
TCM5002	NA	ttdcrn[c] --> ttdcrn[m]	CC0061 --> MC0061	dif-1 | slc-25A29	Carnitine shuttle	0	1000
TCM5003	NA	ddcrn[c] --> ddcrn[m]	CC0062 --> MC0062	dif-1 | slc-25A29	Carnitine shuttle	0	1000
TCM5009	NA	fa16p1n7crn[c] --> fa16p1n7crn[m]	CC0109 --> MC0109	dif-1 | slc-25A29	Carnitine shuttle	0	1000
TCM5010	NA	fa11c3crn[c] --> fa11c3crn[m]	CC0110 --> MC0110	dif-1 | slc-25A29	Carnitine shuttle	0	1000
TCM5011	NA	fa17c9crn[c] --> fa17c9crn[m]	CC0111 --> MC0111	dif-1 | slc-25A29	Carnitine shuttle	0	1000
TCM5012	NA	fa19c11crn[c] --> fa19c11crn[m]	CC0112 --> MC0112	dif-1 | slc-25A29	Carnitine shuttle	0	1000
TCM5013	NA	fa15p0isocrn[c] --> fa15p0isocrn[m]	CC0113 --> MC0113	dif-1 | slc-25A29	Carnitine shuttle	0	1000
TCM5014	NA	fa17p0isocrn[c] --> fa17p0isocrn[m]	CC0114 --> MC0114	dif-1 | slc-25A29	Carnitine shuttle	0	1000
TCM5015	NA	fa9p0isocrn[c] --> fa9p0isocrn[m]	CC0115 --> MC0115	dif-1 | slc-25A29	Carnitine shuttle	0	1000
TCM5029	NA	pcrn[c] --> pcrn[m]	CC0140 --> MC0140	dif-1 | slc-25A29	Carnitine shuttle	0	1000
TCM5048	NA	occrn[c] --> occrn[m]	CC0088 --> MC0088	dif-1 | slc-25A29	Carnitine shuttle	0	1000
TCM5049	NA	arachdcrn[c] --> arachdcrn[m]	CC0106 --> MC0106	dif-1 | slc-25A29	Carnitine shuttle	0	1000
TCM5050	NA	dlnlcgcrn[c] --> dlnlcgcrn[m]	CC0103 --> MC0103	dif-1 | slc-25A29	Carnitine shuttle	0	1000
TCM5051	NA	eicostetcrn[c] --> eicostetcrn[m]	CC0105 --> MC0105	dif-1 | slc-25A29	Carnitine shuttle	0	1000
TCM5052	NA	fa8p1n3crn[c] --> fa8p1n3crn[m]	CC0093 --> MC0093	dif-1 | slc-25A29	Carnitine shuttle	0	1000
TCM5053	NA	lnlccrn[c] --> lnlccrn[m]	CC0102 --> MC0102	dif-1 | slc-25A29	Carnitine shuttle	0	1000
TCM5054	NA	odecrn[c] --> odecrn[m]	CC0101 --> MC0101	dif-1 | slc-25A29	Carnitine shuttle	0	1000
TCM5055	NA	stcrn[c] --> stcrn[m]	CC0108 --> MC0108	dif-1 | slc-25A29	Carnitine shuttle	0	1000
TCM5056	NA	tmndnccrn[c] --> tmndnccrn[m]	CC0104 --> MC0104	dif-1 | slc-25A29	Carnitine shuttle	0	1000
TCM5057	NA	vacccrn[c] --> vacccrn[m]	CC0100 --> MC0100	dif-1 | slc-25A29	Carnitine shuttle	0	1000
RM00344	6.4.1.1	[m] : atp + pyr + hco3 --> adp + pi + oaa + h	M00002 + M00022 + M00288 --> M00008 + M00009 + M00036 + M00080	pyc-1	Citrate cycle (TCA cycle)	0	1000
RM00351	2.3.3.1	[m] : accoa + h2o + oaa --> cit + coa + h	M00024 + M00001 + M00036 --> M00158 + M00010 + M00080	cts-1	Citrate cycle (TCA cycle)	0	1000
RC00352	2.3.3.8	[c] : atp + cit + coa --> adp + pi + accoa + oaa	C00002 + C00158 + C00010 --> C00008 + C00009 + C00024 + C00036	acly-2 | acly-1	Citrate cycle (TCA cycle)	0	1000
RCC0001	4.2.1.3	[c] : cit <==> icit	C00158 <==> C00311	aco-1	Citrate cycle (TCA cycle)	-1000	1000
RMC0001	4.2.1.3	[m] : cit <==> icit	M00158 <==> M00311	aco-2	Citrate cycle (TCA cycle)	-1000	1000
RC00267	1.1.1.42	[c] : icit + nadp --> akg + co2 + nadph	C00311 + C00006 --> C00026 + C00011 + C00005	idh-1	Citrate cycle (TCA cycle)	0	1000
RM00267	1.1.1.42	[m] : icit + nadp --> akg + co2 + nadph	M00311 + M00006 --> M00026 + M00011 + M00005	idh-1 | idh-2	Citrate cycle (TCA cycle)	0	1000
RM00709	1.1.1.41	[m] : icit + nad --> akg + co2 + nadh	M00311 + M00003 --> M00026 + M00011 + M00004	idha-1 & idhb-1 & (idhg-1 | idhg-2)	Citrate cycle (TCA cycle)	0	1000
RMC0003	1.2.4.2;2.3.1.61;1.8.1.4	[m] : akg + coa + nad --> co2 + nadh + succoa	M00026 + M00010 + M00003 --> M00011 + M00004 + M00091	(ogdh-1 & ogdh-2) & dlst-1 & dld-1	Citrate cycle (TCA cycle)	0	1000
RM00432	6.2.1.4	[m] : gtp + succ + coa <==> gdp + pi + succoa	M00044 + M00042 + M00010 <==> M00035 + M00009 + M00091	(sucl-1 | sucl-2) & sucg-1	Citrate cycle (TCA cycle)	-1000	1000
RM00405	6.2.1.5	[m] : atp + succ + coa <==> adp + pi + succoa	M00002 + M00042 + M00010 <==> M00008 + M00009 + M00091	(sucl-1 | sucl-2) & suca-1	Citrate cycle (TCA cycle)	-1000	1000
RM02164	1.3.5.1	[m] : q + succ --> qh2 + fum	M00399 + M00042 --> M00390 + M00122	[(sdha-1 | sdha-2) & sdhb-1] & mev-1 & sdhd-1	Citrate cycle (TCA cycle)	0	1000
RM01082	4.2.1.2	[m] : mal-L <==> fum + h2o	M00149 <==> M00122 + M00001	fum-1	Citrate cycle (TCA cycle)	-1000	1000
RM00342	1.1.1.37	[m] : mal-L + nad <==> oaa + nadh + h	M00149 + M00003 <==> M00036 + M00004 + M00080	mdh-1 | mdh-2	Citrate cycle (TCA cycle)	-1000	1000
RMC0183	1.3.5.4	[m] : rq9h2 + fum --> rq9 + succ	MC0158 + M00122 --> MC0157 + M00042	F48E8.3	Citrate cycle (TCA cycle)	0	1000
RC00342	1.1.1.37	[c] : mal-L + nad <==> oaa + nadh + h	C00149 + C00003 <==> C00036 + C00004 + C00080	mdh-1	Citrate cycle (TCA cycle)	-1000	1000
RC01082	4.2.1.2	[c] : mal-L <==> fum + h2o	C00149 <==> C00122 + C00001	fum-1	Citrate cycle (TCA cycle)	-1000	1000
RC03376	1.14.11.4	[c] : akg + o2 + pcollglys <==> co2 + pcollg5hlys + succ	C00026 + C00007 + CC0143 <==> C00011 + C01211 + C00042	let-268	Collagen biosynthesis	-1000	1000
RC03219	1.14.11.2	[c] : akg + o2 + pcollgpro --> pcollg4hpro + co2 + succ	C00026 + C00007 + C01078 --> C04398 + C00011 + C00042	C14E2.4 | Y43F8B.19 | dpy-18 | phy-2 | phy-3 | phy-4	Collagen biosynthesis	0	1000
RCC0170	NA	[c] : (2.0) gtp + (0.324) atp + (2.324) h2o + (0.072072) alatrna + (0.048116) argtrna + (0.033015) asntrna + (0.049284) asptrna + (0.027047) cystrna + (0.049537) glutrna + (0.046288) glntrna + (0.195952) glytrna + (0.014203) histrna + (0.027694) iletrna + (0.033232) leutrna + (0.036365) lystrna + (0.017249) mettrna + (0.017276) phetrna + (0.167533) protrna + (0.051072) sertrna + (0.042924) thrtrn…	(2.0) C00044 + (0.324) C00002 + (2.324) C00001 + (0.072072) C00886 + (0.048116) C02163 + (0.033015) C03402 + (0.049284) C02984 + (0.027047) C03125 + (0.049537) C02987 + (0.046288) C02282 + (0.195952) C02412 + (0.014203) C02988 + (0.027694) C03127 + (0.033232) C02047 + (0.036365) C01931 + (0.017249) C02430 + (0.017276) C03511 + (0.167533) C02702 + (0.051072) C02553 + (0.042924) C02992 + (0.004785)…	NA	Collagen biosynthesis	0	1000
RCC0171	NA	[c] : (0.921682) pcollg_rest + (0.006239) pcollg5hlys + (0.072079) pcollg4hpro --> pcollg_mod	(0.921682) CC0144 + (0.006239) C01211 + (0.072079) C04398 --> CC0145	NA	Collagen biosynthesis	0	1000
RCC0172	5.3.4.1	[c] : pcollg_mod --> pcollg_diS	CC0145 --> CC0146	pdi-1 | pdi-2 | pdi-3 | pdi-6 | C14B9.2 | M04D5.1 | Y49E10.4 | ZK973.11	Collagen biosynthesis	0	1000
RCC0173	ND	[c] : (3) pcollg_diS --> pcollg_tri	(3) CC0146 --> CC0147	TBD	Collagen biosynthesis	0	1000
RCC0174	TBD	[c] : pcollg_tri --> (0.99814) tropcollg_rest + (0.00186) tropcollgtyr	CC0147 --> (0.99814) CC0148 + (0.00186) CC0149	dpy-31 & bli-4	Collagen biosynthesis	0	1000
RCC0175	1.6.3.1;1.11.1.7	[c] : (2) tropcollgtyr + nadph + h + o2 --> (2) tropcollgtyrX + nadp + (2) h2o	(2) CC0149 + C00005 + C00080 + C00007 --> (2) CC0150 + C00006 + (2) C00001	bli-3	Collagen biosynthesis	0	1000
RCC0176	NA	[c] : (0.99814) tropcollg_rest + (0.00186) tropcollgtyrX --> collg	(0.99814) CC0148 + (0.00186) CC0150 --> CC0151	NA	Collagen biosynthesis	0	1000
RC01410	Unknown	[c] : cyan + acald + nh4 <==> aprop + h2o	C01326 + C00084 + C00014 <==> C05714 + C00001	Unknown	Cyanoamino acid metabolism	-1000	1000
RC03542	3.5.5.1	[c] : aprop + (2) h2o <==> ala-L + nh4	C05714 + (2) C00001 <==> C00041 + C00014	nit-1	Cyanoamino acid metabolism	-1000	1000
RC03970	2.3.2.2	[c] : cyanala + glu-L + h <==> gcynala + h2o	C02512 + C00025 + C00080 <==> C05711 + C00001	C53D5.5 | H14N18.4 | T03D8.6 | T19H12.6 | Y7A9A.1 | Y97E10AR.2	Cyanoamino acid metabolism	-1000	1000
RM03524	4.4.1.9	[m] : cys-L + cyan <==> h2s + cyanala + h	M00097 + M01326 <==> M00283 + M02512 + M00080	cysl-2	Cyanoamino acid metabolism	-1000	1000
DMN0009	NA	gcynala[c] -->	C05711 -->	NA	Cyanoamino acid metabolism	0	1000
TCE5007	NA	cyanala[e] <==> cyanala[c]	E02512 <==> C02512	ND	Cyanoamino acid metabolism	-1000	1000
TCM5007	NA	cyanala[m] <==> cyanala[c]	M02512 <==> C02512	ND	Cyanoamino acid metabolism	-1000	1000
RC00782	4.4.1.1	[c] : cys-L + h2o --> h2s + nh4 + pyr	C00097 + C00001 --> C00283 + C00014 + C00022	cbl-1 | cth-1 | cth-2	Cysteine and methionine metabolism	0	1000
RC00897	2.5.1.47	[c] : acser + h2s --> ac + cys-L + h	C00979 + C00283 --> C00033 + C00097 + C00080	F01D4.8 | F13B12.4 | F59A7.7 | T25D3.3 | cysl-1 | cysl-2 | cysl-3 | cysl-4	Cysteine and methionine metabolism	0	1000
RM02433	2.6.1.1	[m] : Lcyst + akg <==> 3spyr + glu-L	M00506 + M00026 <==> M05528 + M00025	got-2.1 | got-2.2	Cysteine and methionine metabolism	-1000	1000
RC02619	2.6.1.1	[c] : 3sala + akg + h <==> 3snpyr + glu-L	C00606 + C00026 + C00080 <==> C05527 + C00025	got-1.2	Cysteine and methionine metabolism	-1000	1000
RM02619	2.6.1.1	[m] : 3sala + akg + h <==> 3snpyr + glu-L	M00606 + M00026 + M00080 <==> M05527 + M00025	got-2.1 | got-2.2	Cysteine and methionine metabolism	-1000	1000
RC00893	1.13.11.20	[c] : cys-L + o2 --> 3sala + (2) h	C00097 + C00007 --> C00606 + (2) C00080	cdo-1	Cysteine and methionine metabolism	0	1000
RCC0009	spontaneous	[c] : 3snpyr + h2o --> h + pyr + so3	C05527 + C00001 --> C00080 + C00022 + C00094	NA	Cysteine and methionine metabolism	0	1000
RMC0009	spontaneous	[m] : 3snpyr + h2o --> h + pyr + so3	M05527 + M00001 --> M00080 + M00022 + M00094	NA	Cysteine and methionine metabolism	0	1000
RC03104	1.1.1.27	[c] : mercplac + nad <==> h + mercppyr + nadh	C05823 + C00003 <==> C00080 + C00957 + C00004	ldh-1	Cysteine and methionine metabolism	-1000	1000
RC00946	2.1.1.13	[c] : 5mthf + hcys-L --> h + met-L + thf	C00440 + C00155 --> C00080 + C00073 + C00101	metr-1 & mtrr-1	Cysteine and methionine metabolism	0	1000
RC00192	3.3.1.1	[c] : ahcys + h2o <==> adn + hcys-L	C00021 + C00001 <==> C00212 + C00155	ahcy-1	Cysteine and methionine metabolism	-1000	1000
RC00177	2.5.1.6	[c] : atp + h2o + met-L --> amet + pi + ppi	C00002 + C00001 + C00073 --> C00019 + C00009 + C00013	sams-1 | sams-3 | sams-4 | sams-5	Cysteine and methionine metabolism	0	1000
RC00178	4.1.1.50	[c] : amet + h --> ametam + co2	C00019 + C00080 --> C01137 + C00011	smd-1	Cysteine and methionine metabolism	0	1000
RC01920	2.5.1.16	[c] : ametam + ptrc --> 5mta + h + spmd	C01137 + C00134 --> C00170 + C00080 + C00315	spds-1	Cysteine and methionine metabolism	0	1000
RC02869	2.5.1.16	[c] : ametam + spmd --> 5mta + h + sprm	C01137 + C00315 --> C00170 + C00080 + C00750	spds-1	Cysteine and methionine metabolism	0	1000
RC01402	2.4.2.28	[c] : 5mta + pi <==> 5mdr1p + ade	C00170 + C00009 <==> C04188 + C00147	B0228.7	Cysteine and methionine metabolism	-1000	1000
RC07396	2.6.1.5	[c] : 2kmb + glu-L --> akg + met-L	C01180 + C00025 --> C00026 + C00073	tatn-1	Cysteine and methionine metabolism	0	1000
RC07392	4.2.1.109	[c] : 5mdru1p --> dkmpp + h2o	C04582 --> C15650 + C00001	ZC373.5	Cysteine and methionine metabolism	0	1000
RCC0010	3.1.3.77;1.13.11.54	[c] : dkmpp + h2o + o2 --> 2kmb + for + (2) h + pi	C15650 + C00001 + C00007 --> C01180 + C00058 + (2) C00080 + C00009	F58H1.3 & (F42F12.4 | T01D1.4)	Cysteine and methionine metabolism	0	1000
RC03601	2.5.1.47	[c] : acser + seln <==> ac + selcys	C00979 + C01528 <==> C00033 + C05688	F01D4.8 | F13B12.4 | F59A7.7 | T25D3.3 | cysl-1 | cysl-2 | cysl-3 | cysl-4	Cysteine and methionine metabolism	-1000	1000
RC04420	5.3.1.23	[c] : 5mdr1p <==> 5mdru1p	C04188 <==> C04582	C01G10.9	Cysteine and methionine metabolism	-1000	1000
RCC0162	Unknown	[c] : cys-L + mercplac + nad --> h + mercplaccys + nadh	C00097 + C05823 + C00003 --> C00080 + CC0141 + C00004	Unknown	Cysteine and methionine metabolism	0	1000
RM07136	1.1.1.37	[m] : nad + sl-L <==> 3spyr + h + nadh	M00003 + M11499 <==> M05528 + M00080 + M00004	mdh-1 | mdh-2	Cysteine and methionine metabolism	-1000	1000
RC00650	2.1.1.10	[c] : amet + hcys-L --> ahcys + met-L + h	C00019 + C00155 --> C00021 + C00073 + C00080	T13G4.4	Cysteine and methionine metabolism	0	1000
RC00895	2.6.1.1	[c] : cys-L + akg <==> mercppyr + glu-L	C00097 + C00026 <==> C00957 + C00025	got-1.2 | got-2.1 | got-2.2	Cysteine and methionine metabolism	-1000	1000
RC03105	2.8.1.2	[c] : mercppyr + so3 <==> tsul + pyr	C00957 + C00094 <==> C00320 + C00022	mpst-1 | mpst-2 | mpst-3 | mpst-4 | mpst-5 | mpst-6 | mpst-7	Cysteine and methionine metabolism	-1000	1000
DMN0034	NA	spmd[c] -->	C00315 -->	NA	Cysteine and methionine metabolism	0	1000
DMN0035	NA	sprm[c] -->	C00750 -->	NA	Cysteine and methionine metabolism	0	1000
TCE5008	NA	acser[e] --> acser[c]	E00979 --> C00979	ND	Cysteine and methionine metabolism	0	1000
RCC0141	spontaneous	[c] : hak2lgchol --> g3pc + fattyald	CC0139 --> C00670 + C00071	NA	Degradation of alkylacylglycerolipids	0	1000
RC00631	1.2.1.3	[c] : fattyald + nad + h2o <==> Rtotal7 + nadh + (2) h	C00071 + C00003 + C00001 <==> CC0122 + C00004 + (2) C00080	(alh-2 | alh-4) | (alh-11 | alh-12)	Degradation of alkylacylglycerolipids	-1000	1000
RCC0140	1.14.16.5	[c] : ak2lgchol + thbpt + o2 --> hak2lgchol + dhbpt + h2o	C04317 + C00272 + C00007 --> CC0139 + C00268 + C00001	agmo-1	Degradation of alkylacylglycerolipids	0	1000
DMN0082	NA	rq9[m] -->	MC0157 -->	NA	Demand reactions	0	1000
RC04311	2.5.1.26	[c] : adhap + alkylR1oh <==> Rtotal + akdhap + h	C03372 + C00339 <==> C00162 + C03715 + C00080	ads-1	Ether lipid metabolism	-1000	1000
RC04360	1.1.1.101	[c] : akdhap + h + nadph <==> akgp + nadp	C03715 + C00080 + C00005 <==> C03968 + C00006	TBD	Ether lipid metabolism	-1000	1000
RC04361	2.3.1.-	[c] : Rtotal6coa + akgp --> akac2gp + coa	CC0123 + C03968 --> C05977 + C00010	Unknown	Ether lipid metabolism	0	1000
RC04162	3.1.3.4	[c] : akac2gp + h2o --> akac2g + pi	C05977 + C00001 --> C03201 + C00009	F13E6.5 | F53C3.13 | T28D9.3	Ether lipid metabolism	0	1000
RC06364	2.7.8.1	[c] : akac2g + cdpea <==> akac2gpe + cmp + h	C03201 + C00570 <==> C04475 + C00055 + C00080	cept-1	Ether lipid metabolism	-1000	1000
RC07389	2.7.8.2	[c] : akac2g + cdpchol <==> akac2gchol + cmp + h	C03201 + C00307 <==> C05212 + C00055 + C00080	cept-2	Ether lipid metabolism	-1000	1000
RC04571	1.14.99.19	[c] : akac2gpe + h + nadph + o2 <==> alkenac2gpe + (2) h2o + nadp	C04475 + C00080 + C00005 + C00007 <==> C04756 + (2) C00001 + C00006	Unknown	Ether lipid metabolism	-1000	1000
RC07384	2.7.8.1	[c] : alkenac2gpe + cmp + h <==> alkenac2g + cdpea	C04756 + C00055 + C00080 <==> C03454 + C00570	cept-1 | F54D7.2	Ether lipid metabolism	-1000	1000
RC07379	3.1.1.4	[c] : alkenac2gpe + h2o --> alken2gpe + Rtotal6 + h	C04756 + C00001 --> C04635 + CC0133 + C00080	ipla-1 | ipla-2 | ipla-3 | ipla-4 | ipla-5 | ipla-6 | ipla-7 | C07E3.9 | Y69A2AL.2	Ether lipid metabolism	0	1000
RC07380	3.1.4.-	[c] : alken2gpe + h2o <==> alkenglyc + ethamp + h	C04635 + C00001 <==> C15645 + C00346 + C00080	T03G6.3 | C27A7.1 | C27A7.3 | F13H10.5	Ether lipid metabolism	-1000	1000
RC03455	2.3.1.105	[c] : accoa + akgp --> coa + acakgp	C00024 + C03968 --> C00010 + C01264	Unknown	Ether lipid metabolism	0	1000
RC03454	3.1.3.59	[c] : acakgp + h2o --> acakg + pi	C01264 + C00001 --> C03820 + C00009	Unknown	Ether lipid metabolism	0	1000
RC04321	2.7.8.2	[c] : cdpchol + acakg <==> cmp + paf + h	C00307 + C03820 <==> C00055 + C04598 + C00080	cept-2	Ether lipid metabolism	-1000	1000
RC04452	3.1.1.47	[c] : paf + h2o --> ak2lgchol + ac + h	C04598 + C00001 --> C04317 + C00033 + C00080	[(paf-1 | paf-2) | C27A7.5] | lis-1	Ether lipid metabolism	0	1000
RC07387	3.1.1.4	[c] : akac2gchol + h2o --> ak2lgchol + Rtotal6 + h	C05212 + C00001 --> C04317 + CC0133 + C00080	ipla-1 | ipla-2 | ipla-3 | ipla-4 | ipla-5 | ipla-6 | ipla-7 | C07E3.9 | Y69A2AL.2	Ether lipid metabolism	0	1000
RC07385	3.1.4.4	[c] : alkenac2gpe + h2o <==> alkenac2gp + etha + h	C04756 + C00001 <==> C15647 + C00189 + C00080	pld-1 | (F09G2.8 | T05C3.6 | Y51A2D.13)	Ether lipid metabolism	-1000	1000
DMN0060	NA	alkenac2gp[c] -->	C15647 -->	NA	Ether lipid metabolism	0	1000
DMN0061	NA	alkenac2g[c] -->	C03454 -->	NA	Ether lipid metabolism	0	1000
DMN0062	NA	alkenglyc[c] -->	C15645 -->	NA	Ether lipid metabolism	0	1000
EX00314	NA	pydxn[e] <==>	E00314 <==>	NA	Exchange with the environment	0	1000
EX00250	NA	pydx[e] <==>	E00250 <==>	NA	Exchange with the environment	0	1000
EX00534	NA	pydam[e] <==>	E00534 <==>	NA	Exchange with the environment	0	1000
EX00853	NA	cbl1[e] <==>	E00853 <==>	NA	Exchange with the environment	0	1000
EX00194	NA	adocbl[e] <==>	E00194 <==>	NA	Exchange with the environment	0	1000
EX02512	NA	cyanala[e] <==>	E02512 <==>	NA	Exchange with the environment	0	1000
EX00257	NA	glcn[e] <==>	E00257 <==>	NA	Exchange with the environment	0	1000
EX02630	NA	2hglut[e] <==>	E02630 <==>	NA	Exchange with the environment	0	1000
EX00378	NA	thm[e] <==>	E00378 <==>	NA	Exchange with the environment	0	1000
EX00255	NA	ribflv[e] <==>	E00255 <==>	NA	Exchange with the environment	0	1000
EX02076	NA	sedh[e] <==>	E02076 <==>	NA	Exchange with the environment	0	1000
EX00864	NA	pnto-R[e] <==>	E00864 <==>	NA	Exchange with the environment	0	1000
EX00020	NA	amp[e] <==>	E00020 <==>	NA	Exchange with the environment	0	1000
EX00140	NA	acgam[e] <==>	E00140 <==>	NA	Exchange with the environment	0	1000
EXC0055	NA	lps_BAC[e] <==>	EC0055 <==>	NA	Exchange with the environment	0	1000
EXC0054	NA	peptido_BAC[e] <==>	EC0054 <==>	NA	Exchange with the environment	0	1000
EX02470	NA	xanate[e] <==>	E02470 <==>	NA	Exchange with the environment	0	1000
EXC0056	NA	lipa_BAC[e] <==>	EC0056 <==>	NA	Exchange with the environment	0	1000
EXC0051	NA	protein_BAC[e] <==>	EC0051 <==>	NA	Exchange with the environment	0	1000
EX00097	NA	cys-L[e] <==>	E00097 <==>	NA	Exchange with the environment	0	1000
EXC0053	NA	dna_BAC[e] <==>	EC0053 <==>	NA	Exchange with the environment	0	1000
EXC0052	NA	rna_BAC[e] <==>	EC0052 <==>	NA	Exchange with the environment	0	1000
EX03197	NA	S3hb[e] <==>	E03197 <==>	NA	Exchange with the environment	0	1000
EX00093	NA	glyc3p[e] <==>	E00093 <==>	NA	Exchange with the environment	0	1000
EX00099	NA	ala-B[e] <==>	E00099 <==>	NA	Exchange with the environment	0	1000
EXC0059	NA	pg_BAC[e] <==>	EC0059 <==>	NA	Exchange with the environment	0	1000
EXC0057	NA	outerlps_BAC[e] <==>	EC0057 <==>	NA	Exchange with the environment	0	1000
EX00130	NA	imp[e] <==>	E00130 <==>	NA	Exchange with the environment	0	1000
EX00153	NA	ncam[e] <==>	E00153 <==>	NA	Exchange with the environment	0	1000
EX00440	NA	5mthf[e] <==>	E00440 <==>	NA	Exchange with the environment	0	1000
EX00208	NA	malt[e] <==>	E00208 <==>	NA	Exchange with the environment	0	1000
EX00157	NA	pchol[e] <==>	E00157 <==>	NA	Exchange with the environment	0	1000
EX00156	NA	4hbz[e] <==>	E00156 <==>	NA	Exchange with the environment	0	1000
EX04722	NA	thcholstoic[e] <==>	E04722 <==>	NA	Exchange with the environment	0	1000
EX00475	NA	cytd[e] <==>	E00475 <==>	NA	Exchange with the environment	0	1000
EX00881	NA	dcyt[e] <==>	E00881 <==>	NA	Exchange with the environment	0	1000
EX00159	NA	man[e] <==>	E00159 <==>	NA	Exchange with the environment	0	1000
EX00158	NA	cit[e] <==>	E00158 <==>	NA	Exchange with the environment	0	1000
EX05332	NA	peamn[e] <==>	E05332 <==>	NA	Exchange with the environment	0	1000
EX00330	NA	dgsn[e] <==>	E00330 <==>	NA	Exchange with the environment	0	1000
EX05335	NA	selmeth[e] <==>	E05335 <==>	NA	Exchange with the environment	0	1000
EX01179	NA	34hpp[e] <==>	E01179 <==>	NA	Exchange with the environment	0	1000
EX00012	NA	pepd[e] <==>	E00012 <==>	NA	Exchange with the environment	0	1000
EX00288	NA	hco3[e] <==>	E00288 <==>	NA	Exchange with the environment	0	1000
EX00016	NA	fad[e] <==>	E00016 <==>	NA	Exchange with the environment	0	1000
EX00704	NA	o2s[e] <==>	E00704 <==>	NA	Exchange with the environment	0	1000
EX00366	NA	urate[e] <==>	E00366 <==>	NA	Exchange with the environment	0	1000
EXC0208	NA	sph1p_ce[e] <==>	EC0208 <==>	NA	Exchange with the environment	0	1000
EX06341	NA	xoltri27[e] <==>	E06341 <==>	NA	Exchange with the environment	0	1000
EX00811	NA	T4hcinnm[e] <==>	E00811 <==>	NA	Exchange with the environment	0	1000
EX01137	NA	ametam[e] <==>	E01137 <==>	NA	Exchange with the environment	0	1000
EXC0201	NA	sphmyln_ce[e] <==>	EC0201 <==>	NA	Exchange with the environment	0	1000
EX00818	NA	glcr[e] <==>	E00818 <==>	NA	Exchange with the environment	0	1000
EX05270	NA	hxcoa[e] <==>	E05270 <==>	NA	Exchange with the environment	0	1000
EX00956	NA	L2aadp[e] <==>	E00956 <==>	NA	Exchange with the environment	0	1000
EX00954	NA	ind3ac[e] <==>	E00954 <==>	NA	Exchange with the environment	0	1000
EX00081	NA	itp[e] <==>	E00081 <==>	NA	Exchange with the environment	0	1000
EX00080	NA	h[e] <==>	E00080 <==>	NA	Exchange with the environment	-1000	1000
EX00486	NA	bilirub[e] <==>	E00486 <==>	NA	Exchange with the environment	0	1000
EX00082	NA	tyr-L[e] <==>	E00082 <==>	NA	Exchange with the environment	0	1000
EX00084	NA	acald[e] <==>	E00084 <==>	NA	Exchange with the environment	0	1000
EX00086	NA	urea[e] <==>	E00086 <==>	NA	Exchange with the environment	0	1000
EX00089	NA	sucr[e] <==>	E00089 <==>	NA	Exchange with the environment	0	1000
EX00696	NA	prostgd2[e] <==>	E00696 <==>	NA	Exchange with the environment	0	1000
EX05688	NA	selcys[e] <==>	E05688 <==>	NA	Exchange with the environment	0	1000
EXC0058	NA	pe_BAC[e] <==>	EC0058 <==>	NA	Exchange with the environment	0	1000
EX00376	NA	retinal[e] <==>	E00376 <==>	NA	Exchange with the environment	0	1000
EX01330	NA	na1[e] <==>	E01330 <==>	NA	Exchange with the environment	0	1000
EX01921	NA	gchola[e] <==>	E01921 <==>	NA	Exchange with the environment	0	1000
EX01762	NA	xtsn[e] <==>	E01762 <==>	NA	Exchange with the environment	0	1000
EX02505	NA	pad[e] <==>	E02505 <==>	NA	Exchange with the environment	0	1000
EX01888	NA	aact[e] <==>	E01888 <==>	NA	Exchange with the environment	0	1000
EX00379	NA	xylt[e] <==>	E00379 <==>	NA	Exchange with the environment	0	1000
EX00473	NA	retinol[e] <==>	E00473 <==>	NA	Exchange with the environment	0	1000
EX00009	NA	pi[e] <==>	E00009 <==>	NA	Exchange with the environment	-1000	1000
EXC0216	NA	gbside_ce[e] <==>	EC0216 <==>	NA	Exchange with the environment	0	1000
EX00124	NA	gal[e] <==>	E00124 <==>	NA	Exchange with the environment	0	1000
EXC0214	NA	galgluside_ce[e] <==>	EC0214 <==>	NA	Exchange with the environment	0	1000
EXC0213	NA	gluside_ce[e] <==>	EC0213 <==>	NA	Exchange with the environment	0	1000
EX00123	NA	leu-L[e] <==>	E00123 <==>	NA	Exchange with the environment	0	1000
EXC0211	NA	sphings_ce[e] <==>	EC0211 <==>	NA	Exchange with the environment	0	1000
EXC0210	NA	sphs1p_ce[e] <==>	EC0210 <==>	NA	Exchange with the environment	0	1000
EX05635	NA	5hoxindoa[e] <==>	E05635 <==>	NA	Exchange with the environment	0	1000
EX00001	NA	h2o[e] <==>	E00001 <==>	NA	Exchange with the environment	-1000	1000
EX00121	NA	rib-D[e] <==>	E00121 <==>	NA	Exchange with the environment	0	1000
EX01161	NA	34dhpha[e] <==>	E01161 <==>	NA	Exchange with the environment	0	1000
EX00007	NA	o2[e] <==>	E00007 <==>	NA	Exchange with the environment	-1000	1000
EX00075	NA	utp[e] <==>	E00075 <==>	NA	Exchange with the environment	0	1000
EX00575	NA	camp[e] <==>	E00575 <==>	NA	Exchange with the environment	0	1000
EX04598	NA	paf[e] <==>	E04598 <==>	NA	Exchange with the environment	0	1000
EX00577	NA	glyald[e] <==>	E00577 <==>	NA	Exchange with the environment	0	1000
EX00328	NA	Lkynr[e] <==>	E00328 <==>	NA	Exchange with the environment	0	1000
EX02188	NA	peplys[e] <==>	E02188 <==>	NA	Exchange with the environment	0	1000
EX00671	NA	3mop[e] <==>	E00671 <==>	NA	Exchange with the environment	0	1000
EX14819	NA	fe3[e] <==>	E14819 <==>	NA	Exchange with the environment	0	1000
EX06424	NA	ttdca[e] <==>	E06424 <==>	NA	Exchange with the environment	0	1000
EX00909	NA	leuktrA4[e] <==>	E00909 <==>	NA	Exchange with the environment	0	1000
EXC0174	NA	ascr7[e] <==>	EC0174 <==>	NA	Exchange with the environment	0	1000
EX00002	NA	atp[e] <==>	E00002 <==>	NA	Exchange with the environment	0	1000
EX00127	NA	gthox[e] <==>	E00127 <==>	NA	Exchange with the environment	0	1000
EX05828	NA	3mlda[e] <==>	E05828 <==>	NA	Exchange with the environment	0	1000
EX00272	NA	thbpt[e] <==>	E00272 <==>	NA	Exchange with the environment	0	1000
EXC0072	NA	soluble_BAC[e] <==>	EC0072 <==>	NA	Exchange with the environment	0	1000
EX00906	NA	56dthm[e] <==>	E00906 <==>	NA	Exchange with the environment	0	1000
EX00048	NA	glx[e] <==>	E00048 <==>	NA	Exchange with the environment	0	1000
EX03758	NA	dopa[e] <==>	E03758 <==>	NA	Exchange with the environment	0	1000
EX01013	NA	3hpp[e] <==>	E01013 <==>	NA	Exchange with the environment	0	1000
EX00037	NA	gly[e] <==>	E00037 <==>	NA	Exchange with the environment	0	1000
EX00031	NA	glc-D[e] <==>	E00031 <==>	NA	Exchange with the environment	0	1000
EX00032	NA	pheme[e] <==>	E00032 <==>	NA	Exchange with the environment	0	1000
EX00033	NA	ac[e] <==>	E00033 <==>	NA	Exchange with the environment	0	1000
EX00049	NA	asp-L[e] <==>	E00049 <==>	NA	Exchange with the environment	0	1000
EX01613	NA	stachyose[e] <==>	E01613 <==>	NA	Exchange with the environment	0	1000
EX01328	NA	oh1[e] <==>	E01328 <==>	NA	Exchange with the environment	0	1000
EX17337	NA	7a3o4chlstnt[e] <==>	E17337 <==>	NA	Exchange with the environment	0	1000
EX05519	NA	athr-L[e] <==>	E05519 <==>	NA	Exchange with the environment	0	1000
EX05455	NA	xol7aone[e] <==>	E05455 <==>	NA	Exchange with the environment	0	1000
EX00134	NA	ptrc[e] <==>	E00134 <==>	NA	Exchange with the environment	0	1000
EX00191	NA	glcur[e] <==>	E00191 <==>	NA	Exchange with the environment	0	1000
EX00402	NA	asp-D[e] <==>	E00402 <==>	NA	Exchange with the environment	0	1000
EX00268	NA	dhbpt[e] <==>	E00268 <==>	NA	Exchange with the environment	0	1000
EX00133	NA	ala-D[e] <==>	E00133 <==>	NA	Exchange with the environment	0	1000
EX00132	NA	meoh[e] <==>	E00132 <==>	NA	Exchange with the environment	0	1000
EX05697	NA	sel[e] <==>	E05697 <==>	NA	Exchange with the environment	0	1000
EX01717	NA	kynate[e] <==>	E01717 <==>	NA	Exchange with the environment	0	1000
EXC0181	NA	ascr18[e] <==>	EC0181 <==>	NA	Exchange with the environment	0	1000
EX00785	NA	urcan[e] <==>	E00785 <==>	NA	Exchange with the environment	0	1000
EX05356	NA	5HPET[e] <==>	E05356 <==>	NA	Exchange with the environment	0	1000
EX11499	NA	sl-L[e] <==>	E11499 <==>	NA	Exchange with the environment	0	1000
EX00780	NA	srtn[e] <==>	E00780 <==>	NA	Exchange with the environment	0	1000
EX00262	NA	hxan[e] <==>	E00262 <==>	NA	Exchange with the environment	0	1000
EX00669	NA	glucys[e] <==>	E00669 <==>	NA	Exchange with the environment	0	1000
EX00388	NA	hista[e] <==>	E00388 <==>	NA	Exchange with the environment	0	1000
EX00544	NA	hgentis[e] <==>	E00544 <==>	NA	Exchange with the environment	0	1000
EX00322	NA	2oxoadp[e] <==>	E00322 <==>	NA	Exchange with the environment	0	1000
EX00546	NA	mthgxl[e] <==>	E00546 <==>	NA	Exchange with the environment	0	1000
EX02094	NA	caro[e] <==>	E02094 <==>	NA	Exchange with the environment	0	1000
EX15610	NA	xol27oh[e] <==>	E15610 <==>	NA	Exchange with the environment	0	1000
EX00299	NA	uri[e] <==>	E00299 <==>	NA	Exchange with the environment	0	1000
EX01419	NA	cgly[e] <==>	E01419 <==>	NA	Exchange with the environment	0	1000
EX00387	NA	gsn[e] <==>	E00387 <==>	NA	Exchange with the environment	0	1000
EX00708	NA	i[e] <==>	E00708 <==>	NA	Exchange with the environment	0	1000
EX00385	NA	xan[e] <==>	E00385 <==>	NA	Exchange with the environment	0	1000
EX03284	NA	3aib[e] <==>	E03284 <==>	NA	Exchange with the environment	0	1000
EX00111	NA	dhap[e] <==>	E00111 <==>	NA	Exchange with the environment	0	1000
EXC0161	NA	ascr5[e] <==>	EC0161 <==>	NA	Exchange with the environment	0	1000
EXC0160	NA	ascr3[e] <==>	EC0160 <==>	NA	Exchange with the environment	0	1000
EXC0163	NA	ascr1[e] <==>	EC0163 <==>	NA	Exchange with the environment	0	1000
EXC0162	NA	ascr10[e] <==>	EC0162 <==>	NA	Exchange with the environment	0	1000
EXC0001	NA	Rtotal2[e] <==>	EC0001 <==>	NA	Exchange with the environment	0	1000
EX00018	NA	pydx5p[e] <==>	E00018 <==>	NA	Exchange with the environment	0	1000
EXC0065	NA	glycogen_BAC[e] <==>	EC0065 <==>	NA	Exchange with the environment	0	1000
EX02679	NA	ddca[e] <==>	E02679 <==>	NA	Exchange with the environment	0	1000
EX00311	NA	icit[e] <==>	E00311 <==>	NA	Exchange with the environment	0	1000
EX00022	NA	pyr[e] <==>	E00022 <==>	NA	Exchange with the environment	0	1000
EX00021	NA	ahcys[e] <==>	E00021 <==>	NA	Exchange with the environment	0	1000
EX00019	NA	amet[e] <==>	E00019 <==>	NA	Exchange with the environment	0	1000
EX00027	NA	h2o2[e] <==>	E00027 <==>	NA	Exchange with the environment	0	1000
EX00026	NA	akg[e] <==>	E00026 <==>	NA	Exchange with the environment	0	1000
EX00025	NA	glu-L[e] <==>	E00025 <==>	NA	Exchange with the environment	0	1000
EX01083	NA	tre[e] <==>	E01083 <==>	NA	Exchange with the environment	0	1000
EX00181	NA	xyl-D[e] <==>	E00181 <==>	NA	Exchange with the environment	0	1000
EX00183	NA	val-L[e] <==>	E00183 <==>	NA	Exchange with the environment	0	1000
EX00185	NA	clb[e] <==>	E00185 <==>	NA	Exchange with the environment	0	1000
EX00186	NA	lac-L[e] <==>	E00186 <==>	NA	Exchange with the environment	0	1000
EX00187	NA	chsterol[e] <==>	E00187 <==>	NA	Exchange with the environment	0	1000
EX00188	NA	thr-L[e] <==>	E00188 <==>	NA	Exchange with the environment	0	1000
EX00532	NA	abt[e] <==>	E00532 <==>	NA	Exchange with the environment	0	1000
EX00106	NA	ura[e] <==>	E00106 <==>	NA	Exchange with the environment	0	1000
EX00189	NA	etha[e] <==>	E00189 <==>	NA	Exchange with the environment	0	1000
EX00108	NA	anth[e] <==>	E00108 <==>	NA	Exchange with the environment	0	1000
EX00109	NA	2obut[e] <==>	E00109 <==>	NA	Exchange with the environment	0	1000
EX06232	NA	mobd[e] <==>	E06232 <==>	NA	Exchange with the environment	0	1000
EX00253	NA	nac[e] <==>	E00253 <==>	NA	Exchange with the environment	0	1000
EX00259	NA	arab-L[e] <==>	E00259 <==>	NA	Exchange with the environment	0	1000
EX00256	NA	lac-D[e] <==>	E00256 <==>	NA	Exchange with the environment	0	1000
EX02946	NA	4aabutn[e] <==>	E02946 <==>	NA	Exchange with the environment	0	1000
EX00559	NA	dad-2[e] <==>	E00559 <==>	NA	Exchange with the environment	0	1000
EX00116	NA	glyc[e] <==>	E00116 <==>	NA	Exchange with the environment	0	1000
EX00094	NA	so3[e] <==>	E00094 <==>	NA	Exchange with the environment	0	1000
EX00315	NA	spmd[e] <==>	E00315 <==>	NA	Exchange with the environment	0	1000
EX01996	NA	ach[e] <==>	E01996 <==>	NA	Exchange with the environment	0	1000
EX00077	NA	orn[e] <==>	E00077 <==>	NA	Exchange with the environment	0	1000
EX00719	NA	glyb[e] <==>	E00719 <==>	NA	Exchange with the environment	0	1000
EX00407	NA	ile-L[e] <==>	E00407 <==>	NA	Exchange with the environment	0	1000
EX00072	NA	ascb-L[e] <==>	E00072 <==>	NA	Exchange with the environment	0	1000
EX00197	NA	3pg[e] <==>	E00197 <==>	NA	Exchange with the environment	0	1000
EXC0152	NA	pepX[e] <==>	EC0152 <==>	NA	Exchange with the environment	0	1000
EX00011	NA	co2[e] <==>	E00011 <==>	NA	Exchange with the environment	0	1000
EX02737	NA	ps[e] <==>	E02737 <==>	NA	Exchange with the environment	0	1000
EXC0159	NA	ascr2[e] <==>	EC0159 <==>	NA	Exchange with the environment	0	1000
EXC0013	NA	q8[e] <==>	EC0013 <==>	NA	Exchange with the environment	0	1000
EX00455	NA	nmn[e] <==>	E00455 <==>	NA	Exchange with the environment	0	1000
EX00219	NA	arachd[e] <==>	E00219 <==>	NA	Exchange with the environment	0	1000
EX01132	NA	acgal[e] <==>	E01132 <==>	NA	Exchange with the environment	0	1000
EX00214	NA	thymd[e] <==>	E00214 <==>	NA	Exchange with the environment	0	1000
EX00245	NA	taur[e] <==>	E00245 <==>	NA	Exchange with the environment	0	1000
EX00243	NA	lcts[e] <==>	E00243 <==>	NA	Exchange with the environment	0	1000
EX00329	NA	gam[e] <==>	E00329 <==>	NA	Exchange with the environment	0	1000
EX01879	NA	5oxpro[e] <==>	E01879 <==>	NA	Exchange with the environment	0	1000
EX00318	NA	crn[e] <==>	E00318 <==>	NA	Exchange with the environment	0	1000
EX00014	NA	nh4[e] <==>	E00014 <==>	NA	Exchange with the environment	0	1000
EX00059	NA	so4[e] <==>	E00059 <==>	NA	Exchange with the environment	0	1000
EX00320	NA	tsul[e] <==>	E00320 <==>	NA	Exchange with the environment	0	1000
EX00073	NA	met-L[e] <==>	E00073 <==>	NA	Exchange with the environment	0	1000
EX00249	NA	hdca[e] <==>	E00249 <==>	NA	Exchange with the environment	0	1000
EX00643	NA	5htrp[e] <==>	E00643 <==>	NA	Exchange with the environment	0	1000
EX00642	NA	4hphac[e] <==>	E00642 <==>	NA	Exchange with the environment	0	1000
EX00054	NA	pap[e] <==>	E00054 <==>	NA	Exchange with the environment	0	1000
EX03722	NA	quln[e] <==>	E03722 <==>	NA	Exchange with the environment	0	1000
EX00051	NA	gthrd[e] <==>	E00051 <==>	NA	Exchange with the environment	0	1000
EX02165	NA	leuktrB4[e] <==>	E02165 <==>	NA	Exchange with the environment	0	1000
EX03917	NA	5adtststerone[e] <==>	E03917 <==>	NA	Exchange with the environment	0	1000
EX05127	NA	mhista[e] <==>	E05127 <==>	NA	Exchange with the environment	0	1000
EX00114	NA	chol[e] <==>	E00114 <==>	NA	Exchange with the environment	0	1000
EX00670	NA	g3pc[e] <==>	E00670 <==>	NA	Exchange with the environment	0	1000
EX04230	NA	lpchol[e] <==>	E04230 <==>	NA	Exchange with the environment	0	1000
EX05122	NA	tchola[e] <==>	E05122 <==>	NA	Exchange with the environment	0	1000
EX04853	NA	leuktrB4woh[e] <==>	E04853 <==>	NA	Exchange with the environment	0	1000
EX00777	NA	retn[e] <==>	E00777 <==>	NA	Exchange with the environment	0	1000
EX00565	NA	tma[e] <==>	E00565 <==>	NA	Exchange with the environment	0	1000
EX00266	NA	gcald[e] <==>	E00266 <==>	NA	Exchange with the environment	0	1000
EX01530	NA	ocdca[e] <==>	E01530 <==>	NA	Exchange with the environment	0	1000
EX00523	NA	andrstrn[e] <==>	E00523 <==>	NA	Exchange with the environment	0	1000
EX00526	NA	duri[e] <==>	E00526 <==>	NA	Exchange with the environment	0	1000
EX01326	NA	cyan[e] <==>	E01326 <==>	NA	Exchange with the environment	0	1000
EX00294	NA	ins[e] <==>	E00294 <==>	NA	Exchange with the environment	0	1000
EX00058	NA	for[e] <==>	E00058 <==>	NA	Exchange with the environment	0	1000
EX00483	NA	tym[e] <==>	E00483 <==>	NA	Exchange with the environment	0	1000
EX00469	NA	etoh[e] <==>	E00469 <==>	NA	Exchange with the environment	0	1000
EX00655	NA	xmp[e] <==>	E00655 <==>	NA	Exchange with the environment	0	1000
EX05852	NA	2hyoxplac[e] <==>	E05852 <==>	NA	Exchange with the environment	0	1000
EXC0142	NA	phospholipid_BAC[e] <==>	EC0142 <==>	NA	Exchange with the environment	0	1000
EXC0141	NA	mercplaccys[e] <==>	EC0141 <==>	NA	Exchange with the environment	0	1000
EX01211	NA	pcollg5hlys[e] <==>	E01211 <==>	NA	Exchange with the environment	0	1000
EX00232	NA	sucsal[e] <==>	E00232 <==>	NA	Exchange with the environment	0	1000
EX00233	NA	4mop[e] <==>	E00233 <==>	NA	Exchange with the environment	0	1000
EX17339	NA	xoldiolone[e] <==>	E17339 <==>	NA	Exchange with the environment	0	1000
EX02918	NA	1mncam[e] <==>	E02918 <==>	NA	Exchange with the environment	0	1000
EX00238	NA	k[e] <==>	E00238 <==>	NA	Exchange with the environment	0	1000
EX00239	NA	dcmp[e] <==>	E00239 <==>	NA	Exchange with the environment	0	1000
EX11135	NA	andrstrnglc[e] <==>	E11135 <==>	NA	Exchange with the environment	0	1000
EX00334	NA	4abut[e] <==>	E00334 <==>	NA	Exchange with the environment	0	1000
EX00438	NA	cbasp[e] <==>	E00438 <==>	NA	Exchange with the environment	0	1000
EX00439	NA	forglu[e] <==>	E00439 <==>	NA	Exchange with the environment	0	1000
EX00047	NA	lys-L[e] <==>	E00047 <==>	NA	Exchange with the environment	0	1000
EXC0203	NA	spc_ce[e] <==>	EC0203 <==>	NA	Exchange with the environment	0	1000
EX00041	NA	ala-L[e] <==>	E00041 <==>	NA	Exchange with the environment	0	1000
EX00042	NA	succ[e] <==>	E00042 <==>	NA	Exchange with the environment	0	1000
EX05402	NA	melib[e] <==>	E05402 <==>	NA	Exchange with the environment	0	1000
EX00163	NA	ppa[e] <==>	E00163 <==>	NA	Exchange with the environment	0	1000
EX04227	NA	octpmn[e] <==>	E04227 <==>	NA	Exchange with the environment	0	1000
EX14818	NA	fe2[e] <==>	E14818 <==>	NA	Exchange with the environment	0	1000
EX00166	NA	phpyr[e] <==>	E00166 <==>	NA	Exchange with the environment	0	1000
EX00167	NA	udpglcur[e] <==>	E00167 <==>	NA	Exchange with the environment	0	1000
EX00164	NA	acac[e] <==>	E00164 <==>	NA	Exchange with the environment	0	1000
EX00437	NA	acorn[e] <==>	E00437 <==>	NA	Exchange with the environment	0	1000
EX01060	NA	35diotyr[e] <==>	E01060 <==>	NA	Exchange with the environment	0	1000
EX00301	NA	adprib[e] <==>	E00301 <==>	NA	Exchange with the environment	0	1000
EX00632	NA	3hanthrn[e] <==>	E00632 <==>	NA	Exchange with the environment	0	1000
EX00794	NA	sbt-D[e] <==>	E00794 <==>	NA	Exchange with the environment	0	1000
EX11061	NA	retnglc[e] <==>	E11061 <==>	NA	Exchange with the environment	0	1000
EXC0207	NA	sphgn_ce[e] <==>	EC0207 <==>	NA	Exchange with the environment	0	1000
EX00535	NA	tststerone[e] <==>	E00535 <==>	NA	Exchange with the environment	0	1000
EX03793	NA	tmlys[e] <==>	E03793 <==>	NA	Exchange with the environment	0	1000
EXC0060	NA	ps_BAC[e] <==>	EC0060 <==>	NA	Exchange with the environment	0	1000
EXC0202	NA	crmp_ce[e] <==>	EC0202 <==>	NA	Exchange with the environment	0	1000
EX05512	NA	din[e] <==>	E05512 <==>	NA	Exchange with the environment	0	1000
EX00095	NA	fru[e] <==>	E00095 <==>	NA	Exchange with the environment	0	1000
EX05787	NA	bildglcur[e] <==>	E05787 <==>	NA	Exchange with the environment	0	1000
EX05100	NA	3uib[e] <==>	E05100 <==>	NA	Exchange with the environment	0	1000
EXC0135	NA	vacc[e] <==>	EC0135 <==>	NA	Exchange with the environment	0	1000
EX00427	NA	prostgh2[e] <==>	E00427 <==>	NA	Exchange with the environment	0	1000
EXC0063	NA	clpn_BAC[e] <==>	EC0063 <==>	NA	Exchange with the environment	0	1000
EX00588	NA	cholp[e] <==>	E00588 <==>	NA	Exchange with the environment	0	1000
EX00422	NA	tag[e] <==>	E00422 <==>	NA	Exchange with the environment	0	1000
EX00160	NA	glyclt[e] <==>	E00160 <==>	NA	Exchange with the environment	0	1000
EX01755	NA	tcynt[e] <==>	E01755 <==>	NA	Exchange with the environment	0	1000
EX00584	NA	prostge2[e] <==>	E00584 <==>	NA	Exchange with the environment	0	1000
EX00695	NA	cholate[e] <==>	E00695 <==>	NA	Exchange with the environment	0	1000
EX02642	NA	cala[e] <==>	E02642 <==>	NA	Exchange with the environment	0	1000
EX01697	NA	galt[e] <==>	E01697 <==>	NA	Exchange with the environment	0	1000
EX02415	NA	Nlys[e] <==>	E02415 <==>	NA	Exchange with the environment	0	1000
EX00429	NA	56dura[e] <==>	E00429 <==>	NA	Exchange with the environment	0	1000
EX00583	NA	12ppd-R[e] <==>	E00583 <==>	NA	Exchange with the environment	0	1000
EX01194	NA	pail[e] <==>	E01194 <==>	NA	Exchange with the environment	0	1000
EX00162	NA	Rtotal[e] <==>	E00162 <==>	NA	Exchange with the environment	0	1000
EX00506	NA	Lcyst[e] <==>	E00506 <==>	NA	Exchange with the environment	0	1000
EX00631	NA	2pg[e] <==>	E00631 <==>	NA	Exchange with the environment	0	1000
EX00152	NA	asn-L[e] <==>	E00152 <==>	NA	Exchange with the environment	0	1000
EX00355	NA	34dhphe[e] <==>	E00355 <==>	NA	Exchange with the environment	0	1000
EX00398	NA	trypta[e] <==>	E00398 <==>	NA	Exchange with the environment	0	1000
EX00346	NA	ethamp[e] <==>	E00346 <==>	NA	Exchange with the environment	0	1000
EX00079	NA	phe-L[e] <==>	E00079 <==>	NA	Exchange with the environment	0	1000
EX00344	NA	pglyc[e] <==>	E00344 <==>	NA	Exchange with the environment	0	1000
EX00101	NA	thf[e] <==>	E00101 <==>	NA	Exchange with the environment	0	1000
EX01595	NA	lnlc[e] <==>	E01595 <==>	NA	Exchange with the environment	0	1000
EX01885	NA	mag[e] <==>	E01885 <==>	NA	Exchange with the environment	0	1000
EX00979	NA	acser[e] <==>	E00979 <==>	NA	Exchange with the environment	0	1000
EX02763	NA	enphpyr[e] <==>	E02763 <==>	NA	Exchange with the environment	0	1000
EX06001	NA	3hmp[e] <==>	E06001 <==>	NA	Exchange with the environment	0	1000
EX18126	NA	lpglyc[e] <==>	E18126 <==>	NA	Exchange with the environment	0	1000
EX00350	NA	pe[e] <==>	E00350 <==>	NA	Exchange with the environment	0	1000
EX00504	NA	fol[e] <==>	E00504 <==>	NA	Exchange with the environment	0	1000
EX00242	NA	gua[e] <==>	E00242 <==>	NA	Exchange with the environment	0	1000
EX18125	NA	acg3ps[e] <==>	E18125 <==>	NA	Exchange with the environment	0	1000
EX00178	NA	thym[e] <==>	E00178 <==>	NA	Exchange with the environment	0	1000
EX05684	NA	selnt[e] <==>	E05684 <==>	NA	Exchange with the environment	0	1000
EX00137	NA	inost[e] <==>	E00137 <==>	NA	Exchange with the environment	0	1000
EX00122	NA	fum[e] <==>	E00122 <==>	NA	Exchange with the environment	0	1000
EX00147	NA	ade[e] <==>	E00147 <==>	NA	Exchange with the environment	0	1000
EX15519	NA	xol25oh[e] <==>	E15519 <==>	NA	Exchange with the environment	0	1000
EX00141	NA	3mob[e] <==>	E00141 <==>	NA	Exchange with the environment	0	1000
EX05422	NA	dhdascb[e] <==>	E05422 <==>	NA	Exchange with the environment	0	1000
EX00143	NA	mlthf[e] <==>	E00143 <==>	NA	Exchange with the environment	0	1000
EX01103	NA	orot5p[e] <==>	E01103 <==>	NA	Exchange with the environment	0	1000
EX00074	NA	pep[e] <==>	E00074 <==>	NA	Exchange with the environment	0	1000
EX00459	NA	dttp[e] <==>	E00459 <==>	NA	Exchange with the environment	0	1000
EX00148	NA	pro-L[e] <==>	E00148 <==>	NA	Exchange with the environment	0	1000
EX00149	NA	mal-L[e] <==>	E00149 <==>	NA	Exchange with the environment	0	1000
EX00212	NA	adn[e] <==>	E00212 <==>	NA	Exchange with the environment	0	1000
EX01205	NA	3aib-D[e] <==>	E01205 <==>	NA	Exchange with the environment	0	1000
EX00698	NA	cl[e] <==>	E00698 <==>	NA	Exchange with the environment	0	1000
EX00295	NA	orot[e] <==>	E00295 <==>	NA	Exchange with the environment	0	1000
EX01181	NA	4tmeabutn[e] <==>	E01181 <==>	NA	Exchange with the environment	0	1000
EX05984	NA	2hb[e] <==>	E05984 <==>	NA	Exchange with the environment	0	1000
EX01185	NA	nicrnt[e] <==>	E01185 <==>	NA	Exchange with the environment	0	1000
EX00068	NA	thmpp[e] <==>	E00068 <==>	NA	Exchange with the environment	0	1000
EX00067	NA	fald[e] <==>	E00067 <==>	NA	Exchange with the environment	0	1000
EX00354	NA	fdp[e] <==>	E00354 <==>	NA	Exchange with the environment	0	1000
EX00065	NA	ser-L[e] <==>	E00065 <==>	NA	Exchange with the environment	0	1000
EX00064	NA	gln-L[e] <==>	E00064 <==>	NA	Exchange with the environment	0	1000
EX00062	NA	arg-L[e] <==>	E00062 <==>	NA	Exchange with the environment	0	1000
EX00061	NA	fmn[e] <==>	E00061 <==>	NA	Exchange with the environment	0	1000
EX00352	NA	gam6p[e] <==>	E00352 <==>	NA	Exchange with the environment	0	1000
EX00078	NA	trp-L[e] <==>	E00078 <==>	NA	Exchange with the environment	0	1000
EX01801	NA	drib[e] <==>	E01801 <==>	NA	Exchange with the environment	0	1000
EX04677	NA	aicar[e] <==>	E04677 <==>	NA	Exchange with the environment	0	1000
EX15520	NA	xoltri25[e] <==>	E15520 <==>	NA	Exchange with the environment	0	1000
EX00170	NA	5mta[e] <==>	E00170 <==>	NA	Exchange with the environment	0	1000
EX03479	NA	5fthf[e] <==>	E03479 <==>	NA	Exchange with the environment	0	1000
EX00750	NA	sprm[e] <==>	E00750 <==>	NA	Exchange with the environment	0	1000
EX00135	NA	his-L[e] <==>	E00135 <==>	NA	Exchange with the environment	0	1000
EX00940	NA	akgm[e] <==>	E00940 <==>	NA	Exchange with the environment	0	1000
EX04317	NA	ak2lgchol[e] <==>	E04317 <==>	NA	Exchange with the environment	0	1000
EX00942	NA	35cgmp[e] <==>	E00942 <==>	NA	Exchange with the environment	0	1000
RCC0019	6.4.1.2;6.3.4.14	[c] : accoa + atp + hco3 <==> adp + h + malcoa + pi	C00024 + C00002 + C00288 <==> C00008 + C00080 + C00083 + C00009	T28F3.5 | pod-2	Fatty acid biosynthesis	-1000	1000
RCC0020	2.3.1.85	[c] : accoa + (20) h + (7) malcoa + (14) nadph --> (7) co2 + (8) coa + (6) h2o + hdca + (14) nadp	C00024 + (20) C00080 + (7) C00083 + (14) C00005 --> (7) C00011 + (8) C00010 + (6) C00001 + C00249 + (14) C00006	fasn-1	Fatty acid biosynthesis	0	1000
RCC0145	2.3.1.85	[c] : accoa + (17) h + (6) malcoa + (12) nadph --> (6) co2 + (7) coa + (5) h2o + (12) nadp + ttdca	C00024 + (17) C00080 + (6) C00083 + (12) C00005 --> (6) C00011 + (7) C00010 + (5) C00001 + (12) C00006 + C06424	fasn-1	Fatty acid biosynthesis	0	1000
RM04738	4.2.1.17	[m] : 3hhdcoa <==> h2o + hdd2coa	M05258 <==> M00001 + M05272	(ech-6 | ech-7) | (ech-1.2 | ech-1.1) | ech-3	Fatty acid elongation	-1000	1000
RM04737	1.1.1.35;1.1.1.211	[m] : 3ohdcoa + h + nadh <==> 3hhdcoa + nad	M05259 + M00080 + M00004 <==> M05258 + M00003	(B0272.3 | F54C8.1 | ech-8) | (ech-1.2 | ech-1.1)	Fatty acid elongation	-1000	1000
RM03991	2.3.1.16	[m] : 3ohdcoa + coa <==> accoa + tdcoa	M05259 + M00010 <==> M00024 + M02593	B0303.3 | acaa-2	Fatty acid elongation	-1000	1000
RM04740	4.2.1.17	[m] : 3htdcoa <==> h2o + td2coa	M05260 <==> M00001 + M05273	(ech-6 | ech-7) | (ech-1.2 | ech-1.1) | ech-3	Fatty acid elongation	-1000	1000
RM04739	1.1.1.211;1.1.1.35	[m] : 3otdcoa + h + nadh <==> 3htdcoa + nad	M05261 + M00080 + M00004 <==> M05260 + M00003	(B0272.3 | F54C8.1 | ech-8 | ech-9 | hacd-1) | (ech-1.2 | ech-1.1)	Fatty acid elongation	-1000	1000
RM03858	2.3.1.16	[m] : 3otdcoa + coa <==> accoa + ddcacoa	M05261 + M00010 <==> M00024 + M01832	B0303.3 | acaa-2	Fatty acid elongation	-1000	1000
RM04170	4.2.1.17	[m] : 3hddcoa <==> dd2coa + h2o	M05262 <==> M03221 + M00001	(ech-6 | ech-7) | (ech-1.2 | ech-1.1) | ech-3	Fatty acid elongation	-1000	1000
RM04741	1.1.1.211;1.1.1.35	[m] : 3oddcoa + h + nadh <==> 3hddcoa + nad	M05263 + M00080 + M00004 <==> M05262 + M00003	(B0272.3 | F54C8.1 | ech-8 | ech-9 | hacd-1) | (ech-1.2 | ech-1.1)	Fatty acid elongation	-1000	1000
RM04742	2.3.1.16	[m] : 3oddcoa + coa <==> accoa + dcacoa	M05263 + M00010 <==> M00024 + M05274	B0303.3 | acaa-2	Fatty acid elongation	-1000	1000
RM04744	4.2.1.17	[m] : 3hdcoa <==> dc2coa + h2o	M05264 <==> M05275 + M00001	(ech-6 | ech-7) | (ech-1.2 | ech-1.1) | ech-3	Fatty acid elongation	-1000	1000
RM04743	1.1.1.211;1.1.1.35	[m] : 3odcoa + h + nadh <==> 3hdcoa + nad	M05265 + M00080 + M00004 <==> M05264 + M00003	(B0272.3 | F54C8.1 | ech-8 | ech-9 | hacd-1) | (ech-1.2 | ech-1.1)	Fatty acid elongation	-1000	1000
RM03778	2.3.1.16	[m] : 3odcoa + coa <==> accoa + occoa	M05265 + M00010 <==> M00024 + M01944	B0303.3 | acaa-2	Fatty acid elongation	-1000	1000
RM04746	4.2.1.17	[m] : 3hocoa <==> h2o + oc2coa	M05266 <==> M00001 + M05276	(ech-6 | ech-7) | (ech-1.2 | ech-1.1) | ech-3	Fatty acid elongation	-1000	1000
RM04745	1.1.1.211;1.1.1.35	[m] : 3oocoa + h + nadh <==> 3hocoa + nad	M05267 + M00080 + M00004 <==> M05266 + M00003	(B0272.3 | F54C8.1 | ech-8 | ech-9 | hacd-1) | (ech-1.2 | ech-1.1)	Fatty acid elongation	-1000	1000
RM04747	2.3.1.16	[m] : 3oocoa + coa <==> accoa + hxcoa	M05267 + M00010 <==> M00024 + M05270	B0303.3 | acaa-2	Fatty acid elongation	-1000	1000
RM04749	4.2.1.17	[m] : 3hhcoa <==> h2o + hx2coa	M05268 <==> M00001 + M05271	(ech-6 | ech-7) | (ech-1.2 | ech-1.1) | ech-3	Fatty acid elongation	-1000	1000
RM04748	1.1.1.211;1.1.1.35	[m] : 3ohcoa + h + nadh <==> 3hhcoa + nad	M05269 + M00080 + M00004 <==> M05268 + M00003	(B0272.3 | F54C8.1 | ech-8 | ech-9 | hacd-1) | (ech-1.2 | ech-1.1)	Fatty acid elongation	-1000	1000
RM01177	2.3.1.16;2.3.1.9	[m] : 3ohcoa + coa <==> accoa + btcoa	M05269 + M00010 <==> M00024 + M00136	(B0303.3 | acaa-2) | (T02G5.7 | kat-1)	Fatty acid elongation	-1000	1000
RM06985	1.3.1.38	[m] : h + hx2coa + nadph --> hxcoa + nadp	M00080 + M05271 + M00005 --> M05270 + M00006	mecr-1 | Y48A6B.9	Fatty acid elongation	0	1000
RM03776	1.3.1.38	[m] : h + nadph + oc2coa --> nadp + occoa	M00080 + M00005 + M05276 --> M00006 + M01944	mecr-1 | Y48A6B.9	Fatty acid elongation	0	1000
RM04753	1.3.1.38	[m] : dc2coa + h + nadph --> dcacoa + nadp	M05275 + M00080 + M00005 --> M05274 + M00006	mecr-1 | Y48A6B.9	Fatty acid elongation	0	1000
RM03856	1.3.1.38	[m] : dd2coa + h + nadph --> ddcacoa + nadp	M03221 + M00080 + M00005 --> M01832 + M00006	mecr-1 | Y48A6B.9	Fatty acid elongation	0	1000
RM03989	1.3.1.38	[m] : h + nadph + td2coa --> nadp + tdcoa	M00080 + M00005 + M05273 --> M00006 + M02593	mecr-1 | Y48A6B.9	Fatty acid elongation	0	1000
RM01278	1.3.1.38	[m] : h + hdd2coa + nadph --> nadp + pmtcoa	M00080 + M05272 + M00005 --> M00006 + M00154	mecr-1 | Y48A6B.9	Fatty acid elongation	0	1000
RC07758	2.3.1.199	[c] : malcoa + pmtcoa + h --> 3oodcoa + coa + co2	C00083 + C00154 + C00080 --> C16216 + C00010 + C00011	elo-1	Fatty acid elongation	0	1000
RC07759	1.1.1.330	[c] : 3oodcoa + nadph + h <==> 3hodcoa + nadp	C16216 + C00005 + C00080 <==> C16217 + C00006	let-767	Fatty acid elongation	-1000	1000
RC07760	4.2.1.134	[c] : 3hodcoa <==> h2o + od2coa	C16217 <==> C00001 + C16218	hpo-8	Fatty acid elongation	-1000	1000
RC07761	1.3.1.93	[c] : od2coa + nadph + h --> stcoa + nadp	C16218 + C00005 + C00080 --> C00412 + C00006	art-1	Fatty acid elongation	0	1000
RCC0124	2.3.1.199;1.1.1.330;4.2.1.134;1.3.1.93	[c] : (9) h + (3) malcoa + (6) nadph + stcoa --> (3) co2 + (3) coa + (3) h2o + (6) nadp + lgnccoa	(9) C00080 + (3) C00083 + (6) C00005 + C00412 --> (3) C00011 + (3) C00010 + (3) C00001 + (6) C00006 + CC0116	elo-1 & let-767 & hpo-8 & art-1	Fatty acid elongation	0	1000
RC01274	3.1.2.22	[c] : h2o + pmtcoa --> coa + h + hdca	C00001 + C00154 --> C00010 + C00080 + C00249	ppt-1	Fatty acid elongation	0	1000
RM00238	2.3.1.9	[m] : (2) accoa <==> coa + aacoa	(2) M00024 <==> M00010 + M00332	T02G5.7 | kat-1	Fatty acid metabolism	-1000	1000
RM03026	4.2.1.17	[m] : 3hbcoa <==> b2coa + h2o	M01144 <==> M00877 + M00001	(ech-6 | ech-7) | (ech-1.2 | ech-1.1) | ech-3	Fatty acid metabolism	-1000	1000
RM01975	1.1.1.35	[m] : aacoa + h + nadh <==> 3hbcoa + nad	M00332 + M00080 + M00004 <==> M01144 + M00003	B0272.3 | F54C8.1 | ech-8	Fatty acid metabolism	-1000	1000
RC01280	6.2.1.3	[c] : atp + coa + hdca --> amp + pmtcoa + ppi	C00002 + C00010 + C00249 --> C00020 + C00154 + C00013	acs-2 | acs-3 | acs-4 | acs-5 | acs-13 | acs-15 | acs-17 | acs-18	Fatty acid metabolism	0	1000
RM01282	1.3.8.7;1.3.8.9	[m] : etfox + pmtcoa <==> etfrd + hdd2coa	M04253 + M00154 <==> M04570 + M05272	(acdh-7 | acdh-8 | acdh-10) | acdh-12	Fatty acid metabolism	-1000	1000
RM03990	1.3.8.7;1.3.8.9	[m] : etfox + tdcoa <==> etfrd + td2coa	M04253 + M02593 <==> M04570 + M05273	(acdh-7 | acdh-8 | acdh-10) | acdh-12	Fatty acid metabolism	-1000	1000
RM03857	1.3.8.7	[m] : ddcacoa + etfox <==> dd2coa + etfrd	M01832 + M04253 <==> M03221 + M04570	(acdh-7 | acdh-8 | acdh-10)	Fatty acid metabolism	-1000	1000
RM04754	1.3.8.7	[m] : dcacoa + etfox <==> dc2coa + etfrd	M05274 + M04253 <==> M05275 + M04570	(acdh-7 | acdh-8 | acdh-10)	Fatty acid metabolism	-1000	1000
RM03777	1.3.8.7;1.3.8.1	[m] : etfox + occoa <==> etfrd + oc2coa	M04253 + M01944 <==> M04570 + M05276	(acdh-7 | acdh-8 | acdh-10) | (acdh-1 | acdh-2)	Fatty acid metabolism	-1000	1000
RM04751	1.3.8.7;1.3.8.1	[m] : etfox + hxcoa <==> etfrd + hx2coa	M04253 + M05270 <==> M04570 + M05271	(acdh-7 | acdh-8 | acdh-10) | (acdh-1 | acdh-2)	Fatty acid metabolism	-1000	1000
RM01175	1.3.8.7;1.3.8.1	[m] : btcoa + etfox <==> b2coa + etfrd	M00136 + M04253 <==> M00877 + M04570	(acdh-7 | acdh-8 | acdh-10) | (acdh-1 | acdh-2)	Fatty acid metabolism	-1000	1000
RM01923	2.3.1.21	[m] : coa + pmtcrn --> crn + pmtcoa	M00010 + M02990 --> M00318 + M00154	cpt-2	Fatty acid metabolism	0	1000
RC01923	2.3.1.21	[c] : crn + pmtcoa --> coa + pmtcrn	C00318 + C00154 --> C00010 + C02990	cpt-1 | cpt-3 | cpt-4 | cpt-5 | cpt-6	Fatty acid metabolism	0	1000
RCC0055	6.2.1.3	[c] : atp + coa + ddca --> amp + ddcacoa + ppi	C00002 + C00010 + C02679 --> C00020 + C01832 + C00013	acs-2 | acs-3 | acs-4 | acs-5 | acs-13 | acs-15 | acs-17 | acs-18	Fatty acid metabolism	0	1000
RCC0056	6.2.1.3	[c] : atp + coa + ttdca --> amp + ppi + tdcoa	C00002 + C00010 + C06424 --> C00020 + C00013 + C02593	acs-2 | acs-3 | acs-4 | acs-5 | acs-13 | acs-15 | acs-17 | acs-18	Fatty acid metabolism	0	1000
RC01704	1.2.1.48	[c] : m15hxdcal + nad + h2o <==> fa17p0iso + nadh + (2) h	CC0209 + C00003 + C00001 <==> CC0071 + C00004 + (2) C00080	alh-4	Fatty acid metabolism	-1000	1000
RCC0101	6.2.1.3	[c] : atp + coa + fa15p0iso --> amp + ppi + fa15p0isocoa	C00002 + C00010 + CC0070 --> C00020 + C00013 + CC0094	acs-2 | acs-3 | acs-4 | acs-5 | acs-13 | acs-15 | acs-17 | acs-18	Fatty acid metabolism	0	1000
RCC0102	6.2.1.3	[c] : atp + coa + fa17p0iso --> amp + ppi + fa17p0isocoa	C00002 + C00010 + CC0071 --> C00020 + C00013 + CC0095	acs-2 | acs-3 | acs-4 | acs-5 | acs-13 | acs-15 | acs-17 | acs-18	Fatty acid metabolism	0	1000
RC01998	1.1.1.192	[c] : alkylR1oh + h2o + (2) nad <==> Rtotal7 + (2) nadh + (3) h	C00339 + C00001 + (2) C00003 <==> CC0122 + (2) C00004 + (3) C00080	fard-1	Fatty acid metabolism	-1000	1000
RCC0127	6.2.1.3	[c] : atp + coa + Rtotal6 --> amp + ppi + Rtotal6coa	C00002 + C00010 + CC0133 --> C00020 + C00013 + CC0123	acs-2 | acs-3 | acs-4 | acs-5 | acs-13 | acs-15 | acs-17 | acs-18	Fatty acid metabolism	0	1000
RCC0128	6.2.1.3	[c] : atp + coa + Rtotal --> amp + ppi + Rtotalcoa	C00002 + C00010 + C00162 --> C00020 + C00013 + C00040	acs-2 | acs-3 | acs-4 | acs-5 | acs-13 | acs-15 | acs-17 | acs-18	Fatty acid metabolism	0	1000
RCC0129	6.2.1.3	[c] : atp + coa + Rtotal3 --> amp + ppi + Rtotal3coa	C00002 + C00010 + CC0087 --> C00020 + C00013 + CC0003	acs-2 | acs-3 | acs-4 | acs-5 | acs-13 | acs-15 | acs-17 | acs-18	Fatty acid metabolism	0	1000
RC00238	2.3.1.9	[c] : (2) accoa <==> coa + aacoa	(2) C00024 <==> C00010 + C00332	T02G5.7	Fatty acid metabolism	-1000	1000
RCC0130	6.2.1.3	[c] : atp + coa + vacc --> amp + ppi + vacccoa	C00002 + C00010 + CC0135 --> C00020 + C00013 + CC0068	acs-2 | acs-3 | acs-4 | acs-5 | acs-13 | acs-15 | acs-17 | acs-18	Fatty acid metabolism	0	1000
RCC0147	6.2.1.3	[c] : atp + coa + fa16p1n7 --> amp + ppi + fa16p1n7coa	C00002 + C00010 + CC0077 --> C00020 + C00013 + CC0067	acs-2 | acs-3 | acs-4 | acs-5 | acs-13 | acs-15 | acs-17 | acs-18	Fatty acid metabolism	0	1000
RCC0148	6.2.1.3	[c] : atp + coa + fa17c9 --> amp + ppi + fa17c9coa	C00002 + C00010 + CC0078 --> C00020 + C00013 + CC0098	acs-2 | acs-3 | acs-4 | acs-5 | acs-13 | acs-15 | acs-17 | acs-18	Fatty acid metabolism	0	1000
RCC0149	6.2.1.3	[c] : atp + coa + fa19c11 --> amp + ppi + fa19c11coa	C00002 + C00010 + CC0079 --> C00020 + C00013 + CC0099	acs-2 | acs-3 | acs-4 | acs-5 | acs-13 | acs-15 | acs-17 | acs-18	Fatty acid metabolism	0	1000
RCC0150	6.2.1.3	[c] : atp + coa + Rtotal2 --> amp + ppi + Rtotal2coa	C00002 + C00010 + CC0001 --> C00020 + C00013 + CC0002	acs-2 | acs-3 | acs-4 | acs-5 | acs-13 | acs-15 | acs-17 | acs-18	Fatty acid metabolism	0	1000
RCC0151	6.2.1.3	[c] : atp + coa + Rtotal4 --> amp + ppi + Rtotal4coa	C00002 + C00010 + CC0083 --> C00020 + C00013 + CC0084	acs-2 | acs-3 | acs-4 | acs-5 | acs-13 | acs-15 | acs-17 | acs-18	Fatty acid metabolism	0	1000
RCC0152	6.2.1.3	[c] : atp + coa + Rtotal5 --> amp + ppi + Rtotal5coa	C00002 + C00010 + CC0085 --> C00020 + C00013 + CC0086	acs-2 | acs-3 | acs-4 | acs-5 | acs-13 | acs-15 | acs-17 | acs-18	Fatty acid metabolism	0	1000
RC01975	1.1.1.35	[c] : aacoa + h + nadh <==> 3hbcoa + nad	C00332 + C00080 + C00004 <==> C01144 + C00003	F54C8.1 | ech-8 | ech-9 | hacd-1	Fatty acid metabolism	-1000	1000
DMN0030	NA	fa16p1n7[c] -->	CC0077 -->	NA	Fatty acid metabolism	0	1000
DMN0031	NA	fa17c9[c] -->	CC0078 -->	NA	Fatty acid metabolism	0	1000
DMN0032	NA	fa19c11[c] -->	CC0079 -->	NA	Fatty acid metabolism	0	1000
RMC0023	6.3.2.17	[m] : (4) atp + (4) glu-L + thf --> 5thf + (4) adp + (4) h + (4) pi	(4) M00002 + (4) M00025 + M00101 --> MC0004 + (4) M00008 + (4) M00080 + (4) M00009	F25B5.6	Folate biosynthesis	0	1000
RMC0024	6.3.2.17	[m] : (2) atp + (2) glu-L + 5thf --> 7thf + (2) adp + (2) h + (2) pi	(2) M00002 + (2) M00025 + MC0004 --> MC0005 + (2) M00008 + (2) M00080 + (2) M00009	F25B5.6	Folate biosynthesis	0	1000
RC00424	3.5.4.16	[c] : gtp + h2o --> ahdt + for + h	C00044 + C00001 --> C04895 + C00058 + C00080	cat-4	Folate biosynthesis	0	1000
RC04286	4.2.3.12	[c] : ahdt --> 6pthp + pppi	C04895 --> C03684 + C00536	ptps-1	Folate biosynthesis	0	1000
RC01793	1.5.1.34	[c] : dhbpt + h + nadh --> nad + thbpt	C00268 + C00080 + C00004 --> C00003 + C00272	qdpr-1	Folate biosynthesis	0	1000
RC01794	1.5.1.34	[c] : dhbpt + h + nadph --> nadp + thbpt	C00268 + C00080 + C00005 --> C00006 + C00272	qdpr-1	Folate biosynthesis	0	1000
RC04620	3.1.3.1	[c] : ahdt + (3) h2o --> dhnpt + (2) h + (3) pi	C04895 + (3) C00001 --> C04874 + (2) C00080 + (3) C00009	Y105C5B.3	Folate biosynthesis	0	1000
RCC0157	1.1.1.153	[c] : 6pthp + (2) h + (2) nadph --> (2) nadp + thbpt	C03684 + (2) C00080 + (2) C00005 --> (2) C00006 + C00272	Unknown	Folate biosynthesis	0	1000
RC09394	4.1.99.18	[c] : gtp --> cpmp + ppi	C00044 --> C18239 + C00013	F49E2.1 | F49H6.5	Folate biosynthesis	0	1000
DMN0046	NA	7thf[c] -->	CC0005 -->	NA	Folate biosynthesis	0	1000
DMN0047	NA	7thf[m] -->	MC0005 -->	NA	Folate biosynthesis	0	1000
DMN0077	NA	dhnpt[c] -->	C04874 -->	NA	Folate biosynthesis	0	1000
RC01819	5.3.1.8	[c] : man6p <==> f6p	C00275 <==> C00085	C05C8.7 | ZK632.4	Fructose and mannose metabolism	-1000	1000
RC01326	2.7.1.1	[c] : atp + man --> adp + h + man6p	C00002 + C00159 --> C00008 + C00080 + C00275	hxk-1 | hxk-2 | hxk-3	Fructose and mannose metabolism	0	1000
RC02731	3.1.3.46	[c] : f26bp + h2o --> f6p + pi	C00665 + C00001 --> C00085 + C00009	pfkb-1.1 | pfkb-1.2	Fructose and mannose metabolism	0	1000
RC00867	2.7.1.1	[c] : atp + fru --> adp + f6p + h	C00002 + C00095 --> C00008 + C00085 + C00080	hxk-1 | hxk-2 | hxk-3	Fructose and mannose metabolism	0	1000
RC00875	1.1.1.14	[c] : nad + sbt-D <==> fru + h + nadh	C00003 + C00794 <==> C00095 + C00080 + C00004	R04B5.5 | R04B5.6	Fructose and mannose metabolism	-1000	1000
RC01787	1.1.1.21	[c] : glc-D + h + nadph <==> nadp + sbt-D	C00031 + C00080 + C00005 <==> C00006 + C00794	Y39G8B.1	Fructose and mannose metabolism	-1000	1000
RC01818	5.4.2.8	[c] : man1p <==> man6p	C00636 <==> C00275	F52B11.2	Fructose and mannose metabolism	-1000	1000
RC00885	2.7.7.13	[c] : gtp + h + man1p <==> gdpmann + ppi	C00044 + C00080 + C00636 <==> C00096 + C00013	tag-335 | Y47D9A.1	Fructose and mannose metabolism	-1000	1000
RC00888	4.2.1.47	[c] : gdpmann --> gdpddman + h2o	C00096 --> C01222 + C00001	bre-1 | gmd-2	Fructose and mannose metabolism	0	1000
RC05692	1.1.1.271	[c] : gdpddman + h + nadph <==> gdpfuc + nadp	C01222 + C00080 + C00005 <==> C00325 + C00006	ger-1	Fructose and mannose metabolism	-1000	1000
RC02732	2.7.1.105	[c] : atp + f6p --> adp + f26bp + h	C00002 + C00085 --> C00008 + C00665 + C00080	pfkb-1.2 | pfkb-1.1	Fructose and mannose metabolism	0	1000
RC09752	2.7.7.78	[c] : gdpg + pi <==> g1p + gdp + h	C00394 + C00009 <==> C00103 + C00035 + C00080	mcp-1	Fructose and mannose metabolism	-1000	1000
RCC0139	2.7.7.13	[c] : gtp + h + g1p <==> gdpg + ppi	C00044 + C00080 + C00103 <==> C00394 + C00013	tag-335 | Y47D9A.1	Fructose and mannose metabolism	-1000	1000
RC01951	2.7.7.30	[c] : h + fuc1p-L + gtp <==> gdpfuc + ppi	C00080 + C02985 + C00044 <==> C00325 + C00013	K03H1.13	Fructose and mannose metabolism	-1000	1000
RC03161	2.7.1.52	[c] : atp + fuc-L --> adp + fuc1p-L + h	C00002 + C01019 --> C00008 + C02985 + C00080	C26D10.4	Fructose and mannose metabolism	0	1000
SNK0101	NA	fuc-L[c] <==>	C01019 <==>	NA	Fructose and mannose metabolism	0	1000
RC01092	2.7.1.6	[c] : atp + gal --> adp + gal1p + h	C00002 + C00124 --> C00008 + C00446 + C00080	tag-96	Galactose metabolism	0	1000
RC00955	2.7.7.12	[c] : gal1p + udpg <==> g1p + udpgal	C00446 + C00029 <==> C00103 + C00052	ZK1058.3	Galactose metabolism	-1000	1000
RC00291	5.1.3.2	[c] : udpg <==> udpgal	C00029 <==> C00052	gale-1	Galactose metabolism	-1000	1000
RC01093	1.1.1.21	[c] : gal + h + nadh <==> galt + nad	C00124 + C00080 + C00004 <==> C01697 + C00003	Y39G8B.1	Galactose metabolism	-1000	1000
RC01095	1.1.1.21	[c] : gal + h + nadph <==> galt + nadp	C00124 + C00080 + C00005 <==> C01697 + C00006	Y39G8B.1	Galactose metabolism	-1000	1000
RC00801	3.2.1.20	[c] : h2o + sucr --> fru + glc-D	C00001 + C00089 --> C00095 + C00031	aagr-1 | aagr-2	Galactose metabolism	0	1000
RC01100	3.2.1.23	[c] : h2o + lcts --> gal + glc-D	C00001 + C00243 --> C00124 + C00031	bgal-1	Galactose metabolism	0	1000
RC01101	3.2.1.22	[c] : melib + h2o --> gal + glc-D	C05402 + C00001 --> C00124 + C00031	gana-1	Galactose metabolism	0	1000
RC01103	3.2.1.22	[c] : raffin + h2o --> gal + sucr	C00492 + C00001 --> C00124 + C00089	gana-1	Galactose metabolism	0	1000
RC03634	3.2.1.22	[c] : stachyose + h2o <==> raffin + gal	C01613 + C00001 <==> C00492 + C00124	gana-1	Galactose metabolism	-1000	1000
TCE5092	NA	galt[c] <==> galt[e]	C01697 <==> E01697	ND	Galactose metabolism	-1000	1000
RC00494	3.4.19.13	[c] : gthrd + h2o <==> cgly + glu-L	C00051 + C00001 <==> C01419 + C00025	C53D5.5 | H14N18.4 | T03D8.6 | T19H12.6 | Y7A9A.1 | Y97E10AR.2	Glutathione metabolism	-1000	1000
RC01262	2.3.2.2	[c] : ala-L + gthrd --> cgly + gluala	C00041 + C00051 --> C01419 + C03740	C53D5.5 | H14N18.4 | T03D8.6 | T19H12.6 | Y7A9A.1 | Y97E10AR.2	Glutathione metabolism	0	1000
RC03749	2.3.2.4	[c] : gluala --> 5oxpro + ala-L	C03740 --> C01879 + C00041	C44B7.7	Glutathione metabolism	0	1000
RC00251	3.5.2.9	[c] : 5oxpro + atp + (2) h2o --> adp + glu-L + h + pi	C01879 + C00002 + (2) C00001 --> C00008 + C00025 + C00080 + C00009	Y38F2AR.12	Glutathione metabolism	0	1000
RC00894	6.3.2.2	[c] : atp + cys-L + glu-L --> adp + glucys + h + pi	C00002 + C00097 + C00025 --> C00008 + C00669 + C00080 + C00009	gcs-1 | E01A2.1	Glutathione metabolism	0	1000
RC00497	6.3.2.3	[c] : atp + glucys + gly --> adp + gthrd + h + pi	C00002 + C00669 + C00037 --> C00008 + C00051 + C00080 + C00009	gss-1	Glutathione metabolism	0	1000
RC00899	3.4.11.1;3.4.11.2	[c] : cgly + h2o --> cys-L + gly	C01419 + C00001 --> C00097 + C00037	(lap-1 | lap-2) | T07F10.1	Glutathione metabolism	0	1000
RC00115	1.8.1.7	[c] : gthox + h + nadph --> (2) gthrd + nadp	C00127 + C00080 + C00005 --> (2) C00051 + C00006	gsr-1	Glutathione metabolism	0	1000
RC00274	1.11.1.9	[c] : (2) gthrd + h2o2 <==> gthox + (2) h2o	(2) C00051 + C00027 <==> C00127 + (2) C00001	gpx-1 | gpx-2 | gpx-3 | gpx-4 | gpx-5 | gpx-7 | gpx-8	Glutathione metabolism	-1000	1000
RC02743	2.3.2.4	[c] : glucys --> 5oxpro + cys-L	C00669 --> C01879 + C00097	C44B7.7	Glutathione metabolism	0	1000
RM00115	1.8.1.7	[m] : gthox + h + nadph --> (2) gthrd + nadp	M00127 + M00080 + M00005 --> (2) M00051 + M00006	trxr-2	Glutathione metabolism	0	1000
RC01108	1.8.5.1	[c] : dhdascb + (2) gthrd --> ascb-L + gthox	C05422 + (2) C00051 --> C00072 + C00127	Unknown	Glutathione metabolism	0	1000
RC02577	1.1.1.21	[c] : 12ppd-R + nadp <==> lald-D + nadph + h	C00583 + C00006 <==> C05999 + C00005 + C00080	Y39G8B.1	Glycerolipid metabolism	-1000	1000
RC00851	2.3.1.15	[c] : Rtotalcoa + glyc3p --> alpa_pl + coa	C00040 + C00093 --> C00681 + C00010	acl-6 | (acl-4 | acl-5)	Glycerolipid metabolism	0	1000
RC02241	2.3.1.51	[c] : Rtotal2coa + alpa_pl --> coa + pa_pl	CC0002 + C00681 --> C00010 + C00416	[(acl-8 | acl-9 | bus-18) | (acl-1 | acl-2) | (mboa-3 | mboa-4)] | acl-11	Glycerolipid metabolism	0	1000
RC02239	3.1.3.4	[c] : h2o + pa_pl --> dag_pl + pi	C00001 + C00416 --> C00641 + C00009	(F13E6.5 | F53C3.13 | T28D9.3) | lpin-1	Glycerolipid metabolism	0	1000
RC02240	2.7.1.107	[c] : atp + dag_pl --> adp + h + pa_pl	C00002 + C00641 --> C00008 + C00080 + C00416	dgk-1 | dgk-2 | dgk-3 | dgk-4 | dgk-5	Glycerolipid metabolism	0	1000
RC01752	1.2.1.3	[c] : glyald + h2o + nad <==> glyc-R + (2) h + nadh	C00577 + C00001 + C00003 <==> C00258 + (2) C00080 + C00004	(alh-2 | alh-4) | (alh-11 | alh-12)	Glycerolipid metabolism	-1000	1000
RC01036	1.1.1.21	[c] : glyald + h + nadh <==> glyc + nad	C00577 + C00080 + C00004 <==> C00116 + C00003	Y39G8B.1	Glycerolipid metabolism	-1000	1000
RC01041	1.1.1.21	[c] : glyald + h + nadph <==> glyc + nadp	C00577 + C00080 + C00005 <==> C00116 + C00006	Y39G8B.1 | C56G3.2	Glycerolipid metabolism	-1000	1000
RC00847	2.7.1.30	[c] : atp + glyc --> adp + glyc3p + h	C00002 + C00116 --> C00008 + C00093 + C00080	R11F4.1	Glycerolipid metabolism	0	1000
RC02251	2.3.1.20	[c] : Rtotal3coa + dag_tag --> coa + tag	CC0003 + CC0082 --> C00010 + C00422	mboa-2	Glycerolipid metabolism	0	1000
RC01011	2.7.1.29	[c] : atp + dha --> adp + dhap + h	C00002 + C00184 --> C00008 + C00111 + C00080	W02H5.8	Glycerolipid metabolism	0	1000
RC01351	3.1.1.23	[c] : h2o + mag <==> Rtotal4 + glyc + h	C00001 + C01885 <==> CC0083 + C00116 + C00080	abhd-12	Glycerolipid metabolism	-1000	1000
RC03755	2.3.1.22	[c] : Rtotal5coa + mag --> coa + dag_tag	CC0086 + C01885 --> C00010 + CC0082	[(K07B1.4 | Y53G8B.2) | dgtr-1] | dgat-2	Glycerolipid metabolism	0	1000
RCC0079	2.3.1.15	[c] : Rtotal4coa + glyc3p --> alpa_tag + coa	CC0084 + C00093 --> CC0081 + C00010	acl-6 | (acl-4 | acl-5)	Glycerolipid metabolism	0	1000
RCC0080	2.3.1.51	[c] : Rtotal5coa + alpa_tag --> coa + pa_tag	CC0086 + CC0081 --> C00010 + CC0080	[(acl-8 | acl-9 | bus-18) | (acl-1 | acl-2) | (mboa-3 | mboa-4)] | acl-11	Glycerolipid metabolism	0	1000
RCC0081	3.1.3.4	[c] : h2o + pa_tag --> dag_tag + pi	C00001 + CC0080 --> CC0082 + C00009	(F13E6.5 | F53C3.13 | T28D9.3) | lpin-1	Glycerolipid metabolism	0	1000
RCC0082	2.7.1.107	[c] : atp + dag_tag --> adp + h + pa_tag	C00002 + CC0082 --> C00008 + C00080 + CC0080	dgk-1 | dgk-2 | dgk-3 | dgk-4 | dgk-5	Glycerolipid metabolism	0	1000
RC02250	3.1.1.3;3.1.1.79	[c] : tag + h2o --> dag_tag + Rtotal3 + h	C00422 + C00001 --> CC0082 + CC0087 + C00080	atgl-1 | hosl-1	Glycerolipid metabolism	0	1000
RC02687	3.1.1.3;3.1.1.79	[c] : dag_tag + h2o --> Rtotal5 + h + mag	CC0082 + C00001 --> CC0085 + C00080 + C01885	atgl-1 | hosl-1	Glycerolipid metabolism	0	1000
RC02757	2.7.1.94	[c] : atp + mag --> adp + alpa_tag + h	C00002 + C01885 --> C00008 + CC0081 + C00080	F52C9.3	Glycerolipid metabolism	0	1000
SNK0014	NA	tag[c] <==>	C00422 <==>	NA	Glycerolipid metabolism	0	1000
RC01010	3.1.3.1;3.1.3.2	[c] : dhap + h2o --> dha + pi	C00111 + C00001 --> C00184 + C00009	Y105C5B.3 | [(F26C11.1 | ZK792.1 | pho-10 | pho-11) | (pho-14 | pho-5 | pho-8) | Y94H6A.7 | F02E9.7] | (C27A2.12 | acp-2 | acp-3 | acp-7 | pho-1 | pho-12 | pho-4 | pho-6 | pho-7 | pho-9)	Glycerolipid metabolism (indirect)	0	1000
RC00842	1.1.1.8	[c] : dhap + h + nadh <==> glyc3p + nad	C00111 + C00080 + C00004 <==> C00093 + C00003	gpdh-1	Glycerophospholipid metabolism	-1000	1000
RM00842	1.1.1.8	[m] : dhap + h + nadh <==> glyc3p + nad	M00111 + M00080 + M00004 <==> M00093 + M00003	gpdh-2	Glycerophospholipid metabolism	-1000	1000
RC01013	2.3.1.42	[c] : Rtotalcoa + dhap --> adhap + coa	C00040 + C00111 --> C03372 + C00010	acl-7	Glycerophospholipid metabolism	0	1000
RC01310	3.1.4.4	[c] : h2o + pchol --> chol + h + pa_pl	C00001 + C00157 --> C00114 + C00080 + C00416	pld-1 | (F09G2.8 | T05C3.6 | Y51A2D.13)	Glycerophospholipid metabolism	0	1000
RC01315	3.1.1.4	[c] : h2o + pchol --> Rtotal2 + h + lpchol	C00001 + C00157 --> CC0001 + C00080 + C04230	ipla-1 | ipla-2 | ipla-3 | ipla-4 | ipla-5 | ipla-6 | ipla-7 | C07E3.9 | Y69A2AL.2	Glycerophospholipid metabolism	0	1000
RC01318	2.3.1.23	[c] : Rtotal2coa + lpchol <==> coa + pchol	CC0002 + C04230 <==> C00010 + C00157	mboa-6	Glycerophospholipid metabolism	-1000	1000
RC02746	3.1.1.5	[c] : h2o + lpchol --> Rtotal + g3pc + h	C00001 + C04230 --> C00162 + C00670 + C00080	ZK370.4 | C27A7.5 | M05B5.4 | ath-1	Glycerophospholipid metabolism	0	1000
RC01030	3.1.4.46	[c] : g3pc + h2o --> chol + glyc3p + h	C00670 + C00001 --> C00114 + C00093 + C00080	T12B3.3 | T22G5.1 | ZC155.4	Glycerophospholipid metabolism	0	1000
RC01023	2.3.1.6	[c] : accoa + chol <==> ach + coa	C00024 + C00114 <==> C01996 + C00010	cha-1	Glycerophospholipid metabolism	-1000	1000
RC01026	3.1.1.7	[c] : ach + h2o --> ac + chol + h	C01996 + C00001 --> C00033 + C00114 + C00080	ace-1 | ace-2 | ace-4	Glycerophospholipid metabolism	0	1000
RC01021	2.7.1.32	[c] : atp + chol --> adp + cholp + h	C00002 + C00114 --> C00008 + C00588 + C00080	(cka-1 | cka-2 | ckb-1 | ckb-2 | ckb-3) | ckb-4	Glycerophospholipid metabolism	0	1000
RC01890	2.7.7.15	[c] : cholp + ctp + h <==> cdpchol + ppi	C00588 + C00063 + C00080 <==> C00307 + C00013	pcyt-1	Glycerophospholipid metabolism	-1000	1000
RC02057	2.7.8.1	[c] : cdpea + dag_pl <==> cmp + h + pe	C00570 + C00641 <==> C00055 + C00080 + C00350	F54D7.2 | cept-2	Glycerophospholipid metabolism	-1000	1000
RM02055	4.1.1.65	[m] : h + ps --> co2 + pe	M00080 + M02737 --> M00011 + M00350	psd-1	Glycerophospholipid metabolism	0	1000
RC07377	2.7.8.-	[c] : pchol + ser-L <==> chol + ps	C00157 + C00065 <==> C00114 + C02737	pssy-1	Glycerophospholipid metabolism	-1000	1000
RC09035	2.3.1.-	[c] : Rtotal2coa + acg3ps <==> coa + ps	CC0002 + C18125 <==> C00010 + C02737	mboa-6 | mboa-3 | mboa-4	Glycerophospholipid metabolism	-1000	1000
RC02038	2.7.7.14	[c] : ctp + ethamp + h <==> cdpea + ppi	C00063 + C00346 + C00080 <==> C00570 + C00013	C39D10.3 | Y37E3.11	Glycerophospholipid metabolism	-1000	1000
RC01468	2.7.1.82	[c] : atp + etha --> adp + ethamp + h	C00002 + C00189 --> C00008 + C00346 + C00080	ckc-1 | (cka-1 | cka-2 | ckb-1 | ckb-2 | ckb-3)	Glycerophospholipid metabolism	0	1000
RC01470	3.1.4.46	[c] : g3pe + h2o --> etha + glyc3p + h	C01233 + C00001 --> C00189 + C00093 + C00080	T12B3.3 | T22G5.1 | ZC155.4	Glycerophospholipid metabolism	0	1000
RC03416	3.1.1.5	[c] : h2o + acg3pe --> Rtotal + g3pe + h	C00001 + C04438 --> C00162 + C01233 + C00080	ZK370.4 | C27A7.5 | ath-1	Glycerophospholipid metabolism	0	1000
RC02053	3.1.1.4	[c] : pe + h2o --> Rtotal2 + acg3pe + h	C00350 + C00001 --> CC0001 + C04438 + C00080	ipla-1 | ipla-2 | ipla-3 | ipla-4 | ipla-5 | ipla-6 | ipla-7 | C07E3.9 | Y69A2AL.2	Glycerophospholipid metabolism	0	1000
RC04480	2.3.1.23	[c] : Rtotal2coa + acg3pe <==> coa + pe	CC0002 + C04438 <==> C00010 + C00350	mboa-6 | (mboa-3 | mboa-4)	Glycerophospholipid metabolism	-1000	1000
RC02051	3.1.4.4	[c] : pe + h2o <==> etha + pa_pl + h	C00350 + C00001 <==> C00189 + C00416 + C00080	pld-1 | (F09G2.8 | T05C3.6 | Y51A2D.13)	Glycerophospholipid metabolism	-1000	1000
RC01799	2.7.7.41	[c] : ctp + h + pa_pl <==> cdpdag + ppi	C00063 + C00080 + C00416 <==> C00269 + C00013	cdgs-1	Glycerophospholipid metabolism	-1000	1000
RC01801	2.7.8.5	[c] : cdpdag + glyc3p <==> cmp + h + pgp	C00269 + C00093 <==> C00055 + C00080 + C03892	pgs-1	Glycerophospholipid metabolism	-1000	1000
RC02030	2.7.8.-	[c] : cdpdag + pglyc <==> clpn + cmp + h	C00269 + C00344 <==> C05980 + C00055 + C00080	crls-1	Glycerophospholipid metabolism	-1000	1000
RC09036	2.3.1.-	[c] : Rtotal2coa + lpglyc <==> coa + pglyc	CC0002 + C18126 <==> C00010 + C00344	acl-8 | acl-9 | bus-18 | acl-14 | acl-13	Glycerophospholipid metabolism	-1000	1000
RC01321	2.7.8.2	[c] : cdpchol + dag_pl <==> cmp + h + pchol	C00307 + C00641 <==> C00055 + C00080 + C00157	cept-2	Glycerophospholipid metabolism	-1000	1000
RC02037	2.1.1.103	[c] : amet + ethamp --> ahcys + methamp + h	C00019 + C00346 --> C00021 + C01210 + C00080	pmt-1	Glycerophospholipid metabolism	0	1000
RCC0021	2.1.1.103	[c] : (2) amet + methamp --> (2) ahcys + cholp + (2) h	(2) C00019 + C01210 --> (2) C00021 + C00588 + (2) C00080	pmt-2	Glycerophospholipid metabolism	0	1000
RC02029	3.1.3.27	[c] : h2o + pgp --> pglyc + pi	C00001 + C03892 --> C00344 + C00009	ND	Glycerophospholipid metabolism	0	1000
RM08657	1.1.5.3	q[m] + glyc3p[c] --> dhap[c] + qh2[m]	M00399 + C00093 --> C00111 + M00390	T25G3.4 | Y50E8A.6	Glycerophospholipid metabolism	0	1000
RC02055	4.1.1.65	[c] : h + ps --> co2 + pe	C00080 + C02737 --> C00011 + C00350	psd-1	Glycerophospholipid metabolism	0	1000
RC00748	4.2.3.2	[c] : ethamp + h2o --> acald + nh4 + pi	C00346 + C00001 --> C00084 + C00014 + C00009	T01B11.2	Glycerophospholipid metabolism	0	1000
RC01514	2.7.1.31	[c] : atp + glyc-R --> 3pg + adp + h	C00002 + C00258 --> C00197 + C00008 + C00080	C13B9.2	Glycine, serine and threonine metabolism	0	1000
RC01513	1.1.1.95	[c] : 3pg + nad <==> 3php + h + nadh	C00197 + C00003 <==> C03232 + C00080 + C00004	C31C9.2	Glycine, serine and threonine metabolism	-1000	1000
RC04173	2.6.1.52	[c] : 3php + glu-L <==> akg + pser-L	C03232 + C00025 <==> C00026 + C01005	F26H9.5	Glycine, serine and threonine metabolism	-1000	1000
RC00582	3.1.3.3	[c] : h2o + pser-L --> pi + ser-L	C00001 + C01005 --> C00009 + C00065	Y62E10A.13	Glycine, serine and threonine metabolism	0	1000
RC00585	2.6.1.51	[c] : pyr + ser-L <==> ala-L + hpyr	C00022 + C00065 <==> C00041 + C00168	agxt-1	Glycine, serine and threonine metabolism	-1000	1000
RC00220	4.3.1.19	[c] : ser-L --> nh4 + pyr	C00065 --> C00014 + C00022	K01C8.1 | Y51H7C.9	Glycine, serine and threonine metabolism	0	1000
RC00996	4.3.1.19	[c] : thr-L --> 2obut + nh4	C00188 --> C00109 + C00014	K01C8.1 | Y51H7C.9	Glycine, serine and threonine metabolism	0	1000
RM00945	2.1.2.1	[m] : ser-L + thf <==> gly + h2o + mlthf	M00065 + M00101 <==> M00037 + M00001 + M00143	mel-32	Glycine, serine and threonine metabolism	-1000	1000
RM04125	2.1.2.10	[m] : alpro + thf <==> dhlpro + mlthf + nh4	M01242 + M00101 <==> M02972 + M00143 + M00014	gcst-1 & (gcsh-1 | gcsh-2)	Glycine, serine and threonine metabolism	-1000	1000
RM03425	1.4.4.2	[m] : gly + h + lpro <==> alpro + co2	M00037 + M00080 + M02051 <==> M01242 + M00011	gldc-1 & (gcsh-1 | gcsh-2)	Glycine, serine and threonine metabolism	-1000	1000
RM03815	1.8.1.4	[m] : dhlpro + nad <==> h + lpro + nadh	M02972 + M00003 <==> M00080 + M02051 + M00004	dld-1 & (gcsh-1 | gcsh-2)	Glycine, serine and threonine metabolism	-1000	1000
RC00366	1.4.3.3	[c] : gly + h2o + o2 --> glx + h2o2 + nh4	C00037 + C00001 + C00007 --> C00048 + C00027 + C00014	daao-1	Glycine, serine and threonine metabolism	0	1000
RC01290	4.2.1.22	[c] : hcys-L + ser-L <==> cyst-L + h2o	C00155 + C00065 <==> C02291 + C00001	cbs-1 | cbs-2	Glycine, serine and threonine metabolism	-1000	1000
RC01001	4.4.1.1	[c] : cyst-L + h2o --> 2obut + cys-L + nh4	C02291 + C00001 --> C00109 + C00097 + C00014	cbl-1 | cth-1 | cth-2	Glycine, serine and threonine metabolism	0	1000
RM02565	1.2.1.8	[m] : betald + h2o + nad --> glyb + (2) h + nadh	M00576 + M00001 + M00003 --> M00719 + (2) M00080 + M00004	alh-9	Glycine, serine and threonine metabolism	0	1000
RM01025	1.1.99.1	[m] : chol + fad <==> betald + fadh2	M00114 + M00016 <==> M00576 + M01352	C34C6.4	Glycine, serine and threonine metabolism	-1000	1000
RC00751	4.1.2.5	[c] : thr-L <==> acald + gly	C00188 <==> C00084 + C00037	R102.4	Glycine, serine and threonine metabolism	-1000	1000
RC06171	4.1.2.5	[c] : athr-L <==> acald + gly	C05519 <==> C00084 + C00037	R102.4	Glycine, serine and threonine metabolism	-1000	1000
RM00371	2.3.1.29	[m] : accoa + gly <==> 2aobut + coa	M00024 + M00037 <==> M03508 + M00010	T25B9.1	Glycine, serine and threonine metabolism	-1000	1000
RM01465	1.1.1.103	[m] : nad + thr-L <==> 2aobut + h + nadh	M00003 + M00188 <==> M03508 + M00080 + M00004	F08F3.4	Glycine, serine and threonine metabolism	-1000	1000
RM00585	2.6.1.51	[c] : pyr + ser-L <==> ala-L + hpyr	M00022 + M00065 <==> M00041 + M00168	agxt-1	Glycine, serine and threonine metabolism	-1000	1000
RM00751	4.1.2.5	[m] : thr-L <==> acald + gly	M00188 <==> M00084 + M00037	R102.4	Glycine, serine and threonine metabolism	-1000	1000
RM02566	1.2.1.8	[c] : betald + nadp + h2o --> glyb + nadph + (2.0) h	M00576 + M00006 + M00001 --> M00719 + M00005 + (2.0) M00080	alh-9	Glycine, serine and threonine metabolism	0	1000
RC02529	1.4.3.4	[c] : aact + h2o + o2 --> mthgxl + nh4 + h2o2	C01888 + C00001 + C00007 --> C00546 + C00014 + C00027	amx-2	Glycine, serine and threonine metabolism	0	1000
RM02529	1.4.3.4	[m] : aact + h2o + o2 --> mthgxl + nh4 + h2o2	M01888 + M00001 + M00007 --> M00546 + M00014 + M00027	amx-2	Glycine, serine and threonine metabolism	0	1000
RM03758	spontaneous	[m] : 2aobut + h --> aact + co2	M03508 + M00080 --> M01888 + M00011	NA	Glycine, serine and threonine metabolism	0	1000
RC00945	2.1.2.1	[c] : ser-L + thf <==> gly + h2o + mlthf	C00065 + C00101 <==> C00037 + C00001 + C00143	mel-32	Glycine, serine and threonine metabolism	-1000	1000
RC00959	5.4.2.2	[c] : g1p <==> g6p-A	C00103 <==> C00668	R05F9.6 | Y43F4B.5	Glycolysis / Gluconeogenesis	-1000	1000
RC02740	5.3.1.9	[c] : g6p-A <==> f6p	C00668 <==> C00085	gpi-1	Glycolysis / Gluconeogenesis	-1000	1000
RC03321	5.3.1.9	[c] : g6p-B <==> f6p	C01172 <==> C00085	gpi-1	Glycolysis / Gluconeogenesis	-1000	1000
RC02739	5.3.1.9	[c] : g6p-A <==> g6p-B	C00668 <==> C01172	gpi-1	Glycolysis / Gluconeogenesis	-1000	1000
RC01600	2.7.1.1	[c] : atp + glc-D-B --> adp + g6p-B + h	C00002 + C00221 --> C00008 + C01172 + C00080	hxk-1 | hxk-2 | hxk-3	Glycolysis / Gluconeogenesis	0	1000
RC01786	2.7.1.1	[c] : atp + glc-D-A --> adp + g6p-A + h	C00002 + C00267 --> C00008 + C00668 + C00080	hxk-1 | hxk-2 | hxk-3	Glycolysis / Gluconeogenesis	0	1000
RC09085	2.7.1.147	[c] : glc-D-A + adp --> g6p-A + amp + h	C00267 + C00008 --> C00668 + C00020 + C00080	C50D2.7	Glycolysis / Gluconeogenesis	0	1000
RC09086	2.7.1.147	[c] : glc-D-B + adp --> g6p-B + amp + h	C00221 + C00008 --> C01172 + C00020 + C00080	C50D2.7	Glycolysis / Gluconeogenesis	0	1000
RC01602	5.1.3.3	[c] : glc-D-A <==> glc-D-B	C00267 <==> C00221	C01B4.6 | Y19D10A.16	Glycolysis / Gluconeogenesis	-1000	1000
RC01070	4.1.2.13	[c] : fdp <==> dhap + g3p	C00354 <==> C00111 + C00118	aldo-2 | aldo-1	Glycolysis / Gluconeogenesis	-1000	1000
RC04780	3.1.3.11	[c] : fdp + h2o --> f6p + pi	C00354 + C00001 --> C00085 + C00009	fbp-1	Glycolysis / Gluconeogenesis	0	1000
RC04779	2.7.1.11	[c] : atp + f6p --> adp + fdp + h	C00002 + C00085 --> C00008 + C00354 + C00080	pfk-1.2 | pfk-1.1	Glycolysis / Gluconeogenesis	0	1000
RC01015	5.3.1.1	[c] : g3p <==> dhap	C00118 <==> C00111	tpi-1	Glycolysis / Gluconeogenesis	-1000	1000
RC01061	1.2.1.12	[c] : g3p + pi + nad <==> 13dpg + nadh + h	C00118 + C00009 + C00003 <==> C00236 + C00004 + C00080	gpd-4 | gpd-3 | gpd-2 | gpd-1	Glycolysis / Gluconeogenesis	-1000	1000
RC01512	2.7.2.3	[c] : atp + 3pg <==> adp + 13dpg	C00002 + C00197 <==> C00008 + C00236	pgk-1	Glycolysis / Gluconeogenesis	-1000	1000
RC01518	5.4.2.12	[c] : 2pg <==> 3pg	C00631 <==> C00197	ipgm-1	Glycolysis / Gluconeogenesis	-1000	1000
RC00658	4.2.1.11	[c] : 2pg <==> pep + h2o	C00631 <==> C00074 + C00001	enol-1	Glycolysis / Gluconeogenesis	-1000	1000
RC00431	4.1.1.32	[c] : gtp + oaa <==> gdp + pep + co2	C00044 + C00036 <==> C00035 + C00074 + C00011	pck-1 | pck-2 | pck-3	Glycolysis / Gluconeogenesis	-1000	1000
RC00200	2.7.1.40	[c] : adp + pep + h --> atp + pyr	C00008 + C00074 + C00080 --> C00002 + C00022	pyk-1 | pyk-2	Glycolysis / Gluconeogenesis	0	1000
RM00209	1.2.4.1;1.8.1.4;2.3.1.12	[m] : pyr + coa + nad --> accoa + co2 + nadh	M00022 + M00010 + M00003 --> M00024 + M00011 + M00004	(pdha-1 & pdhb-1) & (dlat-2 | dlat-1) & dld-1	Glycolysis / Gluconeogenesis	0	1000
RC00703	1.1.1.27	[c] : lac-L + nad <==> pyr + nadh + h	C00186 + C00003 <==> C00022 + C00004 + C00080	ldh-1	Glycolysis / Gluconeogenesis	-1000	1000
RC00711	1.2.1.5	[c] : acald + nadp + h2o --> ac + nadph + (2) h	C00084 + C00006 + C00001 --> C00033 + C00005 + (2) C00080	alh-5	Glycolysis / Gluconeogenesis	0	1000
RC00710	1.2.1.3	[c] : acald + nad + h2o --> ac + nadh + (2) h	C00084 + C00003 + C00001 --> C00033 + C00004 + (2) C00080	(alh-2 | alh-4) | (alh-11 | alh-12)	Glycolysis / Gluconeogenesis	0	1000
RM00710	1.2.1.3	[m] : acald + nad + h2o --> ac + nadh + (2) h	M00084 + M00003 + M00001 --> M00033 + M00004 + (2) M00080	(alh-1 | alh-2 | alh-4) | alh-9	Glycolysis / Gluconeogenesis	0	1000
RC00754	1.1.1.1	[c] : etoh + nad <==> acald + nadh + h	C00469 + C00003 <==> C00084 + C00004 + C00080	H24K24.3 | (D2063.1 | sodh-1 | sodh-2)	Glycolysis / Gluconeogenesis	-1000	1000
RC00235	6.2.1.1	[c] : atp + ac + coa --> amp + ppi + accoa	C00002 + C00033 + C00010 --> C00020 + C00013 + C00024	acs-19	Glycolysis / Gluconeogenesis	0	1000
RM00711	1.2.1.5	[m] : acald + nadp + h2o --> ac + nadph + (2) h	M00084 + M00006 + M00001 --> M00033 + M00005 + (2) M00080	alh-5	Glycolysis / Gluconeogenesis	0	1000
SNK0074	NA	f26bp[c] <==>	C00665 <==>	NA	Glycolysis / Gluconeogenesis (indirect)	0	1000
RC05916	2.4.1.198	[c] : uacgam + pail <==> udp + acgpail + h	C00043 + C01194 <==> C00015 + C01288 + C00080	F01G4.5 | T20D3.8 | piga-1	Glycosylphosphatidylinositol(GPI)-anchor biosynthesis	-1000	1000
RC03482	3.5.1.89	[c] : acgpail + h2o <==> gpail + ac	C01288 + C00001 <==> C04248 + C00033	Y52B11C.1	Glycosylphosphatidylinositol(GPI)-anchor biosynthesis	-1000	1000
DMN1006	NA	gpail[c] -->	C04248 -->	NA	Glycosylphosphatidylinositol(GPI)-anchor biosynthesis	0	1000
RC00475	1.1.3.15	[c] : glyclt + o2 --> glx + h2o2	C00160 + C00007 --> C00048 + C00027	F41E6.5	Glyoxylate and dicarboxylate metabolism	0	1000
RC01334	3.1.3.18	[c] : 2pglyc + h2o --> glyclt + pi	C00988 + C00001 --> C00160 + C00009	C53A3.2 | F44E7.2 | K09H11.7	Glyoxylate and dicarboxylate metabolism	0	1000
RC01393	4.1.1.40	[c] : h + hpyr --> co2 + gcald	C00080 + C00168 --> C00011 + C00266	Unknown	Glyoxylate and dicarboxylate metabolism	0	1000
RM00472	2.3.3.9	[m] : accoa + glx + h2o --> coa + h + mal-L	M00024 + M00048 + M00001 --> M00010 + M00080 + M00149	icl-1	Glyoxylate and dicarboxylate metabolism	0	1000
RM00479	4.1.3.1	[m] : icit <==> glx + succ	M00311 <==> M00048 + M00042	icl-1	Glyoxylate and dicarboxylate metabolism	-1000	1000
RM01393	4.1.1.40	[m] : h + hpyr --> co2 + gcald	M00080 + M00168 --> M00011 + M00266	Unknown	Glyoxylate and dicarboxylate metabolism	0	1000
SNK0069	NA	2pglyc[c] <==>	C00988 <==>	NA	Glyoxylate and dicarboxylate metabolism	0	1000
RC01168	4.3.1.3	[c] : his-L --> nh4 + urcan	C00135 --> C00014 + C00785	haly-1	Histidine metabolism	0	1000
RC02914	4.2.1.49	[c] : h2o + urcan --> 4izp	C00001 + C00785 --> C03680	Y51H4A.7	Histidine metabolism	0	1000
RC01167	4.1.1.28	[c] : h + his-L --> co2 + hista	C00080 + C00135 --> C00011 + C00388	bas-1 | hdl-1 | tdc-1	Histidine metabolism	0	1000
RC02288	3.5.2.7	[c] : 4izp + h2o --> forglu + h	C03680 + C00001 --> C00439 + C00080	T12A2.1	Histidine metabolism	0	1000
RC02286	3.5.3.13	[c] : forglu + (3) h + h2o --> Nforglu + nh4	C00439 + (3) C00080 + C00001 --> C01045 + C00014	cpin-1	Histidine metabolism	0	1000
RC00525	3.5.1.68	[c] : Nforglu + h2o --> for + glu-L + (2) h	C01045 + C00001 --> C00058 + C00025 + (2) C00080	Unknown	Histidine metabolism	0	1000
RC04996	1.2.1.5	[c] : 3mldz + nad + h2o <==> 3mlda + nadh + (2) h	C05827 + C00003 + C00001 <==> C05828 + C00004 + (2) C00080	alh-5	Histidine metabolism	-1000	1000
RC04674	1.4.3.4	[c] : mhista + h2o + o2 --> 3mldz + nh4 + h2o2	C05127 + C00001 + C00007 --> C05827 + C00014 + C00027	amx-2	Histidine metabolism	0	1000
RC03875	2.1.1.43	[c] : amet + Nlys --> Nmelys + ahcys + h	C00019 + C02415 --> C03702 + C00021 + C00080	[set-16 | lin-59 | (met-1 | set-12) | set-2 | met-2 | set-11 | mes-2 | set-23 | (dot-1.1 | dot-1.2 | dot-1.3 | dot-1.4 | dot-1.5) | set-4 | set-1] | [set-13 | set-15 | set-21 | set-32 | set-33 | set-6]	Histone modification	0	1000
RC04866	2.1.1.43	[c] : Nmelys + amet --> Ndmelys + ahcys + h	C03702 + C00019 --> C05545 + C00021 + C00080	[set-16 | lin-59 | (met-1 | set-12) | set-2 | met-2 | set-11 | mes-2 | set-23 | (dot-1.1 | dot-1.2 | dot-1.3 | dot-1.4 | dot-1.5) | set-4 | set-1] | [set-13 | set-15 | set-21 | set-32 | set-33 | set-6]	Histone modification	0	1000
RC04867	2.1.1.43	[c] : Ndmelys + amet --> Ntmelys + ahcys + h	C05545 + C00019 --> CC0153 + C00021 + C00080	[set-16 | lin-59 | (met-1 | set-12) | set-2 | met-2 | set-11 | mes-2 | set-23 | (dot-1.1 | dot-1.2 | dot-1.3 | dot-1.4 | dot-1.5) | set-4 | set-1] | [set-13 | set-15 | set-21 | set-32 | set-33 | set-6]	Histone modification	0	1000
RC03552	2.3.1.48	[c] : accoa + Nlys <==> coa + Naclys + h	C00024 + C02415 <==> C00010 + C01997 + C00080	[(C49F5.5 | cbp-1) | lsy-12 | mys-1 | oga-1 | hat-1 | elpc-3 | mys-2 | pcaf-1] | mys-4	Histone modification	-1000	1000
RC09510	1.14.11.27	[c] : Ndmelys + akg + o2 --> Nmelys + succ + fald + co2	C05545 + C00026 + C00007 --> C03702 + C00042 + C00067 + C00011	jhdm-1	Histone modification	0	1000
RC09511	1.14.11.27	[c] : Nmelys + akg + o2 --> Nlys + succ + fald + co2	C03702 + C00026 + C00007 --> C02415 + C00042 + C00067 + C00011	jhdm-1	Histone modification	0	1000
SNK0036	NA	Nmelys[c] <==>	C03702 <==>	NA	Histone modification	0	1000
SNK0056	NA	Ndmelys[c] <==>	C05545 <==>	NA	Histone modification	0	1000
DMN0057	NA	Ntmelys[c] -->	CC0153 -->	NA	Histone modification	0	1000
SNK0070	NA	Naclys[c] <==>	C01997 <==>	NA	Histone modification	0	1000
SNK0071	NA	Nlys[c] <==>	C02415 <==>	NA	Histone modification	0	1000
RC01802	2.7.8.11	[c] : cdpdag + inost <==> cmp + h + pail	C00269 + C00137 <==> C00055 + C00080 + C01194	pisy-1	Inositol phosphate metabolism	-1000	1000
RC07324	5.5.1.4	[c] : g6p-A --> mi3p-D	C00668 --> C04006	inos-1	Inositol phosphate metabolism	0	1000
RC01185	3.1.3.25	[c] : h2o + mi1p-D --> inost + pi	C00001 + C01177 --> C00137 + C00009	(ttx-7 | gpap-1)	Inositol phosphate metabolism	0	1000
RC01186	3.1.3.25	[c] : h2o + mi4p-D --> inost + pi	C00001 + C03546 --> C00137 + C00009	(ttx-7 | gpap-1)	Inositol phosphate metabolism	0	1000
RC01187	3.1.3.25	[c] : h2o + mi3p-D --> inost + pi	C00001 + C04006 --> C00137 + C00009	(ttx-7 | gpap-1)	Inositol phosphate metabolism	0	1000
RC03361	2.7.1.67	[c] : atp + pail --> adp + h + pail4p	C00002 + C01194 --> C00008 + C00080 + C01277	(C56A3.8 | ZC8.6) | (Y75B8A.24 | pifk-1)	Inositol phosphate metabolism	0	1000
RC03362	2.7.1.137	[c] : atp + pail --> adp + h + pail3p	C00002 + C01194 --> C00008 + C00080 + C04549	vps-34	Inositol phosphate metabolism	0	1000
RC05795	2.7.1.154	[c] : atp + pail4p --> adp + h + pail34p	C00002 + C01277 --> C00008 + C00080 + C11554	piki-1	Inositol phosphate metabolism	0	1000
RC03469	2.7.1.68	[c] : atp + pail4p --> adp + h + pail45p	C00002 + C01277 --> C00008 + C00080 + C04637	ppk-1	Inositol phosphate metabolism	0	1000
RC04404	3.1.3.36	[c] : h2o + pail45p --> pail4p + pi	C00001 + C04637 --> C01277 + C00009	inpp-1 | ocrl-1 | unc-26	Inositol phosphate metabolism	0	1000
RC05803	2.7.1.149	[c] : atp + pail5p --> adp + h + pail45p	C00002 + C11557 --> C00008 + C00080 + C04637	ppk-2	Inositol phosphate metabolism	0	1000
RC04545	2.7.1.153	[c] : atp + pail45p --> adp + h + pail345p	C00002 + C04637 --> C00008 + C00080 + C05981	age-1 & aap-1	Inositol phosphate metabolism	0	1000
RC03435	3.1.4.11	[c] : h2o + pail45p --> dag_pl + h + mi145p	C00001 + C04637 --> C00641 + C00080 + C01245	plc-1 | plc-2 | plc-3 | plc-4 | egl-8	Inositol phosphate metabolism	0	1000
RC03394	3.1.3.56	[c] : h2o + mi145p --> mi14p + pi	C00001 + C01245 --> C01220 + C00009	C01B10.3 | ipp-5	Inositol phosphate metabolism	0	1000
RC04513	3.1.3.67	[c] : h2o + pail345p --> pail45p + pi	C00001 + C05981 --> C04637 + C00009	daf-18	Inositol phosphate metabolism	0	1000
RC08981	3.1.3.78	[c] : pail45p + h2o --> pail5p + pi	C04637 + C00001 --> C11557 + C00009	Y71H2AM.2	Inositol phosphate metabolism	0	1000
RC03393	3.1.3.57	[c] : h2o + mi14p --> mi4p-D + pi	C00001 + C01220 --> C03546 + C00009	ND	Inositol phosphate metabolism	0	1000
RC03332	3.1.4.11	[c] : h2o + pail --> dag_pl + h + mi1p-D	C00001 + C01194 --> C00641 + C00080 + C01177	plc-1 | plc-2 | plc-3 | plc-4 | egl-8	Inositol phosphate metabolism	0	1000
RC10065	2.7.1.151	[c] : (2.0) atp + mi145p <==> (2.0) adp + mi13456p + (2) h	(2.0) C00002 + C01245 <==> (2.0) C00008 + C01284 + (2) C00080	impk-1	Inositol phosphate metabolism	-1000	1000
RC03430	3.1.3.56	[c] : mi1345p + h2o --> mi134p + pi	C01272 + C00001 --> C01243 + C00009	C01B10.3 | ipp-5	Inositol phosphate metabolism	0	1000
RC03433	2.7.1.127	[c] : atp + mi145p <==> adp + mi1345p + h	C00002 + C01245 <==> C00008 + C01272 + C00080	lfe-2	Inositol phosphate metabolism	-1000	1000
RC07299	3.1.3.66	[c] : pail34p + h2o --> pail3p + pi	C11554 + C00001 --> C04549 + C00009	R01H10.7	Inositol phosphate metabolism	0	1000
RC05802	2.7.1.150	[c] : atp + pail3p --> adp + h + pail35p	C00002 + C04549 --> C00008 + C00080 + C11556	ppk-3	Inositol phosphate metabolism	0	1000
RC10951	2.7.1.150	[c] : atp + pail --> adp + h + pail5p	C00002 + C01194 --> C00008 + C00080 + C11557	ppk-3	Inositol phosphate metabolism	0	1000
RC12124	3.1.3.-	[c] : pail35p + h2o --> pail3p + pi	C11556 + C00001 --> C04549 + C00009	C34B7.2	Inositol phosphate metabolism	0	1000
RC10928	3.1.3.95	[c] : pail35p + h2o --> pail5p + pi	C11556 + C00001 --> C11557 + C00009	mtm-1 | mtm-3 | mtm-6	Inositol phosphate metabolism	0	1000
RC03363	3.1.3.64	[c] : pail3p + h2o --> pail + pi	C04549 + C00001 --> C01194 + C00009	mtm-3	Inositol phosphate metabolism	0	1000
DMN0054	NA	pail3p[c] -->	C04549 -->	NA	Inositol phosphate metabolism	0	1000
DMN0055	NA	pail34p[c] -->	C11554 -->	NA	Inositol phosphate metabolism	0	1000
DMN1007	NA	mi134p[c] -->	C01243 -->	NA	Inositol phosphate metabolism	0	1000
DMN1004	NA	mi13456p[c] -->	C01284 -->	NA	Inositol phosphate metabolism	0	1000
RM02480	4.4.1.17	[m] : apocytc + pheme <==> focytC	M02248 + M00032 <==> M00126	cchl-1 & (cyc-2.1 | cyc-2.2)	Iron metabolism	-1000	1000
RCC0076	NA	[c] : apohemeprotein + pheme <==> hemeprotein	CC0075 + C00032 <==> CC0074	NA	Iron metabolism	-1000	1000
RM07411	2.5.1.-	pheme[m] + h2o[m] + frdp[c] --> hemeo[m] + ppi[m]	M00032 + M00001 + C00448 --> M15672 + M00013	cox-10	Iron metabolism	0	1000
RM07412	NA	[m] : hemeo + o2 <==> hemea + h2o	M15672 + M00007 <==> M15670 + M00001	cox-15	Iron metabolism	-1000	1000
DMN0005	NA	hemeo[m] -->	M15672 -->	NA	Iron metabolism	0	1000
DMN0006	NA	hemea[m] -->	M15670 -->	NA	Iron metabolism	0	1000
DMN0007	NA	fe2[c] -->	C14818 -->	NA	Iron metabolism	0	1000
DMN0008	NA	fe3[c] -->	C14819 -->	NA	Iron metabolism	0	1000
TCE5006	NA	pheme[e] --> pheme[c]	E00032 --> C00032	hrg-1 | hrg-4	Iron metabolism	0	1000
RMC0132	2.8.1.7	[m] : apoISclustprot + (2) cys-L + (2) fe3 + atp + h2o --> ISclustprot + (2) ala-L + adp + pi + h	MC0136 + (2) M00097 + (2) M14819 + M00002 + M00001 --> MC0137 + (2) M00041 + M00008 + M00009 + M00080	B0205.6 & Y45F10D.4 & (frh-1 | Y39B6A.3) & dnj-15 & hsp-6	Iron-sulfur cluster biosynthesis	0	1000
RC02383	1.14.18.1	[c] : tym + o2 + nadh + h --> dopa + nad + h2o	C00483 + C00007 + C00004 + C00080 --> C03758 + C00003 + C00001	tyr-1 | tyr-2 | tyr-3 | tyr-4 | tyr-5 | tyr-6	Isoquinoline alkaloid biosynthesis	0	1000
RC07212	1.14.16.2	[c] : tyr-L + thbpt + o2 --> 34dhphe + thbpt4acam	C00082 + C00272 + C00007 --> C00355 + C15522	cat-2	Isoquinoline alkaloid biosynthesis	0	1000
RM00716	1.5.1.8	[m] : akg + h + lys-L + nadph <==> h2o + nadp + saccrp-L	M00026 + M00080 + M00047 + M00005 <==> M00001 + M00006 + M00449	R02D3.1	Lysine degradation	-1000	1000
RM02313	1.5.1.9	[m] : h2o + nad + saccrp-L <==> L2aadp6sa + glu-L + h + nadh	M00001 + M00003 + M00449 <==> M04076 + M00025 + M00080 + M00004	R02D3.1	Lysine degradation	-1000	1000
RM03102	1.2.1.31	[m] : L2aadp6sa + h2o + nad --> L2aadp + (2) h + nadh	M04076 + M00001 + M00003 --> M00956 + (2) M00080 + M00004	alh-9	Lysine degradation	0	1000
RM03103	1.2.1.31	[m] : L2aadp6sa + h2o + nadp --> L2aadp + (2) h + nadph	M04076 + M00001 + M00006 --> M00956 + (2) M00080 + M00005	alh-9	Lysine degradation	0	1000
RMC0014	1.2.4.2;2.3.1.61;1.8.1.4	[m] : 2oxoadp + coa + nad --> co2 + glutcoa + nadh	M00322 + M00010 + M00003 --> M00011 + M00527 + M00004	(ogdh-1 & ogdh-2) & dlst-1 & dld-1	Lysine degradation	0	1000
RM02488	1.3.8.6	[m] : etfox + glutcoa + h --> b2coa + co2 + etfrd	M04253 + M00527 + M00080 --> M00877 + M00011 + M04570	F54D5.7	Lysine degradation	0	1000
RM01939	2.6.1.39	[m] : L2aadp + akg <==> 2oxoadp + glu-L	M00956 + M00026 <==> M00322 + M00025	TBD	Lysine degradation	-1000	1000
RCC0005	NA	[c] : atp + h2o --> adp + h + pi	C00002 + C00001 --> C00008 + C00080 + C00009	NA	Maintenance	1	1000
DMN0015	NA	eumelanin[c] -->	C17937 -->	NA	Melanin biosynthesis	0	1000
RC03956	2.3.2.15	[c] : gthrd <==> pchltn + gly	C00051 <==> C02471 + C00037	pcs-1	Metal detoxification	-1000	1000
DMN0021	NA	pchltn[c] -->	C02471 -->	NA	Metal detoxification	0	1000
RC00602	1.11.1.6;1.11.1.7	[c] : h2o2 + meoh --> fald + (2) h2o	C00027 + C00132 --> C00067 + (2) C00001	(ctl-1 | ctl-2 | ctl-3) | (prdx-6)	Methane metabolism	0	1000
RC06983	1.1.1.284	[c] : hmgth + nad <==> Sfglutth + h + nadh	C14180 + C00003 <==> C01031 + C00080 + C00004	H24K24.3	Methane metabolism	-1000	1000
RC00527	3.1.2.12	[c] : Sfglutth + h2o <==> for + gthrd + h	C01031 + C00001 <==> C00058 + C00051 + C00080	Y48G10A.1	Methane metabolism	-1000	1000
RC05623	1.14.13.8	[c] : tma + nadph + o2 <==> tmao + nadp + h2o	C00565 + C00005 + C00007 <==> C01104 + C00006 + C00001	fmo-1 | fmo-2 | fmo-3 | fmo-4 | fmo-5	Methane metabolism	-1000	1000
RC07140	1.1.1.284	[c] : hmgth + nadp <==> Sfglutth + h + nadph	C14180 + C00006 <==> C01031 + C00080 + C00005	H24K24.3	Methane metabolism	-1000	1000
RC06982	spontaneous	[c] : fald + gthrd <==> hmgth	C00067 + C00051 <==> C14180	NA	Methane metabolism	-1000	1000
RC02364	1.6.5.5	[c] : h + nadph + q --> nadp + qh2	C00080 + C00005 + C00399 --> C00006 + C00390	F39B2.3	Miscellaneous	0	1000
RC00004	3.6.1.1	[c] : ppi + h2o --> (2) pi + h	C00013 + C00001 --> (2) C00009 + C00080	C13C4.4 | pyp-1	Miscellaneous	0	1000
RM00004	3.6.1.1	[m] : ppi + h2o --> (2) pi + h	M00013 + M00001 --> (2) M00009 + M00080	pyp-1	Miscellaneous	0	1000
RMC0027	NA	[m] : q8 --> q	MC0013 --> M00399	NA	Miscellaneous	0	1000
RMC0028	NA	[m] : q9 --> q	MC0012 --> M00399	NA	Miscellaneous	0	1000
RC00100	1.6.2.2	[c] : nadh + h + (2) ficytb <==> nad + (2) focytb	C00004 + C00080 + (2) C00996 <==> C00003 + (2) C00999	(T05H4.4 | hpo-19)	Miscellaneous	-1000	1000
RC05861	1.4.3.3	[c] : ala-D + h2o + o2 --> h2o2 + nh4 + pyr	C00133 + C00001 + C00007 --> C00027 + C00014 + C00022	daao-1	Miscellaneous	0	1000
RC07172	1.6.3.1	[c] : h + nadph + o2 --> h2o2 + nadp	C00080 + C00005 + C00007 --> C00027 + C00006	bli-3 | duox-2	Miscellaneous	0	1000
RM01931	2.8.1.1	[m] : cyan + tsul <==> h + so3 + tcynt	M01326 + M00320 <==> M00080 + M00094 + M01755	mpst-1 | mpst-2 | mpst-3 | mpst-4 | mpst-5 | mpst-6 | mpst-7	Miscellaneous	-1000	1000
RC00188	3.1.3.7	[c] : h2o + pap --> amp + pi	C00001 + C00054 --> C00020 + C00009	bpnt-1 | gpap-1	Miscellaneous	0	1000
RMC0155	NA	[m] : etfox + fadh2 --> etfrd + fad	M04253 + M01352 --> M04570 + M00016	NA	Miscellaneous	0	1000
RCC0156	1.14.17.-	[c] : tym + ascb-L + o2 --> octpmn + dhdascb + h2o	C00483 + C00072 + C00007 --> C04227 + C05422 + C00001	tbh-1	Miscellaneous	0	1000
RC00138	3.6.1.25	[c] : h2o + pppi --> h + pi + ppi	C00001 + C00536 --> C00080 + C00009 + C00013	Unknown	Miscellaneous	0	1000
RM00138	3.6.1.25	[m] : h2o + pppi --> h + pi + ppi	M00001 + M00536 --> M00080 + M00009 + M00013	Unknown	Miscellaneous	0	1000
RC01931	2.8.1.1	[c] : cyan + tsul <==> h + so3 + tcynt	C01326 + C00320 <==> C00080 + C00094 + C01755	mpst-1 | mpst-2 | mpst-3 | mpst-4 | mpst-5 | mpst-6 | mpst-7	Miscellaneous	-1000	1000
RC03106	2.8.1.2	[c] : cyan + mercppyr --> h + pyr + tcynt	C01326 + C00957 --> C00080 + C00022 + C01755	mpst-1 | mpst-2 | mpst-3 | mpst-4 | mpst-5 | mpst-6 | mpst-7	Miscellaneous	0	1000
RM04433	1.5.5.1	[c] : etfrd + q --> etfox + qh2	M04570 + M00399 --> M04253 + M00390	let-721 & (F27D4.1 & F23C8.5)	Miscellaneous	0	1000
RC08539	1.6.2.4	[c] : nadph + h + (2) ficytb <==> nadp + (2) focytb	C00005 + C00080 + (2) C00996 <==> C00006 + (2) C00999	emb-8	Miscellaneous	-1000	1000
RC03618	3.2.1.22	[c] : thcrm_ce + h2o <==> gal + galgluside_ce	CC0215 + C00001 <==> C00124 + CC0214	gana-1	Miscellaneous	-1000	1000
RC04183	3.2.1.49	[c] : gbside_ce + acgal <==> forssman_ce + h2o	CC0216 + C01132 <==> CC0217 + C00001	gana-1	Miscellaneous	-1000	1000
RC04184	3.2.1.52	[c] : thcrm_ce + acgal <==> gbside_ce + h2o	CC0215 + C01132 <==> CC0216 + C00001	hex-1 | hex-2 | hex-3 | hex-4 | hex-5	Miscellaneous	-1000	1000
RCC0250	3.6.3.14	[c] : atp + h2o --> adp + h_pumped + pi	C00002 + C00001 --> C00008 + CC0200 + C00009	vha-13 & (vha-12 | spe-5) & vha-11 & vha-14 & vha-8 & vha-9 & vha-10 & (vha-18 | vha-15) & (vha-7 | vha-5 | vha-6 | unc-32) & (vha-2 | vha-1 | vha-4 | vha-3) & vha-17 & vha-19	Miscellaneous	0	1000
DMN0033	NA	[c] : qh2 --> q	C00390 --> C00399	NA	Miscellaneous	0	0
DMN0038	NA	ascb-L[c] -->	C00072 -->	NA	Miscellaneous	0	1000
DMN0048	NA	dhbpt[c] -->	C00268 -->	NA	Miscellaneous	0	1000
DMN0058	NA	tmao[c] + (2.0) urea[c] -->	C01104 + (2) C00086 -->	NA	Miscellaneous	0	1000
DMN0080	NA	[m] : fa11c3coa --> coa	MC0097 --> M00010	NA	Miscellaneous	0	1000
DMN1001	NA	35diotyr[c] -->	C01060 -->	NA	Miscellaneous	0	1000
DMN1005	NA	forssman_ce[c] -->	CC0217 -->	NA	Miscellaneous	0	1000
DMN0100	NA	h_pumped[c] -->	CC0200 -->	NA	Miscellaneous	0	1000
RMC0088	1.3.8.7;5.3.3.8;4.2.1.17;1.1.1.211;1.1.1.35;2.3.1.16	[m] : (4) coa + (4) h2o + (4) nad + (3) fad + fa16p1n7coa --> (4) accoa + (4) h + (3) fadh2 + (4) nadh + occoa	(4) M00010 + (4) M00001 + (4) M00003 + (3) M00016 + MC0067 --> (4) M00024 + (4) M00080 + (3) M01352 + (4) M00004 + M01944	(acdh-7 | acdh-8 | acdh-10 | acdh-12) & (ech-4 | B0272.4) & [(ech-6 | ech-7) | (ech-1.2 | ech-1.1) | ech-3] & [(ech-1.2 | ech-1.1) | (B0272.3 | F54C8.1 | ech-8 | ech-9 | hacd-1)] & (B0303.3 | acaa-2)	Mitochondrial fatty acid beta oxidation	0	1000
RMC0089	1.3.8.7;4.2.1.17;1.1.1.211;1.1.1.35;2.3.1.16	[m] : coa + h2o + nad + fad + odecoa --> accoa + h + fadh2 + nadh + fa16p1n7coa	M00010 + M00001 + M00003 + M00016 + M00510 --> M00024 + M00080 + M01352 + M00004 + MC0067	(acdh-7 | acdh-8 | acdh-10 | acdh-12) & [(ech-6 | ech-7) | (ech-1.2 | ech-1.1) | ech-3] & [(ech-1.2 | ech-1.1) | (B0272.3 | F54C8.1 | ech-8 | ech-9 | hacd-1)] & (B0303.3 | acaa-2)	Mitochondrial fatty acid beta oxidation	0	1000
RMC0090	1.3.8.7;5.3.3.8;4.2.1.17;1.1.1.211;1.1.1.35;2.3.1.16	[m] : (5) coa + (5) h2o + (5) nad + (4) fad + vacccoa --> (5) accoa + (5) h + (4) fadh2 + (5) nadh + occoa	(5) M00010 + (5) M00001 + (5) M00003 + (4) M00016 + MC0068 --> (5) M00024 + (5) M00080 + (4) M01352 + (5) M00004 + M01944	(acdh-7 | acdh-8 | acdh-10 | acdh-12) & (ech-4 | B0272.4) & [(ech-6 | ech-7) | (ech-1.2 | ech-1.1) | ech-3] & [(ech-1.2 | ech-1.1) | (B0272.3 | F54C8.1 | ech-8 | ech-9 | hacd-1)] & (B0303.3 | acaa-2)	Mitochondrial fatty acid beta oxidation	0	1000
RMC0091	1.3.8.7;4.2.1.17;1.1.1.211;1.1.1.35;2.3.1.16	[m] : (2) coa + (2) h2o + (2) nad + (2) fad + lnlccoa --> (2) accoa + (2) h + (2) fadh2 + (2) nadh + fa14p2n6coa	(2) M00010 + (2) M00001 + (2) M00003 + (2) M00016 + M02050 --> (2) M00024 + (2) M00080 + (2) M01352 + (2) M00004 + MC0089	(acdh-7 | acdh-8 | acdh-10 | acdh-12) & [(ech-6 | ech-7) | (ech-1.2 | ech-1.1) | ech-3] & [(ech-1.2 | ech-1.1) | (B0272.3 | F54C8.1 | ech-8 | ech-9 | hacd-1)] & (B0303.3 | acaa-2)	Mitochondrial fatty acid beta oxidation	0	1000
RMC0092	1.3.8.7;5.3.3.8;1.3.1.34;4.2.1.17;1.1.1.211;1.1.1.35;2.3.1.16	[m] : (3) coa + (3) h2o + (3) nad + (2) fad + nadph + fa14p2n6coa --> (3) accoa + (2) h + (2) fadh2 + (3) nadh + nadp + occoa	(3) M00010 + (3) M00001 + (3) M00003 + (2) M00016 + M00005 + MC0089 --> (3) M00024 + (2) M00080 + (2) M01352 + (3) M00004 + M00006 + M01944	(acdh-7 | acdh-8 | acdh-10 | acdh-12) & (ech-4 | B0272.4) & (decr-1.2 | decr-1.3) & [(ech-6 | ech-7) | (ech-1.2 | ech-1.1) | ech-3] & [(ech-1.2 | ech-1.1) | (B0272.3 | F54C8.1 | ech-8 | ech-9 | hacd-1)] & (B0303.3 | acaa-2)	Mitochondrial fatty acid beta oxidation	0	1000
RMC0093	1.3.8.7;4.2.1.17;1.1.1.211;1.1.1.35;2.3.1.16	[m] : (2) coa + (2) h2o + (2) nad + (2) fad + dlnlcgcoa --> (2) accoa + (2) h + (2) fadh2 + (2) nadh + fa16p3n6coa	(2) M00010 + (2) M00001 + (2) M00003 + (2) M00016 + M03595 --> (2) M00024 + (2) M00080 + (2) M01352 + (2) M00004 + MC0090	(acdh-7 | acdh-8 | acdh-10 | acdh-12) & [(ech-6 | ech-7) | (ech-1.2 | ech-1.1) | ech-3] & [(ech-1.2 | ech-1.1) | (B0272.3 | F54C8.1 | ech-8 | ech-9 | hacd-1)] & (B0303.3 | acaa-2)	Mitochondrial fatty acid beta oxidation	0	1000
RMC0094	1.3.8.7;5.3.3.8;1.3.1.34;4.2.1.17;1.1.1.211;1.1.1.35;2.3.1.16	[m] : coa + h2o + nad + nadph + fad + fa16p3n6coa --> accoa + fadh2 + nadh + nadp + fa14p2n6coa	M00010 + M00001 + M00003 + M00005 + M00016 + MC0090 --> M00024 + M01352 + M00004 + M00006 + MC0089	(acdh-7 | acdh-8 | acdh-10 | acdh-12) & (ech-4 | B0272.4) & (decr-1.2 | decr-1.3) & [(ech-6 | ech-7) | (ech-1.2 | ech-1.1) | ech-3] & [(ech-1.2 | ech-1.1) | (B0272.3 | F54C8.1 | ech-8 | ech-9 | hacd-1)] & (B0303.3 | acaa-2)	Mitochondrial fatty acid beta oxidation	0	1000
RMC0095	1.3.8.7;5.3.3.8;4.2.1.17;1.1.1.211;1.1.1.35;2.3.1.16	[m] : (2) coa + (2) h2o + (2) nad + fad + arachdcoa --> (2) accoa + (2) h + fadh2 + (2) nadh + fa16p3n6coa	(2) M00010 + (2) M00001 + (2) M00003 + M00016 + M02249 --> (2) M00024 + (2) M00080 + M01352 + (2) M00004 + MC0090	(acdh-7 | acdh-8 | acdh-10 | acdh-12) & (ech-4 | B0272.4) & [(ech-6 | ech-7) | (ech-1.2 | ech-1.1) | ech-3] & [(ech-1.2 | ech-1.1) | (B0272.3 | F54C8.1 | ech-8 | ech-9 | hacd-1)] & (B0303.3 | acaa-2)	Mitochondrial fatty acid beta oxidation	0	1000
RMC0096	1.3.8.7;4.2.1.17;1.1.1.211;1.1.1.35;2.3.1.16	[m] : (2) coa + (2) h2o + (2) nad + (2) fad + eicostetcoa --> (2) accoa + (2) h + (2) fadh2 + (2) nadh + fa16p4n3coa	(2) M00010 + (2) M00001 + (2) M00003 + (2) M00016 + M16164 --> (2) M00024 + (2) M00080 + (2) M01352 + (2) M00004 + MC0092	(acdh-7 | acdh-8 | acdh-10 | acdh-12) & [(ech-6 | ech-7) | (ech-1.2 | ech-1.1) | ech-3] & [(ech-1.2 | ech-1.1) | (B0272.3 | F54C8.1 | ech-8 | ech-9 | hacd-1)] & (B0303.3 | acaa-2)	Mitochondrial fatty acid beta oxidation	0	1000
RMC0097	1.3.8.7;5.3.3.8;1.3.1.34;4.2.1.17;1.1.1.211;1.1.1.35;2.3.1.16	[m] : (4) coa + (4) h2o + (4) nad + (3) fad + (2) nadph + fa16p4n3coa --> (4) accoa + (2) h + (3) fadh2 + (4) nadh + (2) nadp + fa8p1n3coa	(4) M00010 + (4) M00001 + (4) M00003 + (3) M00016 + (2) M00005 + MC0092 --> (4) M00024 + (2) M00080 + (3) M01352 + (4) M00004 + (2) M00006 + MC0091	(acdh-7 | acdh-8 | acdh-10 | acdh-12) & (ech-4 | B0272.4) & (decr-1.2 | decr-1.3) & [(ech-6 | ech-7) | (ech-1.2 | ech-1.1) | ech-3] & [(ech-1.2 | ech-1.1) | (B0272.3 | F54C8.1 | ech-8 | ech-9 | hacd-1)] & (B0303.3 | acaa-2)	Mitochondrial fatty acid beta oxidation	0	1000
RMC0098	1.3.8.7;5.3.3.8;4.2.1.17;1.1.1.211;1.1.1.35;2.3.1.16	[m] : (2) coa + (2) h2o + (2) nad + fad + tmndnccoa --> (2) accoa + (2) h + fadh2 + (2) nadh + fa16p4n3coa	(2) M00010 + (2) M00001 + (2) M00003 + M00016 + M16165 --> (2) M00024 + (2) M00080 + M01352 + (2) M00004 + MC0092	(acdh-7 | acdh-8 | acdh-10 | acdh-12) & (ech-4 | B0272.4) & [(ech-6 | ech-7) | (ech-1.2 | ech-1.1) | ech-3] & [(ech-1.2 | ech-1.1) | (B0272.3 | F54C8.1 | ech-8 | ech-9 | hacd-1)] & (B0303.3 | acaa-2)	Mitochondrial fatty acid beta oxidation	0	1000
RMC0100	1.3.8.7;5.3.3.8;4.2.1.17;1.1.1.211;1.1.1.35;2.3.1.16	[m] : (2) coa + (2) h2o + (2) nad + fad + fa8p1n3coa --> (2) accoa + (2) h + fadh2 + (2) nadh + btcoa	(2) M00010 + (2) M00001 + (2) M00003 + M00016 + MC0091 --> (2) M00024 + (2) M00080 + M01352 + (2) M00004 + M00136	(acdh-7 | acdh-8 | acdh-10) & (ech-4 | B0272.4) & [(ech-6 | ech-7) | (ech-1.2 | ech-1.1) | ech-3] & [(ech-1.2 | ech-1.1) | (B0272.3 | F54C8.1 | ech-8 | ech-9 | hacd-1)] & (B0303.3 | acaa-2)	Mitochondrial fatty acid beta oxidation	0	1000
RMC0103	1.3.8.7;4.2.1.17;1.1.1.211;1.1.1.35;2.3.1.16	[m] : coa + h2o + nad + fad + fa17p0isocoa --> accoa + h + fadh2 + nadh + fa15p0isocoa	M00010 + M00001 + M00003 + M00016 + MC0095 --> M00024 + M00080 + M01352 + M00004 + MC0094	(acdh-7 | acdh-8 | acdh-10 | acdh-12) & [(ech-6 | ech-7) | (ech-1.2 | ech-1.1) | ech-3] & [(ech-1.2 | ech-1.1) | (B0272.3 | F54C8.1 | ech-8 | ech-9 | hacd-1)] & (B0303.3 | acaa-2)	Mitochondrial fatty acid beta oxidation	0	1000
RMC0104	1.3.8.7;4.2.1.17;1.1.1.211;1.1.1.35;2.3.1.16	[m] : (3) coa + (3) h2o + (3) nad + (3) fad + fa15p0isocoa --> (3) accoa + (3) h + (3) fadh2 + (3) nadh + fa9p0isocoa	(3) M00010 + (3) M00001 + (3) M00003 + (3) M00016 + MC0094 --> (3) M00024 + (3) M00080 + (3) M01352 + (3) M00004 + MC0096	(acdh-7 | acdh-8 | acdh-10 | acdh-12) & [(ech-6 | ech-7) | (ech-1.2 | ech-1.1) | ech-3] & [(ech-1.2 | ech-1.1) | (B0272.3 | F54C8.1 | ech-8 | ech-9 | hacd-1)] & (B0303.3 | acaa-2)	Mitochondrial fatty acid beta oxidation	0	1000
RMC0105	1.3.8.7;4.2.1.17;1.1.1.211;1.1.1.35;2.3.1.16	[m] : (2) coa + (2) h2o + (2) nad + (2) fad + fa9p0isocoa --> (2) accoa + (2) h + (2) fadh2 + (2) nadh + ivcoa	(2) M00010 + (2) M00001 + (2) M00003 + (2) M00016 + MC0096 --> (2) M00024 + (2) M00080 + (2) M01352 + (2) M00004 + M02939	(acdh-7 | acdh-8 | acdh-10) & [(ech-6 | ech-7) | (ech-1.2 | ech-1.1) | ech-3] & [(ech-1.2 | ech-1.1) | (B0272.3 | F54C8.1 | ech-8 | ech-9 | hacd-1)] & (B0303.3 | acaa-2)	Mitochondrial fatty acid beta oxidation	0	1000
RMC0106	1.3.8.7;4.2.1.17;1.1.1.211;1.1.1.35;2.3.1.16	[m] : coa + h2o + nad + fad + fa19c11coa --> accoa + h + fadh2 + nadh + fa17c9coa	M00010 + M00001 + M00003 + M00016 + MC0099 --> M00024 + M00080 + M01352 + M00004 + MC0098	(acdh-7 | acdh-8 | acdh-10 | acdh-12) & [(ech-6 | ech-7) | (ech-1.2 | ech-1.1) | ech-3] & [(ech-1.2 | ech-1.1) | (B0272.3 | F54C8.1 | ech-8 | ech-9 | hacd-1)] & (B0303.3 | acaa-2)	Mitochondrial fatty acid beta oxidation	0	1000
RMC0107	1.3.8.7;4.2.1.17;1.1.1.211;1.1.1.35;2.3.1.16	[m] : (3) coa + (3) h2o + (3) nad + (3) fad + fa17c9coa --> (3) accoa + (3) h + (3) fadh2 + (3) nadh + fa11c3coa	(3) M00010 + (3) M00001 + (3) M00003 + (3) M00016 + MC0098 --> (3) M00024 + (3) M00080 + (3) M01352 + (3) M00004 + MC0097	(acdh-7 | acdh-8 | acdh-10 | acdh-12) & [(ech-6 | ech-7) | (ech-1.2 | ech-1.1) | ech-3] & [(ech-1.2 | ech-1.1) | (B0272.3 | F54C8.1 | ech-8 | ech-9 | hacd-1)] & (B0303.3 | acaa-2)	Mitochondrial fatty acid beta oxidation	0	1000
RMC0126	1.3.8.7;4.2.1.17;1.1.1.211;1.1.1.35;2.3.1.16	[m] : coa + h2o + nad + fad + stcoa --> accoa + h + fadh2 + nadh + pmtcoa	M00010 + M00001 + M00003 + M00016 + M00412 --> M00024 + M00080 + M01352 + M00004 + M00154	(acdh-7 | acdh-8 | acdh-10 | acdh-12) & [(ech-6 | ech-7) | (ech-1.2 | ech-1.1) | ech-3] & [(ech-1.2 | ech-1.1) | (B0272.3 | F54C8.1 | ech-8 | ech-9 | hacd-1)] & (B0303.3 | acaa-2)	Mitochondrial fatty acid beta oxidation	0	1000
RCC0142	2.8.1.7;2.7.7.80;2.8.1.11;2.8.1.12	[c] : cpmp + (2) cys-L + (2) trdrd + (2) atp + h2o --> molybd + (2) ala-L + (2) trdox + (2) amp + (2) ppi + (4) h	C18239 + (2) C00097 + (2) C00342 + (2) C00002 + C00001 --> C05924 + (2) C00041 + (2) C00343 + (2) C00020 + (2) C00013 + (4) C00080	B0205.6 & moc-3 & (T27A3.6 & K10D2.7)	Molybdenum cofactor biosynthesis	0	1000
RCC0143	2.7.7.75;2.10.1.1	[c] : atp + molybd + mobd + (2) h --> moco + amp + h2o + ppi	C00002 + C05924 + C06232 + (2) C00080 --> C18237 + C00020 + C00001 + C00013	lin-46 | moc-1 | moc-2	Molybdenum cofactor biosynthesis	0	1000
DMN0024	NA	moco[c] -->	C18237 -->	NA	Molybdenum cofactor biosynthesis	0	1000
RCC0071	2.3.1.85	[c] : (11) h + ivcoa + (4) malcoa + (8) nadph --> (4) co2 + (5) coa + fa13p0iso + (3) h2o + (8) nadp	(11) C00080 + C02939 + (4) C00083 + (8) C00005 --> (4) C00011 + (5) C00010 + CC0069 + (3) C00001 + (8) C00006	fasn-1	Monomethyl branched chain fatty acid synthesis	0	1000
RCC0072	2.3.1.199;1.1.1.330;4.2.1.134;1.3.1.93	[c] : fa13p0iso + malcoa + (2) nadph + (3) h --> fa15p0iso + coa + (2) nadp + h2o + co2	CC0069 + C00083 + (2) C00005 + (3) C00080 --> CC0070 + C00010 + (2) C00006 + C00001 + C00011	elo-5 & let-767 & hpo-8 & art-1	Monomethyl branched chain fatty acid synthesis	0	1000
RCC0073	2.3.1.199;1.1.1.330;4.2.1.134;1.3.1.93	[c] : fa15p0iso + malcoa + (2) nadph + (3) h --> fa17p0iso + coa + (2) nadp + h2o + co2	CC0070 + C00083 + (2) C00005 + (3) C00080 --> CC0071 + C00010 + (2) C00006 + C00001 + C00011	(elo-5 | elo-6) & let-767 & hpo-8 & art-1	Monomethyl branched chain fatty acid synthesis	0	1000
RCC0029	Unknown	[c] : dedoldp + h2o --> dedolp + h + pi	C05859 + C00001 --> CC0014 + C00080 + C00009	Unknown	N-Glycan biosynthesis	0	1000
RCC0030	Unknown	[c] : dedolp + h2o --> dedol + pi	CC0014 + C00001 --> CC0015 + C00009	Unknown	N-Glycan biosynthesis	0	1000
RCC0031	Unknown	[c] : dedol + h + nadph --> dolichol + nadp	CC0015 + C00080 + C00005 --> C00381 + C00006	B0024.13	N-Glycan biosynthesis	0	1000
RC01018	2.7.1.108	[c] : ctp + dolichol --> cdp + dolp + h	C00063 + C00381 --> C00112 + C00110 + C00080	Y56A3A.36	N-Glycan biosynthesis	0	1000
RC05969	2.7.8.15	[c] : dolp + uacgam <==> naglc2p + ump	C00110 + C00043 <==> C04500 + C00105	algn-7	N-Glycan biosynthesis	-1000	1000
RC05970	2.4.1.141	[c] : naglc2p + uacgam --> chito2pdol + h + udp	C04500 + C00043 --> C04537 + C00080 + C00015	(algn-14 | algn-13)	N-Glycan biosynthesis	0	1000
RC05972	2.4.1.142	[c] : chito2pdol + gdpmann --> gdp + h + mpdol	C04537 + C00096 --> C00035 + C00080 + C05860	algn-1	N-Glycan biosynthesis	0	1000
RC05973	2.4.1.132	[c] : gdpmann + mpdol --> gdp + h + m1mpdol	C00096 + C05860 --> C00035 + C00080 + C05861	algn-2	N-Glycan biosynthesis	0	1000
RC06238	2.4.1.257	[c] : gdpmann + m1mpdol --> gdp + h + m2mpdol	C00096 + C05861 --> C00035 + C00080 + CC0019	algn-2	N-Glycan biosynthesis	0	1000
RCC0037	2.4.1.131	[c] : (2) gdpmann + m2mpdol --> (2) gdp + (2) h + m4mpdol	(2) C00096 + CC0019 --> (2) C00035 + (2) C00080 + CC0020	algn-11	N-Glycan biosynthesis	0	1000
RC01009	2.4.1.83	[c] : dolp + gdpmann <==> dolmanp + gdp	C00110 + C00096 <==> C03862 + C00035	dpm-1 | dpm-3	N-Glycan biosynthesis	-1000	1000
RC06258	2.4.1.258	[c] : dolmanp + m4mpdol --> dolp + h + m5mpdol	C03862 + CC0020 --> C00110 + C00080 + CC0021	K09E4.2	N-Glycan biosynthesis	0	1000
RC06259	2.4.1.259	[c] : dolmanp + m5mpdol --> dolp + h + m6mpdol	C03862 + CC0021 --> C00110 + C00080 + CC0022	C14A4.3	N-Glycan biosynthesis	0	1000
RC06260	2.4.1.260	[c] : dolmanp + m6mpdol --> dolp + h + m7mpdol	C03862 + CC0022 --> C00110 + C00080 + CC0023	ZC513.5	N-Glycan biosynthesis	0	1000
RC06261	2.4.1.261	[c] : dolmanp + m7mpdol --> dolp + h + m8mpdol	C03862 + CC0023 --> C00110 + C00080 + CC0024	C14A4.3	N-Glycan biosynthesis	0	1000
RC01005	2.4.1.117	[c] : dolp + udpg --> dolglcp + udp	C00110 + C00029 --> C01246 + C00015	H43I07.3	N-Glycan biosynthesis	0	1000
RC06262	2.4.1.267	[c] : dolglcp + m8mpdol --> dolp + g1m8mpdol + h	C01246 + CC0024 --> C00110 + CC0025 + C00080	C08B11.8	N-Glycan biosynthesis	0	1000
RC06263	2.4.1.265	[c] : dolglcp + g1m8mpdol --> dolp + g2m8mpdol + h	C01246 + CC0025 --> C00110 + CC0026 + C00080	C08H9.3	N-Glycan biosynthesis	0	1000
RC06264	2.4.1.256	[c] : dolglcp + g2m8mpdol --> dolp + g3m8mpdol + h	C01246 + CC0026 --> C00110 + CC0027 + C00080	tag-179	N-Glycan biosynthesis	0	1000
RC05976	2.4.99.18	[c] : Asn-X-Ser/Thr + g3m8mpdol --> doldp + g3m8masn + h	C03021 + CC0027 --> C00621 + CC0028 + C00080	stt-3	N-Glycan biosynthesis	0	1000
RC05979	3.2.1.106	[c] : g3m8masn + h2o --> g2m8masn + glc-D	CC0028 + C00001 --> CC0029 + C00031	mogs-1	N-Glycan biosynthesis	0	1000
RC05980	3.2.1.84	[c] : g2m8masn + h2o --> g1m8masn + glc-D	CC0029 + C00001 --> CC0030 + C00031	aagr-3 | aagr-4	N-Glycan biosynthesis	0	1000
RC05981	3.2.1.84	[c] : g1m8masn + h2o --> glc-D + m8masn	CC0030 + C00001 --> C00031 + CC0031	aagr-3 | aagr-4	N-Glycan biosynthesis	0	1000
RC05982	3.2.1.113	[c] : m8masn + (4) h2o --> m4masn + (4) man	CC0031 + (4) C00001 --> CC0032 + (4) C00159	mans-1 | mans-2 | mans-3 | mans-4	N-Glycan biosynthesis	0	1000
RC05983	2.4.1.101	[c] : m4masn + uacgam --> h + nm4masn + udp	CC0032 + C00043 --> C00080 + CC0033 + C00015	gly-12 | gly-13 | gly-14	N-Glycan biosynthesis	0	1000
RCC0038	3.2.1.114	[c] : h2o + nm4masn --> man + nm3masn	C00001 + CC0033 --> C00159 + CC0038	aman-2	N-Glycan biosynthesis	0	1000
RCC0039	3.2.1.114	[c] : h2o + nm3masn --> man + nm2masn	C00001 + CC0038 --> C00159 + CC0034	aman-2	N-Glycan biosynthesis	0	1000
RC05985	2.4.1.143	[c] : nm2masn + uacgam --> h + n2m2masn + udp	CC0034 + C00043 --> C00080 + CC0035 + C00015	gly-20	N-Glycan biosynthesis	0	1000
RC05988	2.4.1.68	[c] : gdpfuc + n2m2masn --> fn2m2masn + gdp + h	C00325 + CC0035 --> CC0036 + C00035 + C00080	fut-8	N-Glycan biosynthesis	0	1000
RC05989	2.4.1.38	[c] : fn2m2masn + (2) udpgal --> (2) h + l2fn2m2masn + (2) udp	CC0036 + (2) C00052 --> (2) C00080 + CC0037 + (2) C00015	bre-4	N-Glycan biosynthesis	0	1000
RCC0040	3.2.1.52	[c] : nm3masn + h2o --> m3masn + acgam	CC0038 + C00001 --> CC0039 + C00140	hex-2 | hex-3 | hex-4 | hex-5	N-Glycan biosynthesis	0	1000
RCC0041	3.2.1.52	[c] : nm2masn + h2o --> m2masn + acgam	CC0034 + C00001 --> CC0040 + C00140	hex-2 | hex-3 | hex-4 | hex-5	N-Glycan biosynthesis	0	1000
RC09319	2.4.1.68	[c] : gdpfuc + nm2masn --> fnm2masn + gdp + h	C00325 + CC0034 --> CC0041 + C00035 + C00080	fut-8	N-Glycan biosynthesis	0	1000
RCC0042	3.2.1.52	[c] : fnm2masn + h2o --> fm2masn + acgam	CC0041 + C00001 --> CC0042 + C00140	hex-2 | hex-3 | hex-4 | hex-5	N-Glycan biosynthesis	0	1000
RCC0136	NA	[c] : asn-L --> Asn-X-Ser/Thr	C00152 --> C03021	NA	N-Glycan biosynthesis	0	1000
RC02186	2.7.4.20	[c] : doldp + pi <==> dolp + ppi	C00621 + C00009 <==> C00110 + C00013	Unknown	N-Glycan biosynthesis	-1000	1000
DMN0075	NA	dolp[c] -->	C00110 -->	NA	N-Glycan biosynthesis	0	1000
DMN0083	NA	l2fn2m2masn[c] -->	CC0037 -->	NA	N-Glycan biosynthesis	0	1000
RM00112	1.6.1.2	[m] : nadh + nadp <==> nad + nadph	M00004 + M00006 <==> M00003 + M00005	nnt-1	Nicotinate and nicotinamide metabolism	0	0
RC02294	2.4.2.1	[c] : pi + rnam <==> h + ncam + r1p	C00009 + C03150 <==> C00080 + C00153 + C00620	K02D7.1	Nicotinate and nicotinamide metabolism	-1000	1000
RC02295	2.4.2.1	[c] : h + nac + r1p <==> nicrns + pi	C00080 + C00253 + C00620 <==> C05841 + C00009	K02D7.1	Nicotinate and nicotinamide metabolism	-1000	1000
RC02323	3.1.3.5	[c] : h2o + nmn --> rnam + pi	C00001 + C00455 --> C03150 + C00009	F25B5.3 | Y10G11A.1 | Y71H10B.1	Nicotinate and nicotinamide metabolism	0	1000
RC03346	3.1.3.5	[c] : h2o + nicrnt --> nicrns + pi	C00001 + C01185 --> C05841 + C00009	F25B5.3 | Y10G11A.1 | Y71H10B.1	Nicotinate and nicotinamide metabolism	0	1000
RC01724	6.3.4.21	[c] : h + nac + prpp <==> nicrnt + ppi	C00080 + C00253 + C00119 <==> C01185 + C00013	nprt-1	Nicotinate and nicotinamide metabolism	-1000	1000
RC00137	2.7.7.1;2.7.7.18	[c] : atp + h + nmn <==> nad + ppi	C00002 + C00080 + C00455 <==> C00003 + C00013	nmat-1 | nmat-2	Nicotinate and nicotinamide metabolism	-1000	1000
RC03005	2.7.7.1;2.7.7.18	[c] : atp + h + nicrnt <==> dnad + ppi	C00002 + C00080 + C01185 <==> C00857 + C00013	nmat-1 | nmat-2	Nicotinate and nicotinamide metabolism	-1000	1000
RC00257	6.3.5.1	[c] : atp + dnad + gln-L + h2o --> amp + glu-L + h + nad + ppi	C00002 + C00857 + C00064 + C00001 --> C00020 + C00025 + C00080 + C00003 + C00013	qns-1	Nicotinate and nicotinamide metabolism	0	1000
RC01268	3.5.1.19	[c] : h2o + ncam --> nac + nh4	C00001 + C00153 --> C00253 + C00014	pnc-1 | pnc-2	Nicotinate and nicotinamide metabolism	0	1000
RC00102	3.5.1.-	[c] : h2o + nad --> adprib + h + ncam	C00001 + C00003 --> C00301 + C00080 + C00153	sir-2.1 | sir-2.2 | sir-2.3 | sir-2.4	Nicotinate and nicotinamide metabolism	0	1000
RC04176	2.4.2.30	[c] : nad --> polyadprib + ncam + h	C00003 --> CC0049 + C00153 + C00080	parp-1 | parp-2 | tank-1	Nicotinate and nicotinamide metabolism	0	1000
RCC0051	3.2.1.143	[c] : polyadprib + h2o --> adprib	CC0049 + C00001 --> C00301	parg-1 | parg-2	Nicotinate and nicotinamide metabolism	0	1000
RC03004	3.6.1.9	[c] : dnad + h2o --> amp + (2) h + nicrnt	C00857 + C00001 --> C00020 + (2) C00080 + C01185	C27A7.1 | C27A7.3	Nicotinate and nicotinamide metabolism	0	1000
RC00103	3.6.1.9	[c] : nad + h2o --> amp + (2) h + nmn	C00003 + C00001 --> C00020 + (2) C00080 + C00455	C27A7.1 | C27A7.3	Nicotinate and nicotinamide metabolism	0	1000
RC10633	3.5.1.-	[c] : nad + Naclys + h2o <==> ncam + Nlys + ac_adprib	C00003 + C01997 + C00001 <==> C00153 + C02415 + C20658	sir-2.1 | sir-2.2 | sir-2.3 | sir-2.4	Nicotinate and nicotinamide metabolism	-1000	1000
RC01269	2.1.1.1	[c] : amet + ncam --> ahcys + 1mncam	C00019 + C00153 --> C00021 + C02918	anmt-1 | anmt-3	Nicotinate and nicotinamide metabolism	0	1000
RC03348	2.4.2.19	[c] : (2) h + prpp + quln --> co2 + nicrnt + ppi	(2.0) C00080 + C00119 + C03722 --> C00011 + C01185 + C00013	umps-1	Nicotinate and nicotinamide metabolism	0	1000
SNK0016	NA	polyadprib[c] <==>	CC0049 <==>	NA	Nicotinate and nicotinamide metabolism	0	1000
RC10092	4.2.1.1	[c] : co2 + h2o <==> h + hco3	C00011 + C00001 <==> C00080 + C00288	[(bca-1 | bca-2) | cah-4 | (cah-3 | cah-5 | cah-6)] | (cah-1 | cah-2)	Nitrogen metabolism	-1000	1000
RM10092	4.2.1.1	[m] : co2 + h2o <==> h + hco3	M00011 + M00001 <==> M00080 + M00288	bca-1 | cah-4	Nitrogen metabolism	-1000	1000
RE10092	4.2.1.1	[e] : co2 + h2o <==> h + hco3	E00011 + E00001 <==> E00080 + E00288	cah-5	Nitrogen metabolism	-1000	1000
RC00936	1.5.1.3	[c] : dhf + h + nadh <==> nad + thf	C00415 + C00080 + C00004 <==> C00003 + C00101	dhfr-1	One carbon pool by folate	-1000	1000
RC00939	1.5.1.3	[c] : dhf + h + nadph <==> nadp + thf	C00415 + C00080 + C00005 <==> C00006 + C00101	dhfr-1	One carbon pool by folate	-1000	1000
RC02235	1.5.1.3	[c] : fol + nadh <==> dhf + nad	C00504 + C00004 <==> C00415 + C00003	dhfr-1	One carbon pool by folate	-1000	1000
RC02236	1.5.1.3	[c] : fol + nadph <==> dhf + nadp	C00504 + C00005 <==> C00415 + C00006	dhfr-1	One carbon pool by folate	-1000	1000
RC00943	6.3.4.3	[c] : atp + for + thf <==> 10fthf + adp + pi	C00002 + C00058 + C00101 <==> C00234 + C00008 + C00009	K07E3.4	One carbon pool by folate	-1000	1000
RC01655	3.5.4.9	[c] : h2o + methf <==> 10fthf + h	C00001 + C00445 <==> C00234 + C00080	K07E3.4 | dao-3	One carbon pool by folate	-1000	1000
RM01655	3.5.4.9	[m] : h2o + methf <==> 10fthf + h	M00001 + M00445 <==> M00234 + M00080	K07E3.4 | dao-3	One carbon pool by folate	-1000	1000
RM01220	1.5.1.5	[m] : mlthf + nadp <==> methf + nadph	M00143 + M00006 <==> M00445 + M00005	K07E3.4	One carbon pool by folate	-1000	1000
RC01220	1.5.1.5	[c] : mlthf + nadp <==> methf + nadph	C00143 + C00006 <==> C00445 + C00005	K07E3.4	One carbon pool by folate	-1000	1000
RC01218	1.5.1.15	[c] : mlthf + nad <==> methf + nadh	C00143 + C00003 <==> C00445 + C00004	dao-3	One carbon pool by folate	-1000	1000
RM02300	2.1.2.10	[m] : h2o + methf --> 5fthf + h	M00001 + M00445 --> M03479 + M00080	gcst-1	One carbon pool by folate	0	1000
RM02301	6.3.3.2	[m] : 5fthf + atp --> adp + methf + pi	M03479 + M00002 --> M00008 + M00445 + M00009	Y106G6E.4	One carbon pool by folate	0	1000
RC01224	1.5.1.20	[c] : (2) h + mlthf + nadph <==> 5mthf + nadp	(2) C00080 + C00143 + C00005 <==> C00440 + C00006	mthf-1	One carbon pool by folate	-1000	1000
RC07168	1.5.1.20	[c] : (2) h + mlthf + nadh <==> 5mthf + nad	(2) C00080 + C00143 + C00004 <==> C00440 + C00003	mthf-1	One carbon pool by folate	-1000	1000
RC00941	1.5.1.6	[c] : 10fthf + h2o + nadp --> co2 + h + nadph + thf	C00234 + C00001 + C00006 --> C00011 + C00080 + C00005 + C00101	alh-3	One carbon pool by folate	0	1000
RC04326	2.1.2.2	[c] : gar + methf + h2o <==> fgam + thf + (2) h	C03838 + C00445 + C00001 <==> C04376 + C00101 + (2) C00080	F38B6.4	One carbon pool by folate	-1000	1000
RM00943	6.3.4.3	[m] : atp + for + thf <==> 10fthf + adp + pi	M00002 + M00058 + M00101 <==> M00234 + M00008 + M00009	K07E3.4	One carbon pool by folate	-1000	1000
RMC0006	1.6.5.3;1.6.99.3	q[m] + nadh[m] + (5) h[m] --> qh2[m] + nad[m] + (4) h[c]	M00399 + M00004 + (5) M00080 --> M00390 + M00003 + (4) C00080	(nduo-1 & nduo-2 & nduo-3 & nduo-4 & nduo-5 & nduo-6 & ndfl-4) & [F53F4.10 & (gas-1 | nduf-2.2) & nuo-2 & nuo-1 & nuo-5 & nduf-7 & T20H4.5 & lpd-5 & nduf-5 & nduf-6] & [F31D4.9 & Y63D3A.7 & C33A12.1 & nuo-3 & F45H10.3 & Y54F10AM.5 & Y53G8AL.2 & nuo-4 & (F37C12.3 | Y56A3A.19) & C34B2.8] & (F44G4.2 & C18E9.4 & nuo-6 & C25H3.9 & ZK809.3 & D2030.4 & Y51H1A.3 & C16A3.5 & F59C6.5 & Y71H2AM.4 & F42G8.10)	Oxidative phosphorylation	0	1000
RM02161	1.10.2.2	(2) ficytC[m] + (2) h[m] + qh2[m] <==> (2) focytC[m] + (4) h[c] + q[m]	(2) M00125 + (2) M00080 + M00390 <==> (2) M00126 + (4) C00080 + M00399	isp-1 & ctb-1 & cyc-1 & (ucr-2.3 | ucr-2.1 | ucr-2.2) & T27E9.2 & T02H6.11 & (F45H10.2 | R07E4.3) & ucr-11 & (cyc-2.1 | cyc-2.2)	Oxidative phosphorylation	-1000	1000
RM00081	1.9.3.1	(4) focytC[m] + (8) h[m] + o2[m] --> (4) ficytC[m] + (4) h[c] + (2) h2o[m]	(4) M00126 + (8) M00080 + M00007 --> (4) M00125 + (4) C00080 + (2) M00001	(ctc-1 & ctc-2 & ctc-3) & cco-1 & cco-2 & tag-174 & Y71H2AM.5 & F29C4.2 & F26E4.6 & W09C5.8 & (cyc-2.1 | cyc-2.2)	Oxidative phosphorylation	0	1000
RMC0004	3.6.3.14	adp[m] + (4) h[c] + pi[m] --> atp[m] + (3) h[m] + h2o[m]	M00008 + (4) C00080 + M00009 --> M00002 + (3) M00080 + M00001	(H28O16.1 | T26E3.7) & atp-2 & Y69A2AR.18 & F58F12.1 & (hpo-18 | R05D3.6 | ZC262.5) & atp-3 & atp-6 & (asb-2 | asb-1) & Y82E9BR.3 & atp-5 & R04F11.2 & R53.4 & (asg-2 | asg-1)	Oxidative phosphorylation	0	1000
RMC0005	3.6.3.14	adp[m] + (3) h[c] + pi[m] --> atp[m] + (2) h[m] + h2o[m]	M00008 + (3) C00080 + M00009 --> M00002 + (2) M00080 + M00001	(H28O16.1 | T26E3.7) & atp-2 & Y69A2AR.18 & F58F12.1 & (hpo-18 | R05D3.6 | ZC262.5) & atp-3 & atp-6 & (asb-2 | asb-1) & Y82E9BR.3 & atp-5 & R04F11.2 & R53.4 & (asg-2 | asg-1)	Oxidative phosphorylation	0	0
RMC0007	1.6.5.3;1.6.99.3	q[m] + nadh[m] + h[c] --> qh2[m] + nad[m]	M00399 + M00004 + C00080 --> M00390 + M00003	(nduo-1 & nduo-2 & nduo-3 & nduo-4 & nduo-5 & nduo-6 & ndfl-4) & [F53F4.10 & (gas-1 | nduf-2.2) & nuo-2 & nuo-1 & nuo-5 & nduf-7 & T20H4.5 & lpd-5 & nduf-5 & nduf-6] & [F31D4.9 & Y63D3A.7 & C33A12.1 & nuo-3 & F45H10.3 & Y54F10AM.5 & Y53G8AL.2 & nuo-4 & (F37C12.3 | Y56A3A.19) & C34B2.8] & (F44G4.2 & C18E9.4 & nuo-6 & C25H3.9 & ZK809.3 & D2030.4 & Y51H1A.3 & C16A3.5 & F59C6.5 & Y71H2AM.4 & F42G8.10)	Oxidative phosphorylation	0	1000
RMC0008	1.6.5.3;1.6.99.3	[m] : q + nadh + h --> qh2 + nad	M00399 + M00004 + M00080 --> M00390 + M00003	(nduo-1 & nduo-2 & nduo-3 & nduo-4 & nduo-5 & nduo-6 & ndfl-4) & [F53F4.10 & (gas-1 | nduf-2.2) & nuo-2 & nuo-1 & nuo-5 & nduf-7 & T20H4.5 & lpd-5 & nduf-5 & nduf-6] & [F31D4.9 & Y63D3A.7 & C33A12.1 & nuo-3 & F45H10.3 & Y54F10AM.5 & Y53G8AL.2 & nuo-4 & (F37C12.3 | Y56A3A.19) & C34B2.8] & (F44G4.2 & C18E9.4 & nuo-6 & C25H3.9 & ZK809.3 & D2030.4 & Y51H1A.3 & C16A3.5 & F59C6.5 & Y71H2AM.4 & F42G8.10)	Oxidative phosphorylation	0	1000
RMC0184	1.6.5.3;1.6.99.3	rq9[m] + nadh[m] + (5) h[m] --> rq9h2[m] + nad[m] + (4) h[c]	MC0157 + M00004 + (5) M00080 --> MC0158 + M00003 + (4) C00080	(nduo-1 & nduo-2 & nduo-3 & nduo-4 & nduo-5 & nduo-6 & ndfl-4) & [F53F4.10 & (gas-1 | nduf-2.2) & nuo-2 & nuo-1 & nuo-5 & nduf-7 & T20H4.5 & lpd-5 & nduf-5 & nduf-6] & [F31D4.9 & Y63D3A.7 & C33A12.1 & nuo-3 & F45H10.3 & Y54F10AM.5 & Y53G8AL.2 & nuo-4 & (F37C12.3 | Y56A3A.19) & C34B2.8] & (F44G4.2 & C18E9.4 & nuo-6 & C25H3.9 & ZK809.3 & D2030.4 & Y51H1A.3 & C16A3.5 & F59C6.5 & Y71H2AM.4 & F42G8.10)	Oxidative phosphorylation	0	1000
RMC0187	NA	h[c] -> h[m]	C00080 -> M00080	ucp-4	Oxidative phosphorylation	0	1000
RC04230	6.3.2.5	[c] : 4ppan + atp + cys-L --> 4ppcys + amp + h + ppi	C03492 + C00002 + C00097 --> C04352 + C00020 + C00080 + C00013	Y71H2AM.6	Pantothenate and CoA biosynthesis	0	1000
RC04231	6.3.2.5	[c] : 4ppan + ctp + cys-L --> 4ppcys + cmp + h + ppi	C03492 + C00063 + C00097 --> C04352 + C00055 + C00080 + C00013	Y71H2AM.6	Pantothenate and CoA biosynthesis	0	1000
RC03018	2.7.1.33	[c] : atp + pnto-R --> 4ppan + adp + h	C00002 + C00864 --> C03492 + C00008 + C00080	pnk-1 | pnk-4	Pantothenate and CoA biosynthesis	0	1000
RC03269	4.1.1.36	[c] : 4ppcys + h --> co2 + pan4p	C04352 + C00080 --> C00011 + C01134	F25H9.6	Pantothenate and CoA biosynthesis	0	1000
RM03035	2.7.7.3	[m] : atp + h + pan4p <==> dpcoa + ppi	M00002 + M00080 + M01134 <==> M00882 + M00013	Y65B4A.8	Pantothenate and CoA biosynthesis	-1000	1000
RM00130	2.7.1.24	[m] : atp + dpcoa --> adp + coa + h	M00002 + M00882 --> M00008 + M00010 + M00080	T05G5.5 | Y65B4A.8	Pantothenate and CoA biosynthesis	0	1000
DMN0044	NA	coa[c] -->	C00010 -->	NA	Pantothenate and CoA biosynthesis	0	1000
RC00289	2.7.7.9	[c] : g1p + h + utp <==> ppi + udpg	C00103 + C00080 + C00075 <==> C00013 + C00029	D1005.2 | K08E3.5	Pentose and glucuronate interconversions	-1000	1000
RC00286	1.1.1.22	[c] : h2o + (2) nad + udpg --> (3) h + (2) nadh + udpglcur	C00001 + (2) C00003 + C00029 --> (3) C00080 + (2) C00004 + C00167	sqv-4	Pentose and glucuronate interconversions	0	1000
RCC0053	2.4.1.17;3.2.1.31	[c] : h2o + udpglcur --> glcur + h + udp	C00001 + C00167 --> C00191 + C00080 + C00015	(C03A7.13 | C55H1.1 | F10D2.8 | F54C1.1 | H23N18.4 | K04A8.10 | ugt-1 | ugt-10 | ugt-11 | ugt-12 | ugt-13 | ugt-14 | ugt-15 | ugt-16 | ugt-17 | ugt-18 | ugt-19 | ugt-2 | ugt-20 | ugt-21 | ugt-22 | ugt-23 | ugt-24 | ugt-25 | ugt-26 | ugt-27 | ugt-29 | ugt-3 | ugt-30 | ugt-31 | ugt-32 | ugt-33 | ugt-34 | ugt-35 | ugt-36 | ugt-37 | ugt-38 | ugt-39 | ugt-4 | ugt-40 | ugt-41 | ugt-42 | ugt-43 | ugt-44…	Pentose and glucuronate interconversions	0	1000
RC01904	1.1.1.10	[c] : h + nadph + xylu-L <==> nadp + xylt	C00080 + C00005 + C00312 <==> C00006 + C00379	dhs-21	Pentose and glucuronate interconversions	-1000	1000
RC01431	1.1.1.21	[c] : h + nadph + xyl-D <==> nadp + xylt	C00080 + C00005 + C00181 <==> C00006 + C00379	Y39G8B.1	Pentose and glucuronate interconversions	-1000	1000
RC01758	1.1.1.21	[c] : arab-L + h + nadh <==> abt + nad	C00259 + C00080 + C00004 <==> C00532 + C00003	Y39G8B.1	Pentose and glucuronate interconversions	-1000	1000
RC01759	1.1.1.21	[c] : arab-L + h + nadph <==> abt + nadp	C00259 + C00080 + C00005 <==> C00532 + C00006	Y39G8B.1	Pentose and glucuronate interconversions	-1000	1000
RC01639	2.7.1.17	[c] : atp + xylu-D --> adp + h + xu5p-D	C00002 + C00310 --> C00008 + C00080 + C00231	R08D7.7	Pentose and glucuronate interconversions	0	1000
RC02640	1.1.1.45	[c] : guln + nad <==> 3dhguln + h + nadh	C00800 + C00003 <==> C00618 + C00080 + C00004	[(Y71F9B.9)]	Pentose and glucuronate interconversions	-1000	1000
RC01896	1.1.1.14	[c] : nad + xylt <==> h + nadh + xylu-D	C00003 + C00379 <==> C00080 + C00004 + C00310	R04B5.5 | R04B5.6	Pentose and glucuronate interconversions	-1000	1000
RC01903	1.1.1.12	[c] : abt + nad <==> h + nadh + xylu-L	C00532 + C00003 <==> C00080 + C00004 + C00312	Unknown	Pentose and glucuronate interconversions	-1000	1000
RC01905	4.1.1.34	[c] : 3dhguln + h --> co2 + xylu-L	C00618 + C00080 --> C00011 + C00312	Unknown	Pentose and glucuronate interconversions	0	1000
RC01481	1.1.1.19	[c] : glcur + h + nadph <==> guln + nadp	C00191 + C00080 + C00005 <==> C00800 + C00006	Unknown	Pentose and glucuronate interconversions	-1000	1000
RC02736	1.1.1.49	[c] : g6p-B + nadp <==> 6pgl + nadph + h	C01172 + C00006 <==> C01236 + C00005 + C00080	gspd-1	Pentose phosphate pathway	-1000	1000
RC02035	3.1.1.31	[c] : 6pgl + h2o --> 6pgc + h	C01236 + C00001 --> C00345 + C00080	Y57G11C.3	Pentose phosphate pathway	0	1000
RC01737	2.7.1.12	[c] : atp + glcn --> adp + 6pgc + h	C00002 + C00257 --> C00008 + C00345 + C00080	F26D11.1	Pentose phosphate pathway	0	1000
RC01528	1.1.1.44	[c] : 6pgc + nadp --> ru5p-D + co2 + nadph	C00345 + C00006 --> C00199 + C00011 + C00005	T25B9.9	Pentose phosphate pathway	0	1000
RC01529	5.1.3.1	[c] : ru5p-D <==> xu5p-D	C00199 <==> C00231	F08F8.7	Pentose phosphate pathway	-1000	1000
RC01056	5.3.1.6	[c] : r5p <==> ru5p-D	C00117 <==> C00199	rpia-1	Pentose phosphate pathway	-1000	1000
RC01049	2.7.6.1	[c] : atp + r5p <==> amp + prpp + h	C00002 + C00117 <==> C00020 + C00119 + C00080	R151.2	Pentose phosphate pathway	-1000	1000
RC01051	2.7.1.15	[c] : atp + rib-D --> adp + r5p + h	C00002 + C00121 --> C00008 + C00117 + C00080	F07A11.5	Pentose phosphate pathway	0	1000
RC01641	2.2.1.1	[c] : s7p + g3p <==> r5p + xu5p-D	C05382 + C00118 <==> C00117 + C00231	tkt-1	Pentose phosphate pathway	-1000	1000
RC01830	2.2.1.1	[c] : f6p + g3p <==> e4p + xu5p-D	C00085 + C00118 <==> C00279 + C00231	tkt-1	Pentose phosphate pathway	-1000	1000
RC01827	2.2.1.2	[c] : s7p + g3p <==> e4p + f6p	C05382 + C00118 <==> C00279 + C00085	tald-1	Pentose phosphate pathway	-1000	1000
RC02750	2.7.1.15	[c] : atp + drib --> 2dr5p + adp + h	C00002 + C01801 --> C00673 + C00008 + C00080	F07A11.5	Pentose phosphate pathway	0	1000
RC01066	4.1.2.4	[c] : 2dr5p <==> g3p + acald	C00673 <==> C00118 + C00084	F09E5.3	Pentose phosphate pathway	-1000	1000
RC01057	5.4.2.2;5.4.2.7	[c] : r1p <==> r5p	C00620 <==> C00117	R05F9.6 | Y43F4B.5	Pentose phosphate pathway	-1000	1000
RC02749	5.4.2.7	[c] : 2dr1p <==> 2dr5p	C00672 <==> C00673	Y43F4B.5	Pentose phosphate pathway	-1000	1000
RC01843	2.7.1.11	[c] : atp + s7p --> adp + h + s17bp	C00002 + C05382 --> C00008 + C00080 + C00447	pfk-1.2 | pfk-1.1	Pentose phosphate pathway (indirect)	0	1000
RC01829	4.1.2.13	[c] : s17bp <==> dhap + e4p	C00447 <==> C00111 + C00279	aldo-2 | aldo-1	Pentose phosphate pathway (indirect)	-1000	1000
RC01844	2.7.1.14	[c] : atp + sedh <==> adp + s7p + h	C00002 + C02076 <==> C00008 + C05382 + C00080	T25C8.1	Pentose phosphate pathway (indirect)	-1000	1000
RCC0165	1.3.3.6	[c] : o2 + pmtcoa --> h2o2 + hdd2coa	C00007 + C00154 --> C00027 + C05272	acox-1.5 | acox-1.1 | acox-1.2 | acox-1.3 | acox-1.4 | acox-3 | acox-1.6	Peroxisomal fatty acid beta oxidation	0	1000
RCC0083	4.2.1.17;1.1.1.211;1.1.1.35	[c] : hdd2coa + h2o + nad --> 3ohdcoa + h + nadh	C05272 + C00001 + C00003 --> C05259 + C00080 + C00004	dhs-28 | maoc-1	Peroxisomal fatty acid beta oxidation	0	1000
RC03991	2.3.1.16	[c] : 3ohdcoa + coa --> accoa + tdcoa	C05259 + C00010 --> C00024 + C02593	daf-22	Peroxisomal fatty acid beta oxidation	0	1000
RCC0166	1.3.3.6	[c] : o2 + tdcoa --> h2o2 + td2coa	C00007 + C02593 --> C00027 + C05273	acox-1.5 | acox-1.1 | acox-1.2 | acox-1.3 | acox-1.4 | acox-3 | acox-1.6	Peroxisomal fatty acid beta oxidation	0	1000
RCC0084	4.2.1.17;1.1.1.211;1.1.1.35	[c] : td2coa + h2o + nad --> 3otdcoa + h + nadh	C05273 + C00001 + C00003 --> C05261 + C00080 + C00004	dhs-28 | maoc-1	Peroxisomal fatty acid beta oxidation	0	1000
RC03858	2.3.1.16	[c] : 3otdcoa + coa --> accoa + ddcacoa	C05261 + C00010 --> C00024 + C01832	daf-22	Peroxisomal fatty acid beta oxidation	0	1000
RCC0167	1.3.3.6	[c] : o2 + ddcacoa --> h2o2 + dd2coa	C00007 + C01832 --> C00027 + C03221	acox-1.5 | acox-1.1 | acox-1.2 | acox-1.3 | acox-1.4 | acox-3 | acox-1.6	Peroxisomal fatty acid beta oxidation	0	1000
RCC0085	4.2.1.17;1.1.1.211;1.1.1.35	[c] : dd2coa + h2o + nad --> 3oddcoa + h + nadh	C03221 + C00001 + C00003 --> C05263 + C00080 + C00004	dhs-28 | maoc-1	Peroxisomal fatty acid beta oxidation	0	1000
RC04742	2.3.1.16	[c] : 3oddcoa + coa --> accoa + dcacoa	C05263 + C00010 --> C00024 + C05274	daf-22	Peroxisomal fatty acid beta oxidation	0	1000
RCC0168	1.3.3.6	[c] : o2 + dcacoa --> h2o2 + dc2coa	C00007 + C05274 --> C00027 + C05275	acox-1.5 | acox-1.1 | acox-1.2 | acox-1.3 | acox-1.4 | acox-3 | acox-1.6	Peroxisomal fatty acid beta oxidation	0	1000
RCC0086	4.2.1.17;1.1.1.211;1.1.1.35	[c] : dc2coa + h2o + nad --> 3odcoa + h + nadh	C05275 + C00001 + C00003 --> C05265 + C00080 + C00004	dhs-28 | maoc-1	Peroxisomal fatty acid beta oxidation	0	1000
RC03778	2.3.1.16	[c] : 3odcoa + coa --> accoa + occoa	C05265 + C00010 --> C00024 + C01944	daf-22	Peroxisomal fatty acid beta oxidation	0	1000
RCC0088	1.3.3.6;5.3.3.8;4.2.1.17;1.1.1.211;1.1.1.35;2.3.1.16	[c] : (4) coa + (4) h2o + (4) nad + (3) o2 + fa16p1n7coa --> (4) accoa + (4) h + (3) h2o2 + (4) nadh + occoa	(4) C00010 + (4) C00001 + (4) C00003 + (3) C00007 + CC0067 --> (4) C00024 + (4) C00080 + (3) C00027 + (4) C00004 + C01944	(acox-1.5 | acox-1.1 | acox-1.2 | acox-1.3 | acox-1.4 | acox-3 | acox-1.6) & F58A6.1 & (dhs-28 | maoc-1) & daf-22	Peroxisomal fatty acid beta oxidation	0	1000
RCC0089	1.3.3.6;4.2.1.17;1.1.1.211;1.1.1.35;2.3.1.16	[c] : coa + h2o + nad + o2 + odecoa --> accoa + h + h2o2 + nadh + fa16p1n7coa	C00010 + C00001 + C00003 + C00007 + C00510 --> C00024 + C00080 + C00027 + C00004 + CC0067	(acox-1.5 | acox-1.1 | acox-1.2 | acox-1.3 | acox-1.4 | acox-3 | acox-1.6) & (dhs-28 | maoc-1) & daf-22	Peroxisomal fatty acid beta oxidation	0	1000
RCC0090	1.3.3.6;5.3.3.8;4.2.1.17;1.1.1.211;1.1.1.35;2.3.1.16	[c] : (5) coa + (5) h2o + (5) nad + (4) o2 + vacccoa --> (5) accoa + (5) h + (4) h2o2 + (5) nadh + occoa	(5) C00010 + (5) C00001 + (5) C00003 + (4) C00007 + CC0068 --> (5) C00024 + (5) C00080 + (4) C00027 + (5) C00004 + C01944	(acox-1.5 | acox-1.1 | acox-1.2 | acox-1.3 | acox-1.4 | acox-3 | acox-1.6) & F58A6.1 & (dhs-28 | maoc-1) & daf-22	Peroxisomal fatty acid beta oxidation	0	1000
RCC0091	1.3.3.6;4.2.1.17;1.1.1.211;1.1.1.35;2.3.1.16	[c] : (2) coa + (2) h2o + (2) nad + (2) o2 + lnlccoa --> (2) accoa + (2) h + (2) h2o2 + (2) nadh + fa14p2n6coa	(2) C00010 + (2) C00001 + (2) C00003 + (2) C00007 + C02050 --> (2) C00024 + (2) C00080 + (2) C00027 + (2) C00004 + CC0089	(acox-1.5 | acox-1.1 | acox-1.2 | acox-1.3 | acox-1.4 | acox-3 | acox-1.6) & (dhs-28 | maoc-1) & daf-22	Peroxisomal fatty acid beta oxidation	0	1000
RCC0092	1.3.3.6;5.3.3.8;1.3.1.34;4.2.1.17;1.1.1.211;1.1.1.35;2.3.1.16	[c] : (3) coa + (3) h2o + (3) nad + (2) o2 + nadph + fa14p2n6coa --> (3) accoa + (2) h + (2) h2o2 + (3) nadh + nadp + occoa	(3) C00010 + (3) C00001 + (3) C00003 + (2) C00007 + C00005 + CC0089 --> (3) C00024 + (2) C00080 + (2) C00027 + (3) C00004 + C00006 + C01944	(acox-1.5 | acox-1.1 | acox-1.2 | acox-1.3 | acox-1.4 | acox-3 | acox-1.6) & F58A6.1 & F53C11.3 & (dhs-28 | maoc-1) & daf-22	Peroxisomal fatty acid beta oxidation	0	1000
RCC0093	1.3.3.6;4.2.1.17;1.1.1.211;1.1.1.35;2.3.1.16	[c] : (2) coa + (2) h2o + (2) nad + (2) o2 + dlnlcgcoa --> (2) accoa + (2) h + (2) h2o2 + (2) nadh + fa16p3n6coa	(2) C00010 + (2) C00001 + (2) C00003 + (2) C00007 + C03595 --> (2) C00024 + (2) C00080 + (2) C00027 + (2) C00004 + CC0090	(acox-1.5 | acox-1.1 | acox-1.2 | acox-1.3 | acox-1.4 | acox-3 | acox-1.6) & (dhs-28 | maoc-1) & daf-22	Peroxisomal fatty acid beta oxidation	0	1000
RCC0094	1.3.3.6;5.3.3.8;1.3.1.34;4.2.1.17;1.1.1.211;1.1.1.35;2.3.1.16	[c] : coa + h2o + nad + nadph + o2 + fa16p3n6coa --> accoa + h2o2 + nadh + nadp + fa14p2n6coa	C00010 + C00001 + C00003 + C00005 + C00007 + CC0090 --> C00024 + C00027 + C00004 + C00006 + CC0089	(acox-1.5 | acox-1.1 | acox-1.2 | acox-1.3 | acox-1.4 | acox-3 | acox-1.6) & F58A6.1 & F53C11.3 & (dhs-28 | maoc-1) & daf-22	Peroxisomal fatty acid beta oxidation	0	1000
RCC0095	1.3.3.6;5.3.3.8;4.2.1.17;1.1.1.211;1.1.1.35;2.3.1.16	[c] : (2) coa + (2) h2o + (2) nad + o2 + arachdcoa --> (2) accoa + (2) h + h2o2 + (2) nadh + fa16p3n6coa	(2) C00010 + (2) C00001 + (2) C00003 + C00007 + C02249 --> (2) C00024 + (2) C00080 + C00027 + (2) C00004 + CC0090	(acox-1.5 | acox-1.1 | acox-1.2 | acox-1.3 | acox-1.4 | acox-3 | acox-1.6) & F58A6.1 & (dhs-28 | maoc-1) & daf-22	Peroxisomal fatty acid beta oxidation	0	1000
RCC0096	1.3.3.6;4.2.1.17;1.1.1.211;1.1.1.35;2.3.1.16	[c] : (2) coa + (2) h2o + (2) nad + (2) o2 + eicostetcoa --> (2) accoa + (2) h + (2) h2o2 + (2) nadh + fa16p4n3coa	(2) C00010 + (2) C00001 + (2) C00003 + (2) C00007 + C16164 --> (2) C00024 + (2) C00080 + (2) C00027 + (2) C00004 + CC0092	(acox-1.5 | acox-1.1 | acox-1.2 | acox-1.3 | acox-1.4 | acox-3 | acox-1.6) & (dhs-28 | maoc-1) & daf-22	Peroxisomal fatty acid beta oxidation	0	1000
RCC0097	1.3.3.6;5.3.3.8;1.3.1.34;4.2.1.17;1.1.1.211;1.1.1.35;2.3.1.16	[c] : (4) coa + (4) h2o + (4) nad + (3) o2 + (2) nadph + fa16p4n3coa --> (4) accoa + (2) h + (3) h2o2 + (4) nadh + (2) nadp + fa8p1n3coa	(4) C00010 + (4) C00001 + (4) C00003 + (3) C00007 + (2) C00005 + CC0092 --> (4) C00024 + (2) C00080 + (3) C00027 + (4) C00004 + (2) C00006 + CC0091	(acox-1.5 | acox-1.1 | acox-1.2 | acox-1.3 | acox-1.4 | acox-3 | acox-1.6) & F58A6.1 & F53C11.3 & (dhs-28 | maoc-1) & daf-22	Peroxisomal fatty acid beta oxidation	0	1000
RCC0098	1.3.3.6;5.3.3.8;4.2.1.17;1.1.1.211;1.1.1.35;2.3.1.16	[c] : (2) coa + (2) h2o + (2) nad + o2 + tmndnccoa --> (2) accoa + (2) h + h2o2 + (2) nadh + fa16p4n3coa	(2) C00010 + (2) C00001 + (2) C00003 + C00007 + C16165 --> (2) C00024 + (2) C00080 + C00027 + (2) C00004 + CC0092	(acox-1.5 | acox-1.1 | acox-1.2 | acox-1.3 | acox-1.4 | acox-3 | acox-1.6) & F58A6.1 & (dhs-28 | maoc-1) & daf-22	Peroxisomal fatty acid beta oxidation	0	1000
RCC0103	1.3.3.6;4.2.1.17;1.1.1.211;1.1.1.35;2.3.1.16	[c] : coa + h2o + nad + o2 + fa17p0isocoa --> accoa + h + h2o2 + nadh + fa15p0isocoa	C00010 + C00001 + C00003 + C00007 + CC0095 --> C00024 + C00080 + C00027 + C00004 + CC0094	(acox-1.5 | acox-1.1 | acox-1.2 | acox-1.3 | acox-1.4 | acox-3 | acox-1.6) & (dhs-28 | maoc-1) & daf-22	Peroxisomal fatty acid beta oxidation	0	1000
RCC0104	1.3.3.6;4.2.1.17;1.1.1.211;1.1.1.35;2.3.1.16	[c] : (3) coa + (3) h2o + (3) nad + (3) o2 + fa15p0isocoa --> (3) accoa + (3) h + (3) h2o2 + (3) nadh + fa9p0isocoa	(3) C00010 + (3) C00001 + (3) C00003 + (3) C00007 + CC0094 --> (3) C00024 + (3) C00080 + (3) C00027 + (3) C00004 + CC0096	(acox-1.5 | acox-1.1 | acox-1.2 | acox-1.3 | acox-1.4 | acox-3 | acox-1.6) & (dhs-28 | maoc-1) & daf-22	Peroxisomal fatty acid beta oxidation	0	1000
RCC0106	1.3.3.6;4.2.1.17;1.1.1.211;1.1.1.35;2.3.1.16	[c] : coa + h2o + nad + o2 + fa19c11coa --> accoa + h + h2o2 + nadh + fa17c9coa	C00010 + C00001 + C00003 + C00007 + CC0099 --> C00024 + C00080 + C00027 + C00004 + CC0098	(acox-1.5 | acox-1.1 | acox-1.2 | acox-1.3 | acox-1.4 | acox-3 | acox-1.6) & (dhs-28 | maoc-1) & daf-22	Peroxisomal fatty acid beta oxidation	0	1000
RCC0107	1.3.3.6;4.2.1.17;1.1.1.211;1.1.1.35;2.3.1.16	[c] : (3) coa + (3) h2o + (3) nad + (3) o2 + fa17c9coa --> (3) accoa + (3) h + (3) h2o2 + (3) nadh + fa11c3coa	(3) C00010 + (3) C00001 + (3) C00003 + (3) C00007 + CC0098 --> (3) C00024 + (3) C00080 + (3) C00027 + (3) C00004 + CC0097	(acox-1.5 | acox-1.1 | acox-1.2 | acox-1.3 | acox-1.4 | acox-3 | acox-1.6) & (dhs-28 | maoc-1) & daf-22	Peroxisomal fatty acid beta oxidation	0	1000
RCC0125	1.3.3.6;4.2.1.17;1.1.1.211;1.1.1.35;2.3.1.16	[c] : (3) coa + (3) h2o + (3) nad + (3) o2 + lgnccoa --> (3) accoa + (3) h + (3) h2o2 + (3) nadh + stcoa	(3) C00010 + (3) C00001 + (3) C00003 + (3) C00007 + CC0116 --> (3) C00024 + (3) C00080 + (3) C00027 + (3) C00004 + C00412	(acox-1.5 | acox-1.1 | acox-1.2 | acox-1.3 | acox-1.4 | acox-3 | acox-1.6) & (dhs-28 | maoc-1) & daf-22	Peroxisomal fatty acid beta oxidation	0	1000
RCC0126	1.3.3.6;4.2.1.17;1.1.1.211;1.1.1.35;2.3.1.16	[c] : coa + h2o + nad + o2 + stcoa --> accoa + h + h2o2 + nadh + pmtcoa	C00010 + C00001 + C00003 + C00007 + C00412 --> C00024 + C00080 + C00027 + C00004 + C00154	(acox-1.5 | acox-1.1 | acox-1.2 | acox-1.3 | acox-1.4 | acox-3 | acox-1.6) & (dhs-28 | maoc-1) & daf-22	Peroxisomal fatty acid beta oxidation	0	1000
RC01795	1.14.16.1	[c] : o2 + phe-L + thbpt --> dhbpt + h2o + tyr-L	C00007 + C00079 + C00272 --> C00268 + C00001 + C00082	pah-1	Phenylalanine metabolism	0	1000
RC07211	1.14.16.1	[c] : o2 + phe-L + thbpt --> thbpt4acam + tyr-L	C00007 + C00079 + C00272 --> C15522 + C00082	pah-1	Phenylalanine metabolism	0	1000
RC00699	4.1.1.28	[c] : h + phe-L --> co2 + peamn	C00080 + C00079 --> C00011 + C05332	bas-1 | hdl-1 | tdc-1	Phenylalanine metabolism	0	1000
RC00694	2.6.1.1;2.6.1.5	[c] : akg + phe-L <==> glu-L + phpyr	C00026 + C00079 <==> C00025 + C00166	got-1.2 | tatn-1	Phenylalanine metabolism	-1000	1000
RC01372	1.13.11.27	[c] : o2 + phpyr --> 2hyoxplac + co2	C00007 + C00166 --> C05852 + C00011	C31H2.4 | hpd-1	Phenylalanine metabolism	0	1000
RC01378	5.3.2.1	[c] : phpyr <==> enphpyr	C00166 <==> C02763	mif-1	Phenylalanine metabolism	-1000	1000
RC00698	1.11.1.7	[c] : phe-L + o2 <==> pad + co2 + h2o	C00079 + C00007 <==> C02505 + C00011 + C00001	prdx-6	Phenylalanine metabolism	-1000	1000
RC04734	4.2.1.96	[c] : thbpt4acam --> dhbpt + h2o	C15522 --> C00268 + C00001	pcbd-1	Phenylalanine metabolism	0	1000
RC01375	2.6.1.64	[c] : gln-L + phpyr <==> akgm + phe-L	C00064 + C00166 <==> C00940 + C00079	nkat-1	Phenylalanine metabolism (indirect)	-1000	1000
TCE5093	NA	akgm[c] --> akgm[e]	C00940 --> E00940	ND	Phenylalanine metabolism (indirect)	0	1000
RC00078	1.16.3.1	[c] : (4) fe2 + (4) h + o2 --> (4) fe3 + (2) h2o	(4) C14818 + (4) C00080 + C00007 --> (4) C14819 + (2) C00001	ftn-1 | ftn-2	Porphyrin and chlorophyll metabolism	0	1000
RC02389	2.4.1.17	[c] : (2.0) udpglcur + bilirub --> (2.0) udp + bildglcur	(2.0) C00167 + C00486 --> (2.0) C00015 + C05787	C03A7.13 | C55H1.1 | F10D2.8 | F54C1.1 | H23N18.4 | K04A8.10 | ugt-1 | ugt-10 | ugt-11 | ugt-12 | ugt-13 | ugt-14 | ugt-15 | ugt-16 | ugt-17 | ugt-18 | ugt-19 | ugt-2 | ugt-20 | ugt-21 | ugt-22 | ugt-23 | ugt-24 | ugt-25 | ugt-26 | ugt-27 | ugt-29 | ugt-3 | ugt-30 | ugt-31 | ugt-32 | ugt-33 | ugt-34 | ugt-35 | ugt-36 | ugt-37 | ugt-38 | ugt-39 | ugt-4 | ugt-40 | ugt-41 | ugt-42 | ugt-43 | ugt-44 …	Porphyrin and chlorophyll metabolism	0	1000
RC08734	5.1.99.4	[c] : cholcoar <==> cholcoas	C15613 <==> C17343	C24A3.4 | ZK892.4	Primary bile acid biosynthesis	-1000	1000
RC08735	1.17.99.3	[c] : cholcoas + o2 --> cholcoads + h2o2	C17343 + C00007 --> C05460 + C00027	acox-1.1 | acox-1.2 | acox-1.3 | acox-1.4 | acox-1.6 | acox-1.5	Primary bile acid biosynthesis	0	1000
RCC0050	4.2.1.107;1.1.1.35	[c] : cholcoads + h2o + nad <==> cholcoaone + nadh + h	C05460 + C00001 + C00003 <==> C05467 + C00004 + C00080	dhs-25 | dhs-28 | maoc-1	Primary bile acid biosynthesis	-1000	1000
RC03719	2.3.1.176	[c] : cholcoaone + coa --> cholcoa + ppcoa	C05467 + C00010 --> C01794 + C00100	(daf-22 | nlt-1)	Primary bile acid biosynthesis	0	1000
RC07296	3.1.2.27	[c] : cholcoa + h2o --> cholate + coa + h	C01794 + C00001 --> C00695 + C00010 + C00080	F25E2.3	Primary bile acid biosynthesis	0	1000
RC03718	2.3.1.65	[c] : cholcoa + gly --> coa + gchola	C01794 + C00037 --> C00010 + C01921	C31H5.6 | W03D8.8 | T05E7.1 | K05B2.4	Primary bile acid biosynthesis	0	1000
RC03720	2.3.1.65	[c] : cholcoa + taur --> coa + tchola	C01794 + C00245 --> C00010 + C05122	C31H5.6 | W03D8.8 | T05E7.1 | K05B2.4	Primary bile acid biosynthesis	0	1000
RC04824	1.1.1.50	[c] : h + nadh + xoldioloneh <==> nad + xoltriol	C00080 + C00004 + C05453 <==> C00003 + C05454	Y39G8B.1 | T08H10.1 | C07D8.6 | ZC443.1 | Y39G8B.2 | F53F1.3 | F53F1.2	Primary bile acid biosynthesis	-1000	1000
RC08733	6.2.1.7	[c] : atp + coa + thcholstoic --> amp + cholcoar + ppi	C00002 + C00010 + C04722 --> C00020 + C15613 + C00013	acs-20 | acs-22	Primary bile acid biosynthesis	0	1000
RM08761	1.14.13.15	[m] : nadph + o2 + thcholst --> h2o + nadp + thcholstoic	M00005 + M00007 + M01301 --> M00001 + M00006 + M04722	daf-9	Primary bile acid biosynthesis	0	1000
RM08759	1.14.13.15	[m] : nadp + xoltetrol <==> h + nadph + thcholst	M00006 + M05446 <==> M00080 + M00005 + M01301	daf-9	Primary bile acid biosynthesis	-1000	1000
RM04807	1.14.13.15	[m] : h + nadph + o2 + xoltriol --> h2o + nadp + xoltetrol	M00080 + M00005 + M00007 + M05454 --> M00001 + M00006 + M05446	daf-9	Primary bile acid biosynthesis	0	1000
RC04823	1.3.1.3	[c] : h + nadph + xoldiolone --> nadp + xoldioloneh	C00080 + C00005 + C17339 --> C00006 + C05453	Y39G8B.1 | T08H10.1 | C07D8.6 | ZC443.1 | Y39G8B.2 | F53F1.3 | F53F1.2	Primary bile acid biosynthesis	0	1000
RC04826	1.14.13.95	[c] : h + nadph + o2 + xol7aone --> h2o + nadp + xoldiolone	C00080 + C00005 + C00007 + C05455 --> C00001 + C00006 + C17339	TBD	Primary bile acid biosynthesis	0	1000
RC04262	1.1.1.181	[c] : nad + xol7a <==> h + nadh + xol7aone	C00003 + C03594 <==> C00080 + C00004 + C05455	hsd-1 | hsd-2 | hsd-3	Primary bile acid biosynthesis	-1000	1000
RC01463	1.14.13.17	[c] : chsterol + h + nadph + o2 --> h2o + nadp + xol7a	C00187 + C00080 + C00005 + C00007 --> C00001 + C00006 + C03594	TBD	Primary bile acid biosynthesis	0	1000
RC07218	1.14.99.38	[c] : chsterol + h + nadph + o2 --> h2o + nadp + xol25oh	C00187 + C00080 + C00005 + C00007 --> C00001 + C00006 + C15519	F35C8.5	Primary bile acid biosynthesis	0	1000
RC07209	1.14.13.100	[c] : h + nadph + o2 + xol25oh --> h2o + nadp + xoltri25	C00080 + C00005 + C00007 + C15519 --> C00001 + C00006 + C15520	TBD	Primary bile acid biosynthesis	0	1000
RC08723	1.1.1.181	[c] : xoltri25 + nad <==> xol25one + nadh + h	C15520 + C00003 <==> C17332 + C00004 + C00080	hsd-1 | hsd-2 | hsd-3	Primary bile acid biosynthesis	-1000	1000
RM08505	1.14.13.15	[m] : chsterol + h + nadph + o2 --> h2o + nadp + xol27oh	M00187 + M00080 + M00005 + M00007 --> M00001 + M00006 + M15610	daf-9	Primary bile acid biosynthesis	0	1000
RC07372	1.14.13.100;1.14.13.17	[c] : h + nadph + o2 + xol27oh --> h2o + nadp + xoltri27	C00080 + C00005 + C00007 + C15610 --> C00001 + C00006 + C06341	TBD	Primary bile acid biosynthesis	0	1000
RC08724	1.1.1.181	[c] : nad + xoltri27 <==> h + nadh + xol27one	C00003 + C06341 <==> C00080 + C00004 + C17336	hsd-1 | hsd-2 | hsd-3	Primary bile acid biosynthesis	-1000	1000
RC08761	1.14.13.15	[c] : nadph + o2 + thcholst --> h2o + nadp + thcholstoic	C00005 + C00007 + C01301 --> C00001 + C00006 + C04722	daf-9	Primary bile acid biosynthesis	0	1000
RC08759	1.14.13.15	[c] : nadp + xoltetrol <==> h + nadph + thcholst	C00006 + C05446 <==> C00080 + C00005 + C01301	daf-9	Primary bile acid biosynthesis	-1000	1000
RC04807	1.14.13.15	[c] : h + nadph + o2 + xoltriol --> h2o + nadp + xoltetrol	C00080 + C00005 + C00007 + C05454 --> C00001 + C00006 + C05446	daf-9	Primary bile acid biosynthesis	0	1000
RC08505	1.14.13.15	[c] : chsterol + h + nadph + o2 --> h2o + nadp + xol27oh	C00187 + C00080 + C00005 + C00007 --> C00001 + C00006 + C15610	daf-9	Primary bile acid biosynthesis	0	1000
RC08725	1.14.13.15	[c] : xol27one + h + (2) nadph + (2) o2 --> (3) h2o + (2) nadp + 7a3o4chlstnt	C17336 + C00080 + (2) C00005 + (2) C00007 --> (3) C00001 + (2) C00006 + C17337	daf-9	Primary bile acid biosynthesis	0	1000
DMN0078	NA	xol25one[c] -->	C17332 -->	NA	Primary bile acid biosynthesis	0	1000
RC01000	1.1.1.27	[c] : 2hb + nad <==> 2obut + h + nadh	C05984 + C00003 <==> C00109 + C00080 + C00004	ldh-1	Propanoate metabolism	-1000	1000
RM00705	1.2.1.18;1.2.1.27	[m] : coa + msa + nad --> accoa + co2 + nadh	M00010 + M00222 + M00003 --> M00024 + M00011 + M00004	alh-8	Propanoate metabolism	0	1000
RM00706	1.2.1.18	[m] : coa + msa + nadp --> accoa + co2 + nadph	M00010 + M00222 + M00006 --> M00024 + M00011 + M00005	alh-8	Propanoate metabolism	0	1000
RC00233	4.1.1.9	[c] : h + malcoa --> accoa + co2	C00080 + C00083 --> C00024 + C00011	mlcd-1	Propanoate metabolism	0	1000
RM00908	2.6.1.19	[m] : akg + ala-B <==> glu-L + msa	M00026 + M00099 <==> M00025 + M00222	gta-1	Propanoate metabolism	-1000	1000
RM03045	4.2.1.17	[m] : h2o + prpncoa <==> 3hpcoa	M00001 + M00894 <==> M05668	ech-6	Propanoate metabolism	-1000	1000
RM04432	1.3.8.1	[m] : etfox + ppcoa <==> etfrd + prpncoa	M04253 + M00100 <==> M04570 + M00894	acdh-1	Propanoate metabolism	-1000	1000
RCC0022	6.2.1.1	[c] : atp + coa + ppa --> amp + ppcoa + ppi	C00002 + C00010 + C00163 --> C00020 + C00100 + C00013	acs-19	Propanoate metabolism	0	1000
RM01608	1.1.1.59	[m] : 3hpp + nad <==> h + msa + nadh	M01013 + M00003 <==> M00080 + M00222 + M00004	hphd-1	Propanoate metabolism	-1000	1000
RM03158	3.1.2.4	[m] : 3hpcoa + h2o --> 3hpp + coa + h	M05668 + M00001 --> M01013 + M00010 + M00080	hach-1	Propanoate metabolism	0	1000
RMC0133	1.2.4.4;1.8.1.4;2.3.1.168	[m] : 2obut + coa + nad --> co2 + nadh + ppcoa	M00109 + M00010 + M00003 --> M00011 + M00004 + M00100	[(bckd-1A | Y43F4A.4) & bckd-1B] & dld-1 & dbt-1	Propanoate metabolism	0	1000
RCC0153	2.3.1.7	[c] : crn + ppcoa --> coa + pcrn	C00318 + C00100 --> C00010 + CC0140	B0395.3	Propanoate metabolism	0	1000
RMC0154	2.3.1.7	[m] : coa + pcrn --> crn + ppcoa	M00010 + MC0140 --> M00318 + M00100	cpt-2	Propanoate metabolism	0	1000
RM00383	3.1.2.18	[m] : ppcoa + h2o --> ppa + coa + h	M00100 + M00001 --> M00163 + M00010 + M00080	Unknown	Propanoate metabolism	0	1000
RC00383	3.1.2.18	[c] : ppcoa + h2o --> ppa + coa + h	C00100 + C00001 --> C00163 + C00010 + C00080	Unknown	Propanoate metabolism	0	1000
RM05373	4.1.1.9	[m] : h + mmcoa-S --> co2 + ppcoa	M00080 + M00683 --> M00011 + M00100	mlcd-1	Propanoate metabolism	0	1000
RCC0163	NA	[c] : ac_adprib + h2o <==> adprib + ac + h	C20658 + C00001 <==> C00301 + C00033 + C00080	Unknown	Protein modification	-1000	1000
RC10306	2.1.1.98	[c] : (3) amet + caphis <==> (3) ahcys + pdipht + (3) h	(3) C00019 + C04441 <==> (3) C00021 + C01573 + (3) C00080	B0491.7	Protein modification	-1000	1000
SNK1002	NA	caphis[c] <==>	C04441 <==>	NA	Protein modification	0	1000
SNK1003	NA	pdipht[c] <==>	C01573 <==>	NA	Protein modification	0	1000
RC04073	1.14.11.16	[c] : o2 + akg + pepasp --> co2 + succ + pepasp3oh	C00007 + C00026 + C02871 --> C00011 + C00042 + C03957	K09A9.6	Protein modification by hydroxylation	0	1000
RC03421	3.5.1.26	[c] : acBgamamAsn + h2o <==> acBgamam + asp-L + h	C04540 + C00001 <==> C01239 + C00049 + C00080	R04B3.2	Protein modification by hydroxylation	-1000	1000
RC08707	3.5.1.52	[c] : pepasp_acgamam + h2o <==> acBgamam + pepasp + h	C04375 + C00001 <==> C01239 + C02871 + C00080	png-1	Protein modification by hydroxylation	-1000	1000
RC00417	2.4.1.94	[c] : uacgam + pepasn <==> udp + pepasp_acgamam + h	C00043 + CC0154 <==> C00015 + C04375 + C00080	Unknown	Protein modification by hydroxylation	-1000	1000
RC01266	3.2.2.11	[c] : acBgamamAsn + h2o <==> acgam + asn-L	C04540 + C00001 <==> C00140 + C00152	Unknown	Protein modification by hydroxylation	-1000	1000
RCC0178	NA	[c] : pepX + asp-L --> pepasp + h2o	CC0152 + C00049 --> C02871 + C00001	NA	Protein modification by hydroxylation	0	1000
RCC0179	NA	[c] : pepX + asn-L --> pepasn + h2o	CC0152 + C00152 --> CC0154 + C00001	NA	Protein modification by hydroxylation	0	1000
RCC0180	1.14.11.16	[c] : o2 + akg + pepasn --> co2 + succ + pepasn3oh	C00007 + C00026 + CC0154 --> C00011 + C00042 + CC0155	K09A9.6	Protein modification by hydroxylation	0	1000
DMN0020	NA	[c] : pepasp3oh + h2o --> pepX + asp-L	C03957 + C00001 --> CC0152 + C00049	NA	Protein modification by hydroxylation	0	1000
DMN0072	NA	[c] : pepasn3oh + h2o --> pepX + asn-L	CC0155 + C00001 --> CC0152 + C00152	NA	Protein modification by hydroxylation	0	1000
RC00127	2.7.4.3	[c] : atp + amp <==> (2) adp	C00002 + C00020 <==> (2) C00008	E02H1.6 | (F38B2.4 | let-754)	Purine metabolism	-1000	1000
RC01072	2.4.2.14	[c] : gln-L + h2o + prpp --> glu-L + ppi + pram	C00064 + C00001 + C00119 --> C00025 + C00013 + C03090	ppat-1	Purine metabolism	0	1000
RC01083	4.3.2.2	[c] : dcamp <==> amp + fum	C03794 <==> C00020 + C00122	adsl-1	Purine metabolism	-1000	1000
RC01135	6.3.4.4	[c] : asp-L + gtp + imp --> dcamp + gdp + (2) h + pi	C00049 + C00044 + C00130 --> C03794 + C00035 + (2) C00080 + C00009	adss-1	Purine metabolism	0	1000
RC01054	3.6.1.13	[c] : adprib + h2o --> amp + (2) h + r5p	C00301 + C00001 --> C00020 + (2) C00080 + C00117	ndx-2 | ndx-6	Purine metabolism	0	1000
RC04144	6.3.4.13	[c] : atp + gly + pram <==> adp + gar + h + pi	C00002 + C00037 + C03090 <==> C00008 + C03838 + C00080 + C00009	F38B6.4	Purine metabolism	-1000	1000
RC04325	2.1.2.2	[c] : 10fthf + gar <==> fgam + h + thf	C00234 + C03838 <==> C04376 + C00080 + C00101	F38B6.4	Purine metabolism	-1000	1000
RC04463	6.3.5.3	[c] : atp + fgam + gln-L + h2o --> adp + fpram + glu-L + h + pi	C00002 + C04376 + C00064 + C00001 --> C00008 + C04640 + C00025 + C00080 + C00009	F10F2.2	Purine metabolism	0	1000
RC04208	6.3.3.1	[c] : atp + fpram --> adp + air + (2) h + pi	C00002 + C04640 --> C00008 + C03373 + (2) C00080 + C00009	F38B6.4	Purine metabolism	0	1000
RC04209	4.1.1.21	[c] : air + co2 <==> 5aizc + h	C03373 + C00011 <==> C04751 + C00080	pacs-1	Purine metabolism	-1000	1000
RC04591	6.3.2.6	[c] : 5aizc + asp-L + atp <==> 25aics + adp + h + pi	C04751 + C00049 + C00002 <==> C04823 + C00008 + C00080 + C00009	pacs-1	Purine metabolism	-1000	1000
RC04559	4.3.2.2	[c] : 25aics <==> aicar + fum	C04823 <==> C04677 + C00122	adsl-1	Purine metabolism	-1000	1000
RC04560	2.1.2.3	[c] : 10fthf + aicar <==> fprica + thf	C00234 + C04677 <==> C04734 + C00101	atic-1	Purine metabolism	-1000	1000
RC01127	2.1.2.3;3.5.4.10	[c] : h2o + imp <==> fprica	C00001 + C00130 <==> C04734	atic-1	Purine metabolism	-1000	1000
RC01126	3.1.3.5	[c] : h2o + imp --> ins + pi	C00001 + C00130 --> C00294 + C00009	F25B5.3 | Y10G11A.1 | Y71H10B.1	Purine metabolism	0	1000
RC01863	2.4.2.1	[c] : ins + pi <==> hxan + r1p	C00294 + C00009 <==> C00262 + C00620	K02D7.1	Purine metabolism	-1000	1000
RC01132	2.4.2.8	[c] : hxan + prpp --> imp + ppi	C00262 + C00119 --> C00130 + C00013	hprt-1	Purine metabolism	0	1000
RC00185	2.7.1.20	[c] : adn + atp --> adp + amp + h	C00212 + C00002 --> C00008 + C00020 + C00080	R07H5.8	Purine metabolism	0	1000
RC00183	3.1.3.5	[c] : amp + h2o --> adn + pi	C00020 + C00001 --> C00212 + C00009	F25B5.3 | Y10G11A.1 | Y71H10B.1	Purine metabolism	0	1000
RC01561	2.4.2.1	[c] : adn + pi <==> ade + r1p	C00212 + C00009 <==> C00147 + C00620	K02D7.1	Purine metabolism	-1000	1000
RC00190	2.4.2.7;2.4.2.8	[c] : ade + prpp --> amp + ppi	C00147 + C00119 --> C00020 + C00013	T19B4.3 | hprt-1	Purine metabolism	0	1000
RC02748	2.4.2.1	[c] : din + pi <==> 2dr1p + hxan	C05512 + C00009 <==> C00672 + C00262	K02D7.1	Purine metabolism	-1000	1000
RC02557	2.4.2.1	[c] : dad-2 + pi <==> 2dr1p + ade	C00559 + C00009 <==> C00672 + C00147	K02D7.1	Purine metabolism	-1000	1000
RC02088	3.1.3.5	[c] : damp + h2o --> dad-2 + pi	C00360 + C00001 --> C00559 + C00009	F25B5.3 | Y10G11A.1 | Y71H10B.1	Purine metabolism	0	1000
RC01547	2.7.4.3	[c] : atp + damp <==> adp + dadp	C00002 + C00360 <==> C00008 + C00206	E02H1.6 | (F38B2.4 | ZK673.2 | let-754)	Purine metabolism	-1000	1000
RC02017	1.17.4.1	[c] : adp + trdrd --> dadp + h2o + trdox	C00008 + C00342 --> C00206 + C00001 + C00343	rnr-1 & rnr-2 & (F19G12.2 | F58F9.1)	Purine metabolism	0	1000
RC01138	2.7.1.40	[c] : dadp + pep + h --> datp + pyr	C00206 + C00074 + C00080 --> C00131 + C00022	pyk-1 | pyk-2	Purine metabolism	0	1000
RC01137	2.7.4.6	[c] : atp + dadp <==> adp + datp	C00002 + C00206 <==> C00008 + C00131	R05G6.5 | Y48G8AL.15 | ndk-1	Purine metabolism	-1000	1000
RC00089	4.6.1.1	[c] : atp --> camp + ppi	C00002 --> C00575 + C00013	(acy-1 | acy-4) | acy-2	Purine metabolism	0	1000
RC00191	3.1.4.17	[c] : camp + h2o --> amp + h	C00575 + C00001 --> C00020 + C00080	pde-4 | pde-6	Purine metabolism	0	1000
RC00509	2.7.1.25	[c] : aps + atp <==> adp + h + paps	C00224 + C00002 <==> C00008 + C00080 + C00053	pps-1	Purine metabolism	-1000	1000
RC00529	2.7.7.4	[c] : atp + h + so4 <==> aps + ppi	C00002 + C00080 + C00059 <==> C00224 + C00013	pps-1	Purine metabolism	-1000	1000
RC00961	3.6.1.6	[c] : h2o + idp <==> h + imp + pi	C00001 + C00104 <==> C00080 + C00130 + C00009	(ZK563.7 | apy-1) | mig-23 | uda-1	Purine metabolism	-1000	1000
RC00722	2.7.4.6	[c] : atp + idp <==> adp + itp	C00002 + C00104 <==> C00008 + C00081	R05G6.5 | Y48G8AL.15 | ndk-1	Purine metabolism	-1000	1000
RC00720	3.6.1.19	[c] : h2o + itp --> h + imp + ppi	C00001 + C00081 --> C00080 + C00130 + C00013	hap-1	Purine metabolism	0	1000
RC01134	1.7.1.7	[c] : gmp + (2) h + nadph --> imp + nadp + nh4	C00144 + (2) C00080 + C00005 --> C00130 + C00006 + C00014	F32D1.5	Purine metabolism	0	1000
RC01130	1.1.1.205	[c] : h2o + imp + nad --> h + nadh + xmp	C00001 + C00130 + C00003 --> C00080 + C00004 + C00655	T22D1.3	Purine metabolism	0	1000
RC01230	6.3.5.2	[c] : atp + nh4 + xmp --> amp + gmp + (2) h + ppi	C00002 + C00014 + C00655 --> C00020 + C00144 + (2) C00080 + C00013	gmps-1	Purine metabolism	0	1000
RC01231	6.3.5.2	[c] : atp + gln-L + h2o + xmp --> amp + glu-L + gmp + (2) h + ppi	C00002 + C00064 + C00001 + C00655 --> C00020 + C00025 + C00144 + (2) C00080 + C00013	gmps-1	Purine metabolism	0	1000
RC02719	3.1.3.5	[c] : h2o + xmp --> pi + xtsn	C00001 + C00655 --> C00009 + C01762	F25B5.3 | Y10G11A.1 | Y71H10B.1	Purine metabolism	0	1000
RC02297	2.4.2.1	[c] : pi + xtsn <==> r1p + xan	C00009 + C01762 <==> C00620 + C00385	K02D7.1	Purine metabolism	-1000	1000
RC02142	2.4.2.8	[c] : prpp + xan --> ppi + xmp	C00119 + C00385 --> C00013 + C00655	hprt-1	Purine metabolism	0	1000
RC02103	1.17.1.4	[c] : h2o + nad + xan <==> h + nadh + urate	C00001 + C00003 + C00385 <==> C00080 + C00004 + C00366	xdh-1	Purine metabolism	-1000	1000
RC02107	1.17.3.2	[c] : h2o + o2 + xan --> h2o2 + urate	C00001 + C00007 + C00385 --> C00027 + C00366	xdh-1	Purine metabolism	0	1000
RC01768	1.17.1.4	[c] : h2o + hxan + nad --> h + nadh + xan	C00001 + C00262 + C00003 --> C00080 + C00004 + C00385	xdh-1	Purine metabolism	0	1000
RC01769	1.17.3.2	[c] : h2o + hxan + o2 --> h2o2 + xan	C00001 + C00262 + C00007 --> C00027 + C00385	xdh-1	Purine metabolism	0	1000
RC01227	3.1.3.5	[c] : gmp + h2o --> gsn + pi	C00144 + C00001 --> C00387 + C00009	F25B5.3 | Y10G11A.1 | Y71H10B.1	Purine metabolism	0	1000
RC02147	2.4.2.1	[c] : gsn + pi <==> gua + r1p	C00387 + C00009 <==> C00242 + C00620	K02D7.1	Purine metabolism	-1000	1000
RC01229	2.4.2.7;2.4.2.8	[c] : gua + prpp --> gmp + ppi	C00242 + C00119 --> C00144 + C00013	T19B4.3 | hprt-1	Purine metabolism	0	1000
RC01969	2.4.2.1	[c] : dgsn + pi <==> 2dr1p + gua	C00330 + C00009 <==> C00672 + C00242	K02D7.1	Purine metabolism	-1000	1000
RC00332	2.7.4.8	[c] : atp + gmp <==> adp + gdp	C00002 + C00144 <==> C00008 + C00035	guk-1	Purine metabolism	-1000	1000
RC00328	3.6.1.6	[c] : gdp + h2o --> gmp + h + pi	C00035 + C00001 --> C00144 + C00080 + C00009	(ZK563.7 | apy-1) | mig-23 | uda-1	Purine metabolism	0	1000
RC00330	2.7.4.6	[c] : atp + gdp <==> adp + gtp	C00002 + C00035 <==> C00008 + C00044	R05G6.5 | Y48G8AL.15 | ndk-1	Purine metabolism	-1000	1000
RC02019	1.17.4.1	[c] : gdp + trdrd --> dgdp + h2o + trdox	C00035 + C00342 --> C00361 + C00001 + C00343	rnr-1 & rnr-2 & (F19G12.2 | F58F9.1)	Purine metabolism	0	1000
RC02090	2.7.4.8	[c] : atp + dgmp <==> adp + dgdp	C00002 + C00362 <==> C00008 + C00361	guk-1	Purine metabolism	-1000	1000
RC01968	3.1.3.5	[c] : dgmp + h2o --> dgsn + pi	C00362 + C00001 --> C00330 + C00009	F25B5.3 | Y10G11A.1 | Y71H10B.1	Purine metabolism	0	1000
RC00426	3.6.1.19	[c] : gtp + h2o --> gmp + h + ppi	C00044 + C00001 --> C00144 + C00080 + C00013	hap-1	Purine metabolism	0	1000
RC01855	3.6.1.19	[c] : dgtp + h2o --> dgmp + h + ppi	C00286 + C00001 --> C00362 + C00080 + C00013	hap-1	Purine metabolism	0	1000
RC00335	3.6.5.5	[c] : gtp + h2o --> gdp + h + pi	C00044 + C00001 --> C00035 + C00080 + C00009	drp-1 | dyn-1	Purine metabolism	0	1000
RC00434	4.6.1.1;4.6.1.2	[c] : gtp --> 35cgmp + ppi	C00044 --> C00942 + C00013	[(gcy-1 | gcy-12 | gcy-14 | gcy-15 | gcy-18 | gcy-2 | gcy-20 | gcy-21 | gcy-23 | gcy-3 | gcy-34 | gcy-5 | gcy-8) | (gcy-17 | gcy-28) | (gcy-31 | gcy-33 | gcy-35 | gcy-36 | gcy-37)] | (acy-1 | acy-4) | acy-2 | (daf-11 | gcy-19 | gcy-22 | gcy-25 | gcy-29 | gcy-32 | gcy-4 | gcy-9)	Purine metabolism	0	1000
RC01857	2.7.4.6	[c] : atp + dgdp <==> adp + dgtp	C00002 + C00361 <==> C00008 + C00286	R05G6.5 | Y48G8AL.15 | ndk-1	Purine metabolism	-1000	1000
RC01234	3.1.4.17	[c] : 35cgmp + h2o --> gmp + h	C00942 + C00001 --> C00144 + C00080	pde-1 | pde-2 | pde-3 | pde-5	Purine metabolism	0	1000
RC01560	3.5.4.4	[c] : adn + h + h2o --> ins + nh4	C00212 + C00080 + C00001 --> C00294 + C00014	C06G3.5 | C44B7.12	Purine metabolism	0	1000
RM00127	2.7.4.3	[m] : atp + amp <==> (2) adp	M00002 + M00020 <==> (2) M00008	ZK673.2 | let-754	Purine metabolism	-1000	1000
RC00507	3.6.1.9	[c] : paps + h2o --> so4 + pap + (2) h	C00053 + C00001 --> C00059 + C00054 + (2) C00080	C27A7.1 | C27A7.3	Purine metabolism	0	1000
RM00335	3.6.5.5	[m] : gtp + h2o --> gdp + h + pi	M00044 + M00001 --> M00035 + M00080 + M00009	drp-1 | eat-3	Purine metabolism	0	1000
RC02556	3.5.4.4	[c] : dad-2 + h2o + h --> din + nh4	C00559 + C00001 + C00080 --> C05512 + C00014	C06G3.5 | C44B7.12	Purine metabolism	0	1000
RC00181	3.5.4.6	[c] : amp + h2o + h --> imp + nh4	C00020 + C00001 + C00080 --> C00130 + C00014	ampd-1	Purine metabolism	0	1000
SNK0045	NA	itp[c] <==>	C00081 <==>	NA	Purine metabolism	0	1000
RC01397	2.1.3.2	[c] : asp-L + cbp --> cbasp + h + pi	C00049 + C00169 --> C00438 + C00080 + C00009	pyr-1	Pyrimidine metabolism	0	1000
RC00575	6.3.5.5	[c] : (2) atp + gln-L + h2o + hco3 --> (2) adp + cbp + glu-L + (2) h + pi	(2) C00002 + C00064 + C00001 + C00288 --> (2) C00008 + C00169 + C00025 + (2) C00080 + C00009	pyr-1	Pyrimidine metabolism	0	1000
RC01993	3.5.2.3	[c] : dhor-S + h2o <==> cbasp + h	C00337 + C00001 <==> C00438 + C00080	pyr-1	Pyrimidine metabolism	-1000	1000
RM01868	1.3.5.2	dhor-S[c] + q[m] --> orot[c] + qh2[m]	C00337 + M00399 --> C00295 + M00390	dhod-1	Pyrimidine metabolism	0	1000
RC01870	2.4.2.10	[c] : orot5p + ppi <==> orot + prpp	C01103 + C00013 <==> C00295 + C00119	R12E2.11 | umps-1	Pyrimidine metabolism	-1000	1000
RC00965	4.1.1.23	[c] : h + orot5p --> co2 + ump	C00080 + C01103 --> C00011 + C00105	umps-1	Pyrimidine metabolism	0	1000
RC00963	3.1.3.5	[c] : h2o + ump --> pi + uri	C00001 + C00105 --> C00009 + C00299	F25B5.3 | Y10G11A.1 | Y71H10B.1	Pyrimidine metabolism	0	1000
RC00964	2.7.1.48	[c] : atp + uri --> adp + h + ump	C00002 + C00299 --> C00008 + C00080 + C00105	B0001.4 | F19B6.1	Pyrimidine metabolism	0	1000
RC01876	2.4.2.3	[c] : pi + uri <==> r1p + ura	C00009 + C00299 <==> C00620 + C00106	upp-1	Pyrimidine metabolism	-1000	1000
RC00978	1.3.1.2	[c] : 56dura + nadp <==> h + nadph + ura	C00429 + C00006 <==> C00080 + C00005 + C00106	dpyd-1	Pyrimidine metabolism	-1000	1000
RC02269	3.5.2.2	[c] : 56dura + h2o <==> cala + h	C00429 + C00001 <==> C02642 + C00080	dhp-1 | dhp-2	Pyrimidine metabolism	-1000	1000
RC00905	3.5.1.6	[c] : cala + (2) h + h2o --> ala-B + co2 + nh4	C02642 + (2) C00080 + C00001 --> C00099 + C00011 + C00014	upb-1	Pyrimidine metabolism	0	1000
RC01055	3.2.-.-	[c] : r5p + ura <==> h2o + psd5p	C00117 + C00106 <==> C00001 + C01168	T24C12.3	Pyrimidine metabolism	-1000	1000
RC03315	2.7.1.83	[c] : atp + psduri --> adp + psd5p + h	C00002 + C02067 --> C00008 + C01168 + C00080	T24C12.3	Pyrimidine metabolism	0	1000
RC00158	2.7.4.14	[c] : atp + ump <==> adp + udp	C00002 + C00105 <==> C00008 + C00015	C29F7.3 | F40F8.1	Pyrimidine metabolism	-1000	1000
RC00155	3.6.1.6	[c] : h2o + udp --> h + pi + ump	C00001 + C00015 --> C00080 + C00009 + C00105	(ZK563.7 | apy-1) | mig-23 | uda-1	Pyrimidine metabolism	0	1000
RC00156	2.7.4.6	[c] : atp + udp <==> adp + utp	C00002 + C00015 <==> C00008 + C00075	R05G6.5 | Y48G8AL.15 | ndk-1	Pyrimidine metabolism	-1000	1000
RC00662	3.6.1.19	[c] : h2o + utp --> h + ppi + ump	C00001 + C00075 --> C00080 + C00013 + C00105	hap-1	Pyrimidine metabolism	0	1000
RC00571	6.3.4.2	[c] : atp + nh4 + utp --> adp + ctp + (2) h + pi	C00002 + C00014 + C00075 --> C00008 + C00063 + (2) C00080 + C00009	ctps-1	Pyrimidine metabolism	0	1000
RC00573	6.3.4.2	[c] : atp + gln-L + h2o + utp --> adp + ctp + glu-L + (2) h + pi	C00002 + C00064 + C00001 + C00075 --> C00008 + C00063 + C00025 + (2) C00080 + C00009	ctps-1	Pyrimidine metabolism	0	1000
RC00570	2.7.4.6	[c] : atp + cdp <==> adp + ctp	C00002 + C00112 <==> C00008 + C00063	R05G6.5 | Y48G8AL.15 | ndk-1	Pyrimidine metabolism	-1000	1000
RC00512	2.7.4.14	[c] : atp + cmp <==> adp + cdp	C00002 + C00055 <==> C00008 + C00112	C29F7.3 | F40F8.1	Pyrimidine metabolism	-1000	1000
RC00511	3.1.3.5	[c] : cmp + h2o --> cytd + pi	C00055 + C00001 --> C00475 + C00009	F25B5.3 | Y10G11A.1 | Y71H10B.1	Pyrimidine metabolism	0	1000
RC00513	2.7.1.48	[c] : atp + cytd --> adp + cmp + h	C00002 + C00475 --> C00008 + C00055 + C00080	B0001.4 | F19B6.1	Pyrimidine metabolism	0	1000
RC01878	3.5.4.5	[c] : cytd + h + h2o --> nh4 + uri	C00475 + C00080 + C00001 --> C00014 + C00299	cdd-1 | cdd-2	Pyrimidine metabolism	0	1000
RC02024	1.17.4.1	[c] : cdp + trdrd --> dcdp + h2o + trdox	C00112 + C00342 --> C00705 + C00001 + C00343	rnr-1 & rnr-2 & (F19G12.2 | F58F9.1)	Pyrimidine metabolism	0	1000
RC02016	1.8.1.9	[c] : h + nadph + trdox --> nadp + trdrd	C00080 + C00005 + C00343 --> C00006 + C00342	trxr-1	Pyrimidine metabolism	0	1000
RC02326	2.7.4.6	[c] : atp + dcdp <==> adp + dctp	C00002 + C00705 <==> C00008 + C00458	R05G6.5 | Y48G8AL.15 | ndk-1	Pyrimidine metabolism	-1000	1000
RC01665	2.7.4.14	[c] : atp + dcmp <==> adp + dcdp	C00002 + C00239 <==> C00008 + C00705	C29F7.3 | F40F8.1	Pyrimidine metabolism	-1000	1000
RC01664	3.1.3.5	[c] : dcmp + h2o --> dcyt + pi	C00239 + C00001 --> C00881 + C00009	F25B5.3 | Y10G11A.1 | Y71H10B.1	Pyrimidine metabolism	0	1000
RC01663	3.5.4.12	[c] : dcmp + h + h2o --> dump + nh4	C00239 + C00080 + C00001 --> C00365 + C00014	ZK643.2	Pyrimidine metabolism	0	1000
RC02099	2.7.1.21	[c] : atp + duri --> adp + dump + h	C00002 + C00526 --> C00008 + C00365 + C00080	thk-1	Pyrimidine metabolism	0	1000
RC02485	3.5.4.5	[c] : dcyt + h + h2o --> duri + nh4	C00881 + C00080 + C00001 --> C00526 + C00014	cdd-1 | cdd-2	Pyrimidine metabolism	0	1000
RC02484	2.4.2.1;2.4.2.3	[c] : duri + pi <==> 2dr1p + ura	C00526 + C00009 <==> C00672 + C00106	K02D7.1 | upp-1	Pyrimidine metabolism	-1000	1000
RC02098	2.7.4.9	[c] : atp + dump <==> adp + dudp	C00002 + C00365 <==> C00008 + C01346	dtmk-1	Pyrimidine metabolism	-1000	1000
RC02331	2.7.4.6	[c] : atp + dudp <==> adp + dutp	C00002 + C01346 <==> C00008 + C00460	R05G6.5 | Y48G8AL.15 | ndk-1	Pyrimidine metabolism	-1000	1000
RC02100	3.6.1.19;3.6.1.23	[c] : dutp + h2o --> dump + h + ppi	C00460 + C00001 --> C00365 + C00080 + C00013	hap-1 | dut-1	Pyrimidine metabolism	0	1000
RC02018	1.17.4.1	[c] : trdrd + udp --> dudp + h2o + trdox	C00342 + C00015 --> C01346 + C00001 + C00343	rnr-1 & rnr-2 & (F19G12.2 | F58F9.1)	Pyrimidine metabolism	0	1000
RC02101	2.1.1.45	[c] : dump + mlthf --> dhf + dtmp	C00365 + C00143 --> C00415 + C00364	tyms-1	Pyrimidine metabolism	0	1000
RC02094	2.7.4.9	[c] : atp + dtmp <==> adp + dtdp	C00002 + C00364 <==> C00008 + C00363	dtmk-1	Pyrimidine metabolism	-1000	1000
RC02093	2.7.4.6	[c] : atp + dtdp <==> adp + dttp	C00002 + C00363 <==> C00008 + C00459	R05G6.5 | Y48G8AL.15 | ndk-1	Pyrimidine metabolism	-1000	1000
RC01569	3.1.3.5	[c] : dtmp + h2o --> pi + thymd	C00364 + C00001 --> C00009 + C00214	F25B5.3 | Y10G11A.1 | Y71H10B.1	Pyrimidine metabolism	0	1000
RC02102	3.1.3.5	[c] : dump + h2o --> duri + pi	C00365 + C00001 --> C00526 + C00009	F25B5.3 | Y10G11A.1 | Y71H10B.1	Pyrimidine metabolism	0	1000
RC01567	2.7.1.21	[c] : atp + thymd --> adp + dtmp + h	C00002 + C00214 --> C00008 + C00364 + C00080	thk-1	Pyrimidine metabolism	0	1000
RC01415	1.3.1.2	[c] : 56dthm + nadp <==> h + nadph + thym	C00906 + C00006 <==> C00080 + C00005 + C00178	dpyd-1	Pyrimidine metabolism	-1000	1000
RC03055	3.5.2.2	[c] : 56dthm + h2o <==> 3uib + h	C00906 + C00001 <==> C05100 + C00080	dhp-1 | dhp-2	Pyrimidine metabolism	-1000	1000
RC04666	3.5.1.6	[c] : 3uib + (2) h + h2o --> 3aib-D + co2 + nh4	C05100 + (2) C00080 + C00001 --> C01205 + C00011 + C00014	upb-1	Pyrimidine metabolism	0	1000
RM02016	1.8.1.9	[m] : h + nadph + trdox --> nadp + trdrd	M00080 + M00005 + M00343 --> M00006 + M00342	trxr-1	Pyrimidine metabolism	0	1000
RC07641	6.3.5.5	[c] : (2) atp + hco3 + nh4 --> (2) adp + cbp + (2) h + pi	(2) C00002 + C00288 + C00014 --> (2) C00008 + C00169 + (2) C00080 + C00009	pyr-1	Pyrimidine metabolism	0	1000
RC00287	3.6.1.9	[c] : h2o + udpg --> g1p + (2) h + ump	C00001 + C00029 --> C00103 + (2) C00080 + C00105	C27A7.1 | C27A7.3	Pyrimidine metabolism	0	1000
RM00513	2.7.1.48	[m] : atp + cytd --> adp + cmp + h	M00002 + M00475 --> M00008 + M00055 + M00080	F19B6.1	Pyrimidine metabolism	0	1000
RC00966	2.4.2.9	[c] : ura + prpp --> ump + ppi	C00106 + C00119 --> C00105 + C00013	C47B2.2	Pyrimidine metabolism	0	1000
RC03020	5.4.99.12	[c] : uri --> psduri	C00299 --> C02067	Y73B6BL.29 | pus-1	Pyrimidine metabolism	0	1000
RC01570	2.4.2.4	[c] : pi + thymd <==> 2dr1p + thym	C00009 + C00214 <==> C00672 + C00178	upp-1	Pyrimidine metabolism	-1000	1000
RM02050	2.6.1.40	[m] : 3aib-D + pyr <==> 2mop + ala-L	M01205 + M00022 <==> M06002 + M00041	T09B4.8	Pyrimidine metabolism (indirect)	-1000	1000
RC02531	1.1.1.21	[c] : lald-D + nad <==> mthgxl + nadh + h	C05999 + C00003 <==> C00546 + C00004 + C00080	Y39G8B.1	Pyruvate metabolism	-1000	1000
RM01736	3.1.2.6	[m] : lgt-S + h2o --> gthrd + lac-D + h	M03451 + M00001 --> M00051 + M00256 + M00080	Y17G7B.3	Pyruvate metabolism	0	1000
RM00197	1.1.2.4	[m] : lac-D + (2) ficytC --> pyr + (2) focytC + (2) h	M00256 + (2) M00125 --> M00022 + (2) M00126 + (2) M00080	F32D8.12 & (cyc-2.1 | cyc-2.2)	Pyruvate metabolism	0	1000
RC00199	2.7.9.2	[c] : atp + pyr + h2o --> amp + pep + pi + (2) h	C00002 + C00022 + C00001 --> C00020 + C00074 + C00009 + (2) C00080	T21C9.6	Pyruvate metabolism	0	1000
RM00216	1.1.1.40	[m] : mal-L + nadp --> pyr + co2 + nadph	M00149 + M00006 --> M00022 + M00011 + M00005	men-1	Pyruvate metabolism	0	1000
RM00199	2.7.9.2	[m] : atp + pyr + h2o --> amp + pep + pi + (2) h	M00002 + M00022 + M00001 --> M00020 + M00074 + M00009 + (2) M00080	T21C9.6	Pyruvate metabolism	0	1000
RM02530	4.4.1.5	[m] : gthrd + mthgxl <==> lgt-S	M00051 + M00546 <==> M03451	glod-4	Pyruvate metabolism	-1000	1000
RCC0131	4.2.3.3	[c] : g3p --> mthgxl + pi	C00118 --> C00546 + C00009	Unknown	Pyruvate metabolism	0	1000
RC01016	4.2.3.3	[c] : dhap --> mthgxl + pi	C00111 --> C00546 + C00009	Unknown	Pyruvate metabolism	0	1000
RC00009	1.11.1.6	[c] : (2) h2o2 --> (2) h2o + o2	(2) C00027 --> (2) C00001 + C00007	ctl-1 | ctl-2 | ctl-3	Reactive oxygen species degradation	0	1000
RC00275	1.15.1.1	[c] : (2) h + (2) o2s --> h2o2 + o2	(2) C00080 + (2) C00704 --> C00027 + C00007	sod-1 | sod-4 | sod-5	Reactive oxygen species degradation	0	1000
RM00275	1.15.1.1	[m] : (2) h + (2) o2s --> h2o2 + o2	(2) M00080 + (2) M00704 --> M00027 + M00007	sod-1 | sod-2 | sod-3	Reactive oxygen species degradation	0	1000
RMC0075	1.11.1.15	[m] : h2o2 + trdrd --> (2) h2o + trdox	M00027 + M00342 --> (2) M00001 + M00343	prdx-2 | prdx-3	Reactive oxygen species degradation	0	1000
RC00032	1.14.99.36	[c] : caro + o2 --> (2) retinal	C02094 + C00007 --> (2) C00376	bcmo-1	Retinol metabolism	0	1000
RC08388	3.1.1.64	[c] : retpalm + h2o <==> retinol-cis-11 + hdca + h	C02588 + C00001 <==> C00899 + C00249 + C00080	bcmo-2	Retinol metabolism	-1000	1000
RCC0144	Unknown	[c] : retinol <==> retinol-9-cis	C00473 <==> C16682	Unknown	Retinol metabolism	-1000	1000
RC08379	1.1.-.-	[c] : retinol + nadp <==> retinal + nadph + h	C00473 + C00006 <==> C00376 + C00005 + C00080	(dhrs-4 | dhs-13) | C27D8.4	Retinol metabolism	-1000	1000
RC08383	1.1.-.-	[c] : retinol-9-cis + nadp <==> retinal-cis-9 + nadph + h	C16682 + C00006 <==> C16681 + C00005 + C00080	(dhrs-4 | dhs-13) | C27D8.4	Retinol metabolism	-1000	1000
RC02124	1.1.1.1;1.1.1.105	[c] : retinol + nad <==> retinal + nadh + h	C00473 + C00003 <==> C00376 + C00004 + C00080	[H24K24.3 | (D2063.1 | sodh-1 | sodh-2)] | (dhs-19 | dhs-3)	Retinol metabolism	-1000	1000
RC08381	2.3.1.76	[c] : pmtcoa + retinol-cis-11 <==> coa + retpalm-cis-11	C00154 + C00899 <==> C00010 + C03455	mboa-2	Retinol metabolism	-1000	1000
RC02367	2.3.1.76	[c] : pmtcoa + retinol <==> coa + retpalm	C00154 + C00473 <==> C00010 + C02588	mboa-2	Retinol metabolism	-1000	1000
RC02902	2.4.1.17	[c] : retn + udpglcur --> retnglc + udp	C00777 + C00167 --> C11061 + C00015	C03A7.13 | C55H1.1 | F10D2.8 | F54C1.1 | H23N18.4 | K04A8.10 | ugt-1 | ugt-10 | ugt-11 | ugt-12 | ugt-13 | ugt-14 | ugt-15 | ugt-16 | ugt-17 | ugt-18 | ugt-19 | ugt-2 | ugt-20 | ugt-21 | ugt-22 | ugt-23 | ugt-24 | ugt-25 | ugt-26 | ugt-27 | ugt-29 | ugt-3 | ugt-30 | ugt-31 | ugt-32 | ugt-33 | ugt-34 | ugt-35 | ugt-36 | ugt-37 | ugt-38 | ugt-39 | ugt-4 | ugt-40 | ugt-41 | ugt-42 | ugt-43 | ugt-44 …	Retinol metabolism	0	1000
DMN0026	NA	retinal[c] -->	C00376 -->	NA	Retinol metabolism	0	1000
DMN0027	NA	retinal-cis-9[c] -->	C16681 -->	NA	Retinol metabolism	0	1000
SNK0028	NA	retpalm[c] <==>	C02588 <==>	NA	Retinol metabolism	0	1000
SNK0029	NA	retpalm-cis-11[c] <==>	C03455 <==>	NA	Retinol metabolism	0	1000
RC00548	3.1.3.2	[c] : fmn + h2o --> pi + ribflv	C00061 + C00001 --> C00009 + C00255	[(F26C11.1 | ZK792.1 | pho-10 | pho-11) | (pho-14 | pho-5 | pho-8) | Y94H6A.7 | F02E9.7] | (C27A2.12 | acp-2 | acp-3 | acp-7 | pho-1 | pho-12 | pho-4 | pho-6 | pho-7 | pho-9)	Riboflavin metabolism	0	1000
RE00548	3.1.3.2	[e] : fmn + h2o --> pi + ribflv	E00061 + E00001 --> E00009 + E00255	acp-1	Riboflavin metabolism	0	1000
RC00161	2.7.7.2	[c] : atp + fmn + h --> fad + ppi	C00002 + C00061 + C00080 --> C00016 + C00013	flad-1	Riboflavin metabolism	0	1000
RM00161	2.7.7.2	[m] : atp + fmn + h --> fad + ppi	M00002 + M00061 + M00080 --> M00016 + M00013	flad-1	Riboflavin metabolism	0	1000
RC00549	2.7.1.26	[c] : atp + ribflv --> adp + fmn + h	C00002 + C00255 --> C00008 + C00061 + C00080	R10H10.6	Riboflavin metabolism	0	1000
RM00549	2.7.1.26	[m] : atp + ribflv --> adp + fmn + h	M00002 + M00255 --> M00008 + M00061 + M00080	R10H10.6	Riboflavin metabolism	0	1000
RE00160	3.6.1.9	[e] : fad + h2o --> amp + fmn + (2) h	E00016 + E00001 --> E00020 + E00061 + (2) E00080	C27A7.1 | C27A7.3	Riboflavin metabolism	0	1000
RC00160	3.6.1.9	[c] : fad + h2o --> amp + fmn + (2) h	C00016 + C00001 --> C00020 + C00061 + (2) C00080	C27A7.1 | C27A7.3	Riboflavin metabolism	0	1000
DMN0022	NA	fad[c] -->	C00016 -->	NA	Riboflavin metabolism	0	1000
DMN0023	NA	fad[m] -->	M00016 -->	NA	Riboflavin metabolism	0	1000
RC03596	1.8.1.9	[c] : seln + (3) nadp + (3) h2o <==> selnt + (3) nadph + (4) h	C01528 + (3) C00006 + (3) C00001 <==> C05684 + (3) C00005 + (4) C00080	trxr-1	Selenocompound metabolism	-1000	1000
RC03599	4.4.1.16	[c] : pdx5p + selcys <==> ala-L + h + pydx5p + seln	C00627 + C05688 <==> C00041 + C00080 + C00018 + C01528	F13H8.9	Selenocompound metabolism	-1000	1000
RC03595	2.7.9.3	[c] : atp + h2o + seln --> amp + pi + selnp	C00002 + C00001 + C01528 --> C00020 + C00009 + C05172	seld-1	Selenocompound metabolism	0	1000
RC08224	2.9.1.2	[c] : selnp + serptrna <==> h + ppi + sectrna	C05172 + C16638 <==> C00080 + C00013 + C06482	secs-1	Selenocompound metabolism	-1000	1000
RC08223	2.7.1.164	[c] : sertrna_sec + atp <==> serptrna + adp	C06481 + C00002 <==> C16638 + C00008	pstk-1	Selenocompound metabolism	-1000	1000
RC09371	2.1.1.-	[c] : amet + seln --> ahcys + metsel + h	C00019 + C01528 --> C00021 + C05703 + C00080	nsun-5 | mett-10	Selenocompound metabolism	0	1000
RC04929	2.7.7.4	[c] : atp + sel + h --> ppi + adsel	C00002 + C05697 + C00080 --> C00013 + C05686	pps-1	Selenocompound metabolism	0	1000
RC04770	4.4.1.1	[c] : selmeth + h2o <==> metsel + nh4 + 2obut + h	C05335 + C00001 <==> C05703 + C00014 + C00109 + C00080	cbl-1 | cth-1 | cth-2	Selenocompound metabolism	-1000	1000
DMN0025	NA	metsel[c] -->	C05703 -->	NA	Selenocompound metabolism	0	1000
DMN0073	NA	[c] : (2.0) gtp + (0.324) atp + (2.324) h2o + sectrna --> (2.0) gdp + (0.324) adp + (3.324) h + (2.324) pi + trnasec	(2.0) C00044 + (0.324) C00002 + (2.324) C00001 + C06482 --> (2.0) C00035 + (0.324) C00008 + (3.324) C00080 + (2.324) C00009 + C16636	trxr-1	Selenocompound metabolism	0	1000
RC04928	2.7.1.25	[c] : atp + adsel <==> adp + 3padsel + h	C00002 + C05686 <==> C00008 + C05696 + C00080	pps-1	Selenocompound metabolism (indirect)	-1000	1000
RC04940	Unknown	[c] : 3padsel + nadph <==> pap + selnt + nadp + h	C05696 + C00005 <==> C00054 + C05684 + C00006 + C00080	Unknown	Selenocompound metabolism (indirect)	-1000	1000
RC01281	2.3.1.50	[c] : h + fa17p0isocoa + ser-L --> 3dsphgn_ce + co2 + coa	C00080 + CC0095 + C00065 --> CC0206 + C00011 + C00010	sptl-1 | sptl-2 | sptl-3	Sphingolipid metabolism	0	1000
RC06517	2.3.1.24	[c] : Rtotalcoa + sphgn_ce <==> coa + dhcrm_ce + h	C00040 + CC0207 <==> C00010 + CC0204 + C00080	hyl-1 | hyl-2 | lagr-1	Sphingolipid metabolism	-1000	1000
RC06518	3.5.1.23	[c] : dhcrm_ce + h2o --> Rtotal + sphgn_ce	CC0204 + C00001 --> C00162 + CC0207	W02F12.2	Sphingolipid metabolism	0	1000
RC06519	1.14.-.-	[c] : dhcrm_ce + h + nadph + o2 --> crm_ce + (2) h2o + nadp	CC0204 + C00080 + C00005 + C00007 --> CC0205 + (2) C00001 + C00006	F33D4.4 | ttm-5	Sphingolipid metabolism	0	1000
RCC0060	1.14.-.-	[c] : dhcrm_ce + h + nadh + o2 --> crm_ce + (2) h2o + nad	CC0204 + C00080 + C00004 + C00007 --> CC0205 + (2) C00001 + C00003	F33D4.4 | ttm-5	Sphingolipid metabolism	0	1000
RC01496	2.3.1.24	[c] : Rtotalcoa + sphings_ce <==> coa + crm_ce + h	C00040 + CC0211 <==> C00010 + CC0205 + C00080	hyl-1 | hyl-2 | lagr-1	Sphingolipid metabolism	-1000	1000
RC01494	3.5.1.23	[c] : crm_ce + h2o --> Rtotal + sphings_ce	CC0205 + C00001 --> C00162 + CC0211	W02F12.2 | (asah-2 | asah-1)	Sphingolipid metabolism	0	1000
RC08969	2.7.8.27	[c] : crm_ce + pchol --> dag_pl + sphmyln_ce	CC0205 + C00157 --> C00641 + CC0201	W07E6.3 | sms-1 | sms-2 | sms-3	Sphingolipid metabolism	0	1000
RC02541	3.1.4.12	[c] : h2o + sphmyln_ce --> cholp + crm_ce + h	C00001 + CC0201 --> C00588 + CC0205 + C00080	(asm-1 | asm-2 | asm-3) | T27F6.6 | R05D11.9	Sphingolipid metabolism	0	1000
RC02543	2.3.1.24	[c] : Rtotalcoa + spc_ce <==> coa + sphmyln_ce + h	C00040 + CC0203 <==> C00010 + CC0201 + C00080	hyl-1 | hyl-2 | lagr-1	Sphingolipid metabolism	-1000	1000
RC01495	2.7.1.138	[c] : atp + crm_ce --> adp + crmp_ce + h	C00002 + CC0205 --> C00008 + CC0202 + C00080	cerk-1	Sphingolipid metabolism	0	1000
RC06522	3.1.3.4	[c] : crmp_ce + h2o --> crm_ce + pi	CC0202 + C00001 --> CC0205 + C00009	F13E6.5 | F53C3.13 | T28D9.3	Sphingolipid metabolism	0	1000
RC01497	2.4.1.80	[c] : crm_ce + udpg --> gluside_ce + h + udp	CC0205 + C00029 --> CC0213 + C00080 + C00015	cgt-1 | cgt-2 | cgt-3	Sphingolipid metabolism	0	1000
RC01498	3.2.1.45	[c] : gluside_ce + h2o --> crm_ce + glc-D	CC0213 + C00001 --> CC0205 + C00031	(R08F11.1 | hpo-13) | (gba-1 | gba-2 | gba-3 | gba-4)	Sphingolipid metabolism	0	1000
RC02464	4.1.2.27	[c] : sph1p_ce --> ethamp + m15hxdcal	CC0208 --> C00346 + CC0209	spl-1 | tag-38	Sphingolipid metabolism	0	1000
RC01926	2.7.1.91	[c] : atp + sphings_ce --> adp + h + sphs1p_ce	C00002 + CC0211 --> C00008 + C00080 + CC0210	sphk-1	Sphingolipid metabolism	0	1000
RC02976	2.7.1.91	[c] : atp + sphgn_ce --> adp + h + sph1p_ce	C00002 + CC0207 --> C00008 + C00080 + CC0208	sphk-1	Sphingolipid metabolism	0	1000
RC02978	1.1.1.102	[c] : 3dsphgn_ce + h + nadph --> nadp + sphgn_ce	CC0206 + C00080 + C00005 --> C00006 + CC0207	TBD	Sphingolipid metabolism	0	1000
RC06520	3.1.3.4	[c] : h2o + sph1p_ce --> pi + sphgn_ce	C00001 + CC0208 --> C00009 + CC0207	F13E6.5 | F53C3.13 | T28D9.3	Sphingolipid metabolism	0	1000
RC06521	3.1.3.4	[c] : h2o + sphs1p_ce --> pi + sphings_ce	C00001 + CC0210 --> C00009 + CC0211	F13E6.5 | F53C3.13 | T28D9.3	Sphingolipid metabolism	0	1000
RC03617	3.2.1.46	[c] : galside_ce + h2o --> crm_ce + gal	CC0212 + C00001 --> CC0205 + C00124	C29E4.10	Sphingolipid metabolism	0	1000
RC01500	2.7.1.47	[c] : udpgal + crm_ce <==> udp + galside_ce + h	C00052 + CC0205 <==> C00015 + CC0212 + C00080	TBD	Sphingolipid metabolism	-1000	1000
RC06099	3.2.1.23	[c] : galgluside_ce + h2o <==> gluside_ce + gal	CC0214 + C00001 <==> CC0213 + C00124	bgal-1 | bgal-2	Sphingolipid metabolism	-1000	1000
RC01384	4.1.1.35	[c] : h + udpglcur --> co2 + udpxyl	C00080 + C00167 --> C00011 + C00190	sqv-1	Starch and sucrose metabolism	0	1000
RC00306	3.2.1.21	[c] : clb + h2o --> (2) glc-D	C00185 + C00001 --> (2) C00031	klo-1 | klo-2	Starch and sucrose metabolism	0	1000
RC03681	2.4.1.186;2.4.1.11	[c] : udpg --> nbglycogen + h + udp	C00029 --> CC0045 + C00080 + C00015	(gyg-1 | gyg-2) & gsy-1	Starch and sucrose metabolism	0	1000
RC02110	2.4.1.18	[c] : nbglycogen --> glycogen	CC0045 --> C00182	T04A8.7	Starch and sucrose metabolism	0	1000
RCC0043	2.4.1.1	[c] : glycogen + (0.5) pi --> (0.5) g1p + (0.5) dxtrn1	C00182 + (0.5) C00009 --> (0.5) C00103 + (0.5) CC0046	T22F3.3	Starch and sucrose metabolism	0	1000
RCC0044	2.4.1.25	[c] : dxtrn1 --> dxtrn2	CC0046 --> CC0047	agl-1	Starch and sucrose metabolism	0	1000
RCC0045	3.2.1.33	[c] : dxtrn2 + (0.2) h2o --> (0.2) glc-D-B + (0.8) dxtrn3	CC0047 + (0.2) C00001 --> (0.2) C00221 + (0.8) CC0048	agl-1	Starch and sucrose metabolism	0	1000
RCC0046	2.4.1.1	[c] : dxtrn3 + pi --> g1p	CC0048 + C00009 --> C00103	T22F3.3	Starch and sucrose metabolism	0	1000
RC00028	3.2.1.20	[c] : h2o + malt --> (2) glc-D-A	C00001 + C00208 --> (2) C00267	aagr-1 | aagr-2	Starch and sucrose metabolism	0	1000
RC00010	3.2.1.28	[c] : h2o + tre --> (2) glc-D	C00001 + C01083 --> (2) C00031	tre-1 | tre-2 | tre-3 | tre-4 | tre-5	Starch and sucrose metabolism	0	1000
RC02737	2.4.1.15	[c] : g6p-A + udpg --> h + tre6p + udp	C00668 + C00029 --> C00080 + C00689 + C00015	tps-1 | tps-2	Starch and sucrose metabolism	0	1000
RC02778	3.1.3.12	[c] : h2o + tre6p --> pi + tre	C00001 + C00689 --> C00009 + C01083	gob-1	Starch and sucrose metabolism	0	1000
SNK0012	NA	glycogen[c] <==>	C00182 <==>	NA	Starch and sucrose metabolism	0	1000
SNK0013	NA	tre[c] <==>	C01083 <==>	NA	Starch and sucrose metabolism	0	1000
DMN0084	NA	udpxyl[c] -->	C00190 -->	NA	Starch and sucrose metabolism	0	1000
RC02497	1.3.1.22	[c] : tststerone + nadph + h --> 5adtststerone + nadp	C00535 + C00005 + C00080 --> C03917 + C00006	B0024.13 | F42F12.3	Steroid hormone biosynthesis	0	1000
RC02478	2.4.1.17	[c] : andrstrn + udpglcur --> andrstrnglc + udp	C00523 + C00167 --> C11135 + C00015	C03A7.13 | C55H1.1 | F10D2.8 | F54C1.1 | H23N18.4 | K04A8.10 | ugt-1 | ugt-10 | ugt-11 | ugt-12 | ugt-13 | ugt-14 | ugt-15 | ugt-16 | ugt-17 | ugt-18 | ugt-19 | ugt-2 | ugt-20 | ugt-21 | ugt-22 | ugt-23 | ugt-24 | ugt-25 | ugt-26 | ugt-27 | ugt-29 | ugt-3 | ugt-30 | ugt-31 | ugt-32 | ugt-33 | ugt-34 | ugt-35 | ugt-36 | ugt-37 | ugt-38 | ugt-39 | ugt-4 | ugt-40 | ugt-41 | ugt-42 | ugt-43 | ugt-44 …	Steroid hormone biosynthesis	0	1000
RC00508	3.1.3.7	[c] : h2o + paps --> aps + pi	C00001 + C00053 --> C00224 + C00009	bpnt-1 | gpap-1	Sulfur metabolism	0	1000
RMC0054	1.8.3.1	(2) ficytC[m] + h2o[c] + so3[c] --> (2) focytC[m] + (2) h[c] + so4[c]	(2) M00125 + C00001 + C00094 --> (2) M00126 + (2) C00080 + C00059	suox-1 & (cyc-2.1 | cyc-2.2)	Sulfur metabolism	0	1000
RMC0077	1.8.5.-	[m] : h2s + q --> s + qh2	M00283 + M00399 --> M00087 + M00390	sqrd-1	Sulfur metabolism	0	1000
RM00781	1.13.11.18	[m] : s + o2 + h2o --> so3 + (2) h	M00087 + M00007 + M00001 --> M00094 + (2) M00080	ethe-1	Sulfur metabolism	0	1000
RM01875	2.8.1.3	[m] : so3 + h2s + gthox <==> tsul + (2) gthrd	M00094 + M00283 + M00127 <==> M00320 + (2) M00051	Unknown	Sulfur metabolism	-1000	1000
RM00533	1.8.3.1	so3[c] + o2[m] + h2o[c] --> so4[c] + h2o2[m]	C00094 + M00007 + C00001 --> C00059 + M00027	suox-1	Sulfur metabolism	0	1000
RM10151	NA	[c] : tsul + (5.0) h2o + (8.0) ficytC --> (2.0) so4 + (8.0) focytC + (10.0) h	M00320 + (5.0) M00001 + (8.0) M00125 --> (2.0) M00059 + (8.0) M00126 + (10.0) M00080	cyc-2.1 | cyc-2.2	Sulfur metabolism	0	1000
TCM5008	NA	h2s[m] <==> h2s[c]	M00283 <==> C00283	ND	Sulfur metabolism	-1000	1000
RM01360	4.1.3.4	[m] : hmgcoa --> acac + accoa	M00356 --> M00164 + M00024	Y71G12B.10	Synthesis and degradation of ketone bodies	0	1000
RM00410	2.8.3.5	[m] : acac + succoa <==> aacoa + succ	M00164 + M00091 <==> M00332 + M00042	C05C10.3	Synthesis and degradation of ketone bodies	-1000	1000
RC01978	2.3.3.10	[c] : aacoa + accoa + h2o --> coa + h + hmgcoa	C00332 + C00024 + C00001 --> C00010 + C00080 + C00356	hmgs-1	Synthesis and degradation of ketone bodies	0	1000
RC01682	4.1.1.15	[c] : Lcyst + h --> co2 + taur	C00506 + C00080 --> C00011 + C00245	unc-25	Taurine and hypotaurine metabolism	0	1000
RC02466	4.1.1.15	[c] : 3sala + h --> co2 + hyptaur	C00606 + C00080 --> C00011 + C00519	unc-25	Taurine and hypotaurine metabolism	0	1000
RCC0074	spontaneous	[c] : 3sala + h2o2 + h --> Lcyst + h2o	C00606 + C00027 + C00080 --> C00506 + C00001	NA	Taurine and hypotaurine metabolism	0	1000
RC01687	2.3.2.2	[c] : taur + gthrd <==> cgly + glutaur	C00245 + C00051 <==> C01419 + C05844	C53D5.5 | H14N18.4 | T03D8.6 | T19H12.6 | Y7A9A.1 | Y97E10AR.2	Taurine and hypotaurine metabolism	-1000	1000
RMC0074	spontaneous	[c] : 3sala + h2o2 + h --> Lcyst + h2o	M00606 + M00027 + M00080 --> M00506 + M00001	NA	Taurine and hypotaurine metabolism	0	1000
RC01681	1.8.1.3	[c] : (2) h + (2) hyptaur + o2 --> (2) taur	(2) C00080 + (2) C00519 + C00007 --> (2) C00245	Unknown	Taurine and hypotaurine metabolism	0	1000
DMN0059	NA	glutaur[c] -->	C05844 -->	NA	Taurine and hypotaurine metabolism	0	1000
RC02082	1.1.1.34	[c] : (2) h + hmgcoa + (2) nadph <==> coa + mev-R + (2) nadp	(2) C00080 + C00356 + (2) C00005 <==> C00010 + C00418 + (2) C00006	hmgr-1	Terpenoid backbone biosynthesis	-1000	1000
RC02245	2.7.1.36	[c] : atp + mev-R --> 5pmev + adp + h	C00002 + C00418 --> C01107 + C00008 + C00080	mvk-1	Terpenoid backbone biosynthesis	0	1000
RC03245	2.7.4.2	[c] : 5pmev + atp --> 5dpmev + adp	C01107 + C00002 --> C01143 + C00008	F32D8.13	Terpenoid backbone biosynthesis	0	1000
RC01121	4.1.1.33	[c] : 5dpmev + atp --> adp + co2 + ipdp + pi	C01143 + C00002 --> C00008 + C00011 + C00129 + C00009	Y48B6A.13	Terpenoid backbone biosynthesis	0	1000
RC01123	5.3.3.2	[c] : ipdp <==> dmpp	C00129 <==> C00235	idi-1	Terpenoid backbone biosynthesis	-1000	1000
RC01658	2.5.1.1	[c] : dmpp + ipdp --> grdp + ppi	C00235 + C00129 --> C00341 + C00013	fdps-1	Terpenoid backbone biosynthesis	0	1000
RC02003	2.5.1.10	[c] : grdp + ipdp --> frdp + ppi	C00341 + C00129 --> C00448 + C00013	fdps-1	Terpenoid backbone biosynthesis	0	1000
RCC0185	2.5.1.91	[c] : frdp + (6) ipdp --> nonadp + (6) ppi	C00448 + (6) C00129 --> C04145 + (6) C00013	coq-1	Terpenoid backbone biosynthesis	0	1000
RC05556	2.5.1.87	[c] : frdp + (19) ipdp --> dedoldp + (19) ppi	C00448 + (19) C00129 --> C05859 + (19) C00013	T01G1.4	Terpenoid backbone biosynthesis	0	1000
RC02061	2.5.1.29	[c] : frdp + ipdp --> ppi + ttc-ggdp	C00448 + C00129 --> C00013 + C00353	coq-1 | fdps-1	Terpenoid backbone biosynthesis	0	1000
RC09844	2.5.1.58	[c] : frdp + protCys --> protSfar + ppi	C00448 + C20119 --> C20120 + C00013	fntb-1 & fnta-1	Terpenoid backbone biosynthesis	0	1000
RCC0032	2.5.1.59;2.5.1.60	[c] : ttc-ggdp + protCys <==> protSger + ppi	C00353 + C20119 <==> CC0016 + C00013	Y48E1B.3 | (M57.2 & ggtb-1)	Terpenoid backbone biosynthesis	-1000	1000
RC09845	3.4.24.84;3.4.22.-	[c] : protSfar + h2o --> protSfarC + pepd	C20120 + C00001 --> C04506 + C00012	fce-1 | fce-2	Terpenoid backbone biosynthesis	0	1000
RCC0033	3.4.24.84;3.4.22.-	[c] : protSger + h2o --> protSgerC + pepd	CC0016 + C00001 --> CC0017 + C00012	fce-1 | fce-2	Terpenoid backbone biosynthesis	0	1000
RC04496	2.1.1.100	[c] : amet + protSfarC --> ahcys + protSfarCmet + h	C00019 + C04506 --> C00021 + C04748 + C00080	icmt-1 | M01E11.1	Terpenoid backbone biosynthesis	0	1000
RCC0034	2.1.1.100	[c] : amet + protSgerC --> ahcys + protSgerCmet + h	C00019 + CC0017 --> C00021 + CC0018 + C00080	icmt-1 | M01E11.1	Terpenoid backbone biosynthesis	0	1000
RC00619	2.7.6.2	[c] : atp + thm --> amp + h + thmpp	C00002 + C00378 --> C00020 + C00080 + C00068	tpk-1	Thiamine metabolism	0	1000
DMN0017	NA	thmpp[c] -->	C00068 -->	NA	Thiamine metabolism	0	1000
DMN0018	NA	thmpp[m] -->	M00068 -->	NA	Thiamine metabolism	0	1000
TCM5004	NA	ivcoa[c] <==> ivcoa[m]	C02939 <==> M02939	TBD	Transport	-1000	1000
TCE5016	NA	glcn[e] <==> glcn[c]	E00257 <==> C00257	ND	Transport	-1000	1000
TCE5017	NA	thm[e] <==> thm[c]	E00378 <==> C00378	TBD	Transport	-1000	1000
TCM5018	NA	thmpp[c] --> thmpp[m]	C00068 --> M00068	ND	Transport	0	1000
TCE5019	3.6.3.9	atp[c] + h2o[c] + (2) k[e] + (3) na1[c] --> adp[c] + h[c] + (2) k[c] + (3) na1[e] + pi[c]	C00002 + C00001 + (2) E00238 + (3) C01330 --> C00008 + C00080 + (2) C00238 + (3) E01330 + C00009	(eat-6 | catp-4 | catp-3 | catp-2 | catp-1) & (nkb-1 | nkb-2 | nkb-3)	Transport	0	1000
TCE5020	NA	ribflv[e] --> ribflv[c]	E00255 --> C00255	rft-1 | rft-2	Transport	0	1000
TCE5021	NA	2hglut[c] <==> 2hglut[e]	C02630 <==> E02630	TBD	Transport	-1000	1000
TCE5022	NA	sedh[c] <==> sedh[e]	C02076 <==> E02076	ND	Transport	-1000	1000
TCE5023	NA	atp[c] + h2o[c] + mobd[e] --> adp[c] + h[c] + mobd[c] + pi[c]	C00002 + C00001 + E06232 --> C00008 + C00080 + C06232 + C00009	ND	Transport	0	1000
TCE5024	NA	caro[c] <==> caro[e]	C02094 <==> E02094	ND	Transport	-1000	1000
TCE5501	NA	(2) cl[e] + oh1[c] --> (2) cl[c] + oh1[e]	(2) E00698 + C01328 --> (2) C00698 + E01328	ND	Transport	0	1000
TCE5502	NA	i[e] <==> i[c]	E00708 <==> C00708	ND	Transport	-1000	1000
TCM5027	NA	cys-L[c] --> cys-L[m]	C00097 --> M00097	ND	Transport	0	1000
TCM5030	NA	ala-L[c] --> ala-L[m]	C00041 --> M00041	ND	Transport	0	1000
TCE5031	NA	acorn[e] <==> acorn[c]	E00437 <==> C00437	ND	Transport	-1000	1000
TCE5075	NA	2hyoxplac[c] <==> 2hyoxplac[e]	C05852 <==> E05852	ND	Transport	-1000	1000
TCE5076	NA	peamn[c] --> peamn[e]	C05332 --> E05332	ND	Transport	0	1000
TCE5077	NA	pad[c] --> pad[e]	C02505 --> E02505	ND	Transport	0	1000
TCE5078	NA	enphpyr[c] --> enphpyr[e]	C02763 --> E02763	ND	Transport	0	1000
TCM5032	NA	nonadp[c] <==> nonadp[m]	C04145 <==> M04145	ND	Transport	-1000	1000
TCM5510	NA	2oxoadp[c] + akg[m] <==> 2oxoadp[m] + akg[c]	C00322 + M00026 <==> M00322 + C00026	ND	Transport	-1000	1000
TCM5034	NA	ppa[c] <==> ppa[m]	C00163 <==> M00163	ND	Transport	-1000	1000
TCE5035	NA	ppa[e] <==> ppa[c]	E00163 <==> C00163	ND	Transport	-1000	1000
TCE5036	NA	oh1[c] <==> oh1[e]	C01328 <==> E01328	NA	Transport	-1000	1000
TCM5037	NA	q8[c] <==> q8[m]	CC0013 <==> MC0013	TBD	Transport	-1000	1000
TCE5038	NA	clb[c] <==> clb[e]	C00185 <==> E00185	ND	Transport	-1000	1000
TCE5040	NA	7a3o4chlstnt[e] <==> 7a3o4chlstnt[c]	E17337 <==> C17337	ND	Transport	-1000	1000
TCM5040	NA	7a3o4chlstnt[c] <==> 7a3o4chlstnt[m]	C17337 <==> M17337	ND	Transport	-1000	1000
TCE5041	NA	lcts[e] <==> lcts[c]	E00243 <==> C00243	ND	Transport	-1000	1000
TCE5042	NA	glcur[e] <==> glcur[c]	E00191 <==> C00191	ND	Transport	-1000	1000
TCE5043	NA	glcr[e] <==> glcr[c]	E00818 <==> C00818	ND	Transport	-1000	1000
TCE5045	NA	glyclt[e] <==> glyclt[c]	E00160 <==> C00160	ND	Transport	-1000	1000
TCE5046	NA	tma[e] <==> tma[c]	E00565 <==> C00565	ND	Transport	-1000	1000
TCM5047	NA	atp[c] + pi[m] --> pi[c] + atp[m]	C00002 + M00009 --> C00009 + M00002	ND	Transport	0	1000
TCM5058	NA	2obut[m] --> 2obut[c]	M00109 --> C00109	ND	Transport	0	1000
TCM5059	NA	2obut[c] --> 2obut[m]	C00109 --> M00109	ND	Transport	0	1000
TCM5060	NA	mthgxl[c] --> mthgxl[m]	C00546 --> M00546	TBD	Transport	0	1000
TCM5061	NA	fe3[c] <==> fe3[m]	C14819 <==> M14819	ND	Transport	-1000	1000
TCM5062	NA	3aib-D[c] <==> 3aib-D[m]	C01205 <==> M01205	ND	Transport	-1000	1000
TCE5063	NA	12ppd-R[e] <==> 12ppd-R[c]	E00583 <==> C00583	ND	Transport	-1000	1000
TCM5064	NA	tmlys[c] <==> tmlys[m]	C03793 <==> M03793	TBD	Transport	-1000	1000
TCM5065	NA	3htmelys[c] <==> 3htmelys[m]	C01259 <==> M01259	TBD	Transport	-1000	1000
TCE5066	NA	selnt[c] <==> selnt[e]	C05684 <==> E05684	TBD	Transport	-1000	1000
TCM5067	NA	sl-L[c] <==> sl-L[m]	C11499 <==> M11499	ND	Transport	-1000	1000
TCE5504	NA	sl-L[c] --> sl-L[e]	C11499 --> E11499	ND	Transport	0	1000
TCE5069	NA	selcys[c] <==> selcys[e]	C05688 <==> E05688	ND	Transport	-1000	1000
TCE5070	NA	fmn[e] --> fmn[c]	E00061 --> C00061	ND	Transport	0	1000
TCE5071	NA	athr-L[c] <==> athr-L[e]	C05519 <==> E05519	ND	Transport	-1000	1000
TCE5072	NA	selmeth[e] <==> selmeth[c]	E05335 <==> C05335	ND	Transport	-1000	1000
TCE5073	NA	lpglyc[e] --> lpglyc[c]	E18126 --> C18126	ND	Transport	0	1000
TCE5074	NA	acg3ps[e] --> acg3ps[c]	E18125 --> C18125	ND	Transport	0	1000
TCE5079	NA	q8[c] <==> q8[e]	CC0013 <==> EC0013	TBD	Transport	-1000	1000
TCE5080	NA	acgam[c] <==> acgam[e]	C00140 <==> E00140	TBD	Transport	-1000	1000
TCE5505	NA	h[c] <==> h[e]	C00080 <==> E00080	NA	Transport	-1000	1000
TCE5082	NA	tre[c] <==> tre[e]	C01083 <==> E01083	TBD	Transport	-1000	1000
TCE5083	NA	xanate[c] <==> xanate[e]	C02470 <==> E02470	ND	Transport	-1000	1000
TCE5084	NA	fol[c] <==> fol[e]	C00504 <==> E00504	folt-1	Transport	-1000	1000
TCE5085	NA	glc-D[c] <==> glc-D[e]	C00031 <==> E00031	fgt-1	Transport	-1000	1000
TCE5086	NA	chsterol[e] --> chsterol[c]	E00187 --> C00187	chup-1	Transport	0	1000
TCE5094	NA	octpmn[c] --> octpmn[e]	C04227 --> E04227	TBD	Transport	0	1000
TCE7728	NA	ind3ac[c] <==> ind3ac[e]	C00954 <==> E00954	ND	Transport	-1000	1000
TCE9072	NA	stachyose[c] <==> stachyose[e]	C01613 <==> E01613	ND	Transport	-1000	1000
TCE7666	NA	mhista[c] <==> mhista[e]	C05127 <==> E05127	ND	Transport	-1000	1000
TCE7572	NA	5hoxindoa[c] <==> 5hoxindoa[e]	C05635 <==> E05635	ND	Transport	-1000	1000
TCE6001	NA	tststerone[c] <==> tststerone[e]	C00535 <==> E00535	ND	Transport	-1000	1000
TCE6002	NA	acgal[c] <==> acgal[e]	C01132 <==> E01132	ND	Transport	-1000	1000
TCM5095	NA	asp-L[m] + glu-L[c] <==> asp-L[c] + glu-L[m]	M00049 + C00025 <==> C00049 + M00025	ND	Transport	-1000	1000
TCE5098	NA	asp-D[c] <==> asp-D[e]	C00402 <==> E00402	ND	Transport	-1000	1000
TCE5099	NA	mobd[c] --> mobd[e]	C06232 --> E06232	ND	Transport	0	1000
TCE5100	NA	crmp_ce[c] <==> crmp_ce[e]	CC0202 <==> EC0202	ND	Transport	-1000	1000
TCE5101	NA	spc_ce[c] <==> spc_ce[e]	CC0203 <==> EC0203	ND	Transport	-1000	1000
TCE5102	NA	sph1p_ce[c] <==> sph1p_ce[e]	CC0208 <==> EC0208	ND	Transport	-1000	1000
TCE5103	NA	sphs1p_ce[c] <==> sphs1p_ce[e]	CC0210 <==> EC0210	ND	Transport	-1000	1000
TCE5104	NA	fad[c] <==> fad[e]	C00016 <==> E00016	NA	Transport	-1000	1000
TCE5106	NA	(3) ach[c] + (2) atp[c] + (2) h2o[c] --> (3) ach[e] + (2) adp[c] + (2) h[c] + (2) pi[c]	(3) C01996 + (2) C00002 + (2) C00001 --> (3) E01996 + (2) C00008 + (2) C00080 + (2) C00009	unc-17	Transport	0	1000
TCE5107	NA	ach[e] --> ach[c]	E01996 --> C01996	ND	Transport	0	1000
TCE5108	NA	34dhpha[c] <==> 34dhpha[e]	C01161 <==> E01161	ND	Transport	-1000	1000
TCM0111	NA	adp[c] + atp[m] --> adp[m] + atp[c]	C00008 + M00002 --> M00008 + C00002	ant-1.1 | ant-1.2 | ant-1.3 | ant-1.4	Transport	0	1000
TCM1285	NA	cit[c] + mal-L[m] <==> cit[m] + mal-L[c]	C00158 + M00149 <==> M00158 + C00149	K11H3.3 | Y37B11A.3	Transport	-1000	1000
TCM1277	NA	cit[c] + pep[m] <==> cit[m] + pep[c]	C00158 + M00074 <==> M00158 + C00074	K11H3.3 | Y37B11A.3	Transport	-1000	1000
TCE5300	NA	udpglcur[e] <==> udpglcur[c]	E00167 <==> C00167	ND	Transport	-1000	1000
TCE5301	NA	itp[c] <==> itp[e]	C00081 <==> E00081	ND	Transport	-1000	1000
TCE5302	NA	utp[c] <==> utp[e]	C00075 <==> E00075	ND	Transport	-1000	1000
TCE5303	NA	mlthf[e] --> mlthf[c]	E00143 --> C00143	ND	Transport	0	1000
TCE5304	NA	atp[c] + h2o[c] + mlthf[c] --> adp[c] + h[c] + mlthf[e] + pi[c]	C00002 + C00001 + C00143 --> C00008 + C00080 + E00143 + C00009	ND	Transport	0	1000
TCE5305	NA	na1[c] + thcholstoic[c] <==> na1[e] + thcholstoic[e]	C01330 + C04722 <==> E01330 + E04722	ND	Transport	-1000	1000
TCE5306	NA	35diotyr[c] + na1[e] <==> 35diotyr[e] + na1[c]	C01060 + E01330 <==> E01060 + C01330	ND	Transport	-1000	1000
TCE5307	NA	atp[c] + h2o[c] + xoldiolone[c] --> adp[c] + h[c] + pi[c] + xoldiolone[e]	C00002 + C00001 + C17339 --> C00008 + C00080 + C00009 + E17339	ND	Transport	0	1000
TCE5308	NA	xol27oh[c] --> xol27oh[e]	C15610 --> E15610	ND	Transport	0	1000
TCE5309	NA	xol25oh[c] --> xol25oh[e]	C15519 --> E15519	ND	Transport	0	1000
TCE5310	NA	na1[c] + xol7aone[c] <==> na1[e] + xol7aone[e]	C01330 + C05455 <==> E01330 + E05455	ND	Transport	-1000	1000
TCE5311	NA	ahcys[e] <==> ahcys[c]	E00021 <==> C00021	ND	Transport	-1000	1000
TCE5312	NA	orot5p[e] <==> orot5p[c]	E01103 <==> C01103	ND	Transport	-1000	1000
TCE5313	NA	xmp[e] <==> xmp[c]	E00655 <==> C00655	ND	Transport	-1000	1000
TCE5314	NA	ametam[c] <==> ametam[e]	C01137 <==> E01137	ND	Transport	-1000	1000
TCE5315	NA	imp[e] <==> imp[c]	E00130 <==> C00130	ND	Transport	-1000	1000
TCE5316	NA	aicar[e] <==> aicar[c]	E04677 <==> C04677	ND	Transport	-1000	1000
TCE5317	NA	fdp[c] <==> fdp[e]	C00354 <==> E00354	ND	Transport	-1000	1000
TCE5318	NA	nicrnt[e] <==> nicrnt[c]	E01185 <==> C01185	ND	Transport	-1000	1000
TCE5319	NA	dcmp[e] <==> dcmp[c]	E00239 <==> C00239	ND	Transport	-1000	1000
TCE5320	NA	5mta[e] <==> 5mta[c]	E00170 <==> C00170	ND	Transport	-1000	1000
TCE5321	NA	retinal[c] <==> retinal[e]	C00376 <==> E00376	ND	Transport	-1000	1000
TCE5322	NA	g3pc[e] <==> g3pc[c]	E00670 <==> C00670	ND	Transport	-1000	1000
TCE5323	NA	pydx5p[e] <==> pydx5p[c]	E00018 <==> C00018	ND	Transport	-1000	1000
TCE5324	NA	thbpt[c] <==> thbpt[e]	C00272 <==> E00272	ND	Transport	-1000	1000
TCE5325	NA	dhbpt[c] <==> dhbpt[e]	C00268 <==> E00268	ND	Transport	-1000	1000
TCE5326	NA	Lkynr[e] <==> Lkynr[c]	E00328 <==> C00328	ND	Transport	-1000	1000
TCE5327	NA	ddca[c] <==> ddca[e]	C02679 <==> E02679	ND	Transport	-1000	1000
TCE5328	NA	tmlys[c] <==> tmlys[e]	C03793 <==> E03793	ND	Transport	-1000	1000
TCE5329	NA	icit[e] <==> icit[c]	E00311 <==> C00311	ND	Transport	-1000	1000
TCE5330	NA	kynate[e] <==> kynate[c]	E01717 <==> C01717	ND	Transport	-1000	1000
TCE5331	NA	2pg[e] <==> 2pg[c]	E00631 <==> C00631	ND	Transport	-1000	1000
TCE5332	NA	3pg[e] <==> 3pg[c]	E00197 <==> C00197	ND	Transport	-1000	1000
TCE5333	NA	cholp[e] <==> cholp[c]	E00588 <==> C00588	ND	Transport	-1000	1000
TCE5334	NA	34hpp[e] <==> 34hpp[c]	E01179 <==> C01179	ND	Transport	-1000	1000
TCE5335	NA	cbasp[e] <==> cbasp[c]	E00438 <==> C00438	ND	Transport	-1000	1000
TCE5336	NA	forglu[c] <==> forglu[e]	C00439 <==> E00439	ND	Transport	-1000	1000
TCE5337	NA	glyc3p[e] <==> glyc3p[c]	E00093 <==> C00093	ND	Transport	-1000	1000
TCE5338	NA	cl[e] + Lcyst[e] + 2.0 na1[e] <==> cl[c] + Lcyst[c] + 2.0 na1[c]	E00698 + E00506 + (2.0) E01330 <==> C00698 + C00506 + (2.0) C01330	ND	Transport	-1000	1000
TCE5339	NA	dhap[e] <==> dhap[c]	E00111 <==> C00111	ND	Transport	-1000	1000
TCE5340	NA	hgentis[c] <==> hgentis[e]	C00544 <==> E00544	ND	Transport	-1000	1000
TCE5341	NA	quln[e] + so4[c] <==> quln[c] + so4[e]	E03722 + C00059 <==> C03722 + E00059	ND	Transport	-1000	1000
TCE5342	NA	hco3[e] + pep[c] <==> hco3[c] + pep[e]	E00288 + C00074 <==> C00288 + E00074	ND	Transport	-1000	1000
TCE5343	NA	phpyr[e] <==> phpyr[c]	E00166 <==> C00166	ND	Transport	-1000	1000
TCE5344	NA	oh1[e] + T4hcinnm[c] <==> oh1[c] + T4hcinnm[e]	E01328 + C00811 <==> C01328 + E00811	ND	Transport	-1000	1000
TCE5345	NA	trypta[c] <==> trypta[e]	C00398 <==> E00398	ND	Transport	-1000	1000
TCE5346	NA	L2aadp[e] <==> L2aadp[c]	E00956 <==> C00956	ND	Transport	-1000	1000
TCE5347	NA	2oxoadp[c] + akg[e] <==> 2oxoadp[e] + akg[c]	C00322 + E00026 <==> E00322 + C00026	ND	Transport	-1000	1000
TCE5348	NA	orot[e] <==> orot[c]	E00295 <==> C00295	ND	Transport	-1000	1000
TCE5349	NA	3hanthrn[e] <==> 3hanthrn[c]	E00632 <==> C00632	ND	Transport	-1000	1000
TCE5350	NA	4tmeabutn[c] + na1[c] <==> 4tmeabutn[e] + na1[e]	C01181 + C01330 <==> E01181 + E01330	ND	Transport	-1000	1000
TCE5351	NA	3uib[c] <==> 3uib[e]	C05100 <==> E05100	ND	Transport	-1000	1000
TCE5352	NA	4aabutn[e] <==> 4aabutn[c]	E02946 <==> C02946	ND	Transport	-1000	1000
TCE5353	NA	ethamp[e] <==> ethamp[c]	E00346 <==> C00346	ND	Transport	-1000	1000
TCE5354	NA	tym[c] <==> tym[e]	C00483 <==> E00483	ND	Transport	-1000	1000
TCE5355	NA	urcan[c] <==> urcan[e]	C00785 <==> E00785	ND	Transport	-1000	1000
TCE5356	NA	anth[e] <==> anth[c]	E00108 <==> C00108	ND	Transport	-1000	1000
TCE5357	NA	cala[e] <==> cala[c]	E02642 <==> C02642	ND	Transport	-1000	1000
TCE5358	NA	3mop[e] <==> 3mop[c]	E00671 <==> C00671	ND	Transport	-1000	1000
TCE5359	NA	4mop[e] <==> 4mop[c]	E00233 <==> C00233	ND	Transport	-1000	1000
TCE5360	NA	56dthm[c] <==> 56dthm[e]	C00906 <==> E00906	ND	Transport	-1000	1000
TCE5361	NA	5oxpro[e] + 2.0 na1[e] <==> 5oxpro[c] + 2.0 na1[c]	E01879 + (2.0) E01330 <==> C01879 + (2.0) C01330	ND	Transport	-1000	1000
TCE5362	NA	3mob[e] <==> 3mob[c]	E00141 <==> C00141	ND	Transport	-1000	1000
TCE5363	NA	56dura[c] <==> 56dura[e]	C00429 <==> E00429	ND	Transport	-1000	1000
TCE5364	NA	3hmp[c] <==> 3hmp[e]	C06001 <==> E06001	ND	Transport	-1000	1000
TCE5365	NA	2obut[e] <==> 2obut[c]	E00109 <==> C00109	ND	Transport	-1000	1000
TCE5366	NA	sucsal[c] <==> sucsal[e]	C00232 <==> E00232	ND	Transport	-1000	1000
TCE5367	NA	glyald[e] + na1[e] <==> glyald[c] + na1[c]	E00577 + E01330 <==> C00577 + C01330	ND	Transport	-1000	1000
TCE5368	NA	3hpp[c] <==> 3hpp[e]	C01013 <==> E01013	ND	Transport	-1000	1000
TCE5369	NA	na1[c] + so3[c] <==> na1[e] + so3[e]	C01330 + C00094 <==> E01330 + E00094	ND	Transport	-1000	1000
TCE5370	NA	aact[e] <==> aact[c]	E01888 <==> C01888	ND	Transport	-1000	1000
TCE5371	NA	glx[c] --> glx[e]	C00048 --> E00048	ND	Transport	0	1000
TCE5372	NA	etha[e] <==> etha[c]	E00189 <==> C00189	ND	Transport	-1000	1000
TCE5373	NA	fe3[c] --> fe3[e]	C14819 --> E14819	ND	Transport	0	1000
TCE5374	NA	fald[e] <==> fald[c]	E00067 <==> C00067	ND	Transport	-1000	1000
TCE5375	NA	atp[c] <==> atp[e]	C00002 <==> E00002	ND	Transport	-1000	1000
TCE5376	NA	gthrd[c] --> gthrd[e]	C00051 --> E00051	ND	Transport	0	1000
TCE5377	NA	pcollg5hlys[c] <==> pcollg5hlys[e]	C01211 <==> E01211	ND	Transport	-1000	1000
TCE5378	NA	galgluside_ce[c] <==> galgluside_ce[e]	CC0214 <==> EC0214	ND	Transport	-1000	1000
TCE5379	NA	pail[c] --> pail[e]	C01194 --> E01194	ND	Transport	0	1000
TCE5380	NA	hxcoa[c] <==> hxcoa[e]	C05270 <==> E05270	ND	Transport	-1000	1000
TCE5381	NA	tag[e] <==> tag[c]	E00422 <==> C00422	ND	Transport	-1000	1000
TCE5382	NA	pglyc[e] <==> pglyc[c]	E00344 <==> C00344	ND	Transport	-1000	1000
TCE5383	NA	gluside_ce[c] <==> gluside_ce[e]	CC0213 <==> EC0213	ND	Transport	-1000	1000
TCE5384	NA	atp[c] + h2o[c] + paf[c] --> adp[c] + h[c] + paf[e] + pi[c]	C00002 + C00001 + C04598 --> C00008 + C00080 + E04598 + C00009	ND	Transport	0	1000
TCE5385	NA	paf[e] --> paf[c]	E04598 --> C04598	ND	Transport	0	1000
TCE5386	NA	lpchol[e] <==> lpchol[c]	E04230 <==> C04230	ND	Transport	-1000	1000
TCE5387	NA	ak2lgchol[c] + atp[c] + h2o[c] --> adp[c] + ak2lgchol[e] + h[c] + pi[c]	C04317 + C00002 + C00001 --> C00008 + E04317 + C00080 + C00009	ND	Transport	0	1000
TCE5388	NA	ak2lgchol[e] --> ak2lgchol[c]	E04317 --> C04317	ND	Transport	0	1000
TCE5389	NA	prostgh2[e] <==> prostgh2[c]	E00427 <==> C00427	ND	Transport	-1000	1000
TCE5390	NA	atp[c] + h2o[c] + leuktrB4woh[c] --> adp[c] + h[c] + leuktrB4woh[e] + pi[c]	C00002 + C00001 + C04853 --> C00008 + C00080 + E04853 + C00009	ND	Transport	0	1000
TCE5391	NA	mag[e] <==> mag[c]	E01885 <==> C01885	ND	Transport	-1000	1000
TCE5392	NA	leuktrB4[e] <==> leuktrB4[c]	E02165 <==> C02165	ND	Transport	-1000	1000
TCE5393	NA	5HPET[c] <==> 5HPET[e]	C05356 <==> E05356	ND	Transport	-1000	1000
TCE5394	NA	leuktrA4[e] <==> leuktrA4[c]	E00909 <==> C00909	ND	Transport	-1000	1000
TCE5395	NA	Rtotal2[e] <==> Rtotal2[c]	EC0001 <==> CC0001	ND	Transport	-1000	1000
TCE5396	NA	Rtotal[e] <==> Rtotal[c]	E00162 <==> C00162	ND	Transport	-1000	1000
TCE5397	NA	atp[c] + glucys[c] + h2o[c] --> adp[c] + glucys[e] + h[c] + pi[c]	C00002 + C00669 + C00001 --> C00008 + E00669 + C00080 + C00009	ND	Transport	0	1000
TCE5398	NA	sphgn_ce[e] <==> sphgn_ce[c]	EC0207 <==> CC0207	ND	Transport	-1000	1000
TCE5399	NA	sphings_ce[c] <==> sphings_ce[e]	CC0211 <==> EC0211	ND	Transport	-1000	1000
TCE5400	NA	sphmyln_ce[c] --> sphmyln_ce[e]	CC0201 --> EC0201	ND	Transport	0	1000
TCE5401	NA	atp[c] + h2o[c] + sphmyln_ce[e] --> adp[c] + h[c] + pi[c] + sphmyln_ce[c]	C00002 + C00001 + EC0201 --> C00008 + C00080 + C00009 + CC0201	ND	Transport	0	1000
TCE5402	NA	atp[c] + gthox[c] + h2o[c] --> adp[c] + gthox[e] + h[c] + pi[c]	C00002 + C00127 + C00001 --> C00008 + E00127 + C00080 + C00009	ND	Transport	0	1000
TCE5403	NA	atp[c] + h2o[c] + pheme[c] --> adp[c] + h[c] + pheme[e] + pi[c]	C00002 + C00001 + C00032 --> C00008 + C00080 + E00032 + C00009	ND	Transport	0	1000
TCE5404	NA	amet[c] <==> amet[e]	C00019 <==> E00019	ND	Transport	-1000	1000
TCE5405	NA	na1[e] + nac[e] <==> na1[c] + nac[c]	E01330 + E00253 <==> C01330 + C00253	ND	Transport	-1000	1000
TCE5406	NA	atp[c] + h2o[c] + pe[c] --> adp[c] + h[c] + pe[e] + pi[c]	C00002 + C00001 + C00350 --> C00008 + C00080 + E00350 + C00009	ND	Transport	0	1000
TCE5407	NA	atp[c] + h2o[c] + ps[c] --> adp[c] + h[c] + pi[c] + ps[e]	C00002 + C00001 + C02737 --> C00008 + C00080 + C00009 + E02737	ND	Transport	0	1000
TCE5408	NA	ptrc[e] <==> ptrc[c]	E00134 <==> C00134	ND	Transport	-1000	1000
TCE5409	NA	atp[c] + h2o[c] + ribflv[c] --> adp[c] + h[c] + pi[c] + ribflv[e]	C00002 + C00001 + C00255 --> C00008 + C00080 + C00009 + E00255	ND	Transport	0	1000
TCE5410	NA	spmd[c] <==> spmd[e]	C00315 <==> E00315	ND	Transport	-1000	1000
TCE5411	NA	sprm[e] <==> sprm[c]	E00750 <==> C00750	ND	Transport	-1000	1000
TCE5412	NA	thymd[e] <==> thymd[c]	E00214 <==> C00214	ND	Transport	-1000	1000
TCE5413	NA	ttdca[e] <==> ttdca[c]	E06424 <==> C06424	ND	Transport	-1000	1000
TCE5414	NA	xtsn[e] <==> xtsn[c]	E01762 <==> C01762	ND	Transport	-1000	1000
TCE5415	NA	1mncam[e] --> 1mncam[c]	E02918 --> C02918	ND	Transport	0	1000
TCE5416	NA	3aib[e] <==> 3aib[c]	E03284 <==> C03284	ND	Transport	-1000	1000
TCE5417	NA	lac-L[c] + urate[e] --> lac-L[e] + urate[c]	C00186 + E00366 --> E00186 + C00366	ND	Transport	0	1000
TCE5109	NA	gbside_ce[c] <==> gbside_ce[e]	CC0216 <==> EC0216	ND	Transport	-1000	1000
TCM5111	NA	ps[m] --> ps[c]	M02737 --> C02737	NA	Transport	0	1000
TCE5111	NA	dopa[c] + atp[c] + h2o[c] --> dopa[e] + adp[c] + h[c] + pi[c]	C03758 + C00002 + C00001 --> E03758 + C00008 + C00080 + C00009	cat-1	Transport	0	1000
TCE5112	NA	dopa[e] --> dopa[c]	E03758 --> C03758	ND	Transport	0	1000
TCE5113	NA	srtn[c] + atp[c] + h2o[c] --> srtn[e] + adp[c] + h[c] + pi[c]	C00780 + C00002 + C00001 --> E00780 + C00008 + C00080 + C00009	cat-1	Transport	0	1000
TCE5114	NA	srtn[e] --> srtn[c]	E00780 --> C00780	ND	Transport	0	1000
TCE5122	NA	atp[c] + h2o[c] + pchol[c] --> adp[c] + h[c] + pchol[e] + pi[c]	C00002 + C00001 + C00157 --> C00008 + C00080 + E00157 + C00009	ND	Transport	0	1000
TCE5123	NA	pchol[e] --> pchol[c]	E00157 --> C00157	ND	Transport	0	1000
TCE1189	NA	his-L[e] <==> his-L[c]	E00135 <==> C00135	ND	Transport	-1000	1000
TCE1182	NA	pi[e] <==> pi[c]	E00009 <==> C00009	ND	Transport	-1000	1000
TCE1186	NA	fum[e] <==> fum[c]	E00122 <==> C00122	ND	Transport	-1000	1000
TCE1184	NA	lys-L[e] <==> lys-L[c]	E00047 <==> C00047	ND	Transport	-1000	1000
TCE1185	NA	xan[e] <==> xan[c]	E00385 <==> C00385	ND	Transport	-1000	1000
TCM0215	NA	adp[m] + dadp[c] --> adp[c] + dadp[m]	M00008 + C00206 --> C00008 + M00206	ND	Transport	0	1000
TCM0214	NA	adp[m] + datp[c] --> adp[c] + datp[m]	M00008 + C00131 --> C00008 + M00131	ND	Transport	0	1000
TCM0217	NA	mal-L[c] + so3[m] <==> mal-L[m] + so3[c]	C00149 + M00094 <==> M00149 + C00094	ND	Transport	-1000	1000
TCM0216	NA	atp[m] + datp[c] --> atp[c] + datp[m]	M00002 + C00131 --> C00002 + M00131	ND	Transport	0	1000
TCM0210	NA	occoa[c] --> occoa[m]	C01944 --> M01944	ND	Transport	0	1000
TCM0213	NA	thymd[c] <==> thymd[m]	C00214 <==> M00214	ND	Transport	-1000	1000
TCM0212	NA	mal-L[c] + tsul[m] <==> mal-L[m] + tsul[c]	C00149 + M00320 <==> M00149 + C00320	ND	Transport	-1000	1000
TCM0219	NA	datp[c] + dtdp[m] --> datp[m] + dtdp[c]	C00131 + M00363 --> M00131 + C00363	ND	Transport	0	1000
TCM0218	NA	datp[c] + dgdp[m] --> datp[m] + dgdp[c]	C00131 + M00361 --> M00131 + C00361	ND	Transport	0	1000
TCM0198	NA	dadp[m] + dctp[c] --> dadp[c] + dctp[m]	M00206 + C00458 --> C00206 + M00458	ND	Transport	0	1000
TCM0199	NA	datp[c] + dudp[m] --> datp[m] + dudp[c]	C00131 + M01346 --> M00131 + C01346	ND	Transport	0	1000
TCM0196	NA	chol[c] <==> chol[m]	C00114 <==> M00114	ND	Transport	-1000	1000
TCM0197	NA	gsn[c] <==> gsn[m]	C00387 <==> M00387	ND	Transport	-1000	1000
TCM0195	NA	cdpdag[c] <==> cdpdag[m]	C00269 <==> M00269	ND	Transport	-1000	1000
TCM0192	NA	ala-B[c] <==> ala-B[m]	C00099 <==> M00099	ND	Transport	-1000	1000
TCM0190	NA	ac[c] <==> ac[m]	C00033 <==> M00033	ND	Transport	-1000	1000
TCE0360	NA	ocdca[e] <==> ocdca[c]	E01530 <==> C01530	ND	Transport	-1000	1000
TCE0440	NA	urea[e] <==> urea[c]	E00086 <==> C00086	ND	Transport	-1000	1000
TCE0441	NA	din[e] <==> din[c]	E05512 <==> C05512	ND	Transport	-1000	1000
TCE0648	NA	fru[e] <==> fru[c]	E00095 <==> C00095	ND	Transport	-1000	1000
TCE0447	NA	andrstrn[e] <==> andrstrn[c]	E00523 <==> C00523	ND	Transport	-1000	1000
TCE0382	NA	ile-L[e] <==> ile-L[c]	E00407 <==> C00407	ND	Transport	-1000	1000
TCE0508	NA	val-L[e] <==> val-L[c]	E00183 <==> C00183	ND	Transport	-1000	1000
TCE0504	NA	fe2[e] --> fe2[c]	E14818 --> C14818	ND	Transport	0	1000
TCE0507	NA	cyan[e] <==> cyan[c]	E01326 <==> C01326	ND	Transport	-1000	1000
TCE1164	NA	glu-L[e] <==> glu-L[c]	E00025 <==> C00025	ND	Transport	-1000	1000
TCE1161	NA	mal-L[e] <==> mal-L[c]	E00149 <==> C00149	ND	Transport	-1000	1000
TCE1169	NA	pnto-R[e] <==> pnto-R[c]	E00864 <==> C00864	ND	Transport	-1000	1000
TCM0066	NA	dadp[m] + dgdp[c] --> dadp[c] + dgdp[m]	M00206 + C00361 --> C00206 + M00361	ND	Transport	0	1000
TCM0064	NA	for[m] <==> for[c]	M00058 <==> C00058	ND	Transport	-1000	1000
TCM0062	NA	pydx5p[c] <==> pydx5p[m]	C00018 <==> M00018	ND	Transport	-1000	1000
TCM0148	NA	atp[m] + dtdp[c] --> atp[c] + dtdp[m]	M00002 + C00363 --> C00002 + M00363	ND	Transport	0	1000
TCM0145	NA	gly[c] <==> gly[m]	C00037 <==> M00037	ND	Transport	-1000	1000
TCM0144	NA	aact[m] --> aact[c]	M01888 --> C01888	ND	Transport	0	1000
TCM0141	NA	gln-L[c] --> gln-L[m]	C00064 --> M00064	ND	Transport	0	1000
TCM0140	NA	atp[m] + dgdp[c] --> atp[c] + dgdp[m]	M00002 + C00361 --> C00002 + M00361	ND	Transport	0	1000
TCM0143	NA	atp[m] + dgtp[c] --> atp[c] + dgtp[m]	M00002 + C00286 --> C00002 + M00286	ND	Transport	0	1000
TCM0069	NA	10fthf[c] <==> 10fthf[m]	C00234 <==> M00234	ND	Transport	-1000	1000
TCE0752	NA	glyb[e] + (2) na1[e] <==> glyb[c] + (2) na1[c]	E00719 + (2) E01330 <==> C00719 + (2) C01330	ND	Transport	-1000	1000
TCE0757	NA	chol[e] <==> chol[c]	E00114 <==> C00114	ND	Transport	-1000	1000
TCE0758	NA	phe-L[e] <==> phe-L[c]	E00079 <==> C00079	ND	Transport	-1000	1000
TCE0619	NA	gua[e] <==> gua[c]	E00242 <==> C00242	ND	Transport	-1000	1000
TCE0618	NA	3aib-D[c] --> 3aib-D[e]	C01205 --> E01205	ND	Transport	0	1000
TCE0591	NA	dhdascb[e] <==> dhdascb[c]	E05422 <==> C05422	ND	Transport	-1000	1000
TCE0597	NA	meoh[e] <==> meoh[c]	E00132 <==> C00132	ND	Transport	-1000	1000
TCE0611	NA	cl[c] + (2) so4[e] --> cl[e] + (2) so4[c]	C00698 + (2) E00059 --> E00698 + (2) C00059	ND	Transport	0	1000
TCE0612	NA	5adtststerone[e] <==> 5adtststerone[c]	E03917 <==> C03917	ND	Transport	-1000	1000
TCE0615	NA	xoltri25[c] <==> xoltri25[e]	C15520 <==> E15520	ND	Transport	-1000	1000
TCE1300	NA	etoh[e] <==> etoh[c]	E00469 <==> C00469	ND	Transport	-1000	1000
TCE1301	NA	o2[e] <==> o2[c]	E00007 <==> C00007	ND	Transport	-1000	1000
TCE1302	NA	acald[e] <==> acald[c]	E00084 <==> C00084	ND	Transport	-1000	1000
TCE1303	NA	pro-L[e] <==> pro-L[c]	E00148 <==> C00148	ND	Transport	-1000	1000
TCE1304	NA	lac-L[e] <==> lac-L[c]	E00186 <==> C00186	ND	Transport	-1000	1000
TCE1305	NA	xylt[e] <==> xylt[c]	E00379 <==> C00379	ND	Transport	-1000	1000
TCE1306	NA	gly[e] <==> gly[c]	E00037 <==> C00037	ND	Transport	-1000	1000
TCE1307	NA	crn[e] <==> crn[c]	E00318 <==> C00318	ND	Transport	-1000	1000
TCE1308	NA	glyc[c] <==> glyc[e]	C00116 <==> E00116	ND	Transport	-1000	1000
TCE0399	NA	cholate[e] + (2) na1[e] --> cholate[c] + (2) na1[c]	E00695 + (2) E01330 --> C00695 + (2) C01330	ND	Transport	0	1000
TCM0099	NA	dcdp[m] + dgdp[c] --> dcdp[c] + dgdp[m]	M00705 + C00361 --> C00705 + M00361	ND	Transport	0	1000
TCM0098	NA	dgdp[m] + dgtp[c] --> dgdp[c] + dgtp[m]	M00361 + C00286 --> C00361 + M00286	ND	Transport	0	1000
TCM0093	NA	lac-L[c] <==> lac-L[m]	C00186 <==> M00186	ND	Transport	-1000	1000
TCM0092	NA	adp[m] + dttp[c] --> adp[c] + dttp[m]	M00008 + C00459 --> C00008 + M00459	ND	Transport	0	1000
TCM0091	NA	atp[m] + dcdp[c] --> atp[c] + dcdp[m]	M00002 + C00705 --> C00002 + M00705	ND	Transport	0	1000
TCM0090	NA	pyam5p[c] <==> pyam5p[m]	C00647 <==> M00647	ND	Transport	-1000	1000
TCM0097	NA	dadp[m] + dutp[c] --> dadp[c] + dutp[m]	M00206 + C00460 --> C00206 + M00460	ND	Transport	0	1000
TCM0096	NA	adp[m] + dgtp[c] --> adp[c] + dgtp[m]	M00008 + C00286 --> C00008 + M00286	ND	Transport	0	1000
TCM0095	NA	h2o2[c] <==> h2o2[m]	C00027 <==> M00027	ND	Transport	-1000	1000
TCM0094	NA	arg-L[c] <==> arg-L[m]	C00062 <==> M00062	ND	Transport	-1000	1000
TCE0687	NA	nac[e] --> nac[c]	E00253 --> C00253	ND	Transport	0	1000
TCE0484	NA	nh4[c] <==> nh4[e]	C00014 <==> E00014	ND	Transport	-1000	1000
TCE0486	NA	(2) na1[e] + so4[e] <==> (2) na1[c] + so4[c]	(2) E01330 + E00059 <==> (2) C01330 + C00059	ND	Transport	-1000	1000
TCE0487	NA	tcynt[c] --> tcynt[e]	C01755 --> E01755	ND	Transport	0	1000
TCE0329	NA	hdca[e] <==> hdca[c]	E00249 <==> C00249	ND	Transport	-1000	1000
TCE0482	NA	dcyt[e] <==> dcyt[c]	E00881 <==> C00881	ND	Transport	-1000	1000
TCM1281	NA	dhf[c] <==> dhf[m]	C00415 <==> M00415	ND	Transport	-1000	1000
TCM1280	NA	pyr[c] <==> pyr[m]	C00022 <==> M00022	ND	Transport	-1000	1000
TCM1283	NA	crn[m] --> crn[c]	M00318 --> C00318	ND	Transport	0	1000
TCM1282	NA	mal-L[c] + pi[m] <==> mal-L[m] + pi[c]	C00149 + M00009 <==> M00149 + C00009	ND	Transport	-1000	1000
TCM1284	NA	glu-L[c] <==> glu-L[m]	C00025 <==> M00025	ND	Transport	-1000	1000
TCM1287	NA	co2[c] <==> co2[m]	C00011 <==> M00011	ND	Transport	-1000	1000
TCM1286	NA	4abut[c] <==> 4abut[m]	C00334 <==> M00334	ND	Transport	-1000	1000
TCM1289	NA	hmgcoa[c] <==> hmgcoa[m]	C00356 <==> M00356	ND	Transport	-1000	1000
TCE1121	NA	akg[e] <==> akg[c]	E00026 <==> C00026	ND	Transport	-1000	1000
TCE1122	NA	gln-L[e] <==> gln-L[c]	E00064 <==> C00064	ND	Transport	-1000	1000
TCE1124	NA	sbt-D[e] <==> sbt-D[c]	E00794 <==> C00794	ND	Transport	-1000	1000
TCE1127	NA	so4[e] --> so4[c]	E00059 --> C00059	ND	Transport	0	1000
TCE0430	NA	pydxn[e] <==> pydxn[c]	E00314 <==> C00314	ND	Transport	-1000	1000
TCE0658	NA	bildglcur[e] + hco3[c] <==> bildglcur[c] + hco3[e]	E05787 + C00288 <==> C05787 + E00288	ND	Transport	-1000	1000
TCE0558	NA	cgly[e] --> cgly[c]	E01419 --> C01419	ND	Transport	0	1000
TCE0559	NA	gchola[e] <==> gchola[c]	E01921 <==> C01921	ND	Transport	-1000	1000
TCM1054	NA	his-L[m] <==> his-L[c]	M00135 <==> C00135	ND	Transport	-1000	1000
TCM1055	NA	e4hglu[c] <==> e4hglu[m]	C05947 <==> M05947	ND	Transport	-1000	1000
TCM1051	NA	trp-L[c] <==> trp-L[m]	C00078 <==> M00078	ND	Transport	-1000	1000
TCM1053	NA	ade[c] <==> ade[m]	C00147 <==> M00147	ND	Transport	-1000	1000
TCM1058	NA	met-L[m] <==> met-L[c]	M00073 <==> C00073	ND	Transport	-1000	1000
TCM1059	NA	prpp[c] <==> prpp[m]	C00119 <==> M00119	ND	Transport	-1000	1000
TCM1288	NA	glyc3p[c] --> glyc3p[m]	C00093 --> M00093	ND	Transport	0	1000
TCM0116	NA	dgdp[m] + dttp[c] --> dgdp[c] + dttp[m]	M00361 + C00459 --> C00361 + M00459	ND	Transport	0	1000
TCM0117	NA	leu-L[c] <==> leu-L[m]	C00123 <==> M00123	ND	Transport	-1000	1000
TCM0114	NA	dgdp[c] + dudp[m] --> dgdp[m] + dudp[c]	C00361 + M01346 --> M00361 + C01346	ND	Transport	0	1000
TCM0115	NA	adp[m] + dutp[c] --> adp[c] + dutp[m]	M00008 + C00460 --> C00008 + M00460	ND	Transport	0	1000
TCM0113	NA	glyc[c] <==> glyc[m]	C00116 <==> M00116	ND	Transport	-1000	1000
TCM0110	NA	dcdp[c] + dudp[m] --> dcdp[m] + dudp[c]	C00705 + M01346 --> M00705 + C01346	ND	Transport	0	1000
TCM0118	NA	fum[c] + tsul[m] <==> fum[m] + tsul[c]	C00122 + M00320 <==> M00122 + C00320	ND	Transport	-1000	1000
TCM0119	NA	xoltriol[c] <==> xoltriol[m]	C05454 <==> M05454	ND	Transport	-1000	1000
TCM0059	NA	cyan[c] <==> cyan[m]	C01326 <==> M01326	ND	Transport	-1000	1000
TCE0729	NA	hco3[c] + prostgd2[e] <==> hco3[e] + prostgd2[c]	C00288 + E00696 <==> E00288 + C00696	ND	Transport	-1000	1000
TCE0723	NA	retn[c] <==> retn[e]	C00777 <==> E00777	ND	Transport	-1000	1000
TCE0726	NA	urate[c] --> urate[e]	C00366 --> E00366	ND	Transport	0	1000
TCM1274	NA	orn[m] <==> orn[c]	M00077 <==> C00077	ND	Transport	-1000	1000
TCM1275	NA	o2[c] <==> o2[m]	C00007 <==> M00007	ND	Transport	-1000	1000
TCM1276	NA	h2o[c] <==> h2o[m]	C00001 <==> M00001	ND	Transport	-1000	1000
TCM1278	NA	acrn[c] --> acrn[m]	C02571 --> M02571	ND	Transport	0	1000
TCM1279	NA	lac-D[c] <==> lac-D[m]	C00256 <==> M00256	ND	Transport	-1000	1000
TCM0200	NA	dgtp[c] + dudp[m] --> dgtp[m] + dudp[c]	C00286 + M01346 --> M00286 + C01346	ND	Transport	0	1000
TCM0201	NA	mal-L[c] + so4[m] <==> mal-L[m] + so4[c]	C00149 + M00059 <==> M00149 + C00059	ND	Transport	-1000	1000
TCM0206	NA	dadp[m] + dtdp[c] --> dadp[c] + dtdp[m]	M00206 + C00363 --> C00206 + M00363	ND	Transport	0	1000
TCM0207	NA	fum[c] + pi[m] <==> fum[m] + pi[c]	C00122 + M00009 <==> M00122 + C00009	ND	Transport	-1000	1000
TCM0204	NA	dadp[m] + dgtp[c] --> dadp[c] + dgtp[m]	M00206 + C00286 --> C00206 + M00286	ND	Transport	0	1000
TCM0208	NA	dtdp[c] + dudp[m] --> dtdp[m] + dudp[c]	C00363 + M01346 --> M00363 + C01346	ND	Transport	0	1000
TCE0368	NA	gam[e] <==> gam[c]	E00329 <==> C00329	ND	Transport	-1000	1000
TCE0603	NA	35cgmp[c] + atp[c] + h2o[c] --> 35cgmp[e] + adp[c] + h[c] + pi[c]	C00942 + C00002 + C00001 --> E00942 + C00008 + C00080 + C00009	ND	Transport	0	1000
TCM1082	NA	tyr-L[c] <==> tyr-L[m]	C00082 <==> M00082	ND	Transport	-1000	1000
TCM1080	NA	fad[c] + fmn[m] --> fad[m] + fmn[c]	C00016 + M00061 --> M00016 + C00061	ND	Transport	0	1000
TCM1085	NA	ser-L[c] <==> ser-L[m]	C00065 <==> M00065	ND	Transport	-1000	1000
TCM1089	NA	thr-L[c] <==> thr-L[m]	C00188 <==> M00188	ND	Transport	-1000	1000
TCE0474	NA	prostge2[e] <==> prostge2[c]	E00584 <==> C00584	ND	Transport	-1000	1000
TCE0379	NA	h2o2[e] <==> h2o2[c]	E00027 <==> C00027	ND	Transport	-1000	1000
TCE0376	NA	lnlc[e] <==> lnlc[c]	E01595 <==> C01595	ND	Transport	-1000	1000
TCE0374	NA	retinol[e] --> retinol[c]	E00473 --> C00473	ND	Transport	0	1000
TCE0370	NA	mercplaccys[c] --> mercplaccys[e]	CC0141 --> EC0141	ND	Transport	0	1000
TCE0518	NA	thym[e] <==> thym[c]	E00178 <==> C00178	ND	Transport	-1000	1000
TCE0513	NA	atp[c] + h2o[c] + pe_BAC[e] --> adp[c] + h[c] + pe_BAC[c] + pi[c]	C00002 + C00001 + EC0058 --> C00008 + C00080 + CC0058 + C00009	ND	Transport	0	1000
TCE2000	NA	atp[c] + h2o[c] + pe[e] --> adp[c] + h[c] + pe[c] + pi[c]	C00002 + C00001 + E00350 --> C00008 + C00080 + C00350 + C00009	ND	Transport	0	1000
TCE0514	NA	ura[e] <==> ura[c]	E00106 <==> C00106	ND	Transport	-1000	1000
TCE1150	NA	pepd[e] --> pepd[c]	E00012 --> C00012	ND	Transport	0	1000
TCE2001	NA	pepX[e] --> pepX[c]	EC0152 --> CC0152	ND	Transport	0	1000
TCE1154	NA	cit[e] <==> cit[c]	E00158 <==> C00158	ND	Transport	-1000	1000
TCE1157	NA	dttp[e] <==> dttp[c]	E00459 <==> C00459	ND	Transport	-1000	1000
TCE1156	NA	sucr[e] --> sucr[c]	E00089 --> C00089	ND	Transport	0	1000
TCE1159	NA	succ[e] <==> succ[c]	E00042 <==> C00042	ND	Transport	-1000	1000
TCE1158	NA	nmn[e] --> nmn[c]	E00455 --> C00455	ND	Transport	0	1000
TCM0158	NA	o2s[c] <==> o2s[m]	C00704 <==> M00704	ND	Transport	-1000	1000
TCM0153	NA	dcdp[m] + dttp[c] --> dcdp[c] + dttp[m]	M00705 + C00459 --> C00705 + M00459	ND	Transport	0	1000
TCM0150	NA	dcdp[m] + dutp[c] --> dcdp[c] + dutp[m]	M00705 + C00460 --> C00705 + M00460	ND	Transport	0	1000
TCM0151	NA	chsterol[c] <==> chsterol[m]	C00187 <==> M00187	ND	Transport	-1000	1000
TCM0156	NA	dtdp[m] + dudp[c] --> dtdp[c] + dudp[m]	M00363 + C01346 --> C00363 + M01346	ND	Transport	0	1000
TCM0154	NA	dudp[m] + dutp[c] --> dudp[c] + dutp[m]	M01346 + C00460 --> C01346 + M00460	ND	Transport	0	1000
TCE0605	NA	ins[e] <==> ins[c]	E00294 <==> C00294	ND	Transport	-1000	1000
TCE0602	NA	cl[c] + hco3[e] <==> cl[e] + hco3[c]	C00698 + E00288 <==> E00698 + C00288	ND	Transport	-1000	1000
TCE0600	NA	(3) 5htrp[c] + (2) atp[c] + (2) h2o[c] --> (3) 5htrp[e] + (2) adp[c] + (2) h[c] + (2) pi[c]	(3) C00643 + (2) C00002 + (2) C00001 --> (3) E00643 + (2) C00008 + (2) C00080 + (2) C00009	ND	Transport	0	1000
TCE0766	NA	ncam[e] --> ncam[c]	E00153 --> C00153	ND	Transport	0	1000
TCM0129	NA	ins[c] <==> ins[m]	C00294 <==> M00294	ND	Transport	-1000	1000
TCM0128	NA	dcdp[c] + dtdp[m] --> dcdp[m] + dtdp[c]	C00705 + M00363 --> M00705 + C00363	ND	Transport	0	1000
TCM0127	NA	dcdp[m] + dgtp[c] --> dcdp[c] + dgtp[m]	M00705 + C00286 --> C00705 + M00286	ND	Transport	0	1000
TCM0126	NA	atp[m] + dutp[c] --> atp[c] + dutp[m]	M00002 + C00460 --> C00002 + M00460	ND	Transport	0	1000
TCM0125	NA	dcdp[m] + dudp[c] --> dcdp[c] + dudp[m]	M00705 + C01346 --> C00705 + M01346	ND	Transport	0	1000
TCM0124	NA	atp[c] + h2o[c] + ps_BAC[c] --> adp[c] + h[c] + pi[c] + ps_BAC[m]	C00002 + C00001 + CC0060 --> C00008 + C00080 + C00009 + MC0060	ND	Transport	0	1000
TCM2002	NA	atp[c] + h2o[c] + ps[c] --> adp[c] + h[c] + pi[c] + ps[m]	C00002 + C00001 + C02737 --> C00008 + C00080 + C00009 + M02737	ND	Transport	0	1000
TCM0121	NA	dadp[m] + dcdp[c] --> dadp[c] + dcdp[m]	M00206 + C00705 --> C00206 + M00705	ND	Transport	0	1000
TCM0088	NA	adp[m] + dtdp[c] --> adp[c] + dtdp[m]	M00008 + C00363 --> C00008 + M00363	ND	Transport	0	1000
TCM0089	NA	lys-L[c] <==> lys-L[m]	C00047 <==> M00047	ND	Transport	-1000	1000
TCM0080	NA	atp[m] + dttp[c] --> atp[c] + dttp[m]	M00002 + C00459 --> C00002 + M00459	ND	Transport	0	1000
TCM0081	NA	dadp[c] + dtdp[m] --> dadp[m] + dtdp[c]	C00206 + M00363 --> M00206 + C00363	ND	Transport	0	1000
TCM0082	NA	dtdp[m] + dutp[c] --> dtdp[c] + dutp[m]	M00363 + C00460 --> C00363 + M00460	ND	Transport	0	1000
TCM0083	NA	dcdp[c] + dgdp[m] --> dcdp[m] + dgdp[c]	C00705 + M00361 --> M00705 + C00361	ND	Transport	0	1000
TCM0084	NA	5thf[m] --> 5thf[c]	MC0004 --> CC0004	ND	Transport	0	1000
TCM0087	NA	adp[m] + dudp[c] --> adp[c] + dudp[m]	M00008 + C01346 --> C00008 + M01346	ND	Transport	0	1000
TCM0220	NA	datp[c] + dcdp[m] --> datp[m] + dcdp[c]	C00131 + M00705 --> M00131 + C00705	ND	Transport	0	1000
TCM0188	NA	dctp[c] + dgdp[m] --> dctp[m] + dgdp[c]	C00458 + M00361 --> M00458 + C00361	ND	Transport	0	1000
TCE0332	NA	malt[e] <==> malt[c]	E00208 <==> C00208	ND	Transport	-1000	1000
TCE1208	NA	arg-L[e] <==> arg-L[c]	E00062 <==> C00062	ND	Transport	-1000	1000
TCE0338	NA	gal[e] <==> gal[c]	E00124 <==> C00124	ND	Transport	-1000	1000
TCE1202	NA	for[e] <==> for[c]	E00058 <==> C00058	ND	Transport	-1000	1000
TCE1204	NA	gcald[e] <==> gcald[c]	E00266 <==> C00266	ND	Transport	-1000	1000
TCE1206	NA	gam6p[e] <==> gam6p[c]	E00352 <==> C00352	ND	Transport	-1000	1000
TCE0785	NA	cholate[e] + hco3[c] <==> cholate[c] + hco3[e]	E00695 + C00288 <==> C00695 + E00288	ND	Transport	-1000	1000
TCE0784	NA	cytd[e] <==> cytd[c]	E00475 <==> C00475	ND	Transport	-1000	1000
TCE0788	NA	dgsn[e] <==> dgsn[c]	E00330 <==> C00330	ND	Transport	-1000	1000
TCE1117	NA	asp-L[e] <==> asp-L[c]	E00049 <==> C00049	ND	Transport	-1000	1000
TCE0346	NA	(3) na1[e] + sel[e] <==> (3) na1[c] + sel[c]	(3) E01330 + E05697 <==> (3) C01330 + C05697	ND	Transport	-1000	1000
TCE0342	NA	cl[e] + (2) hco3[c] --> cl[c] + (2) hco3[e]	E00698 + (2) C00288 --> C00698 + (2) E00288	ND	Transport	0	1000
TCE1297	NA	ala-L[e] <==> ala-L[c]	E00041 <==> C00041	ND	Transport	-1000	1000
TCE0424	NA	man[e] <==> man[c]	E00159 <==> C00159	ND	Transport	-1000	1000
TCM1292	NA	pi[c] <==> pi[m]	C00009 <==> M00009	ND	Transport	-1000	1000
TCM1290	NA	thf[c] <==> thf[m]	C00101 <==> M00101	ND	Transport	-1000	1000
TCM1291	NA	pro-L[c] <==> pro-L[m]	C00148 <==> M00148	ND	Transport	-1000	1000
TCE0521	NA	tyr-L[e] <==> tyr-L[c]	E00082 <==> C00082	ND	Transport	-1000	1000
TCE0644	NA	2hb[e] <==> 2hb[c]	E05984 <==> C05984	ND	Transport	-1000	1000
TCM1061	NA	ind3ac[c] <==> ind3ac[m]	C00954 <==> M00954	ND	Transport	-1000	1000
TCM1063	NA	id3acald[c] <==> id3acald[m]	C00637 <==> M00637	ND	Transport	-1000	1000
TCM1062	NA	gcald[c] <==> gcald[m]	C00266 <==> M00266	ND	Transport	-1000	1000
TCM1067	NA	amet[c] <==> amet[m]	C00019 <==> M00019	ND	Transport	-1000	1000
TCM1069	NA	mlthf[c] <==> mlthf[m]	C00143 <==> M00143	ND	Transport	-1000	1000
TCM0163	NA	dcdp[m] + dtdp[c] --> dcdp[c] + dtdp[m]	M00705 + C00363 --> C00705 + M00363	ND	Transport	0	1000
TCM0162	NA	tcynt[m] --> tcynt[c]	M01755 --> C01755	ND	Transport	0	1000
TCM0161	NA	adp[m] + dcdp[c] --> adp[c] + dcdp[m]	M00008 + C00705 --> C00008 + M00705	ND	Transport	0	1000
TCM0160	NA	dtdp[m] + dttp[c] --> dtdp[c] + dttp[m]	M00363 + C00459 --> C00363 + M00459	ND	Transport	0	1000
TCM0167	NA	dadp[m] + dttp[c] --> dadp[c] + dttp[m]	M00206 + C00459 --> C00206 + M00459	ND	Transport	0	1000
TCM0165	NA	adp[m] + dctp[c] --> adp[c] + dctp[m]	M00008 + C00458 --> C00008 + M00458	ND	Transport	0	1000
TCM0169	NA	fe2[c] --> fe2[m]	C14818 --> M14818	ND	Transport	0	1000
TCM0168	NA	dgsn[c] <==> dgsn[m]	C00330 <==> M00330	ND	Transport	-1000	1000
TCE0735	NA	cys-L[e] <==> cys-L[c]	E00097 <==> C00097	ND	Transport	-1000	1000
TCE0732	NA	dad-2[e] <==> dad-2[c]	E00559 <==> C00559	ND	Transport	-1000	1000
TCE0739	NA	adprib[e] --> adprib[c]	E00301 --> C00301	ND	Transport	0	1000
TCM0149	NA	atp[m] + dctp[c] --> atp[c] + dctp[m]	M00002 + C00458 --> C00002 + M00458	ND	Transport	0	1000
TCE0825	NA	peplys[e] <==> peplys[c]	E02188 <==> C02188	ND	Transport	-1000	1000
TCE2003	NA	Nlys[e] <==> Nlys[c]	E02415 <==> C02415	ND	Transport	-1000	1000
TCM1091	NA	ahcys[c] <==> ahcys[m]	C00021 <==> M00021	ND	Transport	-1000	1000
TCM1095	NA	pap[c] <==> pap[m]	C00054 <==> M00054	ND	Transport	-1000	1000
TCM1096	NA	acrn[c] + crn[m] --> acrn[m] + crn[c]	C02571 + M00318 --> M02571 + C00318	ND	Transport	0	1000
TCM1098	NA	3mop[c] <==> 3mop[m]	C00671 <==> M00671	ND	Transport	-1000	1000
TCE0464	NA	hista[e] <==> hista[c]	E00388 <==> C00388	ND	Transport	-1000	1000
TCM1027	NA	thcholstoic[m] <==> thcholstoic[c]	M04722 <==> C04722	ND	Transport	-1000	1000
TCE1298	NA	xyl-D[e] <==> xyl-D[c]	E00181 <==> C00181	ND	Transport	-1000	1000
TCE0417	NA	(2) na1[e] + taur[e] <==> (2) na1[c] + taur[c]	(2) E01330 + E00245 <==> (2) C01330 + C00245	ND	Transport	-1000	1000
TCE0416	NA	3mlda[c] <==> 3mlda[e]	C05828 <==> E05828	ND	Transport	-1000	1000
TCE1148	NA	gthox[e] --> gthox[c]	E00127 --> C00127	ND	Transport	0	1000
TCE1143	NA	k[e] <==> k[c]	E00238 <==> C00238	ND	Transport	-1000	1000
TCE0673	NA	(3) na1[e] + tsul[e] <==> (3) na1[c] + tsul[c]	(3) E01330 + E00320 <==> (3) C01330 + C00320	ND	Transport	-1000	1000
TCE0779	NA	adn[e] <==> adn[c]	E00212 <==> C00212	ND	Transport	-1000	1000
TCE0674	NA	pyr[e] <==> pyr[c]	E00022 <==> C00022	ND	Transport	-1000	1000
TCE0772	NA	gsn[e] <==> gsn[c]	E00387 <==> C00387	ND	Transport	-1000	1000
TCE0777	NA	xoltri27[c] <==> xoltri27[e]	C06341 <==> E06341	ND	Transport	-1000	1000
TCE0333	NA	ade[e] <==> ade[c]	E00147 <==> C00147	ND	Transport	-1000	1000
TCE0574	NA	1mncam[c] + atp[c] + h2o[c] --> 1mncam[e] + adp[c] + h[c] + pi[c]	C02918 + C00002 + C00001 --> E02918 + C00008 + C00080 + C00009	ND	Transport	0	1000
TCE0576	NA	vacc[e] <==> vacc[c]	EC0135 <==> CC0135	ND	Transport	-1000	1000
[truncated: 231 more rows]
