# Supplementary material for: Modeling tissue‐relevant Caenorhabditis elegans metabolism at network, pathway, reaction, and metabolite levels
Source: Mol Syst Biol. 2020 Oct 6;16(10):e9649. doi: 10.15252/msb.20209649 (PMC7537831; doi:10.15252/msb.20209649)
Supplement: Supplementary file 5 — Table EV3 [file MSB-16-e9649-s005.xlsx]

## Sheet: Description
Table	Title	Description
EV3	Metabolites of iCEL1314	Metabolites in iCEL1314 model. Type column indicates whether the metabolite is used as a side nutrient (Side), storage nutrient (Storage), or neighter (Regular).

## Sheet: TableEV3
ID	Abbreviation	Name	Formula	Charge	MW (g/mol)	Localization	Other names	Type
CC0050	BAC	Bacteria in diet	X	0	966.3	extracellular		Bacteria
C00182	glycogen	glycogen	C6H10O5	0	162.1	cytosol		Storage
C00422	tag	triacylglycerol	C3H5FULLR4CO2FULLR5CO2FULLR3CO2	0	855.8	cytosol,extracellular	Triglyceride	Storage
C01083	tre	Trehalose	C12H22O11	0	342.3	cytosol,extracellular	alpha,alpha-Trehalose, alpha,alpha'-Trehalose	Storage
C00583	12ppd-R	Propylene glycol	C3H8O2	0	76.1	cytosol,extracellular	Propane-1,2-diol, 1,2-Propanediol	Side
C02918	1mncam	1-Methylnicotinamide	C7H9N2O	1	137.2	cytosol,extracellular	N(1)-Methylnicotinamide	Side
C05984	2hb	2-Hydroxybutyrate	C4H7O3	-1	103.1	cytosol,extracellular	2-Hydroxybutanoic acid, 2-Hydroxybutyric acid	Side
C02630	2hglut	(S)-2-Hydroxyglutarate	C5H6O5	-2	146.1	cytosol,mitochondria,extracellular	2-Hydroxyglutarate, alpha-Hydroxyglutarate	Side
C05852	2hyoxplac	2-Hydroxyphenylacetate	C8H7O3	-1	151.1	cytosol,extracellular	2-Hydroxyphenylacetic acid	Side
C00109	2obut	2-Oxobutanoate	C4H5O3	-1	101.1	cytosol,mitochondria,extracellular	2-Ketobutyric acid, 2-Oxobutyric acid, 2-Oxobutyrate, 2-Oxobutanoic acid, alpha-Ketobutyric acid, alpha-Ketobutyrate	Side
C00322	2oxoadp	2-Oxoadipate	C6H6O5	-2	158.1	cytosol,mitochondria,extracellular	2-Oxoadipic acid	Side
C00631	2pg	D-Glycerate 2-phosphate	C3H4O7P	-3	183	cytosol,extracellular	2-Phospho-D-glycerate, 2-Phospho-(R)-glycerate	Side
C00988	2pglyc	2-Phosphoglycolate	C2H2O6P	-3	153	cytosol	Phosphoglycolic acid	Side
C01179	34hpp	3-(4-Hydroxyphenyl)pyruvate	C9H7O4	-1	179.2	cytosol,mitochondria,extracellular	4-Hydroxyphenylpyruvate, p-Hydroxyphenylpyruvic acid	Side
C03284	3aib	L-3-Amino-isobutanoate	C4H9NO2	0	103.1	cytosol,mitochondria,extracellular	(S)-3-Amino-isobutyrate, L-3-Amino-isobutyrate, (S)-3-Amino-isobutanoate, (S)-3-Amino-2-methylpropanoate	Side
C00632	3hanthrn	3-Hydroxyanthranilate	C7H7NO3	0	153.1	cytosol,extracellular	3-Hydroxyanthranilic acid	Side
C05828	3mlda	3-Methylimidazoleacetic acid	C6H7N2O2	-1	139.1	cytosol,extracellular	Methylimidazoleacetic acid, Tele-methylimidazoleacetic acid, 1-Methyl-4-imidazoleacetic acid, 1-Methylimidazole-4-acetate, Methylimidazoleacetate	Side
C00141	3mob	3-Methyl-2-oxobutanoate	C5H7O3	-1	115.1	cytosol,mitochondria,extracellular	3-Methyl-2-oxobutanoic acid, 3-Methyl-2-oxobutyric acid, 2-Oxo-3-methylbutanoate, 2-Oxoisovalerate, 2-Oxoisopentanoate, alpha-Ketovaline, 2-Ketovaline, 2-Keto-3-methylbutyric acid	Side
C00671	3mop	(S)-3-Methyl-2-oxopentanoate	C6H9O3	-1	129.1	cytosol,mitochondria,extracellular	(S)-3-Methyl-2-oxopentanoic acid, (3S)-3-Methyl-2-oxopentanoic acid, (3S)-3-Methyl-2-oxopentanoate	Side
C00197	3pg	3-Phospho-D-glycerate	C3H4O7P	-3	183	cytosol,extracellular	D-Glycerate 3-phosphate, 3-Phospho-(R)-glycerate, 3-Phosphoglycerate	Side
C05100	3uib	3-Ureidoisobutyrate	C5H9N2O3	-1	145.1	cytosol,extracellular		Side
C02946	4aabutn	4-Acetamidobutanoate	C6H10NO3	-1	144.1	cytosol,extracellular	N4-Acetylaminobutanoate	Side
C00334	4abut	4-Aminobutanoate	C4H9NO2	0	103.1	cytosol,mitochondria,extracellular	4-Aminobutanoic acid, 4-Aminobutyrate, 4-Aminobutyric acid, gamma-Aminobutyric acid, GABA	Side
C00642	4hphac	4-Hydroxyphenylacetate	C8H7O3	-1	151.1	cytosol,extracellular	4-Hydroxyphenylacetic acid	Side
C00233	4mop	4-Methyl-2-oxopentanoate	C6H9O3	-1	129.1	cytosol,mitochondria,extracellular	2-Oxoisocaproate	Side
C01181	4tmeabutn	4-Trimethylammoniobutanoate	C7H15NO2	0	145.2	cytosol,extracellular	Butyro-betaine, gamma-Butyrobetaine	Side
C00906	56dthm	5,6-Dihydrothymine	C5H8N2O2	0	128.1	cytosol,extracellular	5,6-Dihydrothymine, Dihydrothymine, 5,6-Dihydro-5-methyluracil	Side
C00429	56dura	5,6-dihydrouracil	C4H6N2O2	0	114.1	cytosol,extracellular	5,6-Dihydrouracil, Dihydro-2,4(1H,3H)-pyrimidinedione, Dihydrouracile, Dihydrouracil, 5,6-Dihydro-2,4-dihydroxypyrimidine, Hydrouracil, 2,4-Dioxotetrahydropyrimidine	Side
C00170	5mta	5-Methylthioadenosine	C11H15N5O3S	0	297.3	cytosol,extracellular	5'-Methylthioadenosine, Methylthioadenosine, S-Methyl-5'-thioadenosine, 5'-Deoxy-5'-(methylthio)adenosine, Thiomethyladenosine, MTA	Side
C00440	5mthf	5-Methyltetrahydrofolate	C20H24N7O6	-1	458.5	cytosol,mitochondria,extracellular		Side
C01879	5oxpro	5-Oxoproline	C5H6NO3	-1	128.1	cytosol,extracellular	Pidolic acid, Pyroglutamic acid, 5-Pyrrolidone-2-carboxylic acid, Pyroglutamate, 5-Oxo-L-proline, L-Pyroglutamic acid, L-5-Pyrrolidone-2-carboxylic acid	Side
C01888	aact	Aminoacetone	C3H8NO	1	74.1	cytosol,mitochondria,extracellular	1-Amino-2-propanone	Side
C00532	abt	L-Arabinitol	C5H12O5	0	152.1	cytosol,extracellular	L-Arabitol, L-Arabinol, L-Lyxitol	Side
C00033	ac	Acetate	C2H3O2	-1	59	cytosol,mitochondria,extracellular	Acetic acid, Ethanoic acid	Side
C00164	acac	Acetoacetate	C4H5O3	-1	101.1	cytosol,mitochondria,extracellular	3-Oxobutanoic acid, beta-Ketobutyric acid, Acetoacetic acid	Side
C00084	acald	Acetaldehyde	C2H4O	0	44.1	cytosol,mitochondria,extracellular	Ethanal	Side
C01132	acgal	N-Acetyl-D-galactosamine	C8H15NO6	0	221.2	cytosol,extracellular	N-Acetyl-D-chondrosamine, 2-Acetamido-2-deoxy-D-galactose	Side
C00140	acgam	N-Acetyl-D-glucosamine	C8H15NO6	0	221.2	cytosol,extracellular	N-Acetylchitosamine, 2-Acetamido-2-deoxy-D-glucose, GlcNAc	Side
C00437	acorn	N2-Acetyl-L-ornithine	C7H14N2O3	0	174.2	cytosol,extracellular	N-Acetylornithine	Side
C00979	acser	O-Acetyl-L-serine	C5H9NO4	0	147.1	cytosol,extracellular	O3-Acetyl-L-serine	Side
C00147	ade	Adenine	C5H5N5	0	135.1	cytosol,mitochondria,extracellular	6-Aminopurine	Side
C00212	adn	Adenosine	C10H13N5O4	0	267.2	cytosol,mitochondria,extracellular		Side
C00194	adocbl	Adenosylcobalamin	C72H100CoN18O17P	0	1579.6	cytosol,mitochondria,extracellular	Cobamide coenzyme, Adenosylcob(III)alamin, Deoxyadenosylcobalamin, Cobamamide, Vitamin B12 coenzyme, 5,6-Dimethylbenzimidazolyl-5-deoxyadenosyl-cobamide, (5'-Deoxy-5'-adenosyl)cobamide coenzyme, (5,6-Dimethylbenzimidazolyl)cobamide coenzyme, alpha-(5,6-Dimethylbenzimidazolyl)cobamide coenzyme, 5'-Deoxy-5'-adenosylcobalamin, 5'-Deoxy-5'-adenosyl vitamin B12, 5'-Deoxy-5'-adenosyl-5,6-dimethylbenzim…	Side
C00301	adprib	ADPribose	C15H21N5O14P2	-2	557.3	cytosol,extracellular	ADP-ribose, ADP-D-ribose, Adenosine diphosphate ribose	Side
C00021	ahcys	S-Adenosyl-L-homocysteine	C14H20N6O5S	0	384.4	cytosol,mitochondria,extracellular	S-Adenosylhomocysteine	Side
C04677	aicar	5-Amino-1-(5-Phospho-D-ribosyl)imidazole-4-carboxamide	C9H13N4O8P	-2	336.2	cytosol,extracellular	1-(5'-Phosphoribosyl)-5-amino-4-imidazolecarboxamide, 5'-Phosphoribosyl-5-amino-4-imidazolecarboxamide, 5'-Phospho-ribosyl-5-amino-4-imidazole carboxamide, AICAR, 5-Aminoimidazole-4-carboxamide ribotide, 5-Phosphoribosyl-4-carbamoyl-5-aminoimidazole	Side
C00026	akg	2-Oxoglutarate	C5H4O5	-2	144.1	cytosol,mitochondria,extracellular	Oxoglutaric acid, 2-Ketoglutaric acid, alpha-Ketoglutaric acid	Side
C00133	ala-D	D-Alanine	C3H7NO2	0	89.1	cytosol,extracellular	D-2-Aminopropionic acid, D-Ala	Side
C00041	ala-L	L-Alanine	C3H7NO2	0	89.1	cytosol,mitochondria,extracellular	L-2-Aminopropionic acid, L-alpha-Alanine	Side
C00019	amet	S-Adenosyl-L-methionine	C15H23N6O5S	1	399.4	cytosol,mitochondria,extracellular	S-Adenosylmethionine, AdoMet, SAM	Side
C01137	ametam	S-Adenosylmethioninamine	C14H24N6O3S	2	356.4	cytosol,extracellular	(5-Deoxy-5-adenosyl)(3-aminopropyl)methylsulfonium, (5-Deoxy-5-adenosyl)(3-aminopropyl)methylsulfonium cation, S-Adenosyl-(5')-3-methylthiopropylamine, S-Adenosyl 3-(methylthio)propylamine, Decarboxy-AdoMet	Side
C00020	amp	AMP	C10H12N5O7P	-2	345.2	cytosol,mitochondria,extracellular	Adenosine 5'-monophosphate, Adenylic acid, Adenylate, 5'-AMP, 5'-Adenylic acid, 5'-Adenosine monophosphate, Adenosine 5'-phosphate	Side
C00108	anth	Anthranilate	C7H6NO2	-1	136.1	cytosol,extracellular	Anthranilic acid, o-Aminobenzoic acid, Vitamin L1, 2-Aminobenzoate	Side
C00259	arab-L	L-Arabinose	C5H10O5	0	150.1	cytosol,extracellular	L-Arabinopyranose	Side
C00062	arg-L	L-Arginine	C6H15N4O2	1	175.2	cytosol,mitochondria,extracellular	(S)-2-Amino-5-guanidinovaleric acid, L-Arg	Side
C05945	argp	L-Arginine phosphate	C6H14N4O5P	-1	253.2	cytosol	N5-[Imino(phosphonoamino)methyl]L-ornithine, omega-N-Phosphoarginine, Arginine phosphate, L-Arginine-NG-phosphoric acid, Phosphoarginine A, N-Phospho-L-arginine, N(omega)-Phospho-L-arginine, Phosphoarginine	Side
C00072	ascb-L	L-Ascorbate	C6H8O6	0	176.1	cytosol,extracellular	Ascorbate, Ascorbic acid, L-Ascorbic acid, Vitamin C	Side
C00152	asn-L	L-Asparagine	C4H8N2O3	0	132.1	cytosol,mitochondria,extracellular	2-Aminosuccinamic acid	Side
C00402	asp-D	D-Aspartate	C4H6NO4	-1	132.1	cytosol,extracellular	D-Aspartic acid	Side
C00049	asp-L	L-Aspartate	C4H6NO4	-1	132.1	cytosol,mitochondria,extracellular	L-Aspartic acid, 2-Aminosuccinic acid, L-Asp	Side
C05519	athr-L	L-Allo-threonine	C4H9NO3	0	119.1	cytosol,extracellular	L-Allothreonine	Side
C00002	atp	ATP	C10H12N5O13P3	-4	503.1	cytosol,mitochondria,extracellular	Adenosine 5'-triphosphate	Side
C05787	bildglcur	Bilirubin beta-diglucuronide	C45H50N4O18	-2	934.9	cytosol,extracellular	Bilirubin-bisglucuronoside	Side
C00486	bilirub	Bilirubin	C33H34N4O6	-2	582.7	cytosol,extracellular		Side
C02642	cala	N-Carbamoyl-beta-alanine	C4H7N2O3	-1	131.1	cytosol,extracellular	3-Ureidopropionate, 3-Ureidopropanoate, beta-Ureidopropionic acid	Side
C04441	caphis	Peptide 2-(3-carboxy-3-aminopropyl)-L-histidine	C11H15N5O4R2	0	NA	cytosol	2-(3-Carboxy-3-aminopropyl)-L-histidine, EF-2 2-(3-carboxy-3-aminopropyl)-L-histidine, 2-[(3S)-3-Amino-3-carboxypropyl]-L-histidine-[translation elongation factor 2]	Side
C02094	caro	beta-Carotene	C40H56	0	536.9	cytosol,extracellular	all-trans-beta-Carotene	Side
C00438	cbasp	N-Carbamoyl-L-aspartate	C5H6N2O5	-2	174.1	cytosol,extracellular		Side
C00853	cbl1	Cob(I)alamin	C62H88CoN13O14P	-1	1329.4	cytosol,mitochondria,extracellular	Cbl, Vitamin B12s	Side
C01419	cgly	Cys-Gly	C5H10N2O3S	0	178.2	cytosol,extracellular	L-Cysteinylglycine	Side
C00114	chol	Choline	C5H14NO	1	104.2	cytosol,mitochondria,extracellular	Bilineurine	Side
C00588	cholp	Choline phosphate	C5H13NO4P	-1	182.1	cytosol,extracellular	Phosphorylcholine, Phosphocholine, O-Phosphocholine	Side
C00187	chsterol	Cholesterol	C27H46O	0	386.7	cytosol,mitochondria,extracellular	Cholest-5-en-3beta-ol	Side
C00158	cit	Citrate	C6H5O7	-3	189.1	cytosol,mitochondria,extracellular	Citric acid, 2-Hydroxy-1,2,3-propanetricarboxylic acid, 2-Hydroxytricarballylic acid	Side
C00185	clb	Cellobiose	C12H22O11	0	342.3	cytosol,extracellular	1-beta-D-Glucopyranosyl-4-D-glucopyranose	Side
C00011	co2	CO2	CO2	0	44	cytosol,mitochondria,extracellular	Carbon dioxide	Side
C00318	crn	L-Carnitine	C7H15NO3	0	161.2	cytosol,mitochondria,extracellular	L-gamma-Trimethyl-beta-hydroxybutyrobetaine, Vitamin BT, 3-Carboxy-2-hydroxy-N,N,N-trimethyl-1-propanaminium hydroxide, inner salt, Levocarnitine, (R)-Carnitine	Side
C01326	cyan	Hydrogen cyanide	CHN	0	27	cytosol,mitochondria,extracellular	HCN, Cyanide	Side
C02512	cyanala	Beta cyanoalanine	C4H5N2O2	-1	113.1	cytosol,mitochondria,extracellular	3-Cyano-L-alanine, L-3-Cyanoalanine, L-beta-Cyanoalanine	Side
C00097	cys-L	L-Cysteine	C3H7NO2S	0	121.2	cytosol,mitochondria,extracellular	L-2-Amino-3-mercaptopropionic acid	Side
C00475	cytd	Cytidine	C9H13N3O5	0	243.2	cytosol,mitochondria,extracellular		Side
C00559	dad-2	Deoxyadenosine	C10H13N5O3	0	251.2	cytosol,extracellular	2'-Deoxyadenosine	Side
C00239	dcmp	dCMP	C9H12N3O7P	-2	305.2	cytosol,extracellular	Deoxycytidylic acid, Deoxycytidine monophosphate, Deoxycytidylate, 2'-Deoxycytidine 5'-monophosphate	Side
C00881	dcyt	Deoxycytidine	C9H13N3O4	0	227.2	cytosol,extracellular	2'-Deoxycytidine	Side
C02679	ddca	Dodecanoate (n-C12:0)	C12H23O2	-1	199.3	cytosol,extracellular	Dodecanoic acid, Dodecanoate, Dodecylcarboxylate, Lauric acid	Side
C00330	dgsn	Deoxyguanosine	C10H13N5O4	0	267.2	cytosol,mitochondria,extracellular	2'-Deoxyguanosine	Side
C00111	dhap	Dihydroxyacetone phosphate	C3H5O6P	-2	168	cytosol,mitochondria,extracellular	Glycerone phosphate, 3-Hydroxy-2-oxopropyl phosphate	Side
C00268	dhbpt	6,7-Dihydrobiopterin	C9H13N5O3	0	239.2	cytosol,extracellular	Dihydrobiopterin, 6,7-Dihydrobiopterin, Quinoid-dihydrobiopterin, (6R)-6-(L-erythro-1,2-Dihydroxypropyl)-7,8-dihydro-6H-pterin	Side
C05422	dhdascb	Dehydroascorbate	C6H6O6	0	174.1	cytosol,extracellular	Dehydroascorbic acid, L-Dehydroascorbate, L-Dehydroascorbic acid	Side
C05512	din	Deoxyinosine	C10H12N4O4	0	252.2	cytosol,extracellular		Side
C01801	drib	Deoxyribose	C5H10O4	0	134.1	cytosol,extracellular	2-Deoxy-D-erythro-pentose, Thyminose, 2-Deoxy-D-ribose	Side
C00459	dttp	dTTP	C10H13N2O14P3	-4	478.1	cytosol,mitochondria,extracellular	Deoxythymidine triphosphate, Deoxythymidine 5'-triphosphate, TTP	Side
C00526	duri	Deoxyuridine	C9H12N2O5	0	228.2	cytosol,extracellular	2-Deoxyuridine, 2'-Deoxyuridine	Side
C00189	etha	Ethanolamine	C2H8NO	1	62.1	cytosol,extracellular	Aminoethanol, 2-Hydroxyethylamine	Side
C00346	ethamp	Ethanolamine phosphate	C2H7NO4P	-1	140.1	cytosol,extracellular	O-Phosphorylethanolamine, Phosphoethanolamine, O-Phosphoethanolamine	Side
C00469	etoh	Ethanol	C2H6O	0	46.1	cytosol,mitochondria,extracellular	Ethyl alcohol, Methylcarbinol	Side
C00665	f26bp	D-Fructose 2,6-bisphosphate	C6H10O12P2	-4	336.1	cytosol	beta-D-Fructose 2,6-bisphosphate, D-Fructose 2,6-bisphosphate	Side
C00016	fad	Flavin adenine dinucleotide oxidized	C27H31N9O15P2	-2	783.5	cytosol,mitochondria,extracellular	FAD, Flavin adenine dinucleotide	Side
C00067	fald	Formaldehyde	CH2O	0	30	cytosol,mitochondria,extracellular	Methanal, Oxomethane, Oxomethylene, Methylene oxide, Formalin	Side
C00354	fdp	D-Fructose 1,6-bisphosphate	C6H10O12P2	-4	336.1	cytosol,extracellular	D-Fructose 1,6-bisphosphate	Side
C14818	fe2	Fe2+	Fe	2	55.8	cytosol,mitochondria,extracellular	Fe(II), Ferrous ion, Iron(2+)	Side
C00061	fmn	FMN	C17H19N4O9P	-2	454.3	cytosol,mitochondria,extracellular	Riboflavin-5-phosphate, Flavin mononucleotide	Side
C00504	fol	Folate	C19H18N7O6	-1	440.4	cytosol,extracellular	Pteroylglutamic acid, Folic acid	Side
C00058	for	Formate	CH1O2	-1	45	cytosol,mitochondria,extracellular	Methanoic acid, Formic acid	Side
C00439	forglu	N-Formimidoyl-L-glutamate	C6H8N2O4	-2	172.1	cytosol,extracellular	N-Formimino-L-glutamate	Side
C00095	fru	D-Fructose	C6H12O6	0	180.2	cytosol,extracellular	Levulose, Fruit sugar, D-arabino-Hexulose	Side
C01019	fuc-L	L-Fucose	C6H12O5	0	164.2	cytosol	6-Deoxy-L-galactose	Side
C00122	fum	Fumarate	C4H2O4	-2	114.1	cytosol,mitochondria,extracellular	Fumaric acid, trans-Butenedioic acid	Side
C00670	g3pc	sn-Glycero-3-phosphocholine	C8H20NO6P	0	257.2	cytosol,extracellular	Glycerophosphocholine	Side
C00124	gal	D-Galactose	C6H12O6	0	180.2	cytosol,extracellular	D-Galactopyranose	Side
C01697	galt	Galactitol	C6H14O6	0	182.2	cytosol,extracellular	Dulcitol, Dulcose	Side
C00329	gam	D-Glucosamine	C6H14NO5	1	180.2	cytosol,extracellular	Chitosamine, 2-Amino-2-deoxy-D-glucose	Side
C00352	gam6p	D-Glucosamine 6-phosphate	C6H13NO8P	-1	258.1	cytosol,extracellular	D-Glucosamine phosphate	Side
C00266	gcald	Glycolaldehyde	C2H4O2	0	60.1	cytosol,mitochondria,extracellular	Hydroxyacetaldehyde	Side
C00031	glc-D	D-Glucose	C6H12O6	0	180.2	cytosol,extracellular	Grape sugar, Dextrose, Glucose, D-Glucopyranose	Side
C00257	glcn	D-Gluconate	C6H11O7	-1	195.1	cytosol,extracellular	D-Gluconic acid, D-gluco-Hexonic acid	Side
C00818	glcr	D-Glucarate	C6H8O8	-2	208.1	cytosol,extracellular	D-Glucaric acid, L-Gularic acid, D-Saccharic acid, D-Glucosaccharic acid, Glucaric acid, Glucarate	Side
C00191	glcur	D-Glucuronate	C6H9O7	-1	193.1	cytosol,extracellular	Glucuronic acid, Glucuronate	Side
C00064	gln-L	L-Glutamine	C5H10N2O3	0	146.1	cytosol,mitochondria,extracellular	L-2-Aminoglutaramic acid	Side
C00025	glu-L	L-Glutamate	C5H8NO4	-1	146.1	cytosol,mitochondria,extracellular	L-Glutamic acid, L-Glutaminic acid, Glutamate	Side
C00037	gly	Glycine	C2H5NO2	0	75.1	cytosol,mitochondria,extracellular	Aminoacetic acid, Gly	Side
C00577	glyald	D-Glyceraldehyde	C3H6O3	0	90.1	cytosol,extracellular		Side
C00719	glyb	Glycine betaine	C5H11NO2	0	117.1	cytosol,mitochondria,extracellular	Betaine, Trimethylaminoacetate, N,N,N-Trimethylglycine, Trimethylammonioacetate	Side
C00116	glyc	Glycerol	C3H8O3	0	92.1	cytosol,mitochondria,extracellular	Glycerin, 1,2,3-Trihydroxypropane, 1,2,3-Propanetriol	Side
C00093	glyc3p	Glycerol 3-phosphate	C3H7O6P	-2	170.1	cytosol,mitochondria,extracellular	sn-Glycerol 3-phosphate, Glycerophosphoric acid, D-Glycerol 1-phosphate	Side
C00160	glyclt	Glycolate	C2H3O3	-1	75	cytosol,extracellular	Glycolic acid, Hydroxyacetic acid	Side
C00387	gsn	Guanosine	C10H13N5O5	0	283.2	cytosol,mitochondria,extracellular		Side
C00127	gthox	Oxidized glutathione	C20H30N6O12S2	-2	610.6	cytosol,mitochondria,extracellular	Glutathione disulfide, GSSG, Oxiglutatione	Side
C00242	gua	Guanine	C5H5N5O	0	151.1	cytosol,mitochondria,extracellular	2-Amino-6-hydroxypurine	Side
C00027	h2o2	Hydrogen peroxide	H2O2	0	34	cytosol,mitochondria,extracellular	H2O2, Oxydol	Side
C00288	hco3	Bicarbonate	CHO3	-1	61	cytosol,mitochondria,extracellular	HCO3-, Hydrogencarbonate, Acid carbonate	Side
C00249	hdca	Hexadecanoate (n-C16:0)	C16H31O2	-1	255.4	cytosol,extracellular	Hexadecanoic acid, Hexadecanoate, Hexadecylic acid, Palmitic acid, Palmitate, Cetylic acid	Side
C00544	hgentis	Homogentisate	C8H7O4	-1	167.1	cytosol,extracellular	Homogentisic acid, 2,5-Dihydroxyphenylacetic acid, 2,5-Dihydroxyphenylacetate	Side
C00135	his-L	L-Histidine	C6H9N3O2	0	155.2	cytosol,mitochondria,extracellular	(S)-alpha-Amino-1H-imidazole-4-propionic acid	Side
C00388	hista	Histamine	C5H10N3	1	112.2	cytosol,extracellular	1H-Imidazole-4-ethanamine, 2-(4-Imidazolyl)ethylamine	Side
C00262	hxan	Hypoxanthine	C5H4N4O	0	136.1	cytosol,extracellular	Purine-6-ol	Side
C00708	i	Iodide	I	-1	126.9	cytosol,extracellular	I-	Side
C00311	icit	Isocitrate	C6H5O7	-3	189.1	cytosol,mitochondria,extracellular	Isocitric acid, 1-Hydroxytricarballylic acid, 1-Hydroxypropane-1,2,3-tricarboxylic acid	Side
C00407	ile-L	L-Isoleucine	C6H13NO2	0	131.2	cytosol,mitochondria,extracellular	2-Amino-3-methylvaleric acid	Side
C00130	imp	IMP	C10H11N4O8P	-2	346.2	cytosol,extracellular	Inosinic acid, Inosine monophosphate, Inosine 5'-monophosphate, Inosine 5'-phosphate, 5'-Inosinate, 5'-Inosinic acid, 5'-Inosine monophosphate, 5'-IMP	Side
C00954	ind3ac	Indole-3-acetate	C10H8NO2	-1	174.2	cytosol,mitochondria,extracellular	Indole-3-acetic acid, (Indol-3-yl)acetate, Indoleacetate, Indoleacetic acid, IAA	Side
C00137	inost	myo-Inositol	C6H12O6	0	180.2	cytosol,extracellular	D-myo-Inositol, 1D-myo-Inositol, L-myo-Inositol, 1L-myo-Inositol, meso-Inositol, Inositol, Dambose, Cyclohexitol, Meat sugar, Bios I	Side
C00294	ins	Inosine	C10H12N4O5	0	268.2	cytosol,mitochondria,extracellular		Side
C00081	itp	ITP	C10H11N4O14P3	-4	504.1	cytosol,extracellular	Inosine 5'-triphosphate, Inosine triphosphate, Inosine tripolyphosphate	Side
C00256	lac-D	D-Lactate	C3H5O3	-1	89.1	cytosol,mitochondria,extracellular	(R)-Lactate, D-Lactic acid, D-2-Hydroxypropanoic acid, D-2-Hydroxypropionic acid	Side
C00186	lac-L	L-Lactate	C3H5O3	-1	89.1	cytosol,mitochondria,extracellular	(S)-Lactate, L-Lactic acid	Side
C00243	lcts	Lactose	C12H22O11	0	342.3	cytosol,extracellular	1-beta-D-Galactopyranosyl-4-D-glucopyranose, beta-D-Gal-(1->4)-D-Glc, Milk sugar	Side
C00506	Lcyst	L-Cysteate	C3H6NO5S	-1	168.1	cytosol,mitochondria,extracellular	L-Cysteic acid, 3-Sulfoalanine, 2-Amino-3-sulfopropionic acid	Side
C00123	leu-L	L-Leucine	C6H13NO2	0	131.2	cytosol,mitochondria,extracellular	2-Amino-4-methylvaleric acid, (2S)-alpha-2-Amino-4-methylvaleric acid, (2S)-alpha-Leucine	Side
C00328	Lkynr	L-Kynurenine	C10H12N2O3	0	208.2	cytosol,extracellular	3-Anthraniloyl-L-alanine	Side
C01595	lnlc	linoleic acid (all cis C18:2) n-6	C18H31O2	-1	279.4	cytosol,extracellular	Linoleate, Linoleic acid, (9Z,12Z)-Octadecadienoic acid, 9-cis,12-cis-Octadecadienoate, 9-cis,12-cis-Octadecadienoic acid	Side
C00047	lys-L	L-Lysine	C6H15N2O2	1	147.2	cytosol,mitochondria,extracellular	Lysine acid, 2,6-Diaminohexanoic acid	Side
C00149	mal-L	L-Malate	C4H4O5	-2	132.1	cytosol,mitochondria,extracellular	(S)-Malate, L-Apple acid, L-Malic acid, L-2-Hydroxybutanedioic acid, Malate, Malic acid	Side
C00208	malt	Maltose	C12H22O11	0	342.3	cytosol,extracellular	Malt sugar, alpha-D-Glucopyranosyl-(1->4)-D-glucopyranose	Side
C00159	man	D-Mannose	C6H12O6	0	180.2	cytosol,extracellular	Mannose, Seminose, Carubinose	Side
C05402	melib	Melibiose	C12H22O11	0	342.3	cytosol,extracellular	6-O-(alpha-D-Galactopyranosyl)-D-glucopyranose, D-Gal-alpha1->6D-Glucose	Side
C00132	meoh	Methanol	CH4O1	0	32	cytosol,extracellular	Methyl alcohol, CH3OH	Side
C00073	met-L	L-Methionine	C5H11NO2S	0	149.2	cytosol,mitochondria,extracellular	Methionine, L-2-Amino-4methylthiobutyric acid	Side
C05127	mhista	N-Methylhistamine	C6H12N3	1	126.2	cytosol,extracellular	1-Methylhistamine, 1-Methyl-4-(2-aminoethyl)imidazole, Ntau-Methylhistamine	Side
C00143	mlthf	5,10-Methylenetetrahydrofolate	C20H21N7O6	-2	455.4	cytosol,mitochondria,extracellular	5,10-Methylenetetrahydrofolate, (6R)-5,10-Methylenetetrahydrofolate, 5,10-Methylene-THF	Side
C06232	mobd	Molybdate	MoO4	-2	159.9	cytosol,extracellular		Side
C00253	nac	Nicotinate	C6H4NO2	-1	122.1	cytosol,extracellular	Nicotinic acid, Niacin, 3-Pyridinecarboxylic acid	Side
C01997	Naclys	Histone N6-acetyl-L-lysine	XC8H14N2O2	0	NA	cytosol	Acetylhistone	Side
C00153	ncam	Nicotinamide	C6H6N2O	0	122.1	cytosol,extracellular	Nicotinic acid amide, Niacinamide, Vitamin PP	Side
C05545	Ndmelys	Histone N6,N6-dimethyl-L-lysine	XC8H17N2O	1	NA	cytosol	Protein N6,N6-dimethyl-L-lysine	Side
C00014	nh4	Ammonium	H4N	1	18	cytosol,mitochondria,extracellular	Ammonia, NH3	Side
C01185	nicrnt	Nicotinate D-ribonucleotide	C11H12NO9P	-2	333.2	cytosol,extracellular	beta-Nicotinate D-ribonucleotide, Nicotinate ribonucleotide, Nicotinic acid ribonucleotide	Side
C02415	Nlys	Histone-L-Lysine	XC6H13N2O	1	NA	cytosol,extracellular		Side
C03702	Nmelys	Histone N6-methyl-L-lysine	XC7H15N2O	1	NA	cytosol		Side
C00455	nmn	NMN	C11H14N2O8P	-1	333.2	cytosol,mitochondria,extracellular	Nicotinamide D-ribonucleotide, Nicotinamide mononucleotide, Nicotinamide ribonucleotide, Nicotinamide nucleotide, beta-Nicotinamide D-ribonucleotide, beta-Nicotinamide ribonucleotide, beta-Nicotinamide mononucleotide	Side
C00704	o2s	Superoxide anion	O2	-1	32	cytosol,mitochondria,extracellular	O2.-, O2-	Side
C01530	ocdca	octadecanoate (n-C18:0)	C18H35O2	-1	283.5	cytosol,extracellular	Octadecanoic acid, Stearate, Stearic acid	Side
C00077	orn	Ornithine	C5H13N2O2	1	133.2	cytosol,mitochondria,extracellular	L-Ornithine, (S)-2,5-Diaminovaleric acid, (S)-2,5-Diaminopentanoic acid, (S)-2,5-Diaminopentanoate	Side
C00295	orot	Orotate	C5H3N2O4	-1	155.1	cytosol,extracellular	Orotic acid, Uracil-6-carboxylic acid	Side
C01103	orot5p	Orotidine 5'-phosphate	C10H10N2O11P	-3	365.2	cytosol,extracellular	Orotidylic acid	Side
C00054	pap	Adenosine 3',5'-bisphosphate	C10H11N5O10P2	-4	423.2	cytosol,mitochondria,extracellular	Adenosine 3',5'-bisphosphate, PAP, 3'-Phosphoadenylate, Phosphoadenosine phosphate	Side
C01573	pdipht	Peptide diphthine	C14H21N5O4R2	0	NA	cytosol	Diphthine, EF-2 diphthine, Elongation factor 2 diphthine	Side
C00074	pep	Phosphoenolpyruvate	C3H2O6P	-3	165	cytosol,mitochondria,extracellular	Phosphoenolpyruvic acid, PEP	Side
C00079	phe-L	L-Phenylalanine	C9H11NO2	0	165.2	cytosol,mitochondria,extracellular	(S)-alpha-Amino-beta-phenylpropionic acid	Side
C00032	pheme	Protoheme	C34H30FeN4O4	0	614.5	cytosol,mitochondria,extracellular	Heme, Haem, Heme B, Protoheme IX	Side
C00166	phpyr	Phenylpyruvate	C9H7O3	-1	163.2	cytosol,extracellular	Phenylpyruvic acid, alpha-Ketohydrocinnamic acid, keto-Phenylpyruvate, 3-Phenyl-2-oxopropanoate, 2-Oxo-3-phenylpropanoate	Side
C00864	pnto-R	(R)-Pantothenate	C9H16NO5	-1	218.2	cytosol,extracellular	Pantothenate, Pantothenic acid	Side
CC0049	polyadprib	poly adp ribose	C15H19N5O13P2	-2	539.3	cytosol		Side
C00163	ppa	Propionate (n-C3:0)	C3H5O2	-1	73.1	cytosol,mitochondria,extracellular	Propanoate, Propionate, Propanoic acid, Propionic acid	Side
C00148	pro-L	L-Proline	C5H9NO2	0	115.1	cytosol,mitochondria,extracellular	2-Pyrrolidinecarboxylic acid	Side
C00134	ptrc	Putrescine	C4H14N2	2	90.2	cytosol,extracellular	1,4-Butanediamine, 1,4-Diaminobutane, Tetramethylenediamine, Butane-1,4-diamine	Side
C00534	pydam	Pyridoxamine	C8H13N2O2	1	169.2	cytosol,extracellular	PM	Side
C00250	pydx	Pyridoxal	C8H9NO3	0	167.2	cytosol,extracellular		Side
C00018	pydx5p	Pyridoxal 5'-phosphate	C8H8NO6P	-2	245.1	cytosol,mitochondria,extracellular	Pyridoxal phosphate, Pyridoxal 5-phosphate, PLP	Side
C00314	pydxn	Pyridoxine	C8H11NO3	0	169.2	cytosol,extracellular	Pyridoxol	Side
C00022	pyr	Pyruvate	C3H3O3	-1	87.1	cytosol,mitochondria,extracellular	Pyruvic acid, 2-Oxopropanoate, 2-Oxopropanoic acid, Pyroracemic acid	Side
CC0013	q8	Ubiquinone-8	C49H74O4	0	727.1	cytosol,mitochondria,extracellular		Side
C03722	quln	Quinolinate	C7H3NO4	-2	165.1	cytosol,mitochondria,extracellular	Pyridine-2,3-dicarboxylate, Quinolinic acid, 2,3-Pyridinedicarboxylic acid	Side
C00376	retinal	Retinal	C20H28O	0	284.4	cytosol,extracellular	Vitamin A aldehyde, Retinene, all-trans-Retinal, all-trans-Vitamin A aldehyde, all-trans-Retinene	Side
C00473	retinol	Retinol	C20H30O	0	286.5	cytosol,extracellular	all-trans-Retinol, Vitamin A, Vitamin A1	Side
C00777	retn	Retinoate	C20H27O2	-1	299.4	cytosol,extracellular	Retinoic acid, Vitamin A acid, all-trans-Retinoate, Acide retinoique (French) (DSL), Tretinoine (French) (EINECS), 3,7-Dimethyl-9-(2,6,6-trimethyl-1-cyclohexene-1-yl)-2,4,6,8-nonatetraenoic acid (ECL), (all-E)-3,7-Dimethyl-9-(2,6,6-trimethyl-1-cyclohexen-1-yl)-2,4,6,8-nonatetraenoic acid, beta-Retinoic acid, AGN 100335, all-(E)-Retinoic acid, all-trans-beta-Retinoic acid, all-trans-Retinoic acid,…	Side
C02588	retpalm	Retinyl palminate	C36H60O2	0	524.9	cytosol	Retinyl palmitate, Vitamin A palmitate, all-trans-Retinyl palmitate, Retinol palmitate	Side
C03455	retpalm-cis-11	11-cis-Retinyl palmitate	C36H60O2	0	524.9	cytosol		Side
C00121	rib-D	D-Ribose	C5H10O5	0	150.1	cytosol,extracellular		Side
C00255	ribflv	Riboflavin	C17H20N4O6	0	376.4	cytosol,mitochondria,extracellular	Lactoflavin, 7,8-Dimethyl-10-ribitylisoalloxazine, Vitamin B2	Side
C03197	S3hb	(S)-3-Hydroxybutanoate	C4H7O3	-1	103.1	cytosol,mitochondria,extracellular		Side
C00794	sbt-D	D-Sorbitol	C6H14O6	0	182.2	cytosol,extracellular	D-Glucitol, L-Gulitol, Sorbitol	Side
C02076	sedh	sedoheptulose	C7H14O7	0	210.2	cytosol,extracellular	D-altro-Heptulose, D-Sedoheptulose, Volemulose	Side
C05697	sel	Selenate	O4Se	-2	143	cytosol,extracellular	Selenic acid	Side
C05688	selcys	Selenocysteine	C3H7NO2Se	0	168.1	cytosol,extracellular	L-Selenocysteine	Side
C05335	selmeth	Selenomethionine	C5H11NO2Se	0	196.1	cytosol,extracellular	L-Selenomethionine	Side
C05684	selnt	Selenite	O3Se	-2	127	cytosol,extracellular		Side
C00065	ser-L	L-Serine	C3H7NO3	0	105.1	cytosol,mitochondria,extracellular	L-2-Amino-3-hydroxypropionic acid, L-3-Hydroxy-alanine, Serine	Side
C00094	so3	Sulfite	O3S	-2	80.1	cytosol,mitochondria,extracellular	Sulfurous acid	Side
C00059	so4	Sulfate	O4S	-2	96.1	cytosol,mitochondria,extracellular	Sulfuric acid	Side
C00315	spmd	Spermidine	C7H22N3	3	148.3	cytosol,extracellular	N-(3-Aminopropyl)-1,4-butane-diamine	Side
C00750	sprm	Spermine	C10H30N4	4	206.4	cytosol,extracellular	N,N'-Bis(3-aminopropyl)-1,4-butanediamine	Side
C01613	stachyose	Stachyose	C24H42O21	0	666.6	cytosol,extracellular		Side
C00042	succ	Succinate	C4H4O4	-2	116.1	cytosol,mitochondria,extracellular	Succinic acid, Butanedionic acid, Ethylenesuccinic acid	Side
C00089	sucr	Sucrose	C12H22O11	0	342.3	cytosol,extracellular	Cane sugar, Saccharose, 1-alpha-D-Glucopyranosyl-2-beta-D-fructofuranoside	Side
C00811	T4hcinnm	trans-4-Hydroxycinnamate	C9H7O3	-1	163.2	cytosol,mitochondria,extracellular	4-Coumarate, p-Coumaric acid, trans-p-Hydroxycinnamate, 4-Hydroxycinnamic acid, 4-Hydroxycinnamate	Side
C00245	taur	Taurine	C2H7NO3S	0	125.1	cytosol,extracellular	2-Aminoethanesulfonic acid, Aminoethylsulfonic acid	Side
C00272	thbpt	Tetrahydrobiopterin	C9H15N5O3	0	241.2	cytosol,extracellular	5,6,7,8-Tetrahydrobiopterin, 2-Amino-6-(1,2-dihydroxypropyl)-5,6,7,8-tetrahydoro-4(1H)-pteridinone, L-erythro-Tetrahydrobiopterin	Side
C00101	thf	5,6,7,8-Tetrahydrofolate	C19H21N7O6	-2	443.4	cytosol,mitochondria,extracellular	Tetrahydrofolate, 5,6,7,8-Tetrahydrofolate, Tetrahydrofolic acid, THF, (6S)-Tetrahydrofolate, (6S)-Tetrahydrofolic acid, (6S)-THFA	Side
C00378	thm	Thiamin	C12H17N4OS	1	265.4	cytosol,mitochondria,extracellular	Thiamine, Vitamin B1, Aneurin, Antiberiberi factor	Side
C00068	thmpp	Thiamine diphosphate	C12H16N4O7P2S	-2	422.3	cytosol,mitochondria,extracellular	Thiamin diphosphate, Thiamin pyrophosphate, TPP, ThPP	Side
C00188	thr-L	L-Threonine	C4H9NO3	0	119.1	cytosol,mitochondria,extracellular	2-Amino-3-hydroxybutyric acid	Side
C00178	thym	Thymine	C5H6N2O2	0	126.1	cytosol,extracellular	5-Methyluracil	Side
C00214	thymd	Thymidine	C10H14N2O5	0	242.2	cytosol,mitochondria,extracellular	Deoxythymidine	Side
C00565	tma	trimethylamine	C3H10N	1	60.1	cytosol,extracellular	(CH3)3N, N,N-Dimethylmethanamine	Side
C03793	tmlys	N6,N6,N6-Trimethyl-L-lysine	C9H21N2O2	1	189.3	cytosol,mitochondria,extracellular		Side
C00078	trp-L	L-Tryptophan	C11H12N2O2	0	204.2	cytosol,mitochondria,extracellular	Tryptophan, (S)-alpha-Amino-beta-(3-indolyl)-propionic acid	Side
C00398	trypta	Tryptamine	C10H13N2	1	161.2	cytosol,extracellular	3-(2-Aminoethyl)indole	Side
C00320	tsul	Thiosulfate	O3S2	-2	112.1	cytosol,mitochondria,extracellular	Hyposulfite	Side
C06424	ttdca	tetradecanoate (n-C14:0)	C14H27O2	-1	227.4	cytosol,extracellular	Tetradecanoic acid, Tetradecanoate, Myristic acid	Side
C00483	tym	Tyramine	C8H12NO	1	138.2	cytosol,extracellular	2-(p-Hydroxyphenyl)ethylamine	Side
C00082	tyr-L	L-Tyrosine	C9H11NO3	0	181.2	cytosol,mitochondria,extracellular	(S)-3-(p-Hydroxyphenyl)alanine, (S)-2-Amino-3-(p-hydroxyphenyl)propionic acid, Tyrosine	Side
C00167	udpglcur	UDP-D-glucuronate	C15H19N2O18P2	-3	577.3	cytosol,extracellular	UDP-glucuronate, UDPglucuronate, UDP-alpha-D-glucuronate	Side
C00106	ura	Uracil	C4H4N2O2	0	112.1	cytosol,extracellular		Side
C00366	urate	Urate	C5H4N4O3	0	168.1	cytosol,extracellular	Uric acid	Side
C00785	urcan	Urocanate	C6H5N2O2	-1	137.1	cytosol,extracellular	Urocanic acid	Side
C00086	urea	Urea	CH4N2O	0	60.1	cytosol,extracellular	Carbamide	Side
C00299	uri	Uridine	C9H12N2O6	0	244.2	cytosol,mitochondria,extracellular		Side
C00075	utp	UTP	C9H11N2O15P3	-4	480.1	cytosol,extracellular	Uridine 5'-triphosphate, Uridine triphosphate	Side
CC0135	vacc	Vaccenic acid	C18H33O2	-1	281.5	cytosol,extracellular		Side
C00183	val-L	L-Valine	C5H11NO2	0	117.1	cytosol,mitochondria,extracellular	2-Amino-3-methylbutyric acid	Side
C00385	xan	Xanthine	C5H4N4O2	0	152.1	cytosol,extracellular		Side
C02470	xanate	Xanthurenic acid	C10H5NO4	-2	203.2	cytosol,extracellular	Xanthurenate	Side
C00655	xmp	Xanthosine 5'-phosphate	C10H11N4O9P	-2	362.2	cytosol,extracellular	Xanthylic acid, XMP, (9-D-Ribosylxanthine)-5'-phosphate	Side
C01762	xtsn	Xanthosine	C10H12N4O6	0	284.2	cytosol,extracellular		Side
C00181	xyl-D	D-Xylose	C5H10O5	0	150.1	cytosol,extracellular	Wood sugar	Side
C00379	xylt	Xylitol	C5H12O5	0	152.1	cytosol,extracellular		Side
C00234	10fthf	10-Formyltetrahydrofolate	C20H21N7O7	-2	471.4	cytosol,mitochondria	10-Formyl-THF	Regular
C00236	13dpg	3-Phospho-D-glyceroyl phosphate	C3H4O10P2	-4	262	cytosol	1,3-Bisphospho-D-glycerate, (R)-2-Hydroxy-3-(phosphonooxy)-1-monoanhydride with phosphoric propanoic acid, D-Glycerate 1,3-diphosphate	Regular
C04281	1p3h5c	L-1-Pyrroline-3-hydroxy-5-carboxylate	C5H6NO3	-1	128.1	mitochondria	3-Hydroxy-L-1-pyrroline-5-carboxylate, (3R,5S)-1-Pyrroline-3-hydroxy-5-carboxylate	Regular
C03912	1pyr5c	1-Pyrroline-5-carboxylate	C5H6NO2	-1	112.1	mitochondria	(S)-1-Pyrroline-5-carboxylate, L-1-Pyrroline-5-carboxylate	Regular
C14748	20HETE	20-Hydroxyeicosatetraenoic acid	C20H31O3	-1	319.5	cytosol	20-HETE, (5Z,8Z,11Z,14Z)-20-Hydroxyicosa-5,8,11,14-tetraenoic acid, 20-Hydroxyicosatetraenoic acid, 20-Hydroxy arachidonic acid	Regular
C04823	25aics	(S)-2-[5-Amino-1-(5-phospho-D-ribosyl)imidazole-4-carboxamido]succinate	C13H15N4O12P	-4	450.3	cytosol	1-(5'-Phosphoribosyl)-5-amino-4-(N-succinocarboxamide)-imidazole, 1-(5'-Phosphoribosyl)-4-(N-succinocarboxamide)-5-aminoimidazole, 5'-Phosphoribosyl-4-(N-succinocarboxamide)-5-aminoimidazole, SAICAR	Regular
CC0179	26ascfa27p0coa	26-ascaryl-heptacosanoic acyl coa	C54H94N7O21P3S	-4	1302.4	cytosol		Regular
CC0175	27ascfa27p0coa	27-ascaryl-heptacosanoic acyl coa	C54H94N7O21P3S	-4	1302.4	cytosol		Regular
C03508	2aobut	L-2-Amino-3-oxobutanoate	C4H7NO3	0	117.1	mitochondria	L-2-Amino-3-oxobutanoic acid, L-2-Amino-acetoacetate, (S)-2-Amino-3-oxobutanoic acid	Regular
C00672	2dr1p	2-Deoxy-D-ribose 1-phosphate	C5H9O7P	-2	212.1	cytosol	2-Deoxy-alpha-D-ribose 1-phosphate	Regular
C00673	2dr5p	2-Deoxy-D-ribose 5-phosphate	C5H9O7P	-2	212.1	cytosol		Regular
C01180	2kmb	2-keto-4-methylthiobutyrate	C5H7O3S	-1	147.2	cytosol	4-Methylthio-2-oxobutanoic acid, 4-Methylthio-2-oxobutanoate, 2-Keto-4-methylthiobutyric acid, 2-Oxo-4-methylthiobutanoate, 2-Oxo-4-methylthiobutanoic acid	Regular
C03344	2maacoa	2-Methyl-3-acetoacetyl-CoA	C26H38N7O18P3S	-4	861.6	mitochondria	2-Methylacetoacetyl-CoA	Regular
C03345	2mb2coa	trans-2-Methylbut-2-enoyl-CoA	C26H38N7O17P3S	-4	845.6	mitochondria	2-Methylbut-2-enoyl-CoA, Tiglyl-CoA, (E)-2-Methylcrotonoyl-CoA, Methylcrotonoyl-CoA, Methylcrotonyl-CoA, Tigloyl-CoA, 2-Methylcrotanoyl-CoA	Regular
C15980	2mbcoa	2-Methylbutanoyl-CoA	C26H40N7O17P3S	-4	847.6	mitochondria	(S)-2-Methylbutanoyl-CoA	Regular
C06002	2mop	2-Methyl-3-oxopropanoate	C4H5O3	-1	101.1	mitochondria	(S)-Methylmalonate semialdehyde	Regular
C03460	2mp2coa	2-Methylprop-2-enoyl-CoA	C25H36N7O17P3S	-4	831.6	mitochondria	Methacrylyl-CoA, Methylacrylyl-CoA	Regular
CC0008	2np6mep	2-nonaprenyl-6-methoxyphenol	C52H80O2	0	737.2	mitochondria		Regular
CC0009	2np6mobq	2-nonaprenyl-6-methoxy-1,4-benzoquinone	C52H78O3	0	751.2	mitochondria		Regular
CC0010	2np6mobq_me	2-nonaprenyl-3-methyl-6-methoxy-1,4-benzoquinone	C53H80O3	0	765.2	mitochondria		Regular
CC0011	2npmhobq	2-Decaprenyl-3-methyl-5-hydroxy-6-methoxy-1,4-benzoquinone	C53H80O4	0	781.2	mitochondria		Regular
C04043	34dhpac	3,4-Dihydroxyphenylacetaldehyde	C8H8O3	0	152.1	cytosol	Protocatechuatealdehyde	Regular
C01161	34dhpha	3-4-Dihydroxyphenylacetate	C8H7O4	-1	167.1	cytosol,extracellular	3,4-Dihydroxyphenylacetate, 3,4-Dihydroxyphenylacetic acid, Homoprotocatechuate	Regular
C00355	34dhphe	3,4-Dihydroxy-L-phenylalanine	C9H11NO4	0	197.2	cytosol,extracellular	3,4-Dihydroxy-L-phenylalanine, L-Dopa, 3-Hydroxy-L-tyrosine, L-beta-(3,4-Dihydroxyphenyl)alanine, Levodopa, Dihydroxy-L-phenylalanine	Regular
C03672	34hpl	3-(4-Hydroxyphenyl)lactate	C9H9O4	-1	181.2	cytosol,mitochondria	4-Hydroxyphenyllactate, p-Hydroxyphenyllactate, 2-Hydroxy-3-(4-hydroxyphenyl)propanoate	Regular
C00942	35cgmp	3',5'-Cyclic GMP	C10H11N5O7P	-1	344.2	cytosol,extracellular	3',5'-Cyclic GMP, Guanosine 3',5'-cyclic monophosphate, Guanosine 3',5'-cyclic phosphate, Cyclic GMP, cGMP	Regular
C01060	35diotyr	3,5-Diiodo-L-tyrosine	C9H9I2NO3	0	433	cytosol,extracellular	3,5-Diiodo-L-tyrosine, 3,5-Diiodotyrosine, L-Diiodotyrosine	Regular
C01205	3aib-D	D-3-Amino-isobutanoate	C4H9NO2	0	103.1	cytosol,mitochondria,extracellular	(R)-3-Amino-2-methylpropanoate	Regular
C00618	3dhguln	3-Dehydro-L-gulonate	C6H9O7	-1	193.1	cytosol		Regular
CC0206	3dsphgn_ce	3-Dehydrosphinganine	C19H40NO2	1	314.5	cytosol		Regular
C01144	3hbcoa	(S)-3-Hydroxybutanoyl-CoA	C25H38N7O18P3S	-4	849.6	cytosol,mitochondria	(S)-3-Hydroxybutyryl-CoA	Regular
C05264	3hdcoa	(S)-3-Hydroxydecanoyl-CoA	C31H50N7O18P3S	-4	933.8	mitochondria	(S)-Hydroxydecanoyl-CoA	Regular
C05262	3hddcoa	(S)-3-Hydroxydodecanoyl-CoA	C33H54N7O18P3S	-4	961.8	mitochondria		Regular
C05268	3hhcoa	(S)-3-Hydroxyhexanoyl-CoA	C27H42N7O18P3S	-4	877.6	mitochondria	(S)-Hydroxyhexanoyl-CoA	Regular
C05258	3hhdcoa	(S)-3-Hydroxyhexadecanoyl-CoA	C37H62N7O18P3S	-4	1017.9	mitochondria		Regular
C06000	3hibutcoa	(S)-3-Hydroxyisobutyryl-CoA	C25H38N7O18P3S	-4	849.6	mitochondria		Regular
C04405	3hmbcoa	(S)-3-Hydroxy-2-methylbutyryl-CoA	C26H40N7O18P3S	-4	863.6	mitochondria	(2S,3S)-3-Hydroxy-2-methylbutanoyl-CoA	Regular
C06001	3hmp	3-Hydroxy-2-methylpropanoate	C4H7O3	-1	103.1	cytosol,mitochondria,extracellular	(S)-3-Hydroxyisobutyrate	Regular
C05266	3hocoa	(S)-3-Hydroxyoctanoyl-CoA	C29H46N7O18P3S	-4	905.7	mitochondria	(S)-3-Hydroxycapryloyl-CoA, (S)-Hydroxyoctanoyl-CoA	Regular
C16217	3hodcoa	(S)-3-Hydroxyoctadecanoyl-CoA	C39H66N7O18P3S	-4	1046	cytosol	3-Hydroxyoctadecanoyl-CoA, 3-Hydroxystearoyl-CoA, beta-Hydroxystearoyl-CoA	Regular
C05668	3hpcoa	3-Hydroxypropionyl-CoA	C24H36N7O18P3S	-4	835.6	mitochondria	3-Hydroxypropionyl coenzyme A, 3-Hydroxypropanoyl-CoA, 3-Hydroxypropanoyl coenzymeA, beta-Hydroxypropionyl-CoA	Regular
C01013	3hpp	3-Hydroxypropanoate	C3H5O3	-1	89.1	cytosol,mitochondria,extracellular	3-Hydroxypropanoic acid, 3-Hydroxypropionate, 3-Hydroxypropionic acid, Hydracrylic acid	Regular
C05260	3htdcoa	(S)-3-Hydroxytetradecanoyl-CoA	C35H58N7O18P3S	-4	989.9	mitochondria		Regular
C01259	3htmelys	3-Hydroxy-N6,N6,N6-trimethyl-L-lysine	C9H21N2O3	1	205.3	cytosol,mitochondria		Regular
C03069	3mb2coa	3-Methylbut-2-enoyl-CoA	C26H38N7O17P3S	-4	845.6	mitochondria	3-Methylcrotonyl-CoA, 3-Methylcrotonoyl-CoA, Dimethylacryloyl-CoA	Regular
C03231	3mgcoa	3-Methylglutaconyl-CoA	C27H37N7O19P3S	-5	888.6	mitochondria	trans-3-Methylglutaconyl-CoA, (E)-3-Methylglutaconyl-1-CoA	Regular
C05827	3mldz	3-Methylimidazole acetaldehyde	C6H8N2O	0	124.1	cytosol	Methylimidazole acetaldehyde, 1-Methylimidazole-4-acetaldehyde, Methylimidazoleacetaldehyde	Regular
CC0006	3npdhb	3-nonaprenyl-4,5-dihydroxybenzoate	C52H77O4	-1	766.2	mitochondria		Regular
CC0007	3npdhb_me	3-nonaprenyl-4-hydroxy-5-methoxybenzoate	C53H79O4	-1	780.2	mitochondria		Regular
C03885	3nphb	3-Nonaprenyl-4-hydroxybenzoate	C52H77O3	-1	750.2	mitochondria	Nonaprenyl-4-hydroxybenzoate	Regular
C05265	3odcoa	3-Oxodecanoyl-CoA	C31H48N7O18P3S	-4	931.7	cytosol,mitochondria		Regular
C05263	3oddcoa	3-Oxododecanoyl-CoA	C33H52N7O18P3S	-4	959.8	cytosol,mitochondria		Regular
C05269	3ohcoa	3-Oxohexanoyl-CoA	C27H40N7O18P3S	-4	875.6	mitochondria	3-Ketohexanoyl-CoA	Regular
C05259	3ohdcoa	3-Oxohexadecanoyl-CoA	C37H60N7O18P3S	-4	1015.9	cytosol,mitochondria	3-Oxopalmitoyl-CoA, 3-Ketopalmitoyl-CoA	Regular
C05267	3oocoa	3-Oxooctanoyl-CoA	C29H44N7O18P3S	-4	903.7	mitochondria		Regular
C16216	3oodcoa	3-Oxooctadecanoyl-CoA	C39H64N7O18P3S	-4	1044	cytosol	3-Oxostearoyl-CoA, beta-Ketostearoyl-CoA, 3-Ketostearoyl-CoA	Regular
C05261	3otdcoa	3-Oxotetradecanoyl-CoA	C35H56N7O18P3S	-4	987.8	cytosol,mitochondria		Regular
C05696	3padsel	3'-Phosphoadenylylselenate	C10H11N5O13P2Se	-4	550.1	cytosol	3'-Phosphoadenosine-5'-phosphoselenate	Regular
C03232	3php	3-Phosphohydroxypyruvate	C3H2O7P	-3	181	cytosol	3-Phosphonooxypyruvate, 3-Phosphonooxypyruvic acid, 3-Phosphohydroxypyruvic acid	Regular
C00606	3sala	3-Sulfino-L-alanine	C3H5NO4S	-2	151.1	cytosol,mitochondria	L-Cysteinesulfinic acid, 3-Sulphino-L-alanine, 3-Sulfinoalanine	Regular
C05527	3snpyr	3-Sulfinopyruvate	C3H2O5S	-2	150.1	cytosol,mitochondria	3-Sulfinylpyruvate	Regular
C05528	3spyr	3-Sulfopyruvate	C3H2O6S	-2	166.1	mitochondria	3-Sulfopyruvic acid	Regular
C05645	42A3HP24DB	4-(2-Amino-3-hydroxyphenyl)-2,4-dioxobutanoate	C10H8NO5	-1	222.2	cytosol	4-(2-Amino-3-hydroxyphenyl)-2,4-dioxobutanoate	Regular
C01252	4aphdob	4-(2-Aminophenyl)-2,4-dioxobutanoate	C10H8NO4	-1	206.2	cytosol	4-(2-Aminophenyl)-2,4-dioxobutanoate	Regular
C00223	4cmcoa	4-Coumaroyl-CoA	C30H38N7O18P3S	-4	909.6	cytosol,mitochondria	p-Coumaroyl-CoA, 4-Hydroxycinnamoyl-CoA	Regular
C01061	4fumacac	4-Fumarylacetoacetate	C8H6O6	-2	198.1	cytosol	4-Fumarylacetoacetic acid, Fumarylacetoacetate	Regular
C05946	4h2oglt	4-Hydroxy-2-oxoglutarate	C5H4O6	-2	160.1	cytosol,mitochondria	(4R)-4-Hydroxy-2-oxoglutarate, (R)-2-Hydroxy-4-oxopentanedioate, D-4-Hydroxy-2-oxoglutarate	Regular
C00156	4hbz	4-Hydroxybenzoate	C7H5O3	-1	137.1	cytosol,mitochondria,extracellular	Hydroxybenzoic acid, 4-Hydroxybenzoic acid, Hydroxybenzenecarboxylic acid	Regular
C02949	4hbzcoa	4-hydroxybenoyl-CoA	C28H36N7O18P3S	-4	883.6	cytosol,mitochondria	4-Hydroxybenzoyl-CoA	Regular
C05938	4hglusa	L-4-Hydroxyglutamate semialdehyde	C5H9NO4	0	147.1	mitochondria		Regular
C03765	4hoxpacd	4-Hydroxyphenylacetaldehyde	C8H8O2	0	136.1	cytosol	2-(4-Hydroxyphenyl)acetaldehyde	Regular
C01157	4hpro-LT	trans-4-Hydroxy-L-proline	C5H9NO3	0	131.1	cytosol,mitochondria	Hydroxyproline, L-Hydroxyproline	Regular
C03680	4izp	4-Imidazolone-5-propanoate	C6H7N2O3	-1	155.1	cytosol	4-Imidazolone-5-propionic acid, 4,5-Dihydro-4-oxo-5-imidazolepropanoate	Regular
C01036	4mlacac	4-Maleylacetoacetate	C8H6O6	-2	198.1	cytosol	4-Maleylacetoacetic acid	Regular
C03492	4ppan	D-4'-Phosphopantothenate	C9H15NO8P	-3	296.2	cytosol	(R)-4'-Phosphopantothenate	Regular
C04352	4ppcys	N-((R)-4-Phosphopantothenoyl)-L-cysteine	C12H20N2O9PS	-3	399.3	cytosol	(R)-4'-Phosphopantothenoyl-L-cysteine, N-[(R)-4'-Phosphopantothenoyl]-L-cysteine	Regular
C01149	4tmeabut	4-Trimethylammoniobutanal	C7H16NO	1	130.2	cytosol		Regular
C03917	5adtststerone	5alpha-Dihydrotestosterone	C19H30O2	0	290.4	cytosol,extracellular	Dihydrotestosterone, 17beta-Hydroxyandrostan-3-one, Androstanolone, 17beta-Hydroxy-5alpha-androstan-3-one	Regular
C04751	5aizc	5-amino-1-(5-phospho-D-ribosyl)imidazole-4-carboxylate	C9H11N3O9P	-3	336.2	cytosol	1-(5-Phospho-D-ribosyl)-5-amino-4-imidazolecarboxylate, 1-(5'-Phosphoribosyl)-5-amino-4-imidazolecarboxylate, 1-(5'-Phosphoribosyl)-5-amino-4-carboxyimidazole, 5'-Phosphoribosyl-5-amino-4-imidazolecarboxylate, 1-(5'-Phosphoribosyl)-4-carboxy-5-aminoimidazole, 5'-Phosphoribosyl-4-carboxy-5-aminoimidazole	Regular
C01143	5dpmev	(R)-5-Diphosphomevalonate	C6H10O10P2	-4	304.1	cytosol		Regular
C03479	5fthf	5-Formyltetrahydrofolate	C20H21N7O7	-2	471.4	cytosol,mitochondria,extracellular	Folinic acid, Leucovorin, L(-)-5-Formyl-5,6,7,8-tetrahydrofolic acid	Regular
C04805	5HETE	5-Hydroxyeicosatetraenoate	C20H31O3	-1	319.5	cytosol	5(S)-HETE, 5-HETE, (6E,8Z,11Z,14Z)-(5S)-5-Hydroxyicosa-6,8,11,14-tetraenoic acid	Regular
C05634	5hoxindact	5-Hydroxyindoleacetaldehyde	C10H9NO2	0	175.2	cytosol		Regular
C05635	5hoxindoa	5-Hydroxyindoleacetate	C10H8NO3	-1	190.2	cytosol,extracellular		Regular
C05356	5HPET	5-Hydroperoxy-6-trans-8,11,14-cis-eicosatetraenoate	C20H31O4	-1	335.5	cytosol,extracellular	5(S)-HPETE, 5(S)-Hydroperoxy-6-trans-8,11,14-cis-eicosatetraenoic acid, (6E,8Z,11Z,14Z)-(5S)-5-Hydroperoxyeicosa-6,8,11,14-tetraenoate, (6E,8Z,11Z,14Z)-(5S)-5-Hydroperoxyeicosa-6,8,11,14-tetraenoic acid, (5S,6E,8Z,11Z,14Z)-5-Hydroperoxyicosa-6,8,11,14-tetraenoate	Regular
C00643	5htrp	5-Hydroxy-L-tryptophan	C11H12N2O3	0	220.2	cytosol,extracellular	Oxitriptan	Regular
C04188	5mdr1p	5-Methylthio-5-deoxy-D-ribose 1-phosphate	C6H11O7PS	-2	258.2	cytosol	S-Methyl-5-thio-D-ribose 1-phosphate, S-Methyl-5-thio-alpha-D-ribose 1-phosphate, S-Methyl-5-thio-5-deoxy-D-ribose 1-phosphate	Regular
C04582	5mdru1p	5-Methylthio-5-deoxy-D-ribulose 1-phosphate	C6H11O7PS	-2	258.2	cytosol	S-Methyl-5-thio-D-ribulose 1-phosphate	Regular
C01107	5pmev	(R)-5-Phosphomevalonate	C6H10O7P	-3	225.1	cytosol	(R)-5-Phosphomevaloonic acid, (R)-Mevalonic acid 5-phosphate	Regular
CC0004	5thf	pentaglutamyl folate (THF)	C39H45N11O18	-6	955.8	cytosol,mitochondria		Regular
C00345	6pgc	6-Phospho-D-gluconate	C6H10O10P	-3	273.1	cytosol		Regular
C01236	6pgl	6-phospho-D-glucono-1,5-lactone	C6H9O9P	-2	256.1	cytosol	D-Glucono-1,5-lactone 6-phosphate, 6-Phospho-D-glucono-1,5-lactone	Regular
C03684	6pthp	6-Pyruvoyl-5,6,7,8-tetrahydropterin	C9H11N5O3	0	237.2	cytosol	6-Pyruvoyltetrahydropterin, 6-(1,2-Dioxopropyl)-5,6,7,8-tetrahydropterin, 6-Pyruvoyl-5,6,7,8-tetrahydropterin	Regular
C17337	7a3o4chlstnt	7alpha-Hydroxy-3-oxo-4-cholestenoate	C27H41O4	-1	429.6	cytosol,mitochondria,extracellular		Regular
CC0005	7thf	heptaglutamyl folate (THF)	C49H57N13O24	-8	1212.1	cytosol,mitochondria		Regular
C00332	aacoa	Acetoacetyl-CoA	C25H36N7O18P3S	-4	847.6	cytosol,mitochondria	Acetoacetyl coenzyme A, 3-Acetoacetyl-CoA	Regular
C20658	ac_adprib	O-Acetyl-ADP-ribose	C17H23N5O15P2	-2	599.3	cytosol	2'-O-Acetyl-ADP-ribose, AADPR	Regular
C03820	acakg	2-Acetyl-1-alkyl-sn-glycerol	C5H9O4RC2H4	0	386.6	cytosol	1-Alkyl-2-acetyl-sn-glycerol, 1-O-Alkyl-2-acetyl-sn-glycerol	Regular
C01264	acakgp	2-Acetyl-1-alkyl-sn-glycero-3-phosphate	C5H8O7PRC2H4	-2	464.6	cytosol		Regular
C01239	acBgamam	N-Acetyl-beta-D-glucosaminylamine	C8H16N2O5	0	220.2	cytosol		Regular
C04540	acBgamamAsn	N4-(Acetyl-beta-D-glucosaminyl)asparagine	C12H21N3O8	0	335.3	cytosol	N4-(beta-N-Acetyl-D-glucosaminyl)-L-asparagine, 1-beta-Aspartyl-N-acetyl-D-glucosaminylamine	Regular
C00024	accoa	Acetyl-CoA	C23H34N7O17P3S	-4	805.5	cytosol,mitochondria	Acetyl coenzyme A	Regular
C04438	acg3pe	1-Acyl-sn-glycero-3-phosphoethanolamine;2-Acyl-sn-glycero-3-phosphoethanolamine	C6H13NO7PR	0	484.9	cytosol	1-Acyl-sn-glycero-3-phosphoethanolamine, L-2-Lysophosphatidylethanolamine	Regular
C18125	acg3ps	1-Acyl-sn-glycero-3-phosphoserine	C7H12NO9PR	-1	527.9	cytosol,extracellular		Regular
C04501	acgam1p	N-Acetyl-D-glucosamine 1-phosphate	C8H14NO9P	-2	299.2	cytosol	N-Acetyl-alpha-D-glucosamine 1-phosphate	Regular
C00357	acgam6p	N-Acetyl-D-glucosamine 6-phosphate	C8H14NO9P	-2	299.2	cytosol		Regular
C01288	acgpail	N-Acetyl-D-glucosaminylphosphatidylinositol	C17H29NO14PFULLRCO2FULLR2CO2	-1	1076	cytosol	6-(N-Acetyl-alpha-D-glucosaminyl)-1-phosphatidyl-1D-myo-inositol	Regular
C01996	ach	Acetylcholine	C7H16NO2	1	146.2	cytosol,extracellular	O-Acetylcholine	Regular
C02571	acrn	O-Acetylcarnitine	C9H17NO4	0	203.2	cytosol,mitochondria	O-Acetyl-L-carnitine	Regular
C03372	adhap	1-Acyl-glycerone 3-phosphate	C4H4O7PR	-2	437.8	cytosol	Acylglycerone phosphate, Dihydroxyacetone phosphate acyl ester	Regular
C00008	adp	ADP	C10H12N5O10P2	-3	424.2	cytosol,mitochondria	Adenosine 5'-diphosphate	Regular
C05686	adsel	Adenylylselenate	C10H12N5O10PSe	-2	472.2	cytosol	Adenosine-5'-phosphoselenate	Regular
C04895	ahdt	2-Amino-4-hydroxy-6-(erythro-1,2,3-trihydroxypropyl)dihydropteridine triphosphate	C9H12N5O13P3	-4	491.1	cytosol	7,8-Dihydroneopterin 3'-triphosphate, 2-Amino-4-hydroxy-6-(erythro-1,2,3-trihydroxypropyl)dihydropteridine triphosphate, 6-(L-erythro-1,2-Dihydroxypropyl 3-triphosphate)-7,8-dihydropterin, 6-[(1S,2R)-1,2-Dihydroxy-3-triphosphooxypropyl]-7,8-dihydropterin	Regular
C03373	air	5-amino-1-(5-phospho-D-ribosyl)imidazole	C8H12N3O7P	-2	293.2	cytosol	Aminoimidazole ribotide, AIR, 1-(5'-Phosphoribosyl)-5-aminoimidazole, 5'-Phosphoribosyl-5-aminoimidazole, 1-(5-Phospho-D-ribosyl)-5-aminoimidazole	Regular
C04317	ak2lgchol	1-Alkyl-2-lyso-sn-glycero-3-phosphocholine	C8H19NO6PRC2H4	0	509.7	cytosol,extracellular	1-Organyl-2-lyso-sn-glycero-3-phosphocholine, 1-Radyl-2-lyso-sn-glycero-3-phosphocholine, 1-Alkyl-sn-glycero-3-phosphocholine	Regular
C03201	akac2g	1-alkyl 2-acylglycerol	C4H6O4RRC2H4	0	614.4	cytosol	1-Alkyl-2-acylglycerol, 2-Acyl-1-alkyl-sn-glycerol	Regular
C05212	akac2gchol	1-alkyl 2-acylglycerol 3-phosphocholine	C9H18NO7PRRC2H4	0	779.5	cytosol	1-Radyl-2-acyl-sn-glycero-3-phosphocholine, 1-Organyl-2-acyl-sn-glycero-3-phosphocholine, 2-Acyl-1-alkyl-sn-glycero-3-phosphocholine	Regular
C05977	akac2gp	2-Acyl-1-alkyl-sn-glycero-3-phosphate	C4H5O7PRRC2H4	-2	692.3	cytosol		Regular
C04475	akac2gpe	1-alkyl 2-acylglycerol 3-phosphoethanolamine	C6H12O7NPRRC2H4	0	737.4	cytosol	1-Alkyl-2-acylglycerophosphoethanolamine, 1-Radyl-2-acyl-sn-glycero-3-phosphoethanolamine, 1-Organyl-2-acyl-sn-glycero-3-phosphoethanolamine, O-1-Alkyl-2-acyl-sn-glycero-3-phosphoethanolamine, 2-Acyl-1-alkyl-sn-glycero-3-phosphoethanolamine	Regular
C03715	akdhap	Alkyl-glycerone 3-phosphate	C3H4O6PRC2H4	-2	420.5	cytosol	O-Alkylglycerone phosphate, Dihydroxyacetone phosphate alkyl ether	Regular
C00940	akgm	alpha-Ketoglutaramate	C5H6NO4	-1	144.1	cytosol,extracellular	2-Oxoglutaramate, 2-Oxoglutaramic acid, 2-Ketoglutaramate	Regular
C03968	akgp	1-Alkyl-sn-glycerol 3-phosphate	C3H6O6PRC2H4	-2	422.5	cytosol	1-Alkyl-sn-glycero-3-phosphate, 1-O-Alkyl-sn-glycerol 3-phosphate	Regular
C00099	ala-B	beta-Alanine	C3H7NO2	0	89.1	cytosol,mitochondria,extracellular	3-Aminopropionic acid, 3-Aminopropanoate	Regular
C00886	alatrna	L-Alanyl-tRNA(Ala)	C3H7NO2R	1	NA	cytosol,mitochondria	L-Alanyl-tRNA	Regular
C04635	alken2gpe	1-Alkenylglycerophosphoethanolamine	C5H13NO6PRC2H2	0	465.6	cytosol	1-(1-Alkenyl)-sn-glycero-3-phosphoethanolamine	Regular
C03454	alkenac2g	1-Alkenyl-2-acylglycerol	C4H6O4RRC2H2	0	612.4	cytosol		Regular
C15647	alkenac2gp	2-Acyl-1-(1-alkenyl)-sn-glycero-3-phosphate	C4H5O7PRRC2H2	-2	690.3	cytosol		Regular
C04756	alkenac2gpe	1-alkenyl 2-acylglycerol 3-phosphoethanolamine plasmalogen	C6H12NO7PRRC2H2	0	735.4	cytosol	O-1-Alk-1-enyl-2-acyl-sn-glycero-3-phosphoethanolamine, Phosphatidalethanolamine, Plasmenylethanolamine, Ethanolamineplasmalogen, 2-Acyl-1-(1-alkenyl)-sn-glycero-3-phosphoethanolamine, 1-Alkenyl-2-acylglycerophosphoethanolamine	Regular
C15645	alkenglyc	1-(1-Alkenyl)-sn-glycerol	C3H7O3RC2H2	0	342.6	cytosol		Regular
C00339	alkylR1oh	hydroxy alkyl chain	C2H5OFULLR	0	270.5	cytosol	Long-chain alcohol	Regular
C00681	alpa_pl	Lysophosphatidic acid (phospholipids)	C3H6O5PFULLRCO2	-2	439.9	cytosol	1-Acyl-sn-glycerol 3-phosphate, 2-Lysophosphatidate, Lysophosphatidate, Lysophosphatidic acid	Regular
CC0081	alpa_tag	Lysophosphatidic acid (TAG)	C3H6O5PFULLR4CO2	-2	424.6	cytosol		Regular
C01242	alpro	S-Aminomethyldihydrolipoylprotein	CH6NS2X	1	NA	mitochondria	[Protein]-S8-aminomethyldihydrolipoyllysine, H-Protein-S-aminomethyldihydrolipoyllysine	Regular
C03824	am6sa	2-Aminomuconate 6-semialdehyde	C6H7NO3	0	141.1	cytosol	2-Aminomuconate semialdehyde	Regular
C02220	amuco	2-Aminomuconate	C6H6NO4	-1	156.1	cytosol	2-Aminomuconic acid, o-Aminomuconate	Regular
C00523	andrstrn	Androsterone	C19H30O2	0	290.4	cytosol,extracellular	3alpha-Hydroxy-5alpha-androstan-17-one	Regular
C11135	andrstrnglc	androsterone glucuronide	C25H38O8	0	466.6	cytosol,extracellular	Androsterone 3-glucuronide	Regular
C02248	apocytc	Apo cytochrome C	C8H12N4O4S2R4	0	NA	mitochondria	Apocytochrome c	Regular
CC0075	apohemeprotein	Apohemeprotein	X	0	NA	cytosol		Regular
CC0136	apoISclustprot	apo iron-sulfur cluster protein	X	0	NA	mitochondria		Regular
C05714	aprop	alpha-Aminopropiononitrile	C3H7N2	1	71.1	cytosol		Regular
C02714	aprut	N-Acetylputrescine	C6H15N2O	1	131.2	cytosol		Regular
C00224	aps	Adenosine 5'-phosphosulfate	C10H12N5O10PS	-2	425.3	cytosol	Adenylyl sulfate, APS, 5'-Adenylyl sulfate	Regular
C00219	arachd	arachidonic acid	C20H31O2	-1	303.5	cytosol,extracellular	Arachidonate, (5Z,8Z,11Z,14Z)-Icosatetraenoic acid, cis-5,8,11,14-Eicosatetraenoic acid	Regular
C02249	arachdcoa	C20:4-CoA	C41H62N7O17P3S	-4	1050	cytosol,mitochondria	Arachidonyl-CoA, Arachidonoyl-CoA, (5Z,8Z,11Z,14Z)-Icosatetraenoyl-CoA	Regular
CC0106	arachdcrn	C20:4 carnitine	C27H45NO4	0	447.7	cytosol,mitochondria		Regular
C02163	argtrna	L-Arginyl-tRNA(Arg)	C6H15N4O2R	2	NA	cytosol,mitochondria	L-Arginyl-tRNA	Regular
CC0163	ascr1	Ascaroside 1	C13H23O6	-1	275.3	cytosol,extracellular		Regular
CC0162	ascr10	Ascaroside 10	C15H27O6	-1	303.4	cytosol,extracellular		Regular
CC0170	ascr10coa	ascaryl (ascr10) coa	C36H58N7O21P3S	-4	1049.9	cytosol		Regular
CC0181	ascr18	Ascaroside 18	C17H31O6	-1	331.4	cytosol,extracellular		Regular
CC0177	ascr18coa	ascaryl (ascr18) coa	C38H62N7O21P3S	-4	1077.9	cytosol		Regular
CC0173	ascr1coa	ascaryl (ascr1) coa	C34H54N7O21P3S	-4	1021.8	cytosol		Regular
CC0159	ascr2	Ascaroside 2	C12H22O5	0	246.3	cytosol,extracellular		Regular
CC0160	ascr3	Ascaroside 3	C15H25O6	-1	301.4	cytosol,extracellular		Regular
CC0168	ascr3coa	ascaryl (ascr3) coa	C36H56N7O21P3S	-4	1047.9	cytosol		Regular
CC0161	ascr5	Ascaroside 5	C9H15O6	-1	219.2	cytosol,extracellular		Regular
CC0167	ascr5coa	ascaryl (ascr5) coa	C30H46N7O21P3S	-4	965.7	cytosol		Regular
CC0174	ascr7	Ascaroside 7	C13H21O6	-1	273.3	cytosol,extracellular		Regular
CC0169	ascr7coa	ascaryl (ascr7) coa	C34H52N7O21P3S	-4	1019.8	cytosol		Regular
C03402	asntrna	L-Asparaginyl-tRNA(Asn)	C4H8N2O3R	1	NA	cytosol,mitochondria	Asn-tRNA(Asn), Asparaginyl-tRNA(Asn)	Regular
C03021	Asn-X-Ser/Thr	protein-linked asparagine residue (N-glycosylation site)	XH	0	132.1	cytosol	Protein asparagine, Protein L-asparagine	Regular
C02984	asptrna	L-Aspartyl-tRNA(Asp)	C4H6NO4R	0	NA	cytosol,mitochondria		Regular
C00877	b2coa	Crotonoyl-CoA	C25H36N7O17P3S	-4	831.6	mitochondria	Crotonyl-CoA, 2-Butenoyl-CoA, trans-But-2-enoyl-CoA, But-2-enoyl-CoA, (E)-But-2-enoyl-CoA	Regular
C00576	betald	Betaine aldehyde	C5H12NO	1	102.2	mitochondria		Regular
CC0134	Biomass	Body Biomass	X	0	NA	cytosol		Regular
CC0156	biomass_minor	Minor components of biomass	X	0	NA	cytosol		Regular
C00136	btcoa	Butanoyl-CoA	C25H38N7O17P3S	-4	833.6	mitochondria	Butyryl-CoA	Regular
C00575	camp	cAMP	C10H11N5O6P	-1	328.2	cytosol,extracellular	3',5'-Cyclic AMP, Cyclic adenylic acid, Cyclic AMP, Adenosine 3',5'-phosphate, Adenosine 3',5'-cyclic phosphate	Regular
C00169	cbp	Carbamoyl phosphate	CH2NO5P	-2	139	cytosol		Regular
C00112	cdp	CDP	C9H12N3O11P2	-3	400.2	cytosol	Cytidine 5'-diphosphate, Cytidine diphosphate	Regular
C17327	cdpascl	CDP-ascarylose	C15H23N3O14P2	-2	531.3	cytosol		Regular
C00307	cdpchol	CDPcholine	C14H25N4O11P2	-1	487.3	cytosol	CDP-choline, Cytidine 5'-diphosphocholine, Citicoline	Regular
C00269	cdpdag	CDP diacylglycerol	C12H17N3O11P2FULLRCO2FULLR2CO2	-2	1014.9	cytosol,mitochondria	CDP-diacylglycerol, CDP-1,2-diacylglycerol, 1,2-Diacyl-sn-glycero-3-cytidine-5'-diphosphate	Regular
C00570	cdpea	CDPethanolamine	C11H19N4O11P2	-1	445.2	cytosol	CDP-ethanolamine, Cytidine diphosphate ethanolamine	Regular
C00461	chitin	Chitin (monomer)	C8H13NO5	0	203.2	cytosol	Chitin, beta-1,4-Poly-N-acetyl-D-glucosamine, [1,4-(N-Acetyl-beta-D-glucosaminyl)]n, [1,4-(N-Acetyl-beta-D-glucosaminyl)]n+1	Regular
C04537	chito2pdol	N,N'-Diacetylchitobiosyldiphosphodolichol	C126H206N2O17P2	-2	2083	cytosol	Chitobiosyldiphosphodolichol	Regular
C00695	cholate	Cholate	C24H39O5	-1	407.6	cytosol,extracellular	Cholic acid, 3alpha,7alpha,12alpha-Trihydroxy-5beta-cholanate, 3alpha,7alpha,12alpha-Trihydroxy-5beta-cholanic acid	Regular
C01794	cholcoa	Choloyl-CoA	C45H70N7O20P3S	-4	1154.1	cytosol	3alpha,7alpha,12alpha-Trihydroxy-5beta-cholanoyl-CoA, 3alpha,7alpha,12alpha-Trihydroxy-5beta-cholan-24-one-CoA	Regular
C05460	cholcoads	3alpha,7alpha,12alpha-Trihydroxy-5beta-cholest-24-enoyl-CoA	C48H74N7O20P3S	-4	1194.1	cytosol	3alpha,7alpha,12alpha-Trihydroxy-5beta-cholest-24-enoyl-CoA	Regular
C05467	cholcoaone	3alpha,7alpha,12alpha-Trihydroxy-5beta-24-oxocholestanoyl-CoA	C48H74N7O21P3S	-4	1210.1	cytosol	3alpha,7alpha,12alpha-Trihydroxy-5beta-24-oxocholestanoyl-CoA, 3alpha,7alpha,12alpha-Trihydroxy-24-oxo-5beta-cholestanoyl-CoA	Regular
C15613	cholcoar	3alpha,7alpha,12alpha-Trihydroxy-5beta-cholestanoyl-CoA	C48H76N7O20P3S	-4	1196.1	cytosol	(25R)-3alpha,7alpha,12alpha-Trihydroxy-5beta-cholestan-26-oyl-CoA	Regular
C17343	cholcoas	3alpha,7alpha,12alpha-Trihydroxy-5beta-cholestanoyl-CoA(S)	C48H76N7O20P3S	-4	1196.1	cytosol	(25S)-3alpha,7alpha,12alpha-Trihydroxy-5beta-cholestan-26-oyl-CoA	Regular
C05640	cinnavalininate	Cinnavalininate	C14H6N2O6	-2	298.2	cytosol	Cinnabarinic acid	Regular
C00698	cl	Chloride	Cl	-1	35.5	cytosol,extracellular	Cl-, Chloride ion	Regular
C05980	clpn	Cardiolipin	C9H16O9P2FULLRCO2FULLR2CO2FULLRCO2FULLR2CO2	-2	1477.4	cytosol	Diphosphatidylglycerol, 1',3'-Bis(1,2-diacyl-sn-glycero-3-phospho)-sn-glycerol	Regular
CC0063	clpn_BAC	Cardiolipin (bacteria)	C13H16O17P2R4	-2	1380.5	cytosol,extracellular		Regular
C00055	cmp	CMP	C9H12N3O8P	-2	321.2	cytosol,mitochondria	Cytidine-5'-monophosphate, Cytidylic acid	Regular
C04409	cmusa	2-Amino-3-carboxymuconate semialdehyde	C7H6NO5	-1	184.1	cytosol	2-Amino-3-(3-oxoprop-1-enyl)-but-2-enedioate, 2-Amino-3-(3-oxoprop-1-en-1-yl)but-2-enedioate	Regular
C00010	coa	Coenzyme A	C21H32N7O16P3S	-4	763.5	cytosol,mitochondria	CoA, CoA-SH	Regular
CC0151	collg	Collagen	X	0	308.8	cytosol		Regular
C18239	cpmp	Cyclic pyranopterin monophosphate	C10H11N5O7P	-1	344.2	cytosol	Precursor Z, Cyclic pyranopterin phosphate, cPMP	Regular
CC0205	crm_ce	ceramide	C19H38NO2FULLRCO	0	583.3	cytosol		Regular
CC0202	crmp_ce	Ceramide 1-phosphate	C19H37NO5PFULLRCO	-2	661.3	cytosol,extracellular		Regular
C00063	ctp	CTP	C9H12N3O14P3	-4	479.1	cytosol	Cytidine 5'-triphosphate, Cytidine triphosphate	Regular
C02291	cyst-L	L-Cystathionine	C7H14N2O4S	0	222.3	cytosol		Regular
C03125	cystrna	L-Cysteinyl-tRNA(Cys)	C3H7NO2SR	1	NA	cytosol,mitochondria		Regular
C00206	dadp	dADP	C10H12N5O9P2	-3	408.2	cytosol,mitochondria	2'-Deoxyadenosine 5'-diphosphate	Regular
C00641	dag_pl	diacylglycerol (phospholipids)	C3H6OFULLRCO2FULLR2CO2	0	631.7	cytosol	1,2-Diacyl-sn-glycerol, 1,2-Diacylglycerol, L-1,2-Diacylglycerol	Regular
CC0082	dag_tag	diacylglycerol (TAG)	C3H6OFULLR4CO2FULLR5CO2	0	601.2	cytosol		Regular
C00360	damp	dAMP	C10H12N5O6P	-2	329.2	cytosol	2'-Deoxyadenosine 5'-phosphate, 2'-Deoxyadenosine 5'-monophosphate, Deoxyadenylic acid, Deoxyadenosine monophosphate	Regular
C00131	datp	dATP	C10H12N5O12P3	-4	487.1	cytosol,mitochondria	2'-Deoxyadenosine 5'-triphosphate, Deoxyadenosine 5'-triphosphate, Deoxyadenosine triphosphate	Regular
C05275	dc2coa	trans-Dec-2-enoyl-CoA	C31H48N7O17P3S	-4	915.7	cytosol,mitochondria	(2E)-Decenoyl-CoA	Regular
C05274	dcacoa	Decanoyl-CoA (n-C10:0CoA)	C31H50N7O17P3S	-4	917.8	cytosol,mitochondria	Decanoyl-CoA	Regular
C03794	dcamp	N6-(1,2-Dicarboxyethyl)-AMP	C14H14N5O11P	-4	459.3	cytosol	N6-(1,2-Dicarboxyethyl)-AMP, N6-(1,2-Dicarboxyethyl)AMP, Adenylosuccinate, Adenylosuccinic acid	Regular
C00705	dcdp	dCDP	C9H12N3O10P2	-3	384.2	cytosol,mitochondria	2'-Deoxycytidine diphosphate, 2'-Deoxycytidine 5'-diphosphate	Regular
C00458	dctp	dCTP	C9H12N3O13P3	-4	463.1	cytosol,mitochondria	Deoxycytidine 5'-triphosphate, Deoxycytidine triphosphate, 2'-Deoxycytidine 5'-triphosphate	Regular
C03221	dd2coa	trans-Dodec-2-enoyl-CoA	C33H52N7O17P3S	-4	943.8	cytosol,mitochondria	2-trans-Dodecenoyl-CoA, (2E)-Dodec-2-enoyl-CoA, (2E)-Dodecenoyl-CoA	Regular
C01832	ddcacoa	Dodecanoyl-CoA (n-C12:0CoA)	C33H54N7O17P3S	-4	945.8	cytosol,mitochondria	Lauroyl-CoA, Lauroyl coenzyme A, Dodecanoyl-CoA	Regular
CC0062	ddcrn	dodecanoyl carnitine	C19H37NO4	0	343.5	cytosol,mitochondria		Regular
CC0015	dedol	Dehydrodolichol, n=18	C110H178O1	0	1516.6	cytosol		Regular
C05859	dedoldp	Dehydrodolichol diphosphate, n=18	C110H177O7P2	-3	1673.5	cytosol	Dehydrodolichol diphosphate, Dehydrodolichyl diphosphate, ditrans,polycis-Polyprenyl diphosphate	Regular
CC0014	dedolp	Dehydrodolichol phosphate, n=18	C110H177O4P1	-2	1594.6	cytosol		Regular
C00361	dgdp	dGDP	C10H12N5O10P2	-3	424.2	cytosol,mitochondria	2'-Deoxyguanosine 5'-diphosphate	Regular
C00362	dgmp	dGMP	C10H12N5O7P	-2	345.2	cytosol	2'-Deoxyguanosine 5'-monophosphate, 2'-Deoxyguanosine 5'-phosphate, Deoxyguanylic acid, Deoxyguanosine monophosphate	Regular
C00286	dgtp	dGTP	C10H12N5O13P3	-4	503.1	cytosol,mitochondria	2'-Deoxyguanosine 5'-triphosphate, Deoxyguanosine 5'-triphosphate, Deoxyguanosine triphosphate	Regular
C00184	dha	Dihydroxyacetone	C3H6O3	0	90.1	cytosol	Glycerone, 1,3-Dihydroxyacetone, 1,3-Dihydroxy-2-propanone, 1,3-Dihydroxypropan-2-one	Regular
CC0204	dhcrm_ce	dihydroceramide	C19H40NO2FULLRCO	0	585.3	cytosol		Regular
C14774	dhet	11,12-DHET	C20H33O4	-1	337.5	cytosol	(5Z,8Z,14Z)-11,12-Dihydroxyeicosa-5,8,14-trienoic acid, (5Z,8Z,14Z)-11,12-Dihydroxyicosa-5,8,14-trienoic acid	Regular
C00415	dhf	7,8-Dihydrofolate	C19H19N7O6	-2	441.4	cytosol,mitochondria	Dihydrofolate, Dihydrofolic acid, 7,8-Dihydrofolate, 7,8-Dihydrofolic acid, 7,8-Dihydropteroylglutamate	Regular
C02972	dhlpro	Dihydrolipolprotein	H2S2X	0	NA	mitochondria	Dihydrolipoylprotein, [H Protein]-dihydrolipoyllysine	Regular
C04874	dhnpt	Dihydroneopterin	C9H13N5O4	0	255.2	cytosol,mitochondria	2-Amino-4-hydroxy-6-(D-erythro-1,2,3-trihydroxypropyl)-7,8-dihydropteridine, 7,8-Dihydroneopterin	Regular
C00337	dhor-S	(S)-Dihydroorotate	C5H5N2O4	-1	157.1	cytosol	(S)-4,5-Dihydroorotate, L-Dihydroorotate, L-Dihydroorotic acid, Dihydro-L-orotic acid	Regular
C15650	dkmpp	2,3-diketo-5-methylthio-1-phosphopentane	C6H9O6PS	-2	240.2	cytosol	2,3-Diketo-5-methylthiopentyl-1-phosphate, 5-(Methylthio)-2,3-dioxopentyl phosphate	Regular
C03595	dlnlcgcoa	dihomo-gamma-linolenyl coenzyme A	C41H64N7O17P3S	-4	1052	cytosol,mitochondria	8,11,14-Eicosatrienoyl-CoA, 8,11,14-Icosatrienoyl-CoA, (8Z,11Z,14Z)-Icosatrienoyl-CoA	Regular
CC0103	dlnlcgcrn	dihomo-gamma-linolenyl carnitine	C27H47NO4	0	449.7	cytosol,mitochondria		Regular
C00235	dmpp	Dimethylallyl diphosphate	C5H9O7P2	-3	243.1	cytosol	2-Isopentenyl diphosphate, delta2-Isopentenyl diphosphate, Dimethylallyl pyrophosphate, DMAPP, Monoprenyl diphosphate, Prenyl diphosphate	Regular
CC0121	DNA	DNA (biomass)	X	0	307.9	cytosol		Regular
CC0053	dna_BAC	DNA component of bacterial diet	X	0	307.9	cytosol,extracellular		Regular
C00857	dnad	Deamino-NAD+	C21H24N6O15P2	-2	662.4	cytosol	Deamido-NAD+, Deamido-NAD	Regular
C00621	doldp	Dolichol diphosphate	C110H179O7P2	-3	1675.6	cytosol	Dolichyl diphosphate	Regular
C01246	dolglcp	Dolichyl beta-D-glucosyl phosphate	C116H190O9P	-1	1759.7	cytosol		Regular
C00381	dolichol	Dolichol	C110H180O	0	1518.6	cytosol		Regular
C03862	dolmanp	Dolichyl phosphate D-mannose	C116H190O9P	-1	1759.7	cytosol	Dolichyl D-mannosyl phosphate	Regular
C00110	dolp	Dolichol phosphate	C110H179O4P	-2	1596.6	cytosol	Dolichyl phosphate	Regular
C03758	dopa	Dopamine	C8H12NO2	1	154.2	cytosol,extracellular	4-(2-Aminoethyl)-1,2-benzenediol, 4-(2-Aminoethyl)benzene-1,2-diol, 3,4-Dihydroxyphenethylamine, 2-(3,4-Dihydroxyphenyl)ethylamine	Regular
C00822	dopaqn	Dopaquinone	C9H9NO4	0	195.2	cytosol		Regular
C00882	dpcoa	Dephospho-CoA	C21H33N7O13P2S	-2	685.5	mitochondria	Dephosphocoenzyme A, 3'-Dephospho-CoA	Regular
C00363	dtdp	dTDP	C10H13N2O11P2	-3	399.2	cytosol,mitochondria	Deoxythymidine 5'-diphosphate	Regular
C00364	dtmp	dTMP	C10H13N2O8P	-2	320.2	cytosol	Thymidine 5'-phosphate, Deoxythymidine 5'-phosphate, Thymidylic acid, 5'-Thymidylic acid, Thymidine monophosphate, Deoxythymidylic acid, Thymidylate	Regular
C01346	dudp	dUDP	C9H11N2O11P2	-3	385.1	cytosol,mitochondria	2'-Deoxyuridine 5'-diphosphate	Regular
C00365	dump	dUMP	C9H11N2O8P	-2	306.2	cytosol	Deoxyuridylic acid, Deoxyuridine monophosphate, Deoxyuridine 5'-phosphate, 2'-Deoxyuridine 5'-phosphate	Regular
C00460	dutp	dUTP	C9H11N2O14P3	-4	464.1	cytosol,mitochondria	2'-Deoxyuridine 5'-triphosphate	Regular
CC0046	dxtrn1	Limited dextrin 1	C6H10O5	0	162.1	cytosol		Regular
CC0047	dxtrn2	Limited dextrin 2	C6H10O5	0	162.1	cytosol		Regular
CC0048	dxtrn3	Limited dextrin 3	C6H10O5	0	162.1	cytosol		Regular
C05947	e4hglu	L-erythro-4-Hydroxyglutamate	C5H8NO5	-1	162.1	cytosol,mitochondria		Regular
C00279	e4p	D-Erythrose 4-phosphate	C4H7O7P	-2	198.1	cytosol,mitochondria		Regular
C14770	eet	11,12-EET	C20H31O3	-1	319.5	cytosol	(5Z,8Z,14Z)-11,12-Epoxyeicosa-5,8,14-trienoic acid, (5Z,8Z,14Z)-11,12-Epoxyicosa-5,8,14-trienoic acid	Regular
C16164	eicostetcoa	eicosatetranoyl coenzyme A	C41H62N7O17P3S	-4	1050	cytosol,mitochondria	(8Z,11Z,14Z,17Z)-Icosatetraenoyl-CoA	Regular
CC0105	eicostetcrn	Eicosatetranoyl carnitine	C27H45NO4	0	447.7	cytosol,mitochondria		Regular
C02763	enphpyr	enol-Phenylpyruvate	C9H7O3	-1	163.2	cytosol,extracellular	2-Hydroxy-3-phenylpropenoate, enol-Phenylpyruvic acid, enol-alpha-Ketohydrocinnamic acid	Regular
C04253	etfox	Electron transfer flavoprotein oxidized	R	0	NA	mitochondria	Electron-transferring flavoprotein, Electron-transfer flavoprotein	Regular
C04570	etfrd	Electron transfer flavoprotein reduced	RH2	0	NA	mitochondria	Reduced electron-transferring flavoprotein, Reduced electron-transfer flavoprotein	Regular
C17937	eumelanin	Eumelanin	C8H3NO3	0	161.1	cytosol		Regular
C00085	f6p	D-Fructose 6-phosphate	C6H11O9P	-2	258.1	cytosol	D-Fructose 6-phosphoric acid, Neuberg ester	Regular
CC0097	fa11c3coa	cis-3,4-methylenedecanoyl coa	C32H50N7O17P3S	-4	929.8	cytosol,mitochondria		Regular
CC0110	fa11c3crn	cis-3,4-methylenedecanoyl coa	C18H33NO4	0	327.5	cytosol,mitochondria		Regular
CC0069	fa13p0iso	Fatty acid (C13:iso)	C13H25O2	-1	213.3	cytosol		Regular
CC0089	fa14p2n6coa	Intermediary fatty acid C14:2	C35H54N7O17P3S	-4	969.8	cytosol,mitochondria		Regular
CC0070	fa15p0iso	Fatty acid (C15:iso)	C15H29O2	-1	241.4	cytosol		Regular
CC0094	fa15p0isocoa	Fatty acyl (C15:iso) coa	C36H60N7O17P3S	-4	987.9	cytosol,mitochondria		Regular
CC0113	fa15p0isocrn	Fatty acyl (C15:iso) carnitine	C22H43NO4	0	385.6	cytosol,mitochondria		Regular
CC0077	fa16p1n7	Palmitoleic acid	C16H29O2	-1	253.4	cytosol		Regular
CC0067	fa16p1n7coa	Palmitoleyl-coA	C37H60N7O17P3S	-4	999.9	cytosol,mitochondria		Regular
CC0109	fa16p1n7crn	Palmitoleyl carnitine	C23H43NO4	0	397.6	cytosol,mitochondria		Regular
CC0090	fa16p3n6coa	Intermediary fatty acid C16:3	C37H56N7O17P3S	-4	995.9	cytosol,mitochondria		Regular
CC0092	fa16p4n3coa	Intermediary fatty acid C16:4	C37H54N7O17P3S	-4	993.9	cytosol,mitochondria		Regular
CC0078	fa17c9	cis-9,10-methylenehexadecanoic acid	C17H31O2	-1	267.4	cytosol		Regular
CC0098	fa17c9coa	cis-9,10-methylenehexadecanoyl coa	C38H62N7O17P3S	-4	1013.9	cytosol,mitochondria		Regular
CC0111	fa17c9crn	cis-9,10-methylenehexadecanoyl carnitine	C24H45NO4	0	411.6	cytosol,mitochondria		Regular
CC0071	fa17p0iso	Fatty acid (C17:iso)	C17H33O2	-1	269.4	cytosol		Regular
CC0095	fa17p0isocoa	Fatty acyl (C17:iso) coa	C38H64N7O17P3S	-4	1015.9	cytosol,mitochondria		Regular
CC0114	fa17p0isocrn	Fatty acyl (C17:iso) carnitine	C24H47NO4	0	413.6	cytosol,mitochondria		Regular
CC0079	fa19c11	cis-11,12-methyleneoctadecanoic acid	C19H35O2	-1	295.5	cytosol		Regular
CC0099	fa19c11coa	cis-11,12-methyleneoctadecanoyl coa	C40H66N7O17P3S	-4	1042	cytosol,mitochondria		Regular
CC0112	fa19c11crn	cis-11,12-methyleneoctadecanoyl carnitine	C26H49NO4	0	439.7	cytosol,mitochondria		Regular
CC0165	fa28p0coa	octacosanoyl-CoA	C49H86N7O17P3S	-4	1170.2	cytosol		Regular
CC0091	fa8p1n3coa	Intermediary fatty acid C8:1	C29H44N7O17P3S	-4	887.7	cytosol,mitochondria		Regular
CC0093	fa8p1n3crn	Fatty acyl C8:1 carnitine	C15H27NO4	0	285.4	cytosol,mitochondria		Regular
CC0096	fa9p0isocoa	Fatty acyl (C9:iso) coa	C30H48N7O17P3S	-4	903.7	cytosol,mitochondria		Regular
CC0115	fa9p0isocrn	Fatty acyl (C9:iso) carnitine	C16H31NO4	0	301.4	cytosol,mitochondria		Regular
C01352	fadh2	Flavin adenine dinucleotide reduced	C27H33N9O15P2	-2	785.6	mitochondria	FADH2	Regular
C00071	fattyald	Fatty aldehyde	RC2H3O	0	268.5	cytosol	Aldehyde, RCHO	Regular
C14819	fe3	Fe3+	Fe	3	55.8	cytosol,mitochondria,extracellular	Fe(III), Ferric ion, Iron(3+)	Regular
C04376	fgam	N2-Formyl-N1-(5-phospho-D-ribosyl)glycinamide	C8H13N2O9P	-2	312.2	cytosol	5'-Phosphoribosyl-N-formylglycinamide, N-Formyl-GAR, N-Formylglycinamide ribonucleotide	Regular
C00996	ficytb	Ferricytochrome b5	X	0	NA	cytosol		Regular
C00125	ficytC	Ferricytochrome c	C42H42FeN8O8S2R4	1	NA	mitochondria	Cytochrome c3+	Regular
CC0042	fm2masn	MMFuc	C40H67N2O29X	0	1171.1	cytosol		Regular
CC0036	fn2m2masn	N4-{N-Acetyl-beta-D-glucosaminyl-(1,2)-alpha-D-mannosyl-(1,3)-[N-acetyl-beta-D-glucosaminyl-(1,2)-alpha-D-mannosyl-(1,6)]-beta-D-mannosyl-(1,4)-N-acetyl-beta-D-glucosaminyl-(1,4)-[alpha-L-fucosyl-(1,6)]-N-acetyl-beta-D-glucosaminyl}asparagine	C56H93N4O39X	0	1577.4	cytosol		Regular
CC0041	fnm2masn	MGnFuc	C48H80N3O34X	0	1374.3	cytosol		Regular
C00999	focytb	Ferrocytochrome b5	XH	0	NA	cytosol		Regular
C00126	focytC	Ferrocytochrome C	C42H42FeN8O8S2R4	0	NA	mitochondria	Cytochrome c2+, Reduced cytochrome c	Regular
CC0217	forssman_ce	Forssman hapten	C54H94N3O28R	0	1476.1	cytosol		Regular
C04640	fpram	2-(Formamido)-N1-(5-phospho-D-ribosyl)acetamidine	C8H15N3O8P	-1	312.2	cytosol	2-(Formamido)-N1-(5'-phosphoribosyl)acetamidine, 1-(5'-Phosphoribosyl)-N-formylglycinamidine, 5'-Phosphoribosyl-N-formylglycinamidine, 5'-Phosphoribosylformylglycinamidine	Regular
C04734	fprica	5-Formamido-1-(5-phospho-D-ribosyl)imidazole-4-carboxamide	C10H13N4O9P	-2	364.2	cytosol	1-(5'-Phosphoribosyl)-5-formamido-4-imidazolecarboxamide, 5'-Phosphoribosyl-5-formamido-4-imidazolecarboxamide, 5-Formamido-1-(5-phosphoribosyl)imidazole-4-carboxamide, FAICAR	Regular
C00448	frdp	Farnesyl diphosphate	C15H25O7P2	-3	379.3	cytosol	trans,trans-Farnesyl diphosphate, Farnesyl pyrophosphate, 2-trans,6-trans-Farnesyl diphosphate, (2E,6E)-Farnesyl diphosphate	Regular
C02985	fuc1p-L	L-Fucose 1-phosphate	C6H11O8P	-2	242.1	cytosol	6-Deoxy-L-galactose 1-phosphate, beta-L-Fucose 1-phosphate	Regular
CC0030	g1m8masn	(alpha-D-Glucosyl)-(alpha-D-mannosyl)8-beta-D-mannosyl-diacetylchitobiosyl-L-asparagine (protein)	C76H127N2O60X	0	2159.9	cytosol		Regular
CC0025	g1m8mpdol	alpha-D-Glucosyl-(alpha-D-mannosyl)8-beta-D-mannosyl-diacetylchitobiosyldiphosphodolichol	C186H306N2O67P2	-2	3704.4	cytosol		Regular
C00103	g1p	D-Glucose 1-phosphate	C6H11O9P	-2	258.1	cytosol	alpha-D-Glucose 1-phosphate, Cori ester, D-Glucose alpha-1-phosphate	Regular
CC0029	g2m8masn	(alpha-D-Glucosyl)2-(alpha-D-mannosyl)8-beta-D-mannosyl-diacetylchitobiosyl-L-asparagine (protein)	C82H137N2O65X	0	2322	cytosol		Regular
CC0026	g2m8mpdol	(alpha-D-Glucosyl)2-(alpha-D-mannosyl)8-beta-D-mannosyl-diacetylchitobiosyldiphosphodolichol	C192H316N2O72P2	-2	3866.5	cytosol		Regular
CC0028	g3m8masn	(alpha-D-Glucosyl)3-(alpha-D-mannosyl)8-beta-D-mannosyl-diacetylchitobiosyl-L-asparagine (protein)	C88H147N2O70X	0	2484.2	cytosol		Regular
CC0027	g3m8mpdol	(alpha-D-Glucosyl)3-(alpha-D-mannosyl)8-beta-D-mannosyl-diacetylchitobiosyldiphosphodolichol	C198H326N2O77P2	-2	4028.6	cytosol		Regular
C00118	g3p	Glyceraldehyde 3-phosphate	C3H5O6P	-2	168	cytosol	D-Glyceraldehyde 3-phosphate, (2R)-2-Hydroxy-3-(phosphonooxy)-propanal	Regular
C01233	g3pe	sn-Glycero-3-phosphoethanolamine	C5H14NO6P	0	215.1	cytosol	Glycerophosphoethanolamine	Regular
C00668	g6p-A	alpha-D-Glucose 6-phosphate	C6H11O9P	-2	258.1	cytosol		Regular
C01172	g6p-B	beta-D-glucose 6-phosphate	C6H11O9P	-2	258.1	cytosol		Regular
C00446	gal1p	alpha-D-Galactose 1-phosphate	C6H11O9P	-2	258.1	cytosol	alpha-D-Galactopyranose 1-phosphate	Regular
CC0214	galgluside_ce	galactosyl glucosyl ceramide	C31H58NO12FULLRCO	0	907.6	cytosol,extracellular		Regular
CC0212	galside_ce	galactocerebroside	C25H48NO7FULLRCO	0	745.5	cytosol		Regular
C03838	gar	N1-(5-Phospho-D-ribosyl)glycinamide	C7H14N2O8P	-1	285.2	cytosol	5'-Phosphoribosylglycinamide, GAR, Glycinamide ribonucleotide	Regular
CC0216	gbside_ce	globoside	C45H81N2O22FULLRCO	0	1272.9	cytosol,extracellular		Regular
C01921	gchola	glycocholate	C26H43NO6	0	465.6	cytosol,extracellular	Glycocholic acid, 3alpha,7alpha,12alpha-Trihydroxy-5beta-cholan-24-oylglycine	Regular
C05711	gcynala	gamma-Glutamyl-beta-cyanoalanine	C9H12N3O5	-1	242.2	cytosol		Regular
C00035	gdp	GDP	C10H12N5O11P2	-3	440.2	cytosol,mitochondria	Guanosine 5'-diphosphate, Guanosine diphosphate	Regular
C01222	gdpddman	GDP-4-dehydro-6-deoxy-D-mannose	C16H21N5O15P2	-2	585.3	cytosol	GDP-4-dehydro-6-deoxy-D-talose, GDP-4-oxo-6-deoxy-D-mannose, GDP-4-dehydro-D-rhamnose, GDP-4-keto-6-deoxy-D-mannose, GDP-4-dehydro-alpha-D-rhamnose, GDP-4-dehydro-6-deoxy-alpha-D-mannose	Regular
C00325	gdpfuc	GDP-L-fucose	C16H23N5O15P2	-2	587.3	cytosol	GDP-beta-L-fucose	Regular
C00394	gdpg	GDP-D-glucose	C16H23N5O16P2	-2	603.3	cytosol	GDP-glucose, GDP-alpha-D-glucose	Regular
C00096	gdpmann	GDP-D-mannose	C16H23N5O16P2	-2	603.3	cytosol	GDP-mannose, GDP-alpha-D-mannose	Regular
C02670	glac	D-glucurono-6,3-lactone	C6H8O6	0	176.1	cytosol	D-Glucuronolactone, Glucurone, D-Glucurono-3,6-lactone, D-Glucurone	Regular
C00267	glc-D-A	alpha-D-Glucose	C6H12O6	0	180.2	cytosol		Regular
C00221	glc-D-B	beta-D-Glucose	C6H12O6	0	180.2	cytosol		Regular
C02282	glntrna	L-Glutaminyl-tRNA(Gln)	C5H10N2O3R	1	NA	cytosol,mitochondria	Glutaminyl-tRNA, Glutaminyl-tRNA(Gln), Gln-tRNA(Gln)	Regular
C03287	glu5p	L-Glutamate 5-phosphate	C5H8NO7P	-2	225.1	mitochondria	L-Glutamyl 5-phosphate	Regular
C01165	glu5sa	L-Glutamate 5-semialdehyde	C5H9NO3	0	131.1	mitochondria	L-Glutamate gamma-semialdehyde	Regular
C03740	gluala	5-L-Glutamyl-L-alanine	C8H13N2O5	-1	217.2	cytosol	(5-L-Glutamyl)-L-amino acid, L-gamma-Glutamyl-L-amino acid	Regular
C00669	glucys	gamma-L-Glutamyl-L-cysteine	C8H13N2O5S	-1	249.3	cytosol,extracellular	L-gamma-Glutamylcysteine, 5-L-Glutamyl-L-cysteine, gamma-Glutamylcysteine	Regular
CC0213	gluside_ce	glucocerebroside	C25H48NO7FULLRCO	0	745.5	cytosol,extracellular		Regular
C05844	glutaur	5-L-Glutamyl-taurine	C7H13N2O6S	-1	253.3	cytosol	5-Glutamyl-taurine, Glutaurine	Regular
C00527	glutcoa	Glutaryl-CoA	C26H37N7O19P3S	-5	876.6	mitochondria		Regular
C02987	glutrna	L-Glutamyl-tRNA(Glu)	C5H8NO4R	0	NA	cytosol,mitochondria		Regular
C06112	glutrna_gln	L-Glutamyl-tRNA(Gln)	C5H8NO4R	0	NA	mitochondria	Glu-tRNA(Gln), Glutamyl-tRNA(Gln)	Regular
C00048	glx	Glyoxylate	C2H1O3	-1	73	cytosol,mitochondria,extracellular	Glyoxalate, Glyoxylic acid	Regular
CC0132	Glycans	Glycan pool	X	0	342.6	cytosol		Regular
CC0065	glycogen_BAC	glycogen	C6H10O5	0	162.1	cytosol,extracellular		Regular
C00258	glyc-R	(R)-Glycerate	C3H5O4	-1	105.1	cytosol	D-Glycerate, Glycerate, Glyceric acid	Regular
C02412	glytrna	Glycyl-tRNA(Gly)	C2H5NO2R	1	NA	cytosol,mitochondria		Regular
C00144	gmp	GMP	C10H12N5O8P	-2	361.2	cytosol	Guanosine 5'-phosphate, Guanosine monophosphate, Guanosine 5'-monophosphate, Guanylic acid	Regular
C04248	gpail	D-glucosaminylphosphatidylinositol	C15H28NO13PFULLRCO2FULLR2CO2	0	1035	cytosol	6-(alpha-D-Glucosaminyl)-1-phosphatidyl-1D-myo-inositol	Regular
C00341	grdp	Geranyl diphosphate	C10H17O7P2	-3	311.2	cytosol		Regular
C00051	gthrd	Reduced glutathione	C10H16N3O6S	-1	306.3	cytosol,mitochondria,extracellular	Glutathione, 5-L-Glutamyl-L-cysteinylglycine, N-(N-gamma-L-Glutamyl-L-cysteinyl)glycine, gamma-L-Glutamyl-L-cysteinyl-glycine, GSH	Regular
C00044	gtp	GTP	C10H12N5O14P3	-4	519.1	cytosol,mitochondria	Guanosine 5'-triphosphate	Regular
C00800	guln	L-Gulonate	C6H11O7	-1	195.1	cytosol	L-Gulonic acid, Gulonate, Gulonic acid	Regular
C00080	h	H+	H	1	1	cytosol,mitochondria,extracellular	Hydron, Proton	Regular
CC0200	h_pumped	proton (pumped)	H	1	1	cytosol		Regular
C00001	h2o	H2O	H2O	0	18	cytosol,mitochondria,extracellular	Water	Regular
C00283	h2s	Hydrogen sulfide	H2S	0	34.1	cytosol,mitochondria	Hydrogen-sulfide, H2S, Sulfide	Regular
CC0139	hak2lgchol	1-hydroxyalkyl-2-lyso-sn-glycero-3-phosphocholine	C8H19NO6PRC2H4O	0	525.7	cytosol		Regular
C00155	hcys-L	L-Homocysteine	C4H9NO2S	0	135.2	cytosol	L-2-Amino-4-mercaptobutyric acid, Homocysteine	Regular
C05272	hdd2coa	trans-Hexadec-2-enoyl-CoA	C37H60N7O17P3S	-4	999.9	cytosol,mitochondria	trans-2-Hexadecenoyl-CoA, (2E)-Hexadecenoyl-CoA	Regular
C15670	hemea	heme A	C49H54FeN4O6	0	850.8	mitochondria		Regular
C15672	hemeo	heme O	C49H56FeN4O5	0	836.8	mitochondria		Regular
CC0074	hemeprotein	Hemeprotein	C34H30FeN4O4X	0	NA	cytosol		Regular
C02988	histrna	L-Histidyl-tRNA(His)	C6H9N3O2R	1	NA	cytosol,mitochondria		Regular
C03227	hLkynr	3-Hydroxy-L-kynurenine	C10H12N2O4	0	224.2	cytosol		Regular
C00356	hmgcoa	Hydroxymethylglutaryl-CoA	C27H39N7O20P3S	-5	906.6	cytosol,mitochondria	(S)-3-Hydroxy-3-methylglutaryl-CoA, Hydroxymethylglutaroyl coenzyme A, HMG-CoA, 3-Hydroxy-3-methylglutaryl-CoA	Regular
C14180	hmgth	hydroxymethylglutathione	C11H18N3O7S	-1	336.3	cytosol	S-(Hydroxymethyl)glutathione	Regular
C00168	hpyr	Hydroxypyruvate	C3H3O4	-1	103.1	cytosol,mitochondria	Hydroxypyruvic acid, 3-Hydroxypyruvate, 3-Hydroxypyruvic acid	Regular
C05271	hx2coa	trans-Hex-2-enoyl-CoA	C27H40N7O17P3S	-4	859.6	mitochondria	(2E)-Hexenoyl-CoA	Regular
C05270	hxcoa	Hexanoyl-CoA (n-C6:0CoA)	C27H42N7O17P3S	-4	861.6	cytosol,mitochondria,extracellular	Hexanoyl-CoA	Regular
C00519	hyptaur	Hypotaurine	C2H6NO2S	-1	108.1	cytosol	2-Aminoethanesulfinic acid	Regular
C00630	ibcoa	Isobutyryl-CoA	C25H38N7O17P3S	-4	833.6	mitochondria	2-Methylpropanoyl-CoA, 2-Methylpropionyl-CoA	Regular
C00637	id3acald	Indole-3-acetaldehyde	C10H9NO	0	159.2	cytosol,mitochondria	2-(Indol-3-yl)acetaldehyde, Indoleacetaldehyde	Regular
C00104	idp	IDP	C10H11N4O11P2	-3	425.2	cytosol	Inosine 5'-diphosphate, Inosine diphosphate	Regular
C03127	iletrna	L-Isoleucyl-tRNA(Ile)	C6H13NO2R	1	NA	cytosol,mitochondria		Regular
C05579	ind56qn	Indole-5,6-quinone	C8H5NO2	0	147.1	cytosol		Regular
C00129	ipdp	Isopentenyl diphosphate	C5H9O7P2	-3	243.1	cytosol	delta3-Isopentenyl diphosphate, delta3-Methyl-3-butenyl diphosphate	Regular
CC0137	ISclustprot	Iron-sulfur cluster protein	XFe2S2	6	NA	mitochondria		Regular
C02939	ivcoa	Isovaleryl-CoA	C26H40N7O17P3S	-4	847.6	cytosol,mitochondria	3-Methylbutanoyl-CoA	Regular
C00238	k	potassium	K	1	39.1	cytosol,extracellular	Potassium cation, K+, Potassium(1+), Potassium ion	Regular
C01717	kynate	4-Hydroxy-2-quinolinecarboxylic acid	C10H6NO3	-1	188.2	cytosol,extracellular	Kynurenic acid, Kynurenate	Regular
C00956	L2aadp	L-2-Aminoadipate	C6H10NO4	-1	160.1	cytosol,mitochondria,extracellular	L-alpha-Aminoadipate, L-alpha-Aminoadipic acid, L-2-Aminoadipic acid, L-2-Aminohexanedioate	Regular
C04076	L2aadp6sa	L-2-Aminoadipate 6-semialdehyde	C6H11NO3	0	145.2	mitochondria	2-Aminoadipate 6-semialdehyde, L-Allysine, Allysine, (S)-2-Amino-6-oxohexanoate	Regular
CC0037	l2fn2m2masn	{[galactosyl-(1,4)-N-Acetyl-glucosaminyl-(1,2)-mannosyl-(1,3)-],[N-acetyl-glucosaminyl-(1,2)-mannosyl-(1,6)-]mannosyl-(1,4)-N-acetyl-glucosaminyl-(1,4)-[fucosyl-(1,6)]-N-acetyl-glucosaminyl}asparagine	C68H113N4O49X	0	1901.7	cytosol		Regular
C05999	lald-D	D-Lactaldehyde	C3H6O2	0	74.1	cytosol	Lactaldehyde, 2-Hydroxypropionaldehyde, 2-Hydroxypropanal	Regular
C00909	leuktrA4	Leukotriene A4	C20H29O3	-1	317.4	cytosol,extracellular	LTA4, (7E,9E,11Z,14Z)-(5S,6S)-5,6-Epoxyeicosa-7,9,11,14-tetraenoic acid, (7E,9E,11Z,14Z)-(5S,6S)-5,6-Epoxyeicosa-7,9,11,14-tetraenoate, (7E,9E,11Z,14Z)-(5S,6S)-5,6-Epoxyicosa-7,9,11,14-tetraenoate, (5S,6S,7E,9E,11Z,14Z)-5,6-Epoxyicosa-7,9,11,14-tetraenoate	Regular
C02165	leuktrB4	Leukotriene B4	C20H31O4	-1	335.5	cytosol,extracellular	(6Z,8E,10E,14Z)-(5S,12R)-5,12-Dihydroxyeicosa-6,8,10,14-tetraenoate, (6Z,8E,10E,14Z)-(5S,12R)-5,12-Dihydroxyicosa-6,8,10,14-tetraenoate, LTB4	Regular
C04853	leuktrB4woh	w-hydroxyl leukotriene B4	C20H31O5	-1	351.5	cytosol,extracellular	20-OH-Leukotriene B4, 20-OH-LTB4, 20-Hydroxy-leukotriene B4, (6Z,8E,10E,14Z)-(5S,12R)-5,12,20-Trihydroxyeicosa-6,8,10,14-tetraenoate, (6Z,8E,10E,14Z)-(5S,12R)-5,12,20-Trihydroxyicosa-6,8,10,14-tetraenoate	Regular
C02047	leutrna	L-Leucyl-tRNA(Leu)	C6H13NO2R	1	NA	cytosol,mitochondria	L-Leucyl-tRNA	Regular
C02700	Lfmkynr	L-Formylkynurenine	C11H12N2O4	0	236.2	cytosol	N-Formyl-L-kynurenine, N-Formylkynurenine	Regular
CC0116	lgnccoa	lignocericyl coenzyme A	C45H78N7O17P3S	-4	1114.1	cytosol		Regular
C03451	lgt-S	(R)-S-Lactoylglutathione	C13H20N3O8S	-1	378.4	mitochondria	S-D-Lactoylglutathione	Regular
CC0056	lipa_BAC	KDO(2)-lipid (A)	C110H196N2O39P2	-6	2232.7	cytosol,extracellular		Regular
C02050	lnlccoa	linoleic coenzyme A	C39H62N7O17P3S	-4	1025.9	cytosol,mitochondria	Linoleoyl-CoA, (9Z,12Z)-Octadecadienoyl-CoA	Regular
CC0102	lnlccrn	Linoleyl carnitine	C25H45NO4	0	423.6	cytosol,mitochondria		Regular
C16162	lnlncacoa	alpha-Linolenoyl-CoA	C39H60N7O17P3S	-4	1023.9	cytosol	(9Z,12Z,15Z)-Octadecatrienoyl-CoA	Regular
C03035	lnlncgcoa	gamma-linolenoyl-CoA	C39H60N7O17P3S	-4	1023.9	cytosol		Regular
C04230	lpchol	Lysophosphatidylcholine	C8H19NO5PFULLRCO2	0	527	cytosol,extracellular	1-Acyl-sn-glycero-3-phosphocholine, 1-Acyl-sn-glycerol-3-phosphocholine, alpha-Acylglycerophosphocholine, 2-Lysolecithin, 2-Lysophosphatidylcholine, 1-Acylglycerophosphocholine	Regular
C18126	lpglyc	1-Acyl-sn-glycero-3-phosphoglycerol	C7H13O9PR	-1	514.9	cytosol,extracellular		Regular
C02051	lpro	Lipoylprotein	S2X	0	NA	mitochondria	H-Protein-lipoyllysine	Regular
CC0055	lps_BAC	Lipopolysaccharide (bacteria)	C171H297N4O88P2	-7	3879.1	extracellular		Regular
C01931	lystrna	L-Lysine-tRNA (Lys)	C6H15N2O2R	2	NA	cytosol,mitochondria	L-Lysyl-tRNA, L-Lysyl-tRNA(Lys)	Regular
CC0209	m15hxdcal	15-methylhexadecanal	C17H34O	0	254.5	cytosol		Regular
C05861	m1mpdol	alpha-D-mannosyl-beta-D-mannosyl-diacylchitobiosyldiphosphodolichol	C138H226N2O27P2	-2	2407.2	cytosol	alpha-D-Mannosyl-beta-D-mannosyl-diacetylchitobiosyldiphosphodolichol, alpha-1,3-D-Mannosyl-beta-1,4-D-mannosylchitobiosyldiphosphodolichol, Man-alpha1->3Man-beta1->4GlcNAc-beta1->4GlcNAc-PP-Dol	Regular
CC0040	m2masn	MM	C34H57N2O25X	0	1024.9	cytosol		Regular
CC0019	m2mpdol	(alpha-D-mannosyl)2-beta-D-mannosyl-diacetylchitobiosyldiphosphodolichol	C144H236N2O32P2	-2	2569.4	cytosol		Regular
CC0039	m3masn	M4Gn2	C40H67N2O30X	0	1187.1	cytosol		Regular
CC0032	m4masn	(alpha-D-mannosyl)4-beta-D-mannosyl-diacetylchitobiosyl-L-asparagine (protein)	C46H77N2O35X	0	1349.2	cytosol		Regular
CC0020	m4mpdol	(alpha-D-Mannosyl)4-beta-D-mannosyl-diacetylchitobiosyldiphosphodolichol	C156H256N2O42P2	-2	2893.7	cytosol		Regular
CC0021	m5mpdol	(alpha-D-Mannosyl)5-beta-D-mannosyl-diacetylchitobiosyldiphosphodolichol	C162H266N2O47P2	-2	3055.8	cytosol		Regular
CC0022	m6mpdol	(alpha-D-Mannosyl)6-beta-D-mannosyl-diacetylchitobiosyldiphosphodolichol	C168H276N2O52P2	-2	3217.9	cytosol		Regular
CC0023	m7mpdol	(alpha-D-Mannosyl)7-beta-D-mannosyl-diacetylchitobiosyldiphosphodolichol	C174H286N2O57P2	-2	3380.1	cytosol		Regular
CC0031	m8masn	(alpha-D-mannosyl)8-beta-D-mannosyl-diacetylchitobiosyl-L-asparagine (protein)	C70H117N2O55X	0	1997.8	cytosol		Regular
CC0024	m8mpdol	(alpha-D-Mannosyl)8-beta-D-mannosyl-diacetylchitobiosyldiphosphodolichol	C180H296N2O62P2	-2	3542.2	cytosol		Regular
C01885	mag	monoacylglycerol 2	C3H7O2FULLR4CO2	0	346.7	cytosol,extracellular	1-Acylglycerol, Glyceride, Monoglyceride, Monoacylglycerol, 1-Monoacylglycerol	Regular
C00083	malcoa	Malonyl-CoA	C24H33N7O19P3S	-5	848.5	cytosol	Malonyl coenzyme A	Regular
C00636	man1p	D-Mannose 1-phosphate	C6H11O9P	-2	258.1	cytosol	alpha-D-Mannose 1-phosphate	Regular
C00275	man6p	D-Mannose 6-phosphate	C6H11O9P	-2	258.1	cytosol		Regular
C05823	mercplac	3-Mercaptolactate	C3H5O3S	-1	121.1	cytosol	L-3-Mercaptolactate, (R)-3-Mercaptolactate	Regular
CC0141	mercplaccys	3-mercaptolactate-cysteine disulfide	C6H10O5S2N	-1	240.3	cytosol,extracellular		Regular
C00957	mercppyr	Mercaptopyruvate	C3H3O3S	-1	119.1	cytosol	3-Mercaptopyruvic acid, 3-Mercaptopyruvate	Regular
C01210	methamp	N-Methylethanolamine phosphate	C3H9NO4P	-1	154.1	cytosol		Regular
C00445	methf	5,10-Methenyltetrahydrofolate	C20H20N7O6	-1	454.4	cytosol,mitochondria	5,10-Methenyltetrahydrofolate	Regular
C05703	metsel	Methylselenol	CH3Se	-1	94	cytosol	Methaneselenol	Regular
C02430	mettrna	L-Methionyl-tRNA (Met)	C5H11NO2SR	1	NA	cytosol,mitochondria	L-Methionyl-tRNA, L-Methionyl-tRNA(Met)	Regular
C00418	mev-R	(R)-Mevalonate	C6H11O4	-1	147.1	cytosol	Mevalonic acid, 3,5-Dihydroxy-3-methylvaleric acid	Regular
C01284	mi13456p	1D-myo-Inositol 1,3,4,5,6-pentakisphosphate	C6H7O21P5	-10	570	cytosol	1D-myo-Inositol 1,3,4,5,6-pentakisphosphate, D-myo-Inositol 1,3,4,5,6-pentakisphosphate, Inositol 1,3,4,5,6-pentakisphosphate	Regular
C01272	mi1345p	1D-myo-Inositol 1,3,4,5-tetrakisphosphate	C6H8O18P4	-8	492	cytosol	1D-myo-Inositol 1,3,4,5-tetrakisphosphate, D-myo-Inositol 1,3,4,5-tetrakisphosphate, Inositol 1,3,4,5-tetrakisphosphate	Regular
C01243	mi134p	1D-myo-Inositol 1,3,4-trisphosphate	C6H9O15P3	-6	414	cytosol	1D-myo-Inositol 1,3,4-trisphosphate, D-myo-Inositol 1,3,4-trisphosphate, Inositol 1,3,4-trisphosphate	Regular
C01245	mi145p	1D-myo-Inositol 1,4,5-trisphosphate	C6H9O15P3	-6	414	cytosol	D-myo-Inositol 1,4,5-trisphosphate, 1D-myo-Inositol 1,4,5-trisphosphate, Inositol 1,4,5-trisphosphate, Ins(1,4,5)P3	Regular
C01220	mi14p	1D-myo-Inositol 1,4-bisphosphate	C6H10O12P2	-4	336.1	cytosol	1D-myo-Inositol 1,4-bisphosphate, D-myo-Inositol 1,4-bisphosphate, myo-Inositol 1,4-bisphosphate, Inositol 1,4-bisphosphate	Regular
C01177	mi1p-D	1D-myo-Inositol 1-phosphate	C6H11O9P	-2	258.1	cytosol	Inositol 1-phosphate, myo-Inositol 1-phosphate, D-myo-Inositol 1-phosphate, 1D-myo-Inositol 1-monophosphate	Regular
C04006	mi3p-D	1D-myo-Inositol 3-phosphate	C6H11O9P	-2	258.1	cytosol	D-myo-Inositol 3-phosphate, myo-Inositol 3-phosphate, Inositol 3-phosphate, 1D-myo-Inositol 3-monophosphate, D-myo-Inositol 3-monophosphate, myo-Inositol 3-monophosphate, Inositol 3-monophosphate, 1L-myo-Inositol 1-phosphate, L-myo-Inositol 1-phosphate	Regular
C03546	mi4p-D	1D-myo-Inositol 4-phosphate	C6H11O9P	-2	258.1	cytosol	myo-Inositol 4-phosphate, D-myo-Inositol 4-phosphate, 1D-myo-Inositol 4-monophosphate, Inositol 4-phosphate	Regular
C01213	mmcoa-R	(R)-Methylmalonyl-CoA	C25H35N7O19P3S	-5	862.6	mitochondria	L-Methylmalonyl-CoA	Regular
C00683	mmcoa-S	(S)-Methylmalonyl-CoA	C25H35N7O19P3S	-5	862.6	mitochondria	(S)-Methylmalonyl-coenzyme A, (2S)-Methylmalonyl-CoA, D-Methylmalonyl-CoA	Regular
C18237	moco	Adenylated molybdopterin	C10H10N5O8PS2Mo	-2	519.3	cytosol	Molybdoenzyme molybdenum cofactor, Molybdenum cofactor	Regular
C05924	molybd	Molybdopterin	C10H11N5O6PS2	-3	392.3	cytosol	Pyranopterin, H2Dtpp-mP	Regular
C05860	mpdol	beta-D-Mannosyldiacetylchitobiosyldiphosphodolichol	C132H216N2O22P2	-2	2245.1	cytosol	beta-1,4-D-Mannosylchitobiosyldiphosphodolichol, Man-beta1->4GlcNAc-beta1->4GlcNAc-PP-Dol	Regular
C00222	msa	Malonate semialdehyde	C3H3O3	-1	87.1	mitochondria	3-Oxopropanoate	Regular
C00546	mthgxl	Methylglyoxal	C3H4O2	0	72.1	cytosol,mitochondria,extracellular	Pyruvaldehyde, Pyruvic aldehyde, 2-Ketopropionaldehyde, 2-Oxopropanal	Regular
CC0035	n2m2masn	((N-acetyl-D-glucosaminyl)2-(alpha-D-mannosyl)2-beta-D-mannosyl-diacetylchitobiosyl)-L-asparagine (protein)	C50H83N4O35X	0	1431.3	cytosol		Regular
C05936	n4abutn	N4-Acetylaminobutanal	C6H11NO2	0	129.2	cytosol	4-Acetamidobutanal	Regular
C01330	na1	Sodium	Na	1	23	cytosol,extracellular	Sodium cation, Na+, Sodium(1+), Sodium ion	Regular
C00003	nad	Nicotinamide adenine dinucleotide	C21H26N7O14P2	-1	662.4	cytosol,mitochondria	NAD+, NAD, DPN, Diphosphopyridine nucleotide, Nadide, beta-NAD+	Regular
C00004	nadh	Nicotinamide adenine dinucleotide - reduced	C21H27N7O14P2	-2	663.4	cytosol,mitochondria	NADH, DPNH, Reduced nicotinamide adenine dinucleotide	Regular
C00006	nadp	Nicotinamide adenine dinucleotide phosphate	C21H25N7O17P3	-3	740.4	cytosol,mitochondria	NADP+, NADP, beta-Nicotinamide adenine dinucleotide phosphate, TPN, Triphosphopyridine nucleotide, beta-NADP+	Regular
C00005	nadph	Nicotinamide adenine dinucleotide phosphate - reduced	C21H26N7O17P3	-4	741.4	cytosol,mitochondria	NADPH, TPNH, Reduced nicotinamide adenine dinucleotide phosphate	Regular
C04500	naglc2p	N-Acetyl-D-glucosaminyldiphosphodolichol	C118H193NO12P2	-2	1879.8	cytosol	N-Acetyl-D-glucosaminyl-diphosphodolichol	Regular
CC0045	nbglycogen	non-branching glycogen	C6H10O5	0	162.1	cytosol		Regular
C01045	Nforglu	N-Formyl-L-glutamate	C6H9NO5	0	175.1	cytosol		Regular
C05653	nformanth	N-Formylanthranilate	C8H6NO3	-1	164.1	cytosol	Formylanthranilate, 2-(Formylamino)-benzoic acid	Regular
C05841	nicrns	Nicotinate D-ribonucleoside	C11H13NO6	0	255.2	cytosol	beta-D-Ribosylnicotinate	Regular
CC0034	nm2masn	(N-acetyl-D-glucosaminyl-(alpha-D-mannosyl)2-beta-D-mannosyl-diacetylchitobiosyl)-L-asparagine (protein)	C42H70N3O30X	0	1228.1	cytosol		Regular
CC0038	nm3masn	M4Gn3	C48H80N3O35X	0	1390.3	cytosol		Regular
CC0033	nm4masn	(N-acetyl-D-glucosaminyl-(alpha-D-mannosyl)4-beta-D-mannosyl-diacetylchitobiosyl)-L-asparagine (protein)	C54H90N3O40X	0	1552.4	cytosol		Regular
C04145	nonadp	all-trans-Nonaprenyl diphosphate	C45H73O7P2	-3	788	cytosol,mitochondria	Solanesyl pyrophosphate, Solanesyl diphosphate	Regular
CC0153	Ntmelys	Histone N6,N6,N6-trimethyl-L-lysine	XC9H19N2O	1	NA	cytosol		Regular
C00007	o2	O2	O2	0	32	cytosol,mitochondria,extracellular	Oxygen	Regular
C00036	oaa	Oxaloacetate	C4H2O5	-2	130.1	cytosol,mitochondria	Oxalacetic acid, Oxaloacetic acid, 2-Oxobutanedioic acid, 2-Oxosuccinic acid, keto-Oxaloacetate	Regular
C05276	oc2coa	trans-Oct-2-enoyl-CoA	C29H44N7O17P3S	-4	887.7	mitochondria	(2E)-Octenoyl-CoA	Regular
C01944	occoa	Octanoyl-CoA (n-C8:0CoA)	C29H46N7O17P3S	-4	889.7	cytosol,mitochondria	Octanoyl-CoA	Regular
CC0088	occrn	Octanoyl carnitine	C15H29NO4	0	287.4	cytosol,mitochondria		Regular
C04227	octpmn	Octopamine	C8H12NO2	1	154.2	cytosol,extracellular	1-(4-Hydroxyphenyl)-2-aminoethanol, p-Hydroxyphenylethanolamine	Regular
C16218	od2coa	trans-Octadec-2-enoyl-CoA	C39H64N7O17P3S	-4	1028	cytosol	(2E)-Octadecenoyl-CoA	Regular
C00510	odecoa	Octadecenoyl-CoA (n-C18:1CoA)	C39H64N7O17P3S	-4	1028	cytosol,mitochondria	Oleoyl-CoA, (9Z)-Octadecenoyl-CoA	Regular
CC0101	odecrn	Octadecenoyl carnitine	C25H47NO4	0	425.6	cytosol,mitochondria		Regular
C01328	oh1	hydroxide ion	HO	-1	17	cytosol,extracellular	HO-, OH-	Regular
CC0057	outerlps_BAC	Outer section of lipopolysaccharide (bacteria)	C61H101N2O49	-1	1646.4	cytosol,extracellular		Regular
CC0064	pa_BAC	Phosphatidate (bacteria)	C5H5O8PR2	-2	661.2	cytosol		Regular
C00416	pa_pl	Phosphatidic acid (phospholipids)	C3H5O4PFULLRCO2FULLR2CO2	-2	709.7	cytosol	Phosphatidate, Phosphatidic acid, 1,2-Diacyl-sn-glycerol 3-phosphate, 3-sn-Phosphatidate	Regular
CC0080	pa_tag	Phosphatidic acid (TAG)	C3H5O4PFULLR4CO2FULLR5CO2	-2	679.2	cytosol		Regular
C02505	pad	2-Phenylacetamide	C8H9NO	0	135.2	cytosol,extracellular	alpha-Phenylacetamide	Regular
C04598	paf	Platelet-activating factor	C10H21NO7PRC2H4	0	551.7	cytosol,extracellular	2-Acetyl-1-alkyl-sn-glycero-3-phosphocholine, PAF	Regular
C01194	pail	Phosphatidylinositol	C9H16O9PFULLRCO2FULLR2CO2	-1	872.8	cytosol,extracellular	1-Phosphatidyl-D-myo-inositol, 1-Phosphatidyl-1D-myo-inositol, 1-Phosphatidyl-myo-inositol, Phosphatidyl-1D-myo-inositol, (3-Phosphatidyl)-1-D-inositol, 1,2-Diacyl-sn-glycero-3-phosphoinositol	Regular
C05981	pail345p	phosphatidylinositol-3,4,5-trisphosphate	C9H13O18P4FULLRCO2FULLR2CO2	-7	1106.7	cytosol	Phosphatidylinositol-3,4,5-trisphosphate, 1-Phosphatidyl-1D-myo-inositol 3,4,5-trisphosphate, 1,2-Diacyl-sn-glycero-3-phospho-(1'-myo-inositol-3',4',5'-bisphosphate)	Regular
C11554	pail34p	phosphatidylinositol-3,4-bisphosphate	C9H14O15P3FULLRCO2FULLR2CO2	-5	1028.7	cytosol	1-Phosphatidyl-1D-myo-inositol 3,4-bisphosphate, 1,2-Diacyl-sn-glycero-3-phospho-(1'-myo-inositol-3',4'-bisphosphate)	Regular
C11556	pail35p	1-phosphatidyl-1D-myo-inositol 3,5-bisphosphate(5-)	C9H14O15P3FULLRCO2FULLR2CO2	-5	1028.7	cytosol	1-Phosphatidyl-1D-myo-inositol 3,5-bisphosphate, 1,2-Diacyl-sn-glycero-3-phospho-(1'-myo-inositol-3',5'-bisphosphate)	Regular
C04549	pail3p	1-Phosphatidyl-1D-myo-inositol 3-phosphate	C9H15O12P2FULLRCO2FULLR2CO2	-3	950.8	cytosol	1-Phosphatidyl-1D-myo-inositol 3-phosphate, 1,2-Diacyl-sn-glycero-3-phospho-(1'-myo-inositol-3'-phosphate)	Regular
C04637	pail45p	phosphatidylinositol 4,5-bisphosphate	C9H14O15P3FULLRCO2FULLR2CO2	-5	1028.7	cytosol	1-Phosphatidyl-D-myo-inositol 4,5-bisphosphate, 1-Phosphatidyl-1D-myo-inositol 4,5-bisphosphate, Phosphatidyl-myo-inositol 4,5-bisphosphate, Phosphatidylinositol-4,5-bisphosphate, 1,2-Diacyl-sn-glycero-3-phospho-(1'-myo-inositol-4',5'-bisphosphate)	Regular
C01277	pail4p	1-Phosphatidyl-1D-myo-inositol 4-phosphate	C9H15O12P2FULLRCO2FULLR2CO2	-3	950.8	cytosol	1-Phosphatidyl-1D-myo-inositol 4-phosphate, Phosphatidylinositol 4-phosphate, 1,2-Diacyl-sn-glycero-3-phospho-(1'-myo-inositol-4'-phosphate)	Regular
C11557	pail5p	1-Phosphatidyl-1D-myo-inositol 5-phosphate	C9H15O12P2FULLRCO2FULLR2CO2	-3	950.8	cytosol	1-Phosphatidyl-1D-myo-inositol 5-phosphate, 1,2-Diacyl-sn-glycero-3-phospho-(1'-myo-inositol-5'-phosphate)	Regular
C01134	pan4p	Pantetheine 4'-phosphate	C11H21N2O7PS	-2	356.3	cytosol,mitochondria	4'-Phosphopantetheine, Phosphopantetheine, D-Pantetheine 4'-phosphate	Regular
C00053	paps	3'-Phosphoadenylyl sulfate	C10H11N5O13P2S	-4	503.2	cytosol	3'-Phosphoadenosine 5'-phosphosulfate, 3'-Phospho-5'-adenylyl sulfate, PAPS	Regular
C02471	pchltn	Phytochelatin	C2H5NO2(C8H11N2O4S)n	-1	306.3	cytosol	[Glu(-Cys)]n-Gly, Poly(gamma-glutamylcysteine)glycine, (gamma-Glutamylcysteine)n-glycine	Regular
C00157	pchol	Phosphatidylcholine	C8H18NO4PFULLRCO2FULLR2CO2	0	796.8	cytosol,mitochondria,extracellular	Lecithin, Phosphatidyl-N-trimethylethanolamine, 1,2-Diacyl-sn-glycero-3-phosphocholine, Choline phosphatide, 3-sn-Phosphatidylcholine	Regular
CC0146	pcollg_diS	Procollagen (with di-Sulfide bridges for registration)	X	0	NA	cytosol		Regular
CC0145	pcollg_mod	Procollagen (modified protein)	X	0	NA	cytosol		Regular
CC0144	pcollg_rest	Procollagen (unmodified portion)	X	0	NA	cytosol		Regular
CC0147	pcollg_tri	Procollagen (trimerized)	X	0	NA	cytosol		Regular
C04398	pcollg4hpro	Procollagen trans-4-hydroxy-L-proline	XOH	0	NA	cytosol		Regular
C01211	pcollg5hlys	Procollagen 5-hydroxy-L-lysine	XHO	1	NA	cytosol,extracellular	Procollagen L-erythro-5-hydroxylysine	Regular
CC0143	pcollglys	Procollagen L-lysine (to be modified)	XH	1	NA	cytosol		Regular
C01078	pcollgpro	Procollagen L-proline (to be modified)	XH	0	NA	cytosol	Procollagen L-proline	Regular
CC0140	pcrn	Propionyl-carnitine	C10H19NO4	0	217.3	cytosol,mitochondria		Regular
C00627	pdx5p	Pyridoxine 5'-phosphate	C8H10NO6P	-2	247.1	cytosol	Pyridoxine phosphate, Pyridoxine 5-phosphate, Pyridoxol 5'-phosphate	Regular
C00350	pe	Phosphatidylethanolamine	C5H12NO4PFULLRCO2FULLR2CO2	0	754.8	cytosol,mitochondria,extracellular	(3-Phosphatidyl)ethanolamine, (3-Phosphatidyl)-ethanolamine, Cephalin, O-(1-beta-Acyl-2-acyl-sn-glycero-3-phospho)ethanolamine, 1-Acyl-2-acyl-sn-glycero-3-phosphoethanolamine, L-1-Phosphatidylethanolamine	Regular
CC0058	pe_BAC	Phosphatidylethanolamine (bacteria)	C7H12NO8PR2	0	706.3	cytosol,mitochondria,extracellular		Regular
C05332	peamn	Phenethylamine	C8H12N	1	122.2	cytosol,extracellular	2-Phenylethylamine, beta-Phenylethylamine, Phenylethylamine	Regular
CC0154	pepasn	Peptide L-asparagine	XC4H6N2O2	0	NA	cytosol		Regular
CC0155	pepasn3oh	Peptide 3-hydroxy-L-asparagine	XC4H6N2O3	0	NA	cytosol		Regular
C02871	pepasp	Peptide L-aspartate	XC4H4NO3	-1	NA	cytosol		Regular
C04375	pepasp_acgamam	Peptide-N4-(N-acetyl-beta-glucosaminyl)asparagine	XC12O7N3H19	0	NA	cytosol	4-N-(N-Acetyl-D-glucosaminyl)-protein	Regular
C03957	pepasp3oh	Peptide 3-hydroxy-L-aspartate	XC4H4NO4	-1	NA	cytosol		Regular
C00012	pepd	Peptide	C2H4NO2R(C2H2NOR)n	0	NA	cytosol,extracellular		Regular
C02188	peplys	Peptidyl-L-lysine	XC6H13N2O	1	NA	cytosol,extracellular	Protein lysine	Regular
CC0054	peptido_BAC	Peptidoglycan subunit of bacteria	C40H62N8O21	-2	991	cytosol,extracellular		Regular
C05546	peptmelys	Protein N6,N6,N6-trimethyl-L-lysine	XC9H19N2O	1	NA	cytosol		Regular
CC0152	pepX	Random peptide (special aminoacid carrier)	X	0	NA	cytosol,extracellular		Regular
CC0059	pg_BAC	Phosphatidylglycerol (bacteria)	C8H12O10PR2	-1	736.3	cytosol,extracellular		Regular
C00344	pglyc	phosphatidylglycerol	C6H12O6PFULLRCO2FULLR2CO2	-1	784.8	cytosol,extracellular	Phosphatidylglycerol, 3-(3-sn-Phosphatidyl)glycerol, 3(3-Phosphatidyl-)glycerol, PtdGro	Regular
C03892	pgp	phosphatidyl glycerol phosphate	C6H11O9P2FULLRCO2FULLR2CO2	-3	862.7	cytosol	Phosphatidylglycerophosphate, 3(3-sn-Phosphatidyl)-sn-glycerol 1-phosphate, 3(3-Phosphatidyl-)L-glycerol 1-phosphate, 1,2-Diacyl-sn-glycero-3-phospho-sn-glycerol 3'-phosphate	Regular
C03511	phetrna	L-Phenylalanyl-tRNA(Phe)	C9H11NO2R	1	NA	cytosol,mitochondria		Regular
CC0124	PhosphoL	Phospholipids	X	0	774.2	cytosol		Regular
CC0142	phospholipid_BAC	phospholipid component of E. coli diet	X	0	746.3	extracellular		Regular
C00009	pi	Phosphate	HO4P	-2	96	cytosol,mitochondria,extracellular	Orthophosphate, Phosphoric acid, Orthophosphoric acid	Regular
C00154	pmtcoa	Palmitoyl-CoA (n-C16:0CoA)	C37H62N7O17P3S	-4	1001.9	cytosol,mitochondria	Palmitoyl-CoA, Hexadecanoyl-CoA	Regular
C02990	pmtcrn	L-Palmitoylcarnitine	C23H45NO4	0	399.6	cytosol,mitochondria		Regular
C00100	ppcoa	Propanoyl-CoA	C24H36N7O17P3S	-4	819.6	cytosol,mitochondria	Propionyl-CoA, Propionyl coenzyme A	Regular
C00013	ppi	Diphosphate	HO7P2	-3	174.9	cytosol,mitochondria	Diphosphoric acid, Pyrophosphate, Pyrophosphoric acid, PPi	Regular
C00536	pppi	Inorganic triphosphate	HO10P3	-4	253.9	cytosol,mitochondria	Triphosphate, Triphosphoric acid, Tripolyphosphate	Regular
C03090	pram	5-Phospho-beta-D-ribosylamine	C5H11NO7P	-1	228.1	cytosol	5-Phosphoribosylamine, 5-Phospho-D-ribosylamine, 5-Phosphoribosyl-1-amine	Regular
C00696	prostgd2	Prostaglandin D2	C20H31O5	-1	351.5	cytosol,extracellular	(5Z,13E)-(15S)-9alpha,15-Dihydroxy-11-oxoprosta-5,13-dienoate, (5Z,13E,15S)-9alpha,15-Dihydroxy-11-oxoprosta-5,13-dienoate, PGD2	Regular
C00584	prostge2	Prostaglandin E2	C20H31O5	-1	351.5	cytosol,extracellular	(5Z,13E)-(15S)-11alpha,15-Dihydroxy-9-oxoprosta-5,13-dienoate, (5Z,13E)-(15S)-11alpha,15-Dihydroxy-9-oxoprost-13-enoate, Dinoprostone, PGE2	Regular
C00427	prostgh2	Prostaglandin H2	C20H31O5	-1	351.5	cytosol,extracellular	(5Z,13E)-(15S)-9alpha,11alpha-Epidioxy-15-hydroxyprosta-5,13-dienoate, (5Z,13E,15S)-9alpha,11alpha-Epidioxy-15-hydroxyprosta-5,13-dienoate, PGH2, (5Z,9alpha,11alpha,13E,15S)-9,11-Epidioxy-15-hydroxy-prosta-5,13-dienoate	Regular
CC0117	prot_mito	Mitochondrial protein	X	0	108.5	mitochondria		Regular
CC0118	prot_other	Non-mitochondrial protein	X	0	108.6	cytosol		Regular
C20119	protCys	Protein-cysteine	C5H9N2O3SR(C2H2NOR)n(C2H2NOR)n	0	NA	cytosol	Protein C-terminal CAAX	Regular
CC0051	protein_BAC	Protein component of bacterial diet	X	0	108.3	cytosol,extracellular		Regular
C02702	protrna	L-Prolyl-tRNA(Pro)	C5H9NO2R	1	NA	cytosol,mitochondria		Regular
C20120	protSfar	S-Farnesyl protein	C20H33N2O3SR(C2H2NOR)n(C2H2NOR)n	0	NA	cytosol	S-Farnesyl protein C-terminal CAAX	Regular
C04506	protSfarC	Protein C-terminal S-farnesyl-L-cysteine	C20H33N2O3SR(C2H2NOR)n	0	NA	cytosol	Protein C-terminal S-farnesyl-L-cysteine	Regular
C04748	protSfarCmet	Protein C-terminal S-farnesyl-L-cysteine methyl ester	C21H35N2O3SR(C2H2NOR)n	0	NA	cytosol		Regular
CC0016	protSger	S-geranylgeranyl protein	C25H41N2O3SR(C2H2NOR)n(C2H2NOR)n	0	NA	cytosol		Regular
CC0017	protSgerC	Protein C-terminal S-geranylgeranyl-L-cysteine	C25H41N2O3SR(C2H2NOR)n	0	NA	cytosol		Regular
CC0018	protSgerCmet	Protein C-terminal S-geranylgeranyl-L-cysteine methyl ester	C26H43N2O3SR(C2H2NOR)n	0	NA	cytosol		Regular
C00894	prpncoa	Propenoyl-CoA	C24H34N7O17P3S	-4	817.6	mitochondria	Acryloyl-CoA, Acrylyl-CoA	Regular
C00119	prpp	5-Phospho-alpha-D-ribose 1-diphosphate	C5H8O14P3	-5	385	cytosol,mitochondria	5-Phosphoribosyl diphosphate, 5-Phosphoribosyl 1-pyrophosphate, PRPP	Regular
C02737	ps	Phosphatidylserine	C6H11NO6PFULLRCO2FULLR2CO2	-1	797.8	cytosol,mitochondria,extracellular	Phosphatidyl-L-serine, 1,2-Diacyl-sn-glycerol 3-phospho-L-serine, 3-O-sn-Phosphatidyl-L-serine, O3-Phosphatidyl-L-serine, L-1-Phosphatidylserine	Regular
CC0060	ps_BAC	Phosphatidylserine (bacteria)	C8H11NO10PR2	-1	749.3	cytosol,mitochondria,extracellular		Regular
C01168	psd5p	Pseudouridine 5'-phosphate	C9H11N2O9P	-2	322.2	cytosol		Regular
C02067	psduri	Pseudouridine	C9H12N2O6	0	244.2	cytosol		Regular
C01005	pser-L	O-Phospho-L-serine	C3H6NO6P	-2	183.1	cytosol	L-O-Phosphoserine, 3-Phosphoserine, Dexfosfoserine	Regular
C00647	pyam5p	Pyridoxamine 5'-phosphate	C8H12N2O5P	-1	247.2	cytosol,mitochondria	Pyridoxamine phosphate, Pyridoxamine 5-phosphate	Regular
C00399	q	Ubiquinone	C14H18O4	0	250.3	cytosol,mitochondria	Coenzyme Q, CoQ, Q	Regular
CC0012	q9	Ubiquinone-9	C54H82O4	0	795.2	mitochondria		Regular
C00390	qh2	Ubiquinol	C14H20O4	0	252.3	cytosol,mitochondria	QH2, CoQH2	Regular
C00620	r1p	alpha-D-Ribose 1-phosphate	C5H9O8P	-2	228.1	cytosol	Ribose 1-phosphate, D-Ribose 1-phosphate	Regular
C00117	r5p	alpha-D-Ribose 5-phosphate	C5H9O8P	-2	228.1	cytosol	D-Ribose 5-phosphate, Ribose 5-phosphate	Regular
C00492	raffin	Raffinose	C18H32O16	0	504.4	cytosol	Melitose, Melitriose, Gossypose, 6G-alpha-D-galactosylsucrose	Regular
C16681	retinal-cis-9	cis-9-retinal	C20H28O	0	284.4	cytosol	9-cis-Retinal	Regular
C16682	retinol-9-cis	9-cis-retinol	C20H30O	0	286.5	cytosol		Regular
C00899	retinol-cis-11	cis-11-retinol	C20H30O	0	286.5	cytosol	11-cis-Retinol	Regular
C11061	retnglc	retinoyl glucuronide	C26H35O8	-1	475.6	cytosol,extracellular	all-trans-Retinoyl-beta-glucuronide	Regular
CC0120	RNA	RNA (biomass)	X	0	319.4	cytosol		Regular
CC0052	rna_BAC	RNA component of bacterial diet	X	0	323.5	cytosol,extracellular		Regular
C03150	rnam	N-Ribosylnicotinamide	C11H15N2O5	1	255.2	cytosol	Nicotinamide-beta-riboside, 1-(beta-D-Ribofuranosyl)nicotinamide	Regular
CC0157	rq9	Rhodoquinone-9	C53H81NO3	0	780.2	mitochondria		Regular
CC0158	rq9h2	Rhodoquinonol-9	C53H83NO3	0	782.2	mitochondria		Regular
C00162	Rtotal	R total	CO2FULLR	-1	286.8	cytosol,extracellular	Fatty acid	Regular
CC0076	Rtotal_BAC	R total from bacterial diet	RCO2	-1	262.6	cytosol		Regular
CC0001	Rtotal2	R total 2 position	CO2FULLR2	-1	286.8	cytosol,extracellular		Regular
CC0002	Rtotal2coa	R total 2 coenzyme A	CO2FULLR2C21H31N7O15P3S	-4	1033.3	cytosol		Regular
CC0087	Rtotal3	R total 3 position	CO2FULLR3	-1	271.6	cytosol		Regular
CC0003	Rtotal3coa	R total 3 Coenzyme A	CO2FULLR3C21H31N7O15P3S	-4	1018.1	cytosol		Regular
CC0083	Rtotal4	R total 4 position	CO2FULLR4	-1	271.6	cytosol		Regular
CC0084	Rtotal4coa	R total 4 coenzyme A	CO2FULLR4C21H31N7O15P3S	-4	1018.1	cytosol		Regular
CC0085	Rtotal5	R total 5 position	CO2FULLR5	-1	271.6	cytosol		Regular
CC0086	Rtotal5coa	R total 5 coenzyme A	CO2FULLR5C21H31N7O15P3S	-4	1018.1	cytosol		Regular
CC0133	Rtotal6	R total 6	CO2R	-1	286.8	cytosol		Regular
CC0123	Rtotal6coa	R total 6 Coenzyme A	CO2RC21H31N7O15P3S	-4	1033.3	cytosol		Regular
CC0122	Rtotal7	R total 7	C2H2O2R	-1	283.5	cytosol		Regular
C00040	Rtotalcoa	R total Coenzyme A	CO2FULLRC21H31N7O15P3S	-4	1033.3	cytosol	Acyl-CoA, Acyl coenzyme A	Regular
C00199	ru5p-D	D-Ribulose 5-phosphate	C5H9O8P	-2	228.1	cytosol		Regular
C00087	s	Sulfur	S	0	32.1	mitochondria	S, Elemental sulfur	Regular
C00447	s17bp	Sedoheptulose 1,7-bisphosphate	C7H12O13P2	-4	366.1	cytosol	Sedoheptulose 1,7-bisphosphate, D-Sedoheptulose 1,7-bisphosphate, D-altro-Heptulose 1,7-biphosphate	Regular
C05382	s7p	Sedoheptulose 7-phosphate	C7H13O10P	-2	288.1	cytosol	D-Sedoheptulose 7-phosphate, D-altro-Heptulose 7-phosphate, altro-Heptulose 7-phosphate	Regular
C00449	saccrp-L	L-Saccharopine	C11H19N2O6	-1	275.3	mitochondria	N6-(L-1,3-Dicarboxypropyl)-L-lysine, Saccharopine, N-[(S)-5-Amino-5-carboxypentyl]-L-glutamic acid	Regular
C06482	sectrna	L-Selenocysteinyl-tRNA(Sec)	C3H7NO2SeR	1	NA	cytosol		Regular
C01528	seln	Selenide	HSe	-1	80	cytosol	Hydrogen selenide	Regular
C05172	selnp	Selenophosphate	H2O3PSe	-1	160	cytosol	Selenophosphoric acid	Regular
C16638	serptrna	O-Phosphoseryl-tRNA(Sec)	C3H7NO6PR	0	NA	cytosol		Regular
C02553	sertrna	L-Seryl-tRNA(Ser)	C3H7NO3R	1	NA	cytosol,mitochondria		Regular
C06481	sertrna_sec	L-Seryl-tRNA(Sec)	C3H7NO3R	1	NA	cytosol		Regular
C01031	Sfglutth	S-Formylglutathione	C11H16N3O7S	-1	334.3	cytosol		Regular
C11499	sl-L	L-sulfolactate	C3H4O6S	-2	168.1	cytosol,mitochondria,extracellular	(S)-3-Sulfolactate, (2S)-3-Sulfolactate	Regular
CC0072	soluble_BAC	Soluble pool in bacterial diet	X	0	6.2	extracellular		Regular
CC0203	spc_ce	sphingosylphosphorylcholine	C24H52N2O5P	1	479.7	cytosol,extracellular		Regular
CC0208	sph1p_ce	Sphinganine 1-phosphate	C19H41NO5P	-1	394.5	cytosol,extracellular		Regular
CC0207	sphgn_ce	Sphinganine	C19H42NO2	1	316.5	cytosol,extracellular		Regular
CC0211	sphings_ce	Sphingosine	C19H40NO2	1	314.5	cytosol,extracellular		Regular
CC0201	sphmyln_ce	Sphingomyelin	C24H50N2O5PFULLRCO	0	748.5	cytosol,extracellular		Regular
CC0210	sphs1p_ce	Sphingosine 1-phosphate	C19H39NO5P	-1	392.5	cytosol,extracellular		Regular
C00780	srtn	Serotonin	C10H13N2O	1	177.2	cytosol,extracellular	3-(2-Aminoethyl)-1H-indol-5-ol, 5-Hydroxytryptamine, Enteramine	Regular
C00412	stcoa	Stearoyl-CoA (n-C18:0CoA)	C39H66N7O17P3S	-4	1030	cytosol,mitochondria	Stearoyl-CoA, Stearyl-CoA, Stearyl coenzyme A	Regular
CC0108	stcrn	Stearoylcarnitine	C25H49NO4	0	427.7	cytosol,mitochondria		Regular
C16163	strdnccoa	stearidonyl coenzyme A	C39H58N7O17P3S	-4	1021.9	cytosol	(6Z,9Z,12Z,15Z)-Octadecatetraenoyl-CoA, Stearidonoyl-CoA	Regular
C00091	succoa	Succinyl-CoA	C25H35N7O19P3S	-5	862.6	mitochondria	Succinyl coenzyme A	Regular
C00232	sucsal	Succinic semialdehyde	C4H5O3	-1	101.1	cytosol,mitochondria,extracellular	Succinate semialdehyde, 4-Oxobutanoate	Regular
C05122	tchola	taurocholic acid	C26H45NO7S	0	515.7	cytosol,extracellular	Taurocholate, Cholyltaurine	Regular
C01755	tcynt	Thiocyanate	CNS	-1	58.1	cytosol,mitochondria,extracellular	Thiocyanic acid	Regular
C05273	td2coa	trans-Tetradec-2-enoyl-CoA	C35H56N7O17P3S	-4	971.8	cytosol,mitochondria	(2E)-Tetradecenoyl-CoA	Regular
C02593	tdcoa	Tetradecanoyl-CoA (n-C14:0CoA)	C35H58N7O17P3S	-4	973.9	cytosol,mitochondria	Tetradecanoyl-CoA, Myristoyl-CoA	Regular
C15522	thbpt4acam	Tetrahydrobiopterin-4a-carbinolamine	C9H15N5O4	0	257.2	cytosol	4a-Hydroxytetrahydrobiopterin, 4a-Hydroxy-5,6,4,8-tetrahydrobiopterin, (6R)-6-(L-erythro-1,2-Dihydroxypropyl)-5,6,7,8-tetrahydro-4a-hydroxypterin	Regular
C01301	thcholst	3alpha,7alpha,12alpha-Trihydroxy-5beta-cholestan-26-al	C27H46O4	0	434.7	cytosol,mitochondria	3alpha,7alpha,12alpha-Trihydroxy-5beta-cholestan-26-al	Regular
C04722	thcholstoic	3alpha,7alpha,12alpha-Trihydroxy-5beta-cholestanoate	C27H45O5	-1	449.6	cytosol,mitochondria,extracellular	3alpha,7alpha,12alpha-Trihydroxy-5beta-cholestanoate, 3alpha,7alpha,12alpha-Trihydroxy-5beta-cholestan-26-oate, 3alpha,7alpha,12alpha-Trihydroxy-5beta-cholestanate	Regular
CC0215	thcrm_ce	trihexosyl ceramide	C37H68NO17FULLRCO	0	1069.7	cytosol		Regular
C02992	thrtrna	L-Threonyl-tRNA(Thr)	C4H9NO3R	1	NA	cytosol,mitochondria		Regular
C01104	tmao	Trimethylamine N-oxide	C3H9NO	0	75.1	cytosol	(CH3)3NO	Regular
C16165	tmndnccoa	timnodonyl coenzyme A	C41H60N7O17P3S	-4	1047.9	cytosol,mitochondria	(5Z,8Z,11Z,14Z,17Z)-Icosapentaenoyl-CoA	Regular
CC0104	tmndnccrn	Timnodonyl carnitine	C27H43NO4	0	445.6	cytosol,mitochondria		Regular
C00343	trdox	Oxidized thioredoxin	X	0	NA	cytosol,mitochondria	Thioredoxin disulfide, Thioredoxin sulfide	Regular
C00342	trdrd	Reduced thioredoxin	XH2	0	NA	cytosol,mitochondria	Thioredoxin	Regular
C00689	tre6p	alpha,alpha'-Trehalose 6-phosphate	C12H21O14P	-2	420.3	cytosol	alpha,alpha'-Trehalose 6-phosphate, Trehalose 6-phosphate	Regular
C01635	trnaala	tRNA(Ala)	ROH	0	NA	cytosol,mitochondria		Regular
C01636	trnaarg	tRNA(Arg)	ROH	0	NA	cytosol,mitochondria		Regular
C01637	trnaasn	tRNA(Asn)	ROH	0	NA	cytosol,mitochondria		Regular
C01638	trnaasp	tRNA(Asp)	ROH	0	NA	cytosol,mitochondria		Regular
C01639	trnacys	tRNA(Cys)	ROH	0	NA	cytosol,mitochondria		Regular
C01640	trnagln	tRNA(Gln)	ROH	0	NA	cytosol,mitochondria		Regular
C01641	trnaglu	tRNA (Glu)	ROH	0	NA	cytosol,mitochondria	tRNA(Glu)	Regular
C01642	trnagly	tRNA(Gly)	ROH	0	NA	cytosol,mitochondria		Regular
C01643	trnahis	tRNA(His)	ROH	0	NA	cytosol,mitochondria		Regular
C01644	trnaile	tRNA(Ile)	ROH	0	NA	cytosol,mitochondria		Regular
C01645	trnaleu	tRNA(Leu)	ROH	0	NA	cytosol,mitochondria		Regular
C01646	trnalys	tRNA(Lys)	ROH	0	NA	cytosol,mitochondria		Regular
C01647	trnamet	tRNA(Met)	ROH	0	NA	cytosol,mitochondria		Regular
C01648	trnaphe	tRNA(Phe)	ROH	0	NA	cytosol,mitochondria		Regular
C01649	trnapro	tRNA(Pro)	ROH	0	NA	cytosol,mitochondria		Regular
C16636	trnasec	tRNA(Sec)	ROH	0	NA	cytosol		Regular
C01650	trnaser	tRNA(Ser)	ROH	0	NA	cytosol,mitochondria		Regular
C01651	trnathr	tRNA(Thr)	ROH	0	NA	cytosol,mitochondria		Regular
C01652	trnatrp	tRNA(Trp)	ROH	0	NA	cytosol,mitochondria		Regular
C00787	trnatyr	tRNA(Tyr)	ROH	0	NA	cytosol,mitochondria		Regular
C01653	trnaval	tRNA(Val)	ROH	0	NA	cytosol,mitochondria		Regular
CC0148	tropcollg_rest	Tropocollagen	X	0	NA	cytosol		Regular
CC0149	tropcollgtyr	Tropocollagen L-tyrosine (to be cross-linked)	XH	0	NA	cytosol		Regular
CC0150	tropcollgtyrX	Tropocollagen L-tyrosine (cross-linked)	X	0	NA	cytosol		Regular
C03512	trptrna	L-Tryptophanyl-tRNA(Trp)	C11H12N2O2R	1	NA	cytosol,mitochondria		Regular
C00535	tststerone	Testosterone	C19H28O2	0	288.4	cytosol,extracellular	17beta-Hydroxy-4-androsten-3-one	Regular
C00353	ttc-ggdp	trans,trans,cis-Geranylgeranyl diphosphate	C20H33O7P2	-3	447.4	cytosol	Geranylgeranyl diphosphate, Geranylgeranyl pyrophosphate, all-trans-Geranylgeranyl diphosphate, all-trans-Geranylgeranyl pyrophosphate, (2E,6E,10E)-3,7,11,15-Tetramethylhexadeca-2,6,10,14-tetraen-1-yl diphosphate	Regular
CC0061	ttdcrn	tetradecanoyl carnitine	C21H41NO4	0	371.6	cytosol,mitochondria		Regular
C02839	tyrtrna	L-Tyrosyl-tRNA(Tyr)	C9H11NO3R	1	NA	cytosol,mitochondria		Regular
C00043	uacgam	UDP-N-acetyl-D-glucosamine	C17H25N3O17P2	-2	605.3	cytosol	UDP-N-acetyl-alpha-D-glucosamine, UDP-N-acetylglucosamine	Regular
C00015	udp	UDP	C9H11N2O12P2	-3	401.1	cytosol	Uridine 5'-diphosphate	Regular
C04089	udp4k6dg	UDP-4-keto-6-deoxy-D-glucose	C15H20N2O16P2	-2	546.3	cytosol	UDP-4-dehydro-6-deoxy-D-glucose, UDP-4-oxo-6-deoxy-D-glucose	Regular
C00029	udpg	UDPglucose	C15H22N2O17P2	-2	564.3	cytosol	UDP-glucose, UDP-D-glucose, Uridine diphosphate glucose, UDP-alpha-D-glucose	Regular
C00052	udpgal	UDPgalactose	C15H22N2O17P2	-2	564.3	cytosol	UDP-alpha-D-galactose, UDP-D-galactose, UDP-galactose, UDP-D-galactopyranose, UDP-alpha-D-galactopyranose	Regular
C00190	udpxyl	UDP-D-xylose	C14H20N2O16P2	-2	534.3	cytosol	UDP-xylose, UDP-alpha-D-xylose	Regular
C00105	ump	UMP	C9H11N2O9P	-2	322.2	cytosol	Uridylic acid, Uridine monophosphate, Uridine 5'-monophosphate, 5'Uridylic acid	Regular
CC0068	vacccoa	Vaccenyl coenzyme A	C39H64N7O17P3S	-4	1028	cytosol,mitochondria		Regular
CC0100	vacccrn	Vaccenyl carnitine	C25H47NO4	0	425.6	cytosol,mitochondria		Regular
C02554	valtrna	L-Valyl-tRNA(Val)	C5H11NO2R	1	NA	cytosol,mitochondria		Regular
C15519	xol25oh	25-Hydroxycholesterol	C27H46O2	0	402.7	cytosol,extracellular	Cholest-5-ene-3beta,25-diol	Regular
C17332	xol25one	7alpha,25-Dihydroxy-4-cholesten-3-one	C27H44O3	0	416.6	cytosol		Regular
C15610	xol27oh	27-Hydroxycholesterol	C27H46O2	0	402.7	cytosol,mitochondria,extracellular	Cholest-5-ene-3beta,26-diol, Cholest-5-ene-3beta,27-diol, 26-Hydroxycholesterol	Regular
C17336	xol27one	7alpha,26-Dihydroxy-4-cholesten-3-one	C27H44O3	0	416.6	cytosol		Regular
C03594	xol7a	7 alpha-Hydroxycholesterol	C27H46O2	0	402.7	cytosol	7alpha-Hydroxycholesterol, Cholest-5-ene-3beta,7alpha-diol	Regular
C05455	xol7aone	7alpha-Hydroxycholest-4-en-3-one	C27H44O2	0	400.6	cytosol,extracellular		Regular
C17339	xoldiolone	7alpha,12alpha-Dihydroxycholest-4-en-3-one	C27H44O3	0	416.6	cytosol,mitochondria,extracellular	4-Cholesten-7alpha,12alpha-diol-3-one, 7alpha,12alpha-Dihydroxy-4-cholesten-3-one	Regular
C05453	xoldioloneh	7alpha,12alpha-Dihydroxy-5beta-cholestan-3-one	C27H46O3	0	418.7	cytosol	7alpha,12alpha-Dihydroxy-5beta-cholestan-3-one, 5beta-Cholesten-7alpha,12alpha-diol-3-one	Regular
C05446	xoltetrol	3alpha,7alpha,12alpha,26-Tetrahydroxy-5beta-cholestane	C27H48O4	0	436.7	cytosol,mitochondria	3alpha,7alpha,12alpha,26-Tetrahydroxy-5beta-cholestane, 5beta-Cholestane-3alpha,7alpha,12alpha,26-tetraol, 5beta-Cholestane-3alpha,7alpha,12alpha,26-tetrol	Regular
C15520	xoltri25	7-alpha,25-Dihydroxycholesterol	C27H46O3	0	418.7	cytosol,extracellular	Cholest-5-ene-3beta,7alpha,25-triol, 7alpha,25-Dihydroxycholesterol, 5-Cholesten-3beta,7alpha,25-triol, 3beta,7alpha,25-Trihydroxycholest-5-ene	Regular
C06341	xoltri27	7-alpha,27-Dihydroxycholesterol	C27H46O3	0	418.7	cytosol,extracellular	7alpha,27-Dihydroxycholesterol, Cholest-5-ene-3beta,7alpha,26-triol, Cholest-5-ene-3beta,7alpha,27-triol	Regular
C05454	xoltriol	3alpha,7alpha,12alpha-Trihydroxy-5beta-cholestane	C27H48O3	0	420.7	cytosol,mitochondria	3alpha,7alpha,12alpha-Trihydroxy-5beta-cholestane, 5beta-Cholestane-3alpha,7alpha,12alpha-triol, 3alpha,7alpha,12alpha-Trihydroxycoprostane	Regular
C00231	xu5p-D	D-Xylulose 5-phosphate	C5H9O8P	-2	228.1	cytosol		Regular
C00310	xylu-D	D-Xylulose	C5H10O5	0	150.1	cytosol	D-threo-Pentulose, D-Lyxulose	Regular
C00312	xylu-L	L-Xylulose	C5H10O5	0	150.1	cytosol	L-threo-Pentulose, L-Lyxulose	Regular
