# Supplementary material for: Modeling tissue‐relevant Caenorhabditis elegans metabolism at network, pathway, reaction, and metabolite levels
Source: Mol Syst Biol. 2020 Oct 6;16(10):e9649. doi: 10.15252/msb.20209649 (PMC7537831; doi:10.15252/msb.20209649)
Supplement: Supplementary file 6 — Table EV4 [file MSB-16-e9649-s006.xlsx]

## Sheet: Description
Table	Title	Description
EV4	Tissue-level expression of iCEL1314 genes	Expression (EXP) levels of genes (in TPM) from Cao et al., 2017 and categorization of genes (CAT) as High, Moderate, Low, or Rare based on this study.

## Sheet: TableEV4
ID	EXP_gli	EXP_gon	EXP_hyp	EXP_int	EXP_mus	EXP_neu	EXP_pha	CAT_gli	CAT_gon	CAT_hyp	CAT_int	CAT_mus	CAT_neu	CAT_pha
B0001.4	17.9164	66.1797	12.4147	4.04351	22.9841	34.6787	20.3567	Moderate	High	Moderate	Low	Moderate	High	Moderate
B0024.13	2.51445	37.9812	5.20346	4.4108	2.90904	4.32332	10.2852	Low	High	Low	Low	Low	Low	Moderate
B0205.6	16.3678	57.4446	28.8621	48.6104	44.8225	21.7321	22.4551	Moderate	High	Moderate	High	High	Moderate	Moderate
B0228.7	22.5741	42.5279	13.4661	16.6682	7.48512	51.0598	58.9255	Moderate	High	Moderate	Moderate	Low	High	High
B0250.5	3.42293	20.4494	19.252	15.1754	33.7702	8.27524	15.6309	Low	Moderate	Moderate	Moderate	High	Moderate	Moderate
B0272.3	7.50587	3.53008	26.3586	57.686	41.266	2.13597	26.4783	Low	Low	Moderate	High	High	Low	Moderate
B0272.4	8.5723	0.320601	10.5603	109.59	0.0932331	1.25261	0	Moderate	Rare	Moderate	High	Rare	Low	Rare
B0303.3	26.388	87.5889	83.103	156.93	116.728	26.3589	45.2714	Moderate	High	High	High	High	Moderate	High
B0395.3	57.1151	4.66906	44.3901	313.092	119.921	179.109	40.9259	High	Low	High	High	High	High	High
B0491.7	20.792	25.5781	18.535	7.68822	15.6499	4.97986	10.1736	High	High	High	Low	High	Low	Moderate
B0513.5	8.1246	5.60173	1.76013	3.56888	265.824	161.761	77.0535	Low	Low	Low	Low	High	High	High
C01B10.3	44.1774	0.383961	17.7379	0	0.748505	1.56438	178.148	High	Rare	Moderate	Rare	Low	Low	High
C01B4.6	0	0	0	0	0	0	0	Moderate	Moderate	Moderate	Moderate	Moderate	Moderate	Moderate
C01F1.3	4.96073	1.27879	103.41	1.68247	1.17446	12.4422	0.547084	Low	Low	High	Low	Low	Moderate	Low
C01G10.9	6.66738	3.52946	3.05152	2.69757	2.284	2.23362	0.803548	Moderate	Low	Low	Low	Low	Low	Low
C03A7.13	0	2.29167	0.0392537	3.21196	0	0	15.2033	Rare	Low	Rare	Low	Rare	Rare	High
C05C10.3	116.734	156.87	135.906	617.338	550.332	36.092	219.951	High	High	High	High	High	High	High
C05C8.7	75.4292	0.347484	239.699	6.61985	1.69495	6.70884	2.14363	High	Rare	High	Low	Low	Low	Low
C06A6.4	0.458631	69.1244	4.52721	49.8694	11.2212	9.6253	22.9164	Low	High	Low	High	Moderate	Moderate	Moderate
C06G3.5	32.2128	9.0777	34.3157	70.6294	27.1269	95.1841	50.5186	High	Moderate	High	High	Moderate	High	High
C07D8.6	22.2415	7.95084	58.4624	26.7412	37.8752	10.5452	18.7241	Moderate	Low	High	Moderate	High	Moderate	Moderate
C07E3.9	0.299363	0.884312	0.510879	0	26.4515	0	0	Rare	Low	Low	Rare	High	Rare	Rare
C08B11.8	5.6168	60.6183	8.61616	0.787081	6.54061	3.54734	1.97163	Low	High	Moderate	Low	Low	Low	Low
C08B6.4	0	0.164516	3.93799	0	0.274253	11.5224	128.376	Rare	Rare	Low	Rare	Rare	Moderate	High
C08H9.3	4.47341	88.0135	17.634	41.168	12.6188	8.55047	21.6218	Low	High	Moderate	High	Moderate	Moderate	Moderate
C10C5.3	0.312697	0.1288	2.47082	0	0.0384234	2.93099	0	Rare	Rare	Low	Rare	Rare	Low	Rare
C10C5.4	0	0.143971	6.09486	3.8609	0.0546544	0	0	Rare	Rare	Moderate	Moderate	Rare	Rare	Rare
C10C5.5	0	0.0406934	0	0	0.0242765	0.25985	0	Rare	Rare	Rare	Rare	Rare	Rare	Rare
C13B9.2	0.143215	18.6039	2.4522	0	1.72005	1.6635	0.191267	Rare	High	Low	Rare	Low	Low	Rare
C13C4.4	14.0875	3.03852	2.22475	1.81666	0.402906	74.7573	4.58684	Moderate	Low	Low	Low	Rare	High	Low
C14A4.3	49.5156	77.0182	38.568	39.7035	19.7262	26.3485	39.937	High	High	High	High	Moderate	Moderate	High
C14B9.2	124.921	69.4305	87.8939	645.279	3.52464	12.9046	963.252	High	High	High	High	Low	Moderate	High
C14E2.4	0	0	0	0	0	0.38874	0	Rare	Rare	Rare	Rare	Rare	Rare	Rare
C16A3.5	49.3607	82.3483	63.9217	33.741	150.027	82.2223	85.8864	High	High	High	High	High	High	High
C17C3.1	0.427934	1.43554	18.0829	93.2669	19.2171	0	10.4868	Rare	Low	Moderate	High	Moderate	Rare	Moderate
C17C3.3	0	0.511005	4.75875	17.3339	1.01522	0.340759	0.873668	Rare	Low	Moderate	High	Low	Rare	Low
C18E9.4	71.4372	28.4796	34.6366	8.771	77.4263	30.6118	27.1977	High	Moderate	High	Moderate	High	Moderate	Moderate
C24A3.4	0	0.211778	0.378698	24.6672	0.925771	8.13458	4.69957	Rare	Rare	Rare	High	Low	Moderate	Moderate
C25H3.9	81.5716	220.56	161.59	57.374	347.573	56.8558	106.286	High	High	High	High	High	High	High
C26D10.4	26.0022	0.0580818	7.79497	35.0584	7.54447	14.8281	10.6005	High	Rare	Low	High	Low	Moderate	Moderate
C27A2.12	135.608	0.369967	4.95417	3.11495	0.670005	0.731251	4.92231	High	Rare	Low	Low	Low	Low	Low
C27A7.1	49.4458	0.448932	15.8493	30.8652	15.9336	17.3634	3.18651	High	Low	Moderate	Moderate	Moderate	Moderate	Low
C27A7.3	101.125	0.315366	25.2688	0	1.24781	0	0	High	Rare	Moderate	Rare	Low	Rare	Rare
C27A7.5	7.01488	6.71823	29.7205	7.35448	60.5406	49.1421	79.4493	Low	Low	Moderate	Low	High	High	High
C27D8.4	21.1997	45.5006	10.0036	2.90168	6.34877	12.1186	3.78936	Moderate	High	Moderate	Low	Low	Moderate	Low
C29E4.10	0.711805	1.21697	0.53357	0.901975	0.587549	1.68429	1.46024	Low	Low	Low	Low	Low	Low	Low
C29F7.3	8.51021	3.20762	29.035	8.80632	17.9536	14.7414	7.58954	Moderate	Low	High	Moderate	Moderate	Moderate	Low
C31C9.2	69.9036	2.1234	268.39	174.161	2.7282	39.4521	13.9533	High	Low	High	High	Low	High	Moderate
C31H2.4	0	0.148619	2.09111	43.5337	0.100775	0	1.08064	Rare	Rare	Low	High	Rare	Rare	Low
C31H5.6	3.90971	0.0705403	0.520422	53.1994	0.576998	0.986911	0	Low	Rare	Low	High	Low	Low	Rare
C32F10.8	72.3649	144.495	44.7051	87.2524	108.16	83.759	67.2539	High	High	High	High	High	High	High
C33A12.1	29.5824	48.9491	21.8777	14.3849	68.0007	36.1172	30.5319	Moderate	High	Moderate	Moderate	High	High	Moderate
C34B2.8	69.8461	125.79	146.797	47.1311	244.565	86.5111	138.303	High	High	High	High	High	High	High
C34B7.2	37.4006	201.091	51.7268	47.6021	25.9672	27.5915	47.8802	High	High	High	High	Moderate	Moderate	High
C34C6.4	23.1946	95.9545	17.0355	67.6453	35.2922	24.4401	5.94287	Moderate	High	Moderate	High	High	Moderate	Low
C36A4.4	1.97624	39.0808	7.18159	6.3198	2.61328	2.88156	3.38309	Low	High	Low	Low	Low	Low	Low
C37H5.13	32.3133	4.52264	26.5829	50.8942	27.4871	75.8817	68.9451	High	Low	Moderate	High	Moderate	High	High
C39B5.6	11.3303	62.4095	22.2338	26.6113	16.7672	23.5661	9.12083	Moderate	High	Moderate	Moderate	Moderate	Moderate	Moderate
C39D10.3	0	0.174552	1.51155	0	25.977	2.13097	0.689613	Rare	Rare	Low	Rare	High	Low	Low
C42C1.11	9.8239	67.6507	23.6737	47.176	16.7428	26.6801	12.431	Moderate	High	Moderate	High	Moderate	Moderate	Moderate
C44B7.12	0.362754	166.2	4.12394	7.99307	3.45174	0.914364	0.717869	Rare	High	Low	Low	Low	Low	Low
C44B7.7	7.10133	0.407023	17.2689	0.878249	4.09448	4.95418	20.5195	Low	Rare	High	Low	Low	Low	High
C44E12.1	9.58703	0	7.9686	2.88259	0.887119	0.559014	0	Moderate	Rare	Moderate	Low	Low	Low	Rare
C47B2.2	44.1906	65.3725	26.0914	16.9838	19.5013	30.1858	22.453	High	High	Moderate	Moderate	Moderate	Moderate	Moderate
C49F5.5	0	0	0.563902	0	0	0	0	Rare	Rare	Low	Rare	Rare	Rare	Rare
C50D2.7	27.7645	45.1519	38.8213	20.4198	41.5393	50.289	20.7966	Moderate	High	High	Moderate	High	High	Moderate
C53A3.2	0	0.0462587	15.6433	34.7408	41.9449	1.05076	0.737958	Rare	Rare	Moderate	High	High	Low	Low
C53D5.5	9.27663	11.6741	27.7365	186.054	4.16478	5.03903	16.3503	Moderate	Moderate	Moderate	High	Low	Low	Moderate
C54E4.5	20.3817	0	50.9546	0	0.504579	0.253494	1.40262	Moderate	Rare	High	Rare	Low	Rare	Low
C55H1.1	10.7411	0.0599347	0.54866	7.69819	0.185422	1.15739	2.25093	Moderate	Rare	Low	Moderate	Rare	Low	Low
C56A3.8	0	33.2533	0	1.23765	0.0227565	0	0	Rare	High	Rare	Low	Rare	Rare	Rare
C56G3.2	0	0.0447426	0.0744454	4.60073	2.82436	0	0.0665029	Rare	Rare	Rare	Moderate	Low	Rare	Rare
D1005.2	3.40503	0.104507	4.87303	5.46989	1.11347	6.86029	0.563965	Low	Rare	Moderate	Moderate	Low	Moderate	Low
D2023.4	5.20555	25.0176	11.3952	7.39468	3.54252	3.19505	4.65741	Low	High	Moderate	Low	Low	Low	Low
D2030.4	49.8141	67.0768	70.6449	48.5613	122.396	45.6552	97.4127	High	High	High	High	High	High	High
D2063.1	0	0.392233	2.46273	0.316645	73.8625	1.49091	3.28039	Rare	Rare	Low	Rare	High	Low	Low
E01A2.1	4.56635	19.7365	12.4148	5.2007	4.18563	10.4661	24.6806	Low	High	Moderate	Low	Low	Moderate	High
E02H1.6	6.84648	24.9218	15.2549	1.03018	12.8386	4.70545	7.88055	Low	High	Moderate	Low	Moderate	Low	Low
F01D4.8	0	0	2.42973	0	0.152906	10.6738	0	Rare	Rare	Low	Rare	Rare	High	Rare
F01G4.5	2.82062	34.3053	15.6419	4.17682	16.7698	18.9093	31.9551	Low	High	Moderate	Low	Moderate	Moderate	High
F02A9.4	30.1611	216.158	79.5288	240.261	245.4	40.2173	79.6147	Moderate	High	High	High	High	High	High
F02E9.7	69.4189	28.968	13.4558	6.61501	7.89465	21.8556	33.1322	High	Moderate	Moderate	Low	Low	Moderate	High
F07A11.5	5.11433	0.608692	4.16222	27.1758	0.645857	0.483148	2.45837	Low	Low	Low	High	Low	Low	Low
F08F3.4	4.51119	0.0799803	84.2434	6.52092	0.795813	0.180857	1.48549	Low	Rare	High	Low	Low	Rare	Low
F08F8.7	42.366	48.8629	25.4192	43.7739	11.7403	32.1055	25.8734	High	High	Moderate	High	Moderate	High	Moderate
F09E5.3	8.02556	35.9985	33.1587	52.5429	21.3318	20.5883	20.1195	Low	High	High	High	Moderate	Moderate	Moderate
F09G2.8	2.79058	234.469	32.0397	53.0319	13.3243	49.0737	31.0466	Low	High	High	High	Moderate	High	Moderate
F10C2.4	9.79992	204.448	32.0917	53.5454	19.7805	25.2377	15.7268	Moderate	High	High	High	Moderate	Moderate	Moderate
F10D2.8	0	0	0.0591472	3.33332	0.105605	0.20012	0	Rare	Rare	Rare	Low	Rare	Rare	Rare
F10F2.2	12.595	3.13388	5.09823	530.374	2.42081	14.6037	3.53961	Moderate	Low	Low	High	Low	Moderate	Low
F12F6.7	15.9692	113.104	20.8134	14.0601	4.96318	4.89058	6.25596	Moderate	High	Moderate	Moderate	Low	Low	Low
F13B12.4	0	0	91.1606	0.917414	0.213486	15.8462	0.769809	Rare	Rare	High	Low	Rare	Moderate	Low
F13E6.5	11.5466	2.88982	12.7783	25.5357	7.0463	6.87129	13.5742	Moderate	Low	Moderate	High	Low	Low	Moderate
F13H10.5	0	0.436781	0.399279	0	28.9985	6.61772	51.7508	Rare	Low	Rare	Rare	Moderate	Low	High
F13H8.9	1.92978	1.19674	0.0600142	0	4.38894	12.0025	4.05717	Low	Low	Rare	Rare	Moderate	High	Moderate
F19B6.1	14.7085	184.944	14.0947	25.5182	94.7864	36.0233	66.3931	Moderate	High	Moderate	Moderate	High	High	High
F19G12.2	0	0	0.502205	0	0.0941841	0.908466	0	Rare	Rare	Low	Rare	Rare	Low	Rare
F21D5.1	7.55892	64.0264	12.487	12.0947	6.91192	2.59133	19.9325	Low	High	Moderate	Moderate	Low	Low	Moderate
F23C8.5	25.5014	53.9077	81.8013	97.3038	149.934	42.221	68.0563	Moderate	High	High	High	High	High	High
F25B5.3	63.9322	54.7204	87.619	94.1948	40.2298	79.5657	86.6712	High	High	High	High	High	High	High
F25B5.6	16.1326	131.799	62.5008	123.699	71.4866	36.2775	22.7987	Moderate	High	High	High	High	High	Moderate
F25E2.3	0.27598	0.110066	3.64651	22.0867	26.4398	0.941322	0	Rare	Rare	Low	High	High	Low	Rare
F25H9.6	20.7357	39.9929	5.52655	6.04225	10.2384	9.3372	2.54676	Moderate	High	Low	Low	Moderate	Moderate	Low
F26C11.1	78.7749	0.323535	0	5.23355	0	0.70094	0	High	Rare	Rare	Low	Rare	Low	Rare
F26D11.1	5.47373	7.26809	2.2675	2.60442	4.00885	7.12993	4.32683	Moderate	Moderate	Low	Low	Moderate	Moderate	Moderate
F26E4.4	6.84997	199.22	27.4431	33.4766	19.2279	5.60387	18.1228	Low	High	Moderate	High	Moderate	Low	Moderate
F26E4.6	69.7028	63.2761	81.2037	63.2483	149.494	98.0673	116.131	High	High	High	High	High	High	High
F26H9.5	13.6307	53.3068	72.1879	237.197	3.03521	151.201	12.1891	Moderate	High	High	High	Low	High	Moderate
F27D4.1	37.312	41.278	41.1265	72.1051	106.467	24.7409	45.6471	High	High	High	High	High	Moderate	High
F29C4.2	59.168	56.7202	59.5557	25.3575	158.924	51.2774	83.6147	High	High	High	Moderate	High	High	High
F31D4.9	16.8798	20.6871	12.2973	1.66966	29.779	36.4677	26.8643	High	High	High	Low	High	High	High
F32B5.1	0	0.169759	1.17023	0	1.30465	0.285404	0.500955	Rare	Rare	Low	Rare	Low	Rare	Low
F32D1.5	154.214	300.95	164.19	122.294	328.903	126.38	231.409	High	High	High	High	High	High	High
F32D8.12	32.2211	7.89716	81.9377	228.944	74.2949	19.6913	13.2187	High	Low	High	High	High	Moderate	Moderate
F32D8.13	13.0187	15.7872	10.3091	6.98731	5.3456	10.4401	11.6459	Moderate	Moderate	Moderate	Moderate	Moderate	Moderate	Moderate
F33D4.4	20.3324	163.909	41.4869	40.1851	63.6786	55.3582	10.6347	Moderate	High	High	High	High	High	Moderate
F35C8.5	0	0	0.189528	22.7891	0.34133	0.440223	0	Rare	Rare	Rare	High	Rare	Low	Rare
F37C12.3	23.3071	44.0005	37.3179	9.41797	66.7859	17.9539	29.0455	Moderate	High	High	Moderate	High	Moderate	Moderate
F38B2.4	274.595	0.387487	0.410605	0	136.593	51.1058	3.28441	High	Rare	Rare	Rare	High	High	Low
F38B6.4	0.61413	0.296222	7.04058	199.167	0.815277	0.19437	1.88815	Low	Rare	Low	High	Low	Rare	Low
F39B2.3	2.83217	30.1318	5.95889	14.9429	4.25573	6.03157	5.52361	Low	High	Low	Moderate	Low	Low	Low
F40F8.1	67.7963	52.2763	14.9871	13.512	50.6548	47.1756	50.0787	High	High	Moderate	Moderate	High	High	High
F41E6.5	0.758555	2.97838	3.10428	18.7261	0.924848	0	0.796698	Low	Low	Low	High	Low	Rare	Low
F41E7.6	0	0.0462475	0.601984	0.560292	0.149807	2.55248	1.2273	Rare	Rare	Low	Low	Rare	Low	Low
F42F12.3	3.52168	0.418126	6.3956	0.560909	0.0806109	1.65426	6.21307	Low	Rare	Moderate	Low	Rare	Low	Moderate
F42F12.4	28.6186	0.0743256	3.71927	3.77845	0.120044	0	0	High	Rare	Low	Low	Rare	Rare	Rare
F42G8.10	52.9546	117.443	73.4079	24.7962	174.172	69.0247	77.2023	High	High	High	Moderate	High	High	High
F43G6.5	0	0.677207	0.201582	0	0	0	0	Rare	Low	Rare	Rare	Rare	Rare	Rare
F44E7.2	31.8737	0	3.58793	2.22265	17.3299	2.20044	0	High	Rare	Low	Low	Moderate	Low	Rare
F44G4.2	22.0144	46.927	47.0521	13.3073	114.592	46.3111	53.8334	Moderate	High	High	Moderate	High	High	High
F45H10.2	30.2597	55.4864	43.3337	27.5468	74.0019	48.198	33.386	Moderate	High	High	Moderate	High	High	High
F45H10.3	49.5446	122.145	82.0142	51.7462	156.632	58.5168	65.3412	High	High	High	High	High	High	High
F48E8.3	40.1865	118.461	109.793	159.167	38.6624	44.6465	56.9018	High	High	High	High	High	High	High
F49E2.1	0	2.35652	3.40883	0	15.5211	5.05453	0.813035	Rare	Low	Low	Rare	High	Moderate	Low
F49H6.5	0	0.0587108	0	0.771462	0.146724	0	0	Rare	Rare	Rare	Low	Rare	Rare	Rare
F52B11.2	12.5679	46.2791	23.8068	13.4202	9.69797	15.0443	32.6997	Moderate	High	High	Moderate	Moderate	Moderate	High
F52C9.3	21.4229	90.1366	37.341	96.6678	72.3671	36.706	32.9433	Moderate	High	High	High	High	High	High
F53C11.3	20.9672	0.8983	22.7566	80.8727	22.0045	2.46766	21.1723	Moderate	Low	Moderate	High	Moderate	Low	Moderate
F53C3.13	293.091	228.932	113.758	132.109	95.3432	95.5288	282.745	High	High	High	High	High	High	High
F53F1.2	53.6113	30.928	19.8221	6.70452	5.88812	5.07301	8.56121	High	Moderate	Moderate	Low	Low	Low	Moderate
F53F1.3	0	17.688	3.18572	11.9692	2.95633	0.0715018	0	Rare	High	Low	High	Low	Rare	Rare
F53F10.2	109.037	135.346	90.6136	261.533	193.569	512.019	225.183	High	High	High	High	High	High	High
F53F4.10	38.1356	126.968	71.767	122.068	204.168	40.8856	52.536	High	High	High	High	High	High	High
F54C1.1	13.7911	0.184004	35.2283	0.217894	0.402284	0.53897	1.46439	Moderate	Rare	High	Rare	Rare	Low	Low
F54C8.1	0	0.371427	0	0	0	0	0	Rare	Rare	Rare	Rare	Rare	Rare	Rare
F54D5.12	16.8348	95.6012	25.8206	75.4066	18.2306	22.6421	16.7177	Moderate	High	Moderate	High	Moderate	Moderate	Moderate
F54D5.7	85.1619	46.3819	77.593	37.9955	29.2409	28.3898	26.0567	High	High	High	High	Moderate	Moderate	Moderate
F54D7.2	14.682	23.592	13.5107	40.3962	27.6745	11.1083	15.9425	Moderate	Moderate	Moderate	High	Moderate	Moderate	Moderate
F55G1.9	10.6658	55.3471	5.93168	9.65031	14.8672	11.1346	7.1945	Moderate	High	Moderate	Moderate	Moderate	Moderate	Moderate
F57B9.1	7.93639	26.3546	12.339	5.92216	10.4634	8.7766	5.80411	Moderate	High	Moderate	Moderate	Moderate	Moderate	Moderate
F58A6.1	0.444768	0	7.75678	68.763	0.128368	0	1.89509	Low	Rare	Low	High	Rare	Rare	Low
F58F12.1	98.0992	177.301	200.209	124.094	445.404	143.24	188.029	High	High	High	High	High	High	High
F58F9.1	5.93433	0.0998702	0	0.978753	0.686207	46.2394	1.89509	Low	Rare	Rare	Low	Low	High	Low
F58H1.3	10.572	28.3238	2.89697	9.06355	3.55239	4.06232	7.70189	Moderate	High	Low	Moderate	Low	Moderate	Moderate
F59A7.7	0	0.818396	0.116576	0	0.229346	0	0	Rare	Low	Rare	Rare	Rare	Rare	Rare
F59B2.3	2.43012	0.18648	0.821254	1.9716	0.0339919	1.10886	3.14307	Low	Rare	Low	Low	Rare	Low	Low
F59C6.5	81.6	95.4809	76.7015	59.8625	191.761	55.7634	86.8555	High	High	High	High	High	High	High
H14N18.4	1421.53	2.66264	91.464	1.38324	2.57856	27.5886	221.404	High	Low	High	Low	Low	Moderate	High
H23N18.4	0	0.352578	5.71207	0.878249	0.0888998	0.282425	0	Rare	Rare	Moderate	Low	Rare	Rare	Rare
H24K24.3	43.1115	43.4294	39.2512	77.0996	32.8115	23.3608	31.2601	High	High	High	High	High	Moderate	Moderate
H28O16.1	321.359	921.907	556.598	1213.14	1787.74	411.139	660.839	High	High	High	High	High	High	High
H43I07.3	49.6876	62.7549	27.7208	18.9799	15.1281	20.0889	24.5416	High	High	Moderate	Moderate	Moderate	Moderate	Moderate
K01C8.1	2.15253	0	52.3313	9.55143	1.0698	2.26154	0	Low	Rare	High	Moderate	Low	Low	Rare
K02D7.1	478.662	0.505684	21.7338	274.719	2.37428	3.26963	2.21409	High	Low	Moderate	High	Low	Low	Low
K03H1.13	1.51497	5.25214	17.7769	13.653	8.43437	8.57862	8.75725	Low	Low	High	High	Moderate	Moderate	Moderate
K04A8.10	0	0	0.0328479	0.944747	0.0238653	0	0	Rare	Rare	Rare	Low	Rare	Rare	Rare
K04C2.2	28.005	291.066	61.46	80.089	50.3469	18.497	40.7947	Moderate	High	High	High	High	Moderate	High
K05B2.4	0	0.253442	2.40364	201.49	0.229798	4.74004	0	Rare	Rare	Low	High	Rare	Low	Rare
K07B1.4	0	15.0045	14.521	7.75676	14.0562	0	2.88819	Rare	High	High	Low	High	Rare	Low
K07E3.4	61.5153	1.8709	133.612	142.949	0.849249	13.2254	5.85754	High	Low	High	High	Low	Moderate	Low
K08E3.5	21.5751	137.499	103.182	215.872	147.795	39.9227	22.7216	Moderate	High	High	High	High	High	Moderate
K09A9.6	14.1647	2.24581	4.08136	31.0954	998.856	45.3234	60.4131	Moderate	Low	Low	Moderate	High	High	High
K09E4.2	26.9099	98.8445	40.0699	57.1462	18.8862	21.3431	23.9718	Moderate	High	High	High	Moderate	Moderate	Moderate
K09H11.7	0	0	0.0366532	0	0.0701199	0	0	Rare	Rare	Rare	Rare	Rare	Rare	Rare
K10D2.7	5.51411	0.755696	3.32496	2.11047	0.70497	0.282425	1.20435	Moderate	Low	Low	Low	Low	Rare	Low
K11H3.3	26.449	54.9856	23.4844	125.431	4.06998	33.0562	12.6649	Moderate	High	Moderate	High	Low	High	Moderate
K12H4.7	0	0.10256	3.29169	839.542	1.41573	1.87897	10.0415	Rare	Rare	Low	High	Low	Low	Moderate
M01E11.1	20.7495	35.504	8.06976	2.11637	4.95321	8.82722	2.02817	Moderate	High	Low	Low	Low	Moderate	Low
M04D5.1	0	0.344499	0.0706866	0	0.243089	0.303321	0	Rare	Rare	Rare	Rare	Rare	Rare	Rare
M05B5.4	17.8741	1.62276	0.192794	0	99.2851	7.39656	2.25093	Moderate	Low	Rare	Rare	High	Low	Low
M153.1	5.35277	0	10.9995	23.8818	0.218098	0.674295	0	Low	Rare	Moderate	High	Rare	Low	Rare
M57.2	33.0537	60.887	23.691	29.6673	16.8281	41.9632	43.4186	High	High	Moderate	Moderate	Moderate	High	High
R01H10.7	37.8255	161.515	62.4796	82.7841	23.0963	34.5062	22.6504	High	High	High	High	Moderate	High	Moderate
R02D3.1	0.613951	0.605463	53.186	0.855739	0.493521	2.01926	1.68452	Low	Low	High	Low	Low	Low	Low
R04B3.2	30.9271	0	124.906	0	2.14656	9.43212	0.394816	Moderate	Rare	High	Rare	Low	Moderate	Rare
R04B5.5	0	0	1.8647	5.85001	43.2013	0	0	Rare	Rare	Low	Low	High	Rare	Rare
R04B5.6	0	0.15315	1.24066	5.9229	18.903	0	2.53923	Rare	Rare	Low	Moderate	High	Rare	Low
R04F11.2	95.1051	126.554	118.316	44.3622	234.073	105.487	140.116	High	High	High	High	High	High	High
R04F11.3	31.4213	328.639	41.4996	19.1486	23.8034	34.29	19.8453	Moderate	High	High	Moderate	Moderate	High	Moderate
R05D11.9	14.0268	78.2048	20.9504	22.7558	10.9807	20.85	11.305	Moderate	High	Moderate	Moderate	Moderate	Moderate	Moderate
R05D3.6	0	0	0	0	0	0	0	Moderate	Moderate	Moderate	Moderate	Moderate	Moderate	Moderate
R05F9.6	10.3485	63.0111	205.676	217.716	180.214	30.4589	32.313	Moderate	High	High	High	High	Moderate	High
R05G6.5	0	1.59496	3.07664	0	1.02804	1.7429	3.6035	Rare	Low	Low	Rare	Low	Low	Low
R07E4.3	10.3069	0.705574	10.0173	4.97935	18.3461	11.483	11.2406	Moderate	Low	Moderate	Low	High	Moderate	Moderate
R07H5.8	15.9697	204.095	401.812	160.708	42.0596	10.1762	60.4333	Moderate	High	High	High	High	Moderate	High
R08D7.7	1.32607	0.687053	7.65556	13.1435	7.47651	4.94331	2.38009	Low	Low	Moderate	High	Moderate	Moderate	Low
R08F11.1	1.45741	1.48073	2.30439	84.746	1.24597	36.6798	2.49016	Low	Low	Low	High	Low	High	Low
R09D1.14	0	0	0	0	0	0	0	Moderate	Moderate	Moderate	Moderate	Moderate	Moderate	Moderate
R102.4	9.76157	5.88125	5.02647	53.7877	4.1541	1.74963	2.7182	Moderate	Low	Low	High	Low	Low	Low
R10D12.15	0	0	0	0	0.09428	0	0	Rare	Rare	Rare	Rare	Rare	Rare	Rare
R10H10.6	5.23564	5.25305	13.6123	3.35878	3.49833	3.55936	5.13925	Moderate	Moderate	High	Low	Low	Low	Moderate
R11F4.1	6.34115	0.405131	83.8005	85.8089	265.36	7.51487	9.51899	Low	Rare	High	High	High	Low	Moderate
R12E2.11	33.6744	78.5564	34.173	97.0782	26.1328	15.8789	40.2454	High	High	High	High	Moderate	Moderate	High
R151.2	24.1425	87.4465	29.0411	89.0054	33.5376	28.8308	18.8987	Moderate	High	Moderate	High	High	Moderate	Moderate
R53.4	170.767	319.459	275.497	68.5478	584.108	210.93	273.83	High	High	High	High	High	High	High
T01B11.2	0	1.39319	5.9993	164.744	78.515	1.94277	0	Rare	Low	Low	High	High	Low	Rare
T01D1.4	85.2836	0.923884	299.795	0	1.94047	4.04616	7.29254	High	Low	High	Rare	Low	Low	Low
T01G1.4	95.5857	66.9603	29.1093	55.5939	9.98584	26.8816	22.9632	High	High	Moderate	High	Moderate	Moderate	Moderate
T02G5.7	33.867	62.9132	27.5357	66.0223	39.3975	17.4329	15.3865	High	High	Moderate	High	High	Moderate	Moderate
T02H6.11	98.3553	138.223	126.3	45.3995	265.177	122.998	156.266	High	High	High	High	High	High	High
T03D8.6	43.5613	0.67049	35.2727	8.43197	1.85781	38.7679	323.556	High	Low	High	Moderate	Low	High	High
T03F6.3	11.9873	19.084	3.69353	12.2864	0.277809	0	2.39372	Moderate	High	Low	Moderate	Rare	Rare	Low
T03G6.3	139.281	1.02449	0.999789	4.95848	644.586	27.9502	0.825623	High	Low	Low	Low	High	Moderate	Low
T04A8.7	11.9831	56.9013	16.6662	20.7067	76.0886	18.2122	13.8149	Moderate	High	Moderate	Moderate	High	Moderate	Moderate
T05C3.6	3.48124	15.8384	0.347221	27.3132	0	0.809023	0	Low	Moderate	Rare	High	Rare	Low	Rare
T05E7.1	0	0.107024	0.157045	42.12	0.293231	0	0	Rare	Rare	Rare	High	Rare	Rare	Rare
T05G5.5	10.5288	39.0974	57.906	24.2776	9.50778	36.0297	22.7137	Moderate	High	High	High	Moderate	High	High
T05H4.4	19.7922	0.958204	1.47356	0	0.105294	0	0	High	Low	Low	Rare	Rare	Rare	Rare
T05H4.7	0	0.649945	0.126285	4.0437	0.570178	0	160.227	Rare	Low	Rare	Low	Low	Rare	High
T07F10.1	49.3392	1.09366	9.97596	0.333988	3.02237	17.7484	69.462	High	Low	Moderate	Rare	Low	Moderate	High
T08H10.1	75.2792	0	14.9482	73.4532	0.778965	4.83803	2.65703	High	Rare	Moderate	High	Low	Low	Low
T09B4.8	3.00174	11.713	14.8436	30.2177	443.591	13.7358	26.2456	Low	Moderate	Moderate	Moderate	High	Moderate	Moderate
T12A2.1	4.52602	0.87966	39.8147	9.14108	1.18551	6.67848	5.50061	Low	Low	High	Moderate	Low	Low	Low
T12B3.3	19.1299	4.7244	16.8522	56.8281	15.3822	18.5122	15.7071	Moderate	Low	Moderate	High	Moderate	Moderate	Moderate
T13G4.4	2.41374	2.01294	8.82893	68.2864	3.25018	1.68282	0	Low	Low	Moderate	High	Low	Low	Rare
T15H9.6	0	0.0724526	0	0	0.0568599	0	0	Rare	Rare	Rare	Rare	Rare	Rare	Rare
T19B4.3	4.66762	17.9783	7.39641	27.1747	4.16348	31.4797	0.898523	Low	Moderate	Low	High	Low	High	Low
T19H12.6	0	0.0504529	0.399462	0	0.100122	0	41.384	Rare	Rare	Rare	Rare	Rare	Rare	High
T19H5.6	0	0.0862515	0.0454907	0	0.046392	0	0	Rare	Rare	Rare	Rare	Rare	Rare	Rare
T20B3.1	51.0282	1.85931	16.0903	57.4806	0.89584	14.7131	1.11102	High	Low	Moderate	High	Low	Moderate	Low
T20D3.8	11.332	31.7028	6.50711	1.65332	2.40341	4.14369	7.04671	Moderate	High	Low	Low	Low	Low	Low
T20H4.5	31.1362	58.5884	36.9512	20.9359	124.002	37.7611	33.7491	Moderate	High	High	Moderate	High	High	High
T21C9.6	0	1.14498	2.79396	448.22	0.302472	0.939454	0	Rare	Low	Low	High	Rare	Low	Rare
T21F4.1	0	0.380282	20.2598	9.40144	0.234761	2.15401	0.615847	Rare	Rare	High	Moderate	Rare	Low	Low
T22D1.3	37.8259	97.2619	44.9837	88.1193	42.6123	21.6857	48.9906	High	High	High	High	High	Moderate	High
T22F3.3	18.5139	114.475	27.7172	50.4949	281.963	265.521	39.5628	Moderate	High	Moderate	High	High	High	High
T22G5.1	0	0	0	0	0.0813119	0	0	Rare	Rare	Rare	Rare	Rare	Rare	Rare
T24C12.3	0	0.0462475	5.28561	75.5303	0.69057	0	73.6016	Rare	Rare	Low	High	Low	Rare	High
T24C4.5	0.401088	48.4054	14.3271	0.418205	16.6104	18.8725	2.74942	Rare	High	Moderate	Rare	Moderate	Moderate	Low
T25B9.1	0	0.0635903	10.6558	0	0.249799	0	0	Rare	Rare	High	Rare	Rare	Rare	Rare
T25B9.9	60.211	73.6369	76.278	252.318	40.2915	38.1403	85.8379	High	High	High	High	High	High	High
T25C8.1	0	0.0791582	0.172313	2.07311	0.160906	0	0	Rare	Rare	Rare	Low	Rare	Rare	Rare
T25D3.3	0	1.54469	6.03153	0	0.248082	0.313878	15.1014	Rare	Low	Moderate	Rare	Rare	Rare	High
T25G3.4	135.127	127.452	84.3351	218.505	170.803	176.938	122.128	High	High	High	High	High	High	High
T26A5.8	5.58879	27.9812	21.1846	1.49754	4.29389	7.71311	3.26043	Low	High	High	Low	Low	Low	Low
T26E3.7	0	0.47569	0	0	0.0596246	0	0	Rare	Low	Rare	Rare	Rare	Rare	Rare
T26F2.1	0	0	0	0	0.0279509	0	0	Rare	Rare	Rare	Rare	Rare	Rare	Rare
T27A3.6	50.7528	52.2034	6.99519	21.3359	3.57979	1.09864	5.54642	High	High	Low	Moderate	Low	Low	Low
T27E9.2	52.6332	66.067	55.3688	28.7654	75.3045	77.261	35.3524	High	High	High	Moderate	High	High	High
T27F6.6	10.935	27.2309	6.26194	20.8616	5.16212	10.3108	17.0134	Moderate	High	Low	High	Low	Moderate	High
T28D9.3	0.304713	1.22024	0.208012	30.122	43.1927	1.16269	5.53789	Rare	Low	Rare	High	High	Low	Low
T28F3.5	1.56689	1.96384	1.01214	145.283	19.243	56.4244	15.7189	Low	Low	Low	High	Moderate	High	Moderate
W02F12.2	1.93674	0.358581	7.61579	0	0.423104	2.43949	209.417	Low	Rare	Low	Rare	Rare	Low	High
W02H5.8	1.96365	8.9014	0.630678	27.1468	0.439806	5.5206	4.18834	Low	Moderate	Low	High	Low	Low	Low
W03D8.8	0	0	0.0422079	57.5511	0.0680337	0	3.50656	Rare	Rare	Rare	High	Rare	Rare	Low
W06B4.2	9.63165	44.4785	23.1649	24.3089	8.27705	17.8814	11.8351	Moderate	High	Moderate	Moderate	Moderate	Moderate	Moderate
W06E11.1	11.0924	76.4344	17.892	50.7175	15.1063	13.1268	7.68813	Moderate	High	Moderate	High	Moderate	Moderate	Low
W07E11.1	8.41204	4.92148	15.7976	776.156	179.762	371.025	16.2972	Moderate	Low	Moderate	High	High	High	Moderate
W07E6.3	0	0	0.521039	1.14958	0.403085	2.0127	134.814	Rare	Rare	Low	Low	Rare	Low	High
W09C3.4	0.787441	36.6636	6.78184	3.93615	3.8563	1.66316	6.62812	Low	High	Low	Low	Low	Low	Low
W09C5.8	224.532	226.022	285.759	200.118	587.057	318.934	385.318	High	High	High	High	High	High	High
W10C8.5	2.55885	2.81922	57.0729	106.721	166.504	8.53857	34.4478	Low	Low	High	High	High	Moderate	High
Y105C5B.3	0	0.0552894	0.0734775	1.88754	0.0866428	0	0	Rare	Rare	Rare	Low	Rare	Rare	Rare
Y105E8A.20	82.5515	186.108	66.4495	104.142	44.3979	80.3944	74.8724	High	High	High	High	High	High	High
Y105E8B.9	69.37	0.483448	10.949	3.68074	1.87437	1.44686	2.01563	High	Low	Moderate	Low	Low	Low	Low
Y106G6E.4	10.8361	6.28978	10.0536	0.516192	1.4477	2.37873	7.33043	Moderate	Moderate	Moderate	Low	Low	Low	Moderate
Y10G11A.1	249.899	56.3793	16.4656	2.45516	12.8787	7.44617	38.0133	High	High	Moderate	Low	Moderate	Low	High
Y17G7B.3	10.9582	42.8559	12.7289	13.6632	11.6616	22.4026	23.5584	Moderate	High	Moderate	Moderate	Moderate	Moderate	Moderate
Y19D10A.16	0	0	0	0	0	0	0	Moderate	Moderate	Moderate	Moderate	Moderate	Moderate	Moderate
Y37B11A.2	9.19572	114.093	22.937	40.7072	13.3663	14.9866	11.062	Moderate	High	Moderate	High	Moderate	Moderate	Moderate
Y37B11A.3	3.81293	8.7438	1.47075	0	1.45715	2.69878	0	Low	High	Low	Rare	Low	Low	Rare
Y37E3.11	3.68394	36.1175	17.4967	213.979	11.833	22.019	7.96492	Low	High	Moderate	High	Moderate	Moderate	Low
Y38F2AR.12	3.35934	7.64069	16.5497	140.45	14.746	6.77407	3.59763	Low	Low	Moderate	High	Moderate	Low	Low
Y39B6A.3	4.93845	26.277	10.3323	0.566421	10.4875	7.51171	15.5638	Moderate	High	Moderate	Low	Moderate	Moderate	Moderate
Y39G8B.1	107.821	5.32849	58.6417	37.2191	9.66862	20.4307	58.55	High	Low	High	High	Moderate	Moderate	High
Y39G8B.2	0	3.46415	3.58866	0	1.3251	2.70315	0.516497	Rare	Low	Low	Rare	Low	Low	Low
Y41D4A.6	45.6429	58.6585	10.393	23.4233	15.0062	9.34707	17.6502	High	High	Moderate	Moderate	Moderate	Moderate	Moderate
Y43F4A.4	0	0.0638041	0	0	0.115788	0.59859	0	Rare	Rare	Rare	Rare	Rare	Low	Rare
Y43F4B.5	43.8656	46.0261	83.5303	60.4945	15.5043	20.9446	61.1967	High	High	High	High	Moderate	Moderate	High
Y43F8B.19	0.538133	0.253838	1.43625	0.755158	0.119969	0.304688	1.67406	Low	Rare	Low	Low	Rare	Rare	Low
Y44A6D.5	0	0.798341	0.735973	3.26562	0.21635	2.779	0	Rare	Low	Low	Low	Rare	Low	Rare
Y45F10D.4	5.70066	19.6242	13.7885	4.41448	21.829	14.5989	19.5189	Low	High	High	Low	High	High	High
Y45G12B.3	4.37386	20.358	21.9188	28.7592	8.63167	6.20475	7.11409	Low	High	High	High	Moderate	Low	Low
Y47D3A.29	5.58989	409.128	102.048	89.201	9.97931	16.972	14.3857	Low	High	High	High	Moderate	Moderate	Moderate
Y47D9A.1	67.8055	40.1927	115.27	42.9582	13.7365	25.1775	22.417	High	High	High	High	Moderate	Moderate	Moderate
Y47G6A.9	14.2815	73.5067	18.575	19.8267	17.9038	10.5429	17.2474	Moderate	High	Moderate	Moderate	Moderate	Moderate	Moderate
Y48A6B.9	0	1.19593	0.940715	68.0263	0.404539	0.49015	0.143543	Rare	Low	Low	High	Rare	Low	Rare
Y48B6A.13	7.59583	34.0797	9.69921	23.8136	17.8582	10.2797	11.3814	Low	High	Moderate	High	High	Moderate	Moderate
Y48E1B.3	42.3997	116.479	70.8253	131.432	63.7934	79.7676	65.6238	High	High	High	High	High	High	High
Y48G10A.1	12.1218	26.6269	9.16346	11.7578	9.08319	15.6292	7.47942	Moderate	High	Moderate	Moderate	Moderate	Moderate	Moderate
Y48G8AL.15	6.78666	6.04084	1.78673	1.58538	2.00722	7.79721	6.04229	Moderate	Moderate	Low	Low	Low	Moderate	Moderate
Y49E10.4	0.28643	295.622	1.7059	4.93087	0.192755	2.48421	0.878032	Rare	High	Low	Low	Rare	Low	Low
Y50E8A.6	0	0	0.114298	0	0.863137	0	0	Rare	Rare	Rare	Rare	Low	Rare	Rare
Y51A2D.13	0	0.187517	0.275792	205.866	8.13014	0	0	Rare	Rare	Rare	High	Low	Rare	Rare
Y51H1A.3	50.2132	59.9336	51.9389	49.6709	109.098	68.9194	86.4251	High	High	High	High	High	High	High
Y51H4A.7	12.896	0.765819	63.487	0.647587	0.70259	0.889419	0	Moderate	Low	High	Low	Low	Low	Rare
Y51H7C.9	1.78128	1.7498	0.643737	0.949935	0.0444702	0	1.38534	Low	Low	Low	Low	Rare	Rare	Low
Y52B11C.1	3.69749	28.4788	24.1693	34.1366	12.3004	10.9316	13.8304	Low	High	High	High	Moderate	Moderate	Moderate
Y53F4B.3	5.93433	53.713	15.3602	8.995	0.812258	0.847846	0.749177	Low	High	Moderate	Moderate	Low	Low	Low
Y53G8AL.2	67.9003	144.309	115.08	180.136	243.876	84.9033	97.5341	High	High	High	High	High	High	High
Y53G8B.1	2.00394	1.45237	0.340296	3.76818	3.25319	4.87279	0.249137	Low	Low	Rare	Low	Low	Moderate	Rare
Y53G8B.2	0	1.14433	85.0697	11.8014	86.4328	0.773763	8.20171	Rare	Low	High	Moderate	High	Low	Low
Y54F10AM.5	46.6828	46.9808	43.7934	26.1412	87.567	22.4443	31.173	High	High	High	Moderate	High	Moderate	Moderate
Y56A3A.19	13.6842	31.168	23.5631	8.4363	59.6526	18.9089	32.4696	Moderate	Moderate	Moderate	Moderate	High	Moderate	High
Y56A3A.36	5.18183	7.91182	2.72157	12.6468	3.94984	2.94924	24.7952	Low	Low	Low	Moderate	Low	Low	High
Y57G11C.3	28.7071	59.0066	14.0612	6.73488	14.6661	29.9576	16.4084	Moderate	High	Moderate	Low	Moderate	Moderate	Moderate
Y62E10A.13	494.191	39.409	441.959	279.597	62.1912	337.555	143.465	High	High	High	High	High	High	High
Y63D3A.7	5.546	11.4489	10.4113	2.38145	19.8786	11.3622	12.823	Low	Moderate	Moderate	Low	High	Moderate	Moderate
Y65B4A.8	10.3974	57.3956	38.2528	52.7062	8.7163	6.33599	5.33363	Moderate	High	High	High	Moderate	Low	Low
Y66D12A.7	0	14.0362	0.382097	0	2.6583	0.0626883	0.520671	Rare	High	Rare	Rare	Low	Rare	Low
Y69A2AL.2	0	2.31619	0.253015	0	0.010393	0.218902	5.47781	Rare	Low	Rare	Rare	Rare	Rare	Moderate
Y69A2AR.18	203.846	238.684	185.499	149.726	566.237	144.817	215.345	High	High	High	High	High	High	High
Y71F9B.9	0	3.47312	5.79779	16.5577	0.885634	0.450188	0	Rare	Low	Moderate	High	Low	Low	Rare
Y71G12B.10	18.1412	70.9385	16.2027	40.7978	27.9843	15.7342	24.3822	Moderate	High	Moderate	High	Moderate	Moderate	Moderate
Y71H10B.1	320.966	8.39874	26.298	165.635	18.6683	89.6178	51.0237	High	Moderate	Moderate	High	Moderate	High	High
Y71H2AM.2	17.8553	31.6904	16.5408	11.4109	5.69873	11.5622	12.5192	Moderate	High	Moderate	Moderate	Low	Moderate	Moderate
Y71H2AM.4	12.3702	38.7976	33.298	11.8146	52.145	44.8886	37.2079	Moderate	High	High	Moderate	High	High	High
Y71H2AM.5	75.626	119.599	107.236	51.5653	213.786	131.107	110.302	High	High	High	High	High	High	High
Y71H2AM.6	7.28687	10.4379	3.98394	2.96889	4.19332	4.06717	2.16333	Moderate	Moderate	Moderate	Low	Moderate	Moderate	Low
Y73B6BL.29	0	26.838	4.74087	11.1421	2.75896	6.81056	7.73085	Rare	High	Moderate	Moderate	Low	Moderate	Moderate
Y75B8A.24	98.8629	284.121	128.916	402.072	74.5476	302.846	97.7803	High	High	High	High	High	High	High
Y76A2B.5	148.74	56.9302	190.084	106.657	308.978	213.747	87.4475	High	High	High	High	High	High	High
Y7A9A.1	0.390161	0.200853	0.975699	2.35119	0.514587	1.96475	2.5645	Rare	Rare	Low	Low	Low	Low	Low
Y82E9BR.3	528.919	634.58	733.268	427.562	1556.97	551.13	785.451	High	High	High	High	High	High	High
Y94H6A.7	0.469661	3.96303	3.05496	7.23198	2.07238	1.3407	2.6034	Low	Moderate	Low	Moderate	Low	Low	Low
Y97E10AR.2	0	0.219966	0.753287	5.81388	223.64	1.88294	0.918831	Rare	Rare	Low	Low	High	Low	Low
ZC155.4	1.64615	85.8874	2.13798	0.303255	0.255916	7.16623	0	Low	High	Low	Rare	Rare	Low	Rare
ZC262.5	0	0	0	0	0	0	0	Moderate	Moderate	Moderate	Moderate	Moderate	Moderate	Moderate
ZC373.5	1.1771	0.0852647	2.10872	15.5506	0.47635	2.50628	4.47677	Low	Rare	Low	High	Low	Low	Moderate
ZC395.10	170.174	295.843	186.289	82.8813	192.958	210.08	118.329	High	High	High	High	High	High	High
ZC416.6	0.598726	0	1.4049	392.183	0.347255	7.92352	0	Low	Rare	Low	High	Rare	Low	Rare
ZC434.8	1.68427	107.159	1.39084	1.58249	1.01931	2.50285	3.60852	Low	High	Low	Low	Low	Low	Low
ZC443.1	85.7415	0.675858	86.1717	6.0435	1.21682	10.1149	13.3025	High	Low	High	Low	Low	Moderate	Moderate
ZC513.5	11.9827	31.6044	16.5748	11.7205	4.14248	6.66451	10.5179	Moderate	High	Moderate	Moderate	Low	Low	Moderate
ZC8.6	128.263	12.3103	151.869	249.337	28.819	127.18	102.293	High	Moderate	High	High	Moderate	High	High
ZK1058.3	12.1292	13.7973	2.50068	4.96536	1.8657	2.99074	0.940701	High	High	Low	Low	Low	Low	Low
ZK370.4	124.173	450.319	171.24	307.798	234.281	475.631	142.255	High	High	High	High	High	High	High
ZK563.7	0	0.241104	3.64994	0	1.18657	4.03155	12.9355	Rare	Rare	Low	Rare	Low	Moderate	High
ZK632.4	39.9538	93.5508	51.4421	33.9104	30.9293	41.9906	30.2952	High	High	High	High	Moderate	High	Moderate
ZK643.2	1.3428	19.345	2.66684	2.69577	0.0752275	1.12957	1.43792	Low	High	Low	Low	Rare	Low	Low
ZK673.2	35.0293	30.487	34.0113	20.4519	111.459	36.4873	21.9261	High	Moderate	High	Moderate	High	High	Moderate
ZK792.1	50.9282	28.571	42.4667	21.9491	30.1971	12.7354	25.6704	High	Moderate	High	Moderate	Moderate	Moderate	Moderate
ZK809.3	76.3468	148.945	99.1021	37.1069	215.037	70.8285	86.6477	High	High	High	High	High	High	High
ZK892.4	0	0	0.780332	0	0	0.402623	0.603588	Rare	Rare	Low	Rare	Rare	Rare	Low
ZK973.11	21.414	167.151	26.1898	32.0655	86.2806	181.677	64.68	Moderate	High	Moderate	High	High	High	High
aagr-1	0	1.96772	1.29359	265.981	0.996859	0	10.117	Rare	Low	Low	High	Low	Rare	Moderate
aagr-2	0	0.255029	5.80416	1302.02	182.377	3.95086	4.44758	Rare	Rare	Low	High	High	Low	Low
aagr-3	488.052	289.36	466.246	1012.74	267.535	237.139	351.947	High	High	High	High	High	High	High
aagr-4	84.4462	1.40024	330.775	8.80382	1.31496	6.44297	2.85119	High	Low	High	Moderate	Low	Low	Low
aap-1	18.0186	60.1032	14.5941	25.8093	7.42571	20.1072	14.6568	Moderate	High	Moderate	Moderate	Low	Moderate	Moderate
aars-1	60.5151	228.383	53.1332	97.3757	74.1364	44.1469	72.6544	High	High	High	High	High	High	High
aars-2	108.525	134.992	62.567	144.308	80.6612	59.078	132.875	High	High	High	High	High	High	High
abhd-12	64.816	198.877	33.179	22.9204	23.5713	13.429	30.2043	High	High	High	Moderate	Moderate	Moderate	Moderate
acaa-2	31.9884	57.678	60.2285	82.1489	113.497	34.4898	20.5562	Moderate	High	High	High	High	High	Moderate
acdh-1	0	0.567357	18.6195	492.663	0.358965	2.05839	0.397735	Rare	Low	Moderate	High	Rare	Low	Rare
acdh-10	15.595	2.59788	65.8454	158.482	181.662	27.3992	9.64771	Moderate	Low	High	High	High	Moderate	Moderate
acdh-12	24.8911	139.943	45.7455	151.953	89.7734	17.3946	35.7923	Moderate	High	High	High	High	Moderate	High
acdh-2	0.548577	0.120669	3.70396	49.6624	5.31815	1.99665	0	Low	Rare	Low	High	Low	Low	Rare
acdh-3	27.8584	119.594	46.0229	27.1225	139.183	47.6874	72.8797	Moderate	High	High	Moderate	High	High	High
acdh-7	24.4383	3.5514	64.8804	208.696	241.209	19.4741	12.174	Moderate	Low	High	High	High	Moderate	Moderate
acdh-8	0	0	0	0	0.649284	0	0	Rare	Rare	Rare	Rare	Low	Rare	Rare
acdh-9	28.7233	9.87264	57.8494	293.453	252.792	9.49752	51.0206	Moderate	Moderate	High	High	High	Moderate	High
ace-1	2.7762	0	1.30576	1.22395	133.503	8.68844	9.90781	Low	Rare	Low	Low	High	Moderate	Moderate
ace-2	76.0297	1.80552	37.7111	84.9201	60.462	86.9826	34.3665	High	Low	High	High	High	High	High
ace-4	0	1.34813	0.462384	1.77722	2.21738	24.5933	6.8366	Rare	Low	Low	Low	Low	High	Moderate
acl-1	6.68723	2.73765	12.45	68.9626	11.7602	7.4607	5.44908	Low	Low	Moderate	High	Moderate	Low	Low
acl-11	12.1346	49.9111	15.3519	17.2427	13.1515	8.27799	13.8537	Moderate	High	Moderate	Moderate	Moderate	Moderate	Moderate
acl-13	0	0.487444	0.155435	0	0.0395157	0.0622269	0.103052	Rare	Low	Rare	Rare	Rare	Rare	Rare
acl-14	84.769	147.135	140.681	510.83	171.788	85.361	314.449	High	High	High	High	High	High	High
acl-2	6.24485	42.9887	14.7108	44.2632	15.9033	3.57873	4.78163	Low	High	Moderate	High	Moderate	Low	Low
acl-4	57.3168	11.0227	91.9338	253.67	80.5844	71.7014	94.7676	High	Moderate	High	High	High	High	High
acl-5	1.89438	1.75574	59.7939	40.3392	101.828	4.45457	10.9926	Low	Low	High	High	High	Low	Moderate
acl-6	8.3202	126.234	16.1786	86.0009	22.5831	11.38	11.5405	Moderate	High	Moderate	High	Moderate	Moderate	Moderate
acl-7	0.666744	0	0.478566	341.108	8.82404	0.506672	1.03715	Low	Rare	Low	High	Moderate	Low	Low
acl-8	5.22796	43.1895	8.23667	34.706	6.2231	9.30052	16.9909	Low	High	Moderate	High	Low	Moderate	Moderate
acl-9	47.2591	86.9511	29.7662	23.3249	30.7701	24.7176	39.5712	High	High	Moderate	Moderate	Moderate	Moderate	High
acly-1	36.7078	2.31223	57.87	202.26	14.6965	129.674	72.2748	High	Low	High	High	Moderate	High	High
acly-2	10.7396	186.091	43.4572	4.61416	4.65544	8.02391	2.1905	Moderate	High	High	Low	Low	Low	Low
aco-1	95.3978	3.31365	160.374	178.283	13.401	14.0239	72.5162	High	Low	High	High	Moderate	Moderate	High
aco-2	100.344	173.611	143.373	300.97	655.11	133.502	147.395	High	High	High	High	High	High	High
acox-1.1	0.585667	0.219085	29.8291	352.327	0.465292	1.20691	0	Low	Rare	Moderate	High	Low	Low	Rare
acox-1.2	0	0.136356	6.04759	1213.13	0.397776	1.74901	0.554859	Rare	Rare	Low	High	Rare	Low	Low
acox-1.3	0	0.052173	0.499408	17.017	0.0596979	0.502905	0	Rare	Rare	Low	High	Rare	Low	Rare
acox-1.4	0	0.071202	0.778359	115.187	0.247786	0	1.14548	Rare	Rare	Low	High	Rare	Rare	Low
acox-1.5	0.384849	0.06127	1.17449	743.037	0.358549	8.98272	0	Rare	Rare	Low	High	Rare	Moderate	Rare
acox-1.6	0	0.702234	6.99573	171.766	0.659751	0.594643	0.347114	Rare	Low	Low	High	Low	Low	Rare
acox-3	3.96352	0.729431	21.8337	615.257	1.33577	29.916	0	Low	Low	Moderate	High	Low	Moderate	Rare
acp-1	2.3941	1.0426	2.6134	0	54.1195	0.823741	0	Low	Low	Low	Rare	High	Low	Rare
acp-2	0	0.644496	2.1076	0	0.277514	31.0085	0	Rare	Low	Low	Rare	Rare	High	Rare
acp-3	5.00752	0.185007	2.21147	0	0.165863	0.686708	0	Moderate	Rare	Low	Rare	Rare	Low	Rare
acp-7	20.8014	0.207532	0	22.5203	0.417592	1.12227	27.2376	High	Rare	Rare	High	Rare	Low	High
acs-13	114.678	219.716	172.7	290.088	32.7983	111.758	315.976	High	High	High	High	High	High	High
acs-14	0	0.0346202	16.3137	115.449	0.151837	0.927046	0.21851	Rare	Rare	Moderate	High	Rare	Low	Rare
acs-15	0	0	0.191445	0	0.159618	0.36075	0	Rare	Rare	Rare	Rare	Rare	Rare	Rare
acs-17	28.4143	9.05892	220.247	189.793	861.371	18.8643	19.4963	Moderate	Moderate	High	High	High	Moderate	Moderate
acs-18	0.731187	0.888894	2.40686	0	2.0448	4.09594	1.40453	Low	Low	Low	Rare	Low	Moderate	Low
acs-19	170.312	89.8637	96.1116	157.409	39.8128	152.793	79.0049	High	High	High	High	High	High	High
acs-2	1.03579	3.03967	11.0977	15.1949	489.534	52.8657	1.44942	Low	Low	Moderate	Moderate	High	High	Low
acs-20	399.099	3.95637	375.26	5.52045	1.29878	8.8803	12.6254	High	Low	High	Low	Low	Moderate	Moderate
acs-22	4.82889	6.19694	22.8934	1738.05	0.923228	9.46425	83.8425	Low	Low	Moderate	High	Low	Moderate	High
acs-3	73.5558	0.336973	60.5986	0	0.983009	2.90214	1.5514	High	Rare	High	Rare	Low	Low	Low
acs-4	189.366	500.114	115.901	613.047	82.1155	269.462	162.215	High	High	High	High	High	High	High
acs-5	1.75509	5.70016	63.0622	595.379	2.84057	1.23159	0	Low	Low	High	High	Low	Low	Rare
acs-6	0	0.690237	0.542677	0	0.030735	0	0.275208	Rare	Low	Low	Rare	Rare	Rare	Rare
acsd-1	0	0.643848	14.7449	0.352974	0.535445	25.7906	6.86071	Rare	Low	Moderate	Rare	Low	High	Low
acy-1	125.373	12.2704	19.6145	2.9637	126.528	401.315	66.0645	High	Moderate	Moderate	Low	High	High	High
acy-2	2.13118	0.392796	4.14052	0.975412	0.836829	116.59	3.22838	Low	Rare	Low	Low	Low	High	Low
acy-4	26.3541	0.245117	0.538706	180.233	0.366806	136.287	11.3659	Moderate	Rare	Low	High	Rare	High	Moderate
ads-1	18.5498	2.25642	6.55359	1145.84	1.90592	5.22905	2.36436	Moderate	Low	Low	High	Low	Low	Low
adsl-1	14.0161	87.148	29.7833	48.3835	33.7562	13.3415	31.0688	Moderate	High	Moderate	High	High	Moderate	Moderate
adss-1	189.846	322.591	184.493	78.9135	343.075	148.136	268.884	High	High	High	High	High	High	High
afmd-1	0.372956	0.518607	2.3019	4.77066	0.82972	0.407031	2.23145	Rare	Low	Low	Moderate	Low	Rare	Low
age-1	94.1496	266.474	92.7085	109.696	54.2874	83.5827	71.659	High	High	High	High	High	High	High
agl-1	5.01236	173.646	33.5862	92.67	167.969	130.817	17.0356	Low	High	High	High	High	High	Moderate
agmo-1	61.0822	1.51174	391.074	7.24248	0.904753	1.76236	2.34863	High	Low	High	Low	Low	Low	Low
agxt-1	22.1871	2.25006	19.9634	40.9389	60.1421	6.47674	22.9462	Moderate	Low	Moderate	High	High	Low	Moderate
ahcy-1	289.694	421.508	1146.01	170.864	218.741	225.665	324.907	High	High	High	High	High	High	High
aldo-1	28.3246	6.68631	19.0871	13.4364	1318.39	1098.83	70.3685	Moderate	Low	Moderate	Moderate	High	High	High
aldo-2	326.763	222.708	417.326	346.984	7.62226	30.3954	308.266	High	High	High	High	Low	Moderate	High
algn-1	27.2821	108.978	15.5482	18.3301	11.8045	17.0045	24.0275	Moderate	High	Moderate	Moderate	Moderate	Moderate	Moderate
algn-11	99.9266	236.856	75.4578	50.3914	37.5001	121.827	47.6217	High	High	High	High	High	High	High
algn-13	4.78637	13.9658	2.18716	0	6.21576	1.5373	9.78339	Low	High	Low	Rare	Low	Low	High
algn-14	5.8822	20.518	7.55705	7.5185	5.27272	2.10286	14.4604	Low	High	Low	Low	Low	Low	High
algn-2	28.6232	58.5229	18.8307	9.66581	12.559	12.1831	20.9706	Moderate	High	Moderate	Moderate	Moderate	Moderate	Moderate
algn-7	9.89294	16.0843	14.3972	50.2291	9.08985	16.7958	10.6476	Moderate	Moderate	Moderate	High	Moderate	Moderate	Moderate
alh-1	10.7648	97.3916	49.2253	221.928	78.8442	12.6603	21.3278	Moderate	High	High	High	High	Moderate	Moderate
alh-11	50.8181	84.7001	32.769	112.148	19.5512	70.281	43.697	High	High	High	High	Moderate	High	High
alh-12	0.592778	0.268874	1.42209	50.8045	188.662	3.66854	0	Low	Rare	Low	High	High	Low	Rare
alh-13	2.24247	0.214714	67.7625	711.486	1.43262	1.48493	0	Low	Rare	High	High	Low	Low	Rare
alh-2	1.89271	0	0.239637	0.890538	0.0989034	2.67259	0	Low	Rare	Rare	Low	Rare	Low	Rare
alh-3	10.8269	84.1087	153.997	197.21	2.80033	13.6296	9.44085	Moderate	High	High	High	Low	Moderate	Moderate
alh-4	51.14	60.2905	36.1019	144.347	26.5449	36.3858	72.3575	High	High	High	High	Moderate	High	High
alh-5	0	0	6.79402	72.3508	0.298119	0.651087	0	Rare	Rare	Low	High	Rare	Low	Rare
alh-6	49.6096	86.2856	22.4094	45.7521	196.464	158.959	113.529	High	High	Moderate	High	High	High	High
alh-7	5.00293	18.5289	15.912	22.5769	25.4834	19.302	10.8969	Low	Moderate	Moderate	Moderate	Moderate	Moderate	Moderate
alh-8	68.3174	77.2775	95.3641	474.387	1399.53	61.4939	87.3746	High	High	High	High	High	High	High
alh-9	2.43543	72.3582	49.568	15.608	5.78145	6.59376	6.35527	Low	High	High	Moderate	Low	Low	Low
ama-1	176.509	429.394	169.341	365.925	105.133	133.839	119.991	High	High	High	High	High	High	High
aman-2	296.598	355.762	359.048	1040.2	207.572	222.925	228.502	High	High	High	High	High	High	High
ampd-1	54.6431	6.18905	46.1584	599.846	68.7532	158.899	52.1139	High	Low	High	High	High	High	High
amx-2	4.95291	1.4143	142.207	9.13812	0.961234	26.9048	636.457	Low	Low	High	Moderate	Low	Moderate	High
anmt-1	0	1.55627	2.50684	3.50146	29.9364	1.55807	11.3278	Rare	Low	Low	Low	High	Low	Moderate
anmt-3	2.96898	0.455433	4.95789	7.17992	284.064	3.29235	37.3754	Low	Low	Low	Low	High	Low	High
ant-1.1	1317.33	1703.6	1408.81	1209.54	3042.82	1117.46	1640.44	High	High	High	High	High	High	High
ant-1.2	0	0.401064	3.03945	1.34079	0.086948	0	0	Rare	Rare	Low	Low	Rare	Rare	Rare
ant-1.3	0	5.23476	0.764686	0	0.965359	0.453731	0	Rare	Moderate	Low	Rare	Low	Low	Rare
ant-1.4	0	0.687818	0	0	0.238586	0	0	Rare	Low	Rare	Rare	Rare	Rare	Rare
apy-1	23.7336	1.87661	76.136	381.638	12.7195	1.16667	29.5901	Moderate	Low	High	High	Moderate	Low	Moderate
ard-1	25.8143	36.3844	27.2229	65.1403	70.1302	16.5652	24.8451	Moderate	High	Moderate	High	High	Moderate	Moderate
argk-1	0	0.319555	1.30203	94.0518	0.751228	0.473012	0	Rare	Rare	Low	High	Low	Low	Rare
art-1	65.4103	117.315	78.4275	102.697	49.9428	47.1872	50.6961	High	High	High	High	High	High	High
asah-1	0.589091	2.23047	0.517244	50.7383	0.448903	0	0	Low	Low	Low	High	Low	Rare	Rare
asah-2	0	0.01954	0	74.2659	0.231666	0.21645	8.97732	Rare	Rare	Rare	High	Rare	Rare	Moderate
asb-1	13.5742	240.322	23.0943	5.14324	20.2849	35.6884	16.6063	Moderate	High	Moderate	Low	Moderate	High	Moderate
asb-2	161.323	41.6159	235.913	219.45	641.49	154.658	248.29	High	High	High	High	High	High	High
asg-1	31.7471	132.304	28.6944	10.2115	51.5266	20.5273	31.6767	Moderate	High	Moderate	Moderate	High	Moderate	Moderate
asg-2	56.9228	8.57062	85.4372	42.3338	155.104	48.2301	71.7108	High	Moderate	High	High	High	High	High
asm-1	8.53422	1.35241	5.68685	2.31439	83.1469	0	1.62607	Moderate	Low	Low	Low	High	Rare	Low
asm-2	0	0.0496606	0.0937738	51.3197	0.180531	0.828676	0	Rare	Rare	Rare	High	Rare	Low	Rare
asm-3	0	0.0973673	0	2.26798	0.383399	1.06312	0	Rare	Rare	Rare	Low	Rare	Low	Rare
asns-1	0	0.195421	2.11955	2.74743	12.185	0.306066	421.672	Rare	Rare	Low	Low	Moderate	Rare	High
asns-2	3.27474	0.274687	20.9484	79.9337	27.4367	0	0	Low	Rare	Moderate	High	Moderate	Rare	Rare
asp-1	0.384849	3.22497	17.6827	5161.16	5.19974	18.6805	4.37774	Rare	Low	Moderate	High	Low	Moderate	Low
asp-2	4.47547	0.562509	2.99615	863.332	1.09515	1.81201	2.26681	Low	Low	Low	High	Low	Low	Low
asp-3	4.99236	0.55338	1.70117	598.574	2.94196	2.02581	11.4484	Low	Low	Low	High	Low	Low	Moderate
asp-5	1.01331	0.547292	2.35248	741.922	0.836051	1.63808	0.799789	Low	Low	Low	High	Low	Low	Low
atgl-1	109.737	186.868	252.929	509.212	151.277	68.1967	61.8904	High	High	High	High	High	High	High
ath-1	59.0416	93.4554	49.7457	28.0832	37.5392	84.1698	44.2282	High	High	High	Moderate	High	High	High
atic-1	1.19214	1.0387	2.13845	134.055	5.19896	179.597	2.3466	Low	Low	Low	High	Low	High	Low
atp-2	649.622	1622.67	1028.55	1463.79	3397.88	606.265	970.734	High	High	High	High	High	High	High
atp-3	154.171	254.034	242.824	108.144	575.451	191.392	216.893	High	High	High	High	High	High	High
atp-5	140.067	224.793	214.351	110.184	511.885	136.553	278.927	High	High	High	High	High	High	High
atp-6	1210.76	4052.21	4229.68	305.395	3827.04	2265.77	3256.52	High	High	High	High	High	High	High
bas-1	25.0483	0.0794945	2.2181	7.52554	0.528615	13.6377	0	High	Rare	Low	Low	Low	Moderate	Rare
bca-1	0	2.33628	11.6659	18.423	132.639	10.1598	9.63146	Rare	Low	Moderate	Moderate	High	Moderate	Moderate
bca-2	14.7926	33.3432	19.0702	15.4347	74.6428	27.635	14.5082	Moderate	High	Moderate	Moderate	High	Moderate	Moderate
bcat-1	10.2972	1.41904	21.1454	138.173	323.018	49.5353	75.8049	Moderate	Low	Moderate	High	High	High	High
bckd-1A	20.8165	58.5048	50.6898	151.705	141.625	69.2812	40.1861	Moderate	High	High	High	High	High	High
bckd-1B	15.3889	39.3397	23.1785	24.4395	55.4572	8.7557	21.8591	Moderate	High	Moderate	Moderate	High	Moderate	Moderate
bcmo-1	0	0	0	0	0	0	0	Moderate	Moderate	Moderate	Moderate	Moderate	Moderate	Moderate
bcmo-2	3.33576	0.877209	7.652	40.8972	1.4673	11.5811	40.57	Low	Low	Low	High	Low	Moderate	High
bgal-1	4.16398	10.1322	6.03652	110.701	216.24	3.23429	21.491	Low	Moderate	Low	High	High	Low	Moderate
bgal-2	0	0	0.202882	24.4271	0.39699	0	0	Rare	Rare	Rare	High	Rare	Rare	Rare
bli-3	74.0888	4.7722	172.209	4.61487	1.73517	3.48094	209.828	High	Low	High	Low	Low	Low	High
bli-4	787.921	238.964	454.132	183.961	68.854	47.9119	271.929	High	High	High	High	High	High	High
bpnt-1	29.9349	38.2069	60.6784	39.6087	16.5459	8.62442	20.1946	Moderate	High	High	High	Moderate	Moderate	Moderate
bre-1	42.4415	3.3682	83.9584	104.228	14.3337	35.6258	78.2952	High	Low	High	High	Moderate	High	High
bre-4	43.347	51.0373	31.4752	15.6125	41.8382	45.1301	43.9827	High	High	Moderate	Moderate	High	High	High
bus-18	4.03503	2.50138	16.3163	0	0.0374584	2.63324	0.805491	Low	Low	High	Rare	Rare	Low	Low
cah-1	0	3.96169	0.519247	0	0.585028	33.5939	0	Rare	Low	Low	Rare	Low	High	Rare
cah-2	4.5707	0.256116	3.37955	0	0.835877	187.166	2.65703	Low	Rare	Low	Rare	Low	High	Low
cah-3	4.89966	0.325804	4.03303	27.7851	43.4276	213.775	17.3383	Low	Rare	Low	Moderate	High	High	Moderate
cah-4	7.75124	1.51009	45.8151	2.37556	18.2141	28.9284	83.6332	Low	Low	High	Low	Moderate	Moderate	High
cah-5	0	0	5.13667	63.7403	94.9151	29.8541	13.0267	Rare	Rare	Low	High	High	Moderate	Moderate
cah-6	7.08644	0.276514	0.763739	4.21492	0.975716	207.031	11.25	Low	Rare	Low	Low	Low	High	Moderate
cars-1	135.209	190.46	97.0476	271.352	97.5472	85.8796	192.829	High	High	High	High	High	High	High
cat-1	40.7885	0.534668	0.691017	1.80395	0.284128	83.0164	11.9875	High	Low	Low	Low	Rare	High	Moderate
cat-2	96.1692	1.06332	0.34606	0	0.128283	47.3371	0.275208	High	Low	Rare	Rare	Rare	High	Rare
cat-4	6.27158	0.215748	19.3151	56.9162	0.484697	5.15498	4.42638	Low	Rare	Moderate	High	Low	Low	Low
catp-1	77.0372	2.74431	110.232	1.05308	1.57704	2.82558	0.557469	High	Low	High	Low	Low	Low	Low
catp-2	0	0.0583497	0.648059	0.529966	0.116187	0	0	Rare	Rare	Low	Low	Rare	Rare	Rare
catp-3	67.5219	1.09866	431.187	7.14899	1.46133	10.0039	0.397735	High	Low	High	Low	Low	Moderate	Rare
catp-4	0	0	0.0360529	0	0.0333743	2.96116	0	Rare	Rare	Rare	Rare	Rare	Low	Rare
cbl-1	4.55133	0	2.54068	47.754	0.539421	0	0	Low	Rare	Low	High	Low	Rare	Rare
cbp-1	666.778	522.906	509.688	914.175	308.361	865.258	732.188	High	High	High	High	High	High	High
cbs-1	0.417943	0.387279	88.1097	133.687	68.5897	4.06719	1.55411	Rare	Rare	High	High	High	Low	Low
cbs-2	1.31793	0	1.13793	0	0.198145	0	0	Low	Rare	Low	Rare	Rare	Rare	Rare
cchl-1	6.4704	207.936	30.0249	35.536	140.754	38.2435	40.593	Low	High	Moderate	High	High	High	High
cco-1	129.728	128.838	112.418	68.5388	238.901	130.348	187.712	High	High	High	High	High	High	High
cco-2	236.272	286.993	294.758	207.694	537.566	223.545	349.699	High	High	High	High	High	High	High
cdd-1	0	0.0350875	2.96409	24.0784	0.0956233	4.99076	11.058	Rare	Rare	Low	High	Rare	Low	Moderate
cdd-2	1.05744	37.6039	8.1076	26.8743	5.40032	7.79355	8.92279	Low	High	Low	High	Low	Low	Moderate
cdgs-1	87.4147	91.9624	32.5339	30.8353	21.9238	146.04	57.9137	High	High	High	Moderate	Moderate	High	High
cdo-1	0	0.0596425	82.5642	0	0.367805	3.42341	0	Rare	Rare	High	Rare	Rare	Low	Rare
ceeh-1	37.3367	3.22251	77.662	61.8886	0.354831	3.97372	1.43184	High	Low	High	High	Rare	Low	Low
ceeh-2	0	0.140597	0.965395	26.0841	1.24112	0.781973	0	Rare	Rare	Low	High	Low	Low	Rare
cept-1	2.06032	0.322015	2.19171	11.0408	5.57836	0.942117	6.24638	Low	Rare	Low	High	Moderate	Low	Moderate
cept-2	6.19757	28.0846	4.54287	5.78229	2.88174	5.98863	6.29961	Low	High	Low	Low	Low	Low	Low
cerk-1	67.0313	98.3649	34.1053	44.559	25.3484	43.5484	31.3625	High	High	High	High	Moderate	High	Moderate
cgt-1	0	0.0689636	0.113412	50.8895	0.483235	27.1385	13.8026	Rare	Rare	Rare	High	Low	Moderate	Moderate
cgt-2	0	0.155758	0	171.226	0.302479	0.872114	0	Rare	Rare	Rare	High	Rare	Low	Rare
cgt-3	29.9846	94.4541	32.5023	306.428	15.1888	20.0071	240.617	Moderate	High	High	High	Moderate	Moderate	High
cha-1	1.87694	0.170859	3.82157	3.18126	0.702294	272.416	9.18109	Low	Rare	Low	Low	Low	High	Moderate
chil-1	0	0	4.25602	0	0.00759896	0	0	Rare	Rare	Moderate	Rare	Rare	Rare	Rare
chil-11	0	0.0543862	0	0	0	0	3.63102	Rare	Rare	Rare	Rare	Rare	Rare	Low
chil-12	0	0	2.44667	0	0.0845372	0	0.698461	Rare	Rare	Low	Rare	Rare	Rare	Low
chil-13	1.68356	0	12.3411	1.05308	0.323947	0	0	Low	Rare	High	Low	Rare	Rare	Rare
chil-15	0	0.486991	0	0	0.0288688	0	0	Rare	Low	Rare	Rare	Rare	Rare	Rare
chil-16	0	0.103861	0.0953018	0	0.0675374	0	0.249861	Rare	Rare	Rare	Rare	Rare	Rare	Rare
chil-17	0	0	0	0	0.0300847	0	0	Rare	Rare	Rare	Rare	Rare	Rare	Rare
chil-18	0	0	1.29646	0	0.152928	0	0	Rare	Rare	Low	Rare	Rare	Rare	Rare
chil-19	0	0.156691	0.63574	0	0.283861	0	0	Rare	Rare	Low	Rare	Rare	Rare	Rare
chil-2	24.2451	0	0.0596469	0	0.0510976	0	2.05364	High	Rare	Rare	Rare	Rare	Rare	Low
chil-20	0	0	0.337052	0.418205	0	0	0	Rare	Rare	Rare	Rare	Rare	Rare	Rare
chil-21	0	0.179013	0	0	0.050446	0	0	Rare	Rare	Rare	Rare	Rare	Rare	Rare
chil-22	1.01046	0	0	33.2623	0	0	0	Low	Rare	Rare	High	Rare	Rare	Rare
chil-23	0	0.308041	0.0264823	1.75461	0.0490192	0	0	Rare	Rare	Rare	Low	Rare	Rare	Rare
chil-24	0.770526	0.455891	3.6649	6.82967	2.36011	2.57817	4.18243	Low	Low	Low	Moderate	Low	Low	Moderate
chil-25	0	0	0.713635	5.00928	0.161601	1.46611	0	Rare	Rare	Low	Moderate	Rare	Low	Rare
chil-27	0	0.0629991	0	0	0.0181059	0	0	Rare	Rare	Rare	Rare	Rare	Rare	Rare
chil-3	0	0	6.03061	0	0.0850078	0	0	Rare	Rare	Moderate	Rare	Rare	Rare	Rare
chil-4	0	0	0.737538	0	0	0	0	Rare	Rare	Low	Rare	Rare	Rare	Rare
chil-5	0	0.0370467	1.18272	0	0.0974721	0	0	Rare	Rare	Low	Rare	Rare	Rare	Rare
chil-6	0	0	0.52193	0	0	0	0	Rare	Rare	Low	Rare	Rare	Rare	Rare
chil-7	0.810041	0.0580641	0.896735	0	0.240439	0	0	Low	Rare	Low	Rare	Rare	Rare	Rare
chil-8	0	0.39992	0.283935	0	0.0412905	1.09985	0	Rare	Rare	Rare	Rare	Rare	Low	Rare
chil-9	0	0.134555	0	0	0.0897198	0	0	Rare	Rare	Rare	Rare	Rare	Rare	Rare
chs-1	0.701954	320.336	2.21341	6.12039	0.264032	2.53077	1.51368	Low	High	Low	Low	Rare	Low	Low
chs-2	8.58878	13.7135	4.7951	7.04652	5.98591	5.86938	2244.69	Moderate	Moderate	Low	Low	Low	Low	High
cht-1	1.82984	0.11993	0.201615	0	0.28224	0	28.2435	Low	Rare	Rare	Rare	Rare	Rare	High
cht-2	0	2.43337	1.86285	0	0.320442	0.702	948.939	Rare	Low	Low	Rare	Rare	Low	High
cht-4	0	0.130757	0	24.1645	0.33639	0.422684	0	Rare	Rare	Rare	High	Rare	Rare	Rare
chup-1	7.72516	1.69807	7.696	17.5872	4.94491	6.55303	8.06713	Moderate	Low	Moderate	High	Moderate	Moderate	Moderate
cka-1	465.565	85.5264	7.63706	43.6493	74.6922	11.0581	10.9674	High	High	Low	High	High	Moderate	Moderate
cka-2	0.752915	2.6059	3.02216	0	19.0062	93.9265	11.2487	Low	Low	Low	Rare	Moderate	High	Moderate
ckb-1	16.485	1.64878	7.91406	8.73375	2.49684	2.46628	3.45028	High	Low	Moderate	Moderate	Low	Low	Low
ckb-2	1.92768	1.10605	14.8031	6.07277	1.34112	8.55707	1.27882	Low	Low	High	Moderate	Low	Moderate	Low
ckb-3	2.41374	0.176934	0	0	0.109473	0	0	Low	Rare	Rare	Rare	Rare	Rare	Rare
ckb-4	43.3971	2.60976	18.0681	26.2644	3.53718	14.3782	9.44412	High	Low	Moderate	Moderate	Low	Moderate	Moderate
ckc-1	2.94009	0	3.11709	44.9602	0.18677	10.537	0	Low	Rare	Low	High	Rare	Moderate	Rare
clk-1	12.9301	21.6119	12.7096	4.66994	15.2043	23.6571	6.60893	High	High	High	Low	High	High	Low
coq-1	61.8821	41.1056	22.0422	62.1742	39.2826	21.8062	15.97	High	High	Moderate	High	High	Moderate	Moderate
coq-2	13.3381	45.4174	16.3138	33.5904	18.1169	30.4214	18.6559	Moderate	High	Moderate	High	Moderate	High	Moderate
coq-3	62.6792	39.4917	38.4825	43.7679	22.9433	54.6245	42.502	High	High	High	High	Moderate	High	High
coq-5	3.34786	40.8265	11.5759	6.32362	22.3444	5.13841	9.71321	Low	High	Moderate	Low	Moderate	Low	Moderate
coq-6	13.1246	20.7032	12.2143	18.7081	30.329	17.4667	4.26368	Moderate	Moderate	Moderate	Moderate	Moderate	Moderate	Low
cox-10	7.85823	24.6819	7.13415	54.3537	22.8098	4.85312	6.16391	Low	Moderate	Low	High	Moderate	Low	Low
cox-15	33.0939	124.264	34.7999	70.2965	84.8062	27.5377	24.4228	High	High	High	High	High	Moderate	Moderate
cpin-1	0	0.0903587	25.3568	1.35781	1.08689	16.2481	2.29627	Rare	Rare	High	Low	Low	Moderate	Low
cpt-1	49.4322	276.928	232.285	693.264	390.797	131.386	123.996	High	High	High	High	High	High	High
cpt-2	49.3469	138.781	73.5572	498.005	60.9576	31.6991	76.7229	High	High	High	High	High	Moderate	High
cpt-3	0	0.164076	0.204504	0	0.125582	0	0.12382	Rare	Rare	Rare	Rare	Rare	Rare	Rare
cpt-4	15.1199	0.133439	52.1155	296.592	0.231063	17.0301	16.7781	Moderate	Rare	High	High	Rare	Moderate	Moderate
cpt-5	0	0	4.1907	40.2083	0.673081	0	0.675133	Rare	Rare	Low	High	Low	Rare	Low
cpt-6	1.21232	0.655373	14.9831	43.9274	0.411985	15.1282	7.56317	Low	Low	Moderate	High	Rare	Moderate	Low
crls-1	33.7637	65.4641	26.1081	10.7407	33.3536	25.0716	29.1079	High	High	Moderate	Moderate	High	Moderate	Moderate
ctb-1	1851.13	5824.32	6369.47	640.873	5118.25	3366.66	4544.35	High	High	High	High	High	High	High
ctc-1	4345.01	15378.6	9994.47	7526.46	11843.4	8177	10189.7	High	High	High	High	High	High	High
ctc-2	2083.03	4022.06	4952.06	480.857	3656.46	3293.33	4107.75	High	High	High	High	High	High	High
ctc-3	1072.41	3516.93	2966.23	514.159	2903.54	2048.67	2535.81	High	High	High	High	High	High	High
cth-1	0.749556	0	19.6728	67.3393	12.1091	0	1.5735	Low	Rare	Moderate	High	Moderate	Rare	Low
cth-2	17.1253	6.98115	50.7716	23.5147	95.9697	45.9115	48.8899	Moderate	Low	High	Moderate	High	High	High
ctl-1	0	0	0	0.786052	0	0	0	Rare	Rare	Rare	Low	Rare	Rare	Rare
ctl-2	0	0.122756	5.99453	215.548	0.0831349	0	0	Rare	Rare	Low	High	Rare	Rare	Rare
ctl-3	0	0.293919	0	0	0	0	0	Rare	Rare	Rare	Rare	Rare	Rare	Rare
ctps-1	7.21488	67.0642	25.6766	151.805	26.5393	9.90633	15.4789	Low	High	Moderate	High	Moderate	Moderate	Moderate
cts-1	381.579	455.79	413.328	454.242	1159.09	356.611	594.888	High	High	High	High	High	High	High
cyc-1	114.531	281.464	136.583	425.139	548.146	129.782	208.349	High	High	High	High	High	High	High
cyc-2.1	454.232	560.002	346.901	227.834	662.07	548.942	401.106	High	High	High	High	High	High	High
cyc-2.2	0	0	0	0	0	0	0	Moderate	Moderate	Moderate	Moderate	Moderate	Moderate	Moderate
cyp-29A4	0	3.25578	0.0533372	0	0.267539	0	0	Rare	Low	Rare	Rare	Rare	Rare	Rare
cyp-32A1	0.58123	1.1837	7.0298	0	1.13102	0.861665	0	Low	Low	Moderate	Rare	Low	Low	Rare
cyp-32B1	1.01715	0.290569	0.239425	352.435	0.395233	5.38711	0.639012	Low	Rare	Rare	High	Rare	Low	Low
cyp-35A1	0	0.0857448	0	3.43643	0.0130367	0	0	Rare	Rare	Rare	Low	Rare	Rare	Rare
cyp-35A2	0	0	0	191.124	0.572203	0	0	Rare	Rare	Rare	High	Low	Rare	Rare
cyp-35A4	0	0.0357823	1.21397	5.86031	0.451688	0.450938	0.397735	Rare	Rare	Low	Moderate	Low	Low	Rare
cyp-35A5	0	0.215629	0	23.652	0.0624591	0	0.176167	Rare	Rare	Rare	High	Rare	Rare	Rare
cyp-37A1	0.43381	0.421856	6.25249	584.025	0.382239	0.617723	0	Rare	Rare	Low	High	Rare	Low	Rare
cyp-37B1	0	0	0.200498	18.4781	0.0578664	0	0	Rare	Rare	Rare	High	Rare	Rare	Rare
cysl-1	100.655	5.33305	81.0388	15.2664	41.2696	249.322	33.1497	High	Low	High	Moderate	High	High	High
cysl-2	0	0.830833	45.4415	15.0882	0.274709	1.85386	1.9375	Rare	Low	High	Moderate	Rare	Low	Low
cysl-3	13.8595	0.886983	22.2635	32.8826	0.461214	2.53712	1.8385	Moderate	Low	High	High	Low	Low	Low
cysl-4	0	0	0.187634	0	0.0372275	0	0	Rare	Rare	Rare	Rare	Rare	Rare	Rare
daao-1	0.397967	0.983104	0.266895	111.3	0.191759	0	0.10986	Rare	Low	Rare	High	Rare	Rare	Rare
daf-11	0	0.204547	1.04216	0	1.02255	131.65	1.02887	Rare	Rare	Low	Rare	Low	High	Low
daf-18	62.5639	445.298	91.7588	101.063	40.7185	50.2515	54.9515	High	High	High	High	High	High	High
daf-22	5.39321	0.207974	31.9123	714.501	1.54659	2.63584	2.73456	Low	Rare	Moderate	High	Low	Low	Low
daf-9	12.3713	0.328058	16.5747	0	1.34274	10.103	2.24115	High	Rare	High	Rare	Low	High	Low
dao-3	11.113	0.990425	86.137	24.013	1.85115	7.86252	0.505357	Moderate	Low	High	Moderate	Low	Low	Low
dars-1	145.819	175.462	91.2202	82.9593	152.999	48.9493	51.4103	High	High	High	High	High	High	High
dars-2	4.89059	74.5377	16.9736	47.7419	19.8351	7.55115	7.57939	Low	High	Moderate	High	Moderate	Low	Low
dbt-1	32.67	86.5931	36.0883	96.7793	125.119	47.1396	41.9017	High	High	High	High	High	High	High
ddo-1	0	0.11248	2.16102	154.22	0.22185	18.7856	0	Rare	Rare	Low	High	Rare	Moderate	Rare
ddo-2	10.0985	0.442837	29.0081	120.486	67.8669	28.1312	24.8769	Moderate	Low	Moderate	High	High	Moderate	Moderate
ddo-3	3.56732	0.0587654	12.5809	0	0.216243	3.4703	0	Low	Rare	High	Rare	Rare	Low	Rare
decr-1.2	0	0.0655452	0	0	0	0	0	Rare	Rare	Rare	Rare	Rare	Rare	Rare
decr-1.3	0	0	0	0	0	1.5184	2.40871	Rare	Rare	Rare	Rare	Rare	Low	Low
dgat-2	0	0.709397	0.872913	232.861	0.234954	0	0	Rare	Low	Low	High	Rare	Rare	Rare
dgk-1	18.1017	2.53433	8.04369	6.29608	51.5578	592.752	21.2999	Moderate	Low	Low	Low	High	High	Moderate
dgk-2	275.94	9.12171	226.892	168.353	75.4611	122.84	342.875	High	Moderate	High	High	High	High	High
dgk-3	0	0.265119	0	0	0.324374	24.1669	0	Rare	Rare	Rare	Rare	Rare	High	Rare
dgk-4	202.936	501.696	116.519	123.02	126.945	674.093	109.877	High	High	High	High	High	High	High
dgk-5	5.45897	0.446898	3.95038	43.8155	7.11114	344.92	3.23741	Low	Low	Low	High	Low	High	Low
dgtr-1	0	43.137	0.627897	2.07421	0.446683	2.35791	0	Rare	High	Low	Low	Low	Low	Rare
dhfr-1	9.01404	25.3965	6.43831	5.88707	4.89807	1.89437	4.79497	Moderate	High	Moderate	Moderate	Moderate	Low	Moderate
dhod-1	23.5755	118.283	38.133	104.252	36.4786	19.2678	26.1587	Moderate	High	High	High	High	Moderate	Moderate
dhp-1	0.219252	1.38683	146.736	2.13399	0.827997	0.468102	0	Rare	Low	High	Low	Low	Low	Rare
dhp-2	0.697024	0.424114	0.858365	0.691565	84.9311	1.04434	0.323175	Low	Rare	Low	Low	High	Low	Rare
dhrs-4	0	0.0670033	4.28106	143.143	0.357289	0	0	Rare	Rare	Low	High	Rare	Rare	Rare
dhs-13	11.1964	85.2243	44.1655	51.3165	56.0668	7.53097	51.1351	Moderate	High	High	High	High	Low	High
dhs-19	164.228	7.90886	88.2835	5.04847	93.9379	22.2179	60.956	High	Low	High	Low	High	Moderate	High
dhs-21	1.68093	0.0540916	13.4527	49.8755	0.0766076	0.167635	0	Low	Rare	Moderate	High	Rare	Rare	Rare
dhs-25	15.6676	0.602972	21.7284	124.49	75.7698	6.80317	17.5824	Moderate	Low	Moderate	High	High	Low	Moderate
dhs-28	0	0.227766	31.6578	397.505	2.34805	2.15392	3.96511	Rare	Rare	Moderate	High	Low	Low	Low
dhs-3	16.2849	10.4345	0.828282	1437.01	2.252	1.50029	3.9317	Moderate	Moderate	Low	High	Low	Low	Low
dif-1	8.88795	42.0652	26.5725	71.5265	57.8658	33.3597	27.6701	Moderate	High	Moderate	High	High	High	Moderate
div-1	5.17428	153.916	32.5657	15.47	22.9736	7.35257	35.7243	Low	High	High	Moderate	Moderate	Low	High
dlat-1	77.7171	176.426	51.2605	143.881	268.836	79.3044	77.3375	High	High	High	High	High	High	High
dlat-2	23.1204	110.287	40.8996	49.2162	123.245	42.5755	56.1093	Moderate	High	High	High	High	High	High
dld-1	86.3925	160.351	99.2539	325.762	280.939	122.347	107.866	High	High	High	High	High	High	High
dlst-1	101.175	265.759	118.147	320.592	491.897	174.823	192.427	High	High	High	High	High	High	High
dnj-15	5.31446	29.7997	11.6485	5.02996	8.27201	5.78872	10.4152	Moderate	High	Moderate	Moderate	Moderate	Moderate	Moderate
dot-1.1	249.438	288.769	132.613	288.153	105.341	292.174	279.404	High	High	High	High	High	High	High
dot-1.2	0	0.179289	0	0	0.0192874	0	0	Rare	Rare	Rare	Rare	Rare	Rare	Rare
dot-1.3	0	0.0368024	0	0	0.0644248	0	0	Rare	Rare	Rare	Rare	Rare	Rare	Rare
dot-1.4	0.601744	0.560953	0	0	0.0714148	0.339051	0	Low	Low	Rare	Rare	Rare	Rare	Rare
dot-1.5	0	0	0	0	0.0220634	0	0	Rare	Rare	Rare	Rare	Rare	Rare	Rare
dpm-1	37.2644	21.1225	17.6137	19.9931	11.4601	11.7016	16.4169	High	Moderate	Moderate	Moderate	Moderate	Moderate	Moderate
dpm-3	8.91449	17.4063	4.99894	0.573061	2.11401	0.605286	17.2886	Moderate	High	Low	Low	Low	Low	High
dpy-18	133.592	21.047	527.11	11.0446	170.298	40.0913	37.1117	High	Moderate	High	Moderate	High	High	High
dpy-31	155.696	11.5071	98.6378	3.39323	0.645898	1.97354	13.438	High	Moderate	High	Low	Low	Low	Moderate
dpyd-1	2.5889	0.305155	22.8762	239.286	28.1045	5.67225	18.7678	Low	Rare	Moderate	High	Moderate	Low	Moderate
drp-1	37.5644	202.052	32.5018	94.6289	53.1661	70.8284	24.4358	High	High	High	High	High	High	Moderate
dtmk-1	5.80625	44.2959	176.487	37.7807	7.55281	7.86075	24.1829	Low	High	High	High	Low	Low	Moderate
duox-2	3.67843	1.10591	1.00549	0.872231	0.118455	0.935369	0.10986	Low	Low	Low	Low	Rare	Low	Rare
dut-1	0	133.93	29.4746	1.61244	2.29978	2.23275	6.77491	Rare	High	Moderate	Low	Low	Low	Low
dyn-1	94.9538	8.15198	52.3716	136.864	32.4101	456.631	110.814	High	Low	High	High	High	High	High
ears-1	120.877	503.069	201.292	407.554	320.047	180.82	142.868	High	High	High	High	High	High	High
ears-2	26.4719	142.826	22.2129	50.4014	27.3849	39.6043	109.956	Moderate	High	Moderate	High	Moderate	High	High
eat-3	75.742	395.77	93.5196	330.78	154.016	152.07	118.993	High	High	High	High	High	High	High
eat-6	1672.67	1084.69	429.794	2160.01	915.398	2093.37	1000.19	High	High	High	High	High	High	High
ech-1.1	0.63146	0.0831158	1.84385	8.61535	0.199845	0.903677	0	Low	Rare	Low	High	Rare	Low	Rare
ech-1.2	88.7835	270.677	263.506	676.267	328.865	66.4547	75.6248	High	High	High	High	High	High	High
ech-3	1.19163	1.80256	3.64703	18.7915	5.48519	1.19146	8.49717	Low	Low	Low	High	Low	Low	Moderate
ech-4	1.71514	38.5126	17.2048	35.0221	35.8763	6.99372	2.64338	Low	High	Moderate	High	High	Low	Low
ech-5	4.63622	23.9094	9.96684	58.825	29.1803	11.4239	26.9513	Low	Moderate	Moderate	High	Moderate	Moderate	Moderate
ech-6	6.68362	38.8182	46.5882	151.456	121.012	12.6775	41.217	Low	High	High	High	High	Moderate	High
ech-7	0	0	2.25999	149.442	0.0866406	13.9605	0	Rare	Rare	Low	High	Rare	Moderate	Rare
ech-8	0	0.238823	6.70496	229.887	0.864257	4.69007	1.24208	Rare	Rare	Low	High	Low	Low	Low
ech-9	0	0.124685	0.0705161	24.2854	0.419627	0.655645	0	Rare	Rare	Rare	High	Rare	Low	Rare
egl-8	508.428	38.4918	431.462	806.187	101.166	1771.78	267.173	High	High	High	High	High	High	High
elo-1	17.9641	175.991	87.0438	80.4802	70.2021	7.16015	19.2691	Moderate	High	High	High	High	Low	Moderate
elo-2	37.1047	11.2187	26.5572	122.03	9.81074	9.77775	20.4157	High	Moderate	Moderate	High	Moderate	Moderate	Moderate
elo-3	20.9859	27.5172	28.9753	26.305	48.0759	18.8685	45.3403	Moderate	Moderate	Moderate	Moderate	High	Moderate	High
elo-4	5.88335	0.202919	9.18035	0	1.50147	1.69915	0	Moderate	Rare	High	Rare	Low	Low	Rare
elo-5	1.56563	1.39886	0.636377	130.28	0.379116	1.26431	0.927093	Low	Low	Low	High	Rare	Low	Low
elo-6	2.84755	2.428	72.3429	181.135	2.00626	0.570101	96.2573	Low	Low	High	High	Low	Low	High
elo-7	0	0.0636116	0.0998577	0	0.177565	0	0	Rare	Rare	Rare	Rare	Rare	Rare	Rare
elo-9	18.8682	1.50313	2.23124	37.1203	0.224071	0.972615	95.2182	Moderate	Low	Low	High	Rare	Low	High
elpc-3	49.5615	83.0427	33.6931	21.376	28.6189	19.0457	24.5539	High	High	High	Moderate	Moderate	Moderate	Moderate
emb-8	363.404	147.856	451.213	772.146	24.431	79.5838	636.145	High	High	High	High	Moderate	High	High
enol-1	137.423	87.4963	188.864	125.666	637.32	739.589	399.209	High	High	High	High	High	High	High
ethe-1	27.7848	0.458926	14.4768	3.77322	1.52473	1.3617	4.59916	High	Low	Moderate	Low	Low	Low	Low
fah-1	29.2278	1.02878	52.9261	113.09	1.09668	5.56253	5.41032	Moderate	Low	High	High	Low	Low	Low
fard-1	0	0.39395	1.78213	301.398	0.494422	0.968165	5.39401	Rare	Rare	Low	High	Low	Low	Low
fars-1	44.2036	112.194	41.4281	47.6153	65.5235	40.1444	71.6059	High	High	High	High	High	High	High
fars-2	24.7251	226.319	45.0926	161.744	63.368	68.2813	46.4862	Moderate	High	High	High	High	High	High
fars-3	87.4719	129.944	77.7842	79.1029	70.024	41.2554	78.784	High	High	High	High	High	High	High
fasn-1	433.356	13.052	1848.93	31.9729	8.32585	31.2155	34.4937	High	Moderate	High	Moderate	Moderate	Moderate	High
fat-1	64.1104	146.474	107.307	111.64	111.66	206.342	52.0472	High	High	High	High	High	High	High
fat-2	14.3248	17.5448	83.453	515.424	80.8918	30.8316	42.3366	Moderate	Moderate	High	High	High	Moderate	High
fat-3	40.6724	11.6788	69.0967	116.356	45.9307	7.05104	34.767	High	Moderate	High	High	High	Low	High
fat-4	47.3767	34.8916	78.4059	164.326	7.93303	33.8317	37.5654	High	High	High	High	Low	High	High
fat-5	0.702265	0.0433722	2.186	66.9514	0.206878	1.78765	1.93783	Low	Rare	Low	High	Rare	Low	Low
fat-6	4.53731	3.30844	215.918	888.11	1.66697	1.2799	1.90858	Low	Low	High	High	Low	Low	Low
fat-7	0	0.174566	0.249353	2.3383	0.199618	0	0	Rare	Rare	Rare	Low	Rare	Rare	Rare
fbp-1	258.64	54.3148	166.871	120.419	330.623	74.4871	60.3109	High	High	High	High	High	High	High
fce-1	99.2199	138.404	82.7019	35.1981	53.8708	57.4498	82.0759	High	High	High	High	High	High	High
fce-2	0	35.4298	5.84763	7.68025	5.91734	5.59584	1.47476	Rare	High	Low	Low	Low	Low	Low
fdps-1	35.3232	80.328	27.3589	44.0388	20.5799	32.653	16.4032	High	High	Moderate	High	Moderate	High	Moderate
fgt-1	214.971	20.0481	9.05365	80.2957	250.126	183.171	22.9419	High	Moderate	Moderate	High	High	High	Moderate
flad-1	16.0901	106.201	16.6778	61.7635	16.1189	17.7904	14.4148	Moderate	High	Moderate	High	Moderate	Moderate	Moderate
fmo-1	0	0	0.153621	468.5	0.311287	0	0	Rare	Rare	Rare	High	Rare	Rare	Rare
fmo-2	1.54612	0	1.01137	1.15719	0.0409962	0.296021	1.02682	Low	Rare	Low	Low	Rare	Rare	Low
fmo-3	13.7667	0.416983	21.2324	0	0.532166	1.98943	0	Moderate	Rare	High	Rare	Low	Low	Rare
fmo-4	142.813	3.1279	171.565	5.56714	1.96198	5.33765	0.595224	High	Low	High	Low	Low	Low	Low
fmo-5	316.214	14.8295	534.837	1333.63	41.5618	7.73991	315.139	High	Moderate	High	High	High	Low	High
fnta-1	11.4817	45.0202	23.5894	14.4336	15.1115	22.5045	12.4427	Moderate	High	Moderate	Moderate	Moderate	Moderate	Moderate
fntb-1	24.7995	57.3218	12.5398	7.56966	11.2524	10.6116	9.70495	Moderate	High	Moderate	Low	Moderate	Moderate	Moderate
folt-1	15.1608	7.5741	17.377	16.1565	19.165	16.4537	23.5383	Moderate	Low	Moderate	Moderate	Moderate	Moderate	Moderate
frh-1	7.33238	6.80451	2.4781	0.618294	3.50325	2.19943	7.42785	Moderate	Moderate	Low	Low	Low	Low	Moderate
ftn-1	0	0	0.395954	0	0.134308	0	0.888731	Rare	Rare	Rare	Rare	Rare	Rare	Low
ftn-2	1.17048	0.316992	23.4304	60.0658	0.819303	0.623708	0	Low	Rare	Moderate	High	Low	Low	Rare
fum-1	108.256	105.792	68.9364	125.923	309.387	155.852	123.609	High	High	High	High	High	High	High
fut-8	45.3503	1.42131	4.14839	83.8871	92.5397	91.1566	9.93903	High	Low	Low	High	High	High	Moderate
gale-1	23.4651	38.6736	48.9871	21.7627	9.34282	11.3054	18.9959	Moderate	High	High	Moderate	Moderate	Moderate	Moderate
gana-1	0	0	54.9668	12.0081	237.834	1.32352	46.0342	Rare	Rare	High	Moderate	High	Low	High
gars-1	63.3621	218.856	127.478	123.482	129.352	74.4778	78.7254	High	High	High	High	High	High	High
gas-1	101.548	17.9845	78.5309	207.813	268.92	95.1054	113.082	High	Moderate	High	High	High	High	High
gba-1	0	0.228294	0.214723	151.371	0.445167	0.580607	0	Rare	Rare	Rare	High	Low	Low	Rare
gba-2	0	0.68328	0.498801	92.8569	0.0364879	4.56934	0	Rare	Low	Low	High	Rare	Low	Rare
gba-3	0.711805	0.143109	6.62171	4.76088	123.492	0.595953	0.273892	Low	Rare	Low	Low	High	Low	Rare
gba-4	0	0.0476887	0.546306	108.841	3.65405	0.133151	0	Rare	Rare	Low	High	Low	Rare	Rare
gbh-1	0.18609	0.350534	10.1886	91.7895	2.12255	5.10721	10.6381	Rare	Rare	Moderate	High	Low	Low	Moderate
gbh-2	4.01624	0.627923	29.3379	103.112	18.7547	21.5365	1.3186	Low	Low	Moderate	High	Moderate	Moderate	Low
gcs-1	13.2151	191.006	45.0667	195.314	23.5785	70.455	63.6428	Moderate	High	High	High	Moderate	High	High
gcsh-1	0	0.149884	2.28525	10.2348	0.532956	0.570808	0.234302	Rare	Rare	Low	High	Low	Low	Rare
gcsh-2	16.8142	47.9103	24.1159	26.8595	14.8204	4.10413	18.7942	Moderate	High	Moderate	Moderate	Moderate	Low	Moderate
gcst-1	2.02215	29.4829	19.3704	100.485	14.5975	8.47714	8.36469	Low	Moderate	Moderate	High	Moderate	Moderate	Moderate
gcy-1	0	0.121871	0	0	0.0442597	9.08721	0.543165	Rare	Rare	Rare	Rare	Rare	High	Low
gcy-12	173.917	23.1901	100.189	74.6415	109.43	371.301	29.7671	High	Moderate	High	High	High	High	Moderate
gcy-14	0	0.129879	0	0	0.35757	33.3478	0	Rare	Rare	Rare	Rare	Rare	High	Rare
gcy-15	0	0.0473484	0.453868	0	0.0671835	37.4833	0	Rare	Rare	Low	Rare	Rare	High	Rare
gcy-17	0.312697	0.271034	1.92421	2.66417	0.333356	32.8048	1.67358	Rare	Rare	Low	Low	Rare	High	Low
gcy-18	0	0.691729	3.87819	0	0.305678	14.95	0.717916	Rare	Low	Moderate	Rare	Rare	High	Low
gcy-19	0	0.376981	4.04661	0	0.769844	25.2941	0.515722	Rare	Rare	Low	Rare	Low	High	Low
gcy-2	0	0.0613493	0.718009	0.527769	0.324394	1.26431	0.8169	Rare	Rare	Low	Low	Rare	Low	Low
gcy-20	4.81665	0	0.247134	0	0.370191	26.8443	0	Low	Rare	Rare	Rare	Rare	High	Rare
gcy-21	0	0.418589	1.17494	0.560909	0.881353	31.5226	1.3217	Rare	Rare	Low	Low	Low	High	Low
gcy-22	121.071	0.242651	0.917358	0.510185	0.5617	53.186	6.4605	High	Rare	Low	Low	Low	High	Low
gcy-23	0	0.509042	0.799638	0.787267	0.470671	16.6283	0.722951	Rare	Low	Low	Low	Low	High	Low
gcy-25	0	0.321745	1.25424	1.25487	0.771843	5.32555	0	Rare	Rare	Low	Low	Low	Moderate	Rare
gcy-28	551.398	349.656	310.333	394.744	256.7	996.946	512.984	High	High	High	High	High	High	High
gcy-29	0	1.40646	0.426309	0	0.155708	51.2543	1.94515	Rare	Low	Rare	Rare	Rare	High	Low
gcy-3	0	0	0	0	0.592625	48.934	0	Rare	Rare	Rare	Rare	Low	High	Rare
gcy-31	3.98993	2.34152	6.07187	2.43479	4.1563	19.1686	3.07886	Moderate	Low	Moderate	Low	Moderate	High	Low
gcy-32	0	0	1.46829	0	0.230754	26.278	0	Rare	Rare	Low	Rare	Rare	High	Rare
gcy-33	6.03094	3.27043	0.830215	0	0.55606	44.8182	0	Low	Low	Low	Rare	Low	High	Rare
gcy-34	11.5427	0.628535	5.44279	18.883	34.9221	35.9596	0	Moderate	Low	Low	Moderate	High	High	Rare
gcy-35	8.58188	5.11073	3.84356	3.7223	18.3359	58.7475	1.22438	Moderate	Low	Low	Low	Moderate	High	Low
gcy-36	9.75579	0.612386	1.05234	2.49829	0.735849	26.6865	0.21851	Moderate	Low	Low	Low	Low	High	Rare
gcy-37	0	0.128374	1.48777	0	0.109893	67.0948	2.80076	Rare	Rare	Low	Rare	Rare	High	Low
gcy-4	0	0.380994	0.279213	1.04017	0.191009	9.53964	0	Rare	Rare	Rare	Low	Rare	High	Rare
gcy-5	0	0.237175	1.22096	1.64148	0.571741	10.535	3.08895	Rare	Rare	Low	Low	Low	High	Low
gcy-8	0.645889	3.23422	0.767653	0	0.318173	26.496	0	Low	Low	Low	Rare	Rare	High	Rare
gcy-9	0	0.0714433	3.22624	4.09379	0.133668	38.6289	4.08906	Rare	Rare	Low	Low	Rare	High	Low
gdh-1	186.032	833.015	522.488	1062.07	1163.11	212.086	867.715	High	High	High	High	High	High	High
ger-1	39.7921	6.08465	21.3693	9.00646	8.14005	5.08823	20.9812	High	Low	Moderate	Moderate	Low	Low	Moderate
gfat-1	46.9797	166.07	164.511	28.6318	36.7411	21.3907	180.39	High	High	High	Moderate	High	Moderate	High
gfat-2	0.545807	144.676	0.112974	0	0.830565	1.22977	2.35339	Low	High	Rare	Rare	Low	Low	Low
ggtb-1	8.68161	37.9005	9.58811	50.1888	5.49639	19.0448	16.6662	Moderate	High	Moderate	High	Low	Moderate	Moderate
gld-2	126.831	379.697	148.391	185.841	132.392	33.9738	270.238	High	High	High	High	High	High	High
gld-4	73.5762	262.838	62.6903	184.762	60.929	117.619	89.0098	High	High	High	High	High	High	High
gldc-1	0	1.11252	18.1009	590.391	0.938109	1.51841	0	Rare	Low	Moderate	High	Low	Low	Rare
gln-1	67.0614	0.84023	16.3624	31.7006	5.58899	14.7867	129.407	High	Low	Moderate	Moderate	Low	Moderate	High
gln-2	0	1.17373	2.0401	0	0.164301	8.86735	0	Rare	Low	Low	Rare	Rare	High	Rare
gln-3	10.7996	2.20456	91.441	481.157	567.464	21.0013	160.091	Moderate	Low	High	High	High	Moderate	High
gln-5	0	64.9883	0.136943	0	0.447905	1.00068	3.63429	Rare	High	Rare	Rare	Low	Low	Low
gln-6	1.05696	168.728	0	0	0.030898	0.174219	2.13857	Low	High	Rare	Rare	Rare	Rare	Low
glna-1	0	6.51529	5.15676	51.3859	0.290572	3.23444	31.8862	Rare	Low	Low	High	Rare	Low	Moderate
glna-2	2.30497	0	19.535	5.00006	0.0255171	1.5908	1.06943	Low	Rare	High	Moderate	Rare	Low	Low
glna-3	19.8917	12.3093	2.02678	0	4.73048	131.555	1.78964	Moderate	Moderate	Low	Rare	Low	High	Low
glod-4	3.5424	38.5686	11.6221	4.61304	6.81202	8.34758	3.16694	Low	High	Moderate	Moderate	Moderate	Moderate	Low
glp-4	105.969	338.79	136.513	964.864	164.61	67.346	181.879	High	High	High	High	High	High	High
gly-12	57.4755	5.93432	72.093	3.88353	30.8207	138.556	16.5793	High	Low	High	Low	Moderate	High	Moderate
gly-13	42.9604	11.3862	25.6882	101.557	12.8509	18.9402	18.3079	High	Moderate	Moderate	High	Moderate	Moderate	Moderate
gly-14	0.40502	27.0253	0.892125	0	0.509962	0.635797	2.50834	Rare	High	Low	Rare	Low	Low	Low
gly-20	165.933	136.037	72.6112	2.51138	34.7234	101.477	54.5727	High	High	High	Low	High	High	High
gmd-2	0	0	0.203169	0	0.0494618	4.1227	0	Rare	Rare	Rare	Rare	Rare	Moderate	Rare
gmps-1	36.7711	160.784	23.6437	86.3938	71.5231	26.7421	34.3201	High	High	Moderate	High	High	Moderate	High
gna-1	16.4528	5.64952	10.7669	0.780329	7.18275	6.30135	10.0809	High	Moderate	Moderate	Low	Moderate	Moderate	Moderate
gna-2	0	28.9411	1.26515	0	0.179726	0.129188	2.39111	Rare	High	Low	Rare	Rare	Rare	Low
gob-1	11.9947	4.11906	25.1721	126.117	74.338	39.1134	36.1932	Moderate	Low	Moderate	High	High	High	High
got-1.2	140.599	5.04987	133.057	98.1919	143.526	173.159	73.1069	High	Low	High	High	High	High	High
got-2.1	22.4519	225.838	29.9106	12.401	10.4586	6.49871	10.6054	Moderate	High	Moderate	Moderate	Moderate	Low	Moderate
got-2.2	21.7538	6.70081	62.6089	40.4562	325.54	58.8662	52.808	Moderate	Low	High	High	High	High	High
gpap-1	189.627	40.6342	84.6803	16.9538	11.072	19.917	29.4136	High	High	High	Moderate	Moderate	Moderate	Moderate
gpd-1	0.770526	37.6793	2.20183	0	0.744344	1.47794	0.374704	Low	High	Low	Rare	Low	Low	Rare
gpd-2	159.678	7.40165	233.23	166.729	743.514	682.546	163.703	High	Low	High	High	High	High	High
gpd-3	343.766	13.2882	250.969	99.892	1431.56	803.306	213.467	High	Moderate	High	High	High	High	High
gpd-4	8.65426	23.5935	0.431719	1.037	1.24557	6.45953	0.142788	Moderate	High	Rare	Low	Low	Moderate	Rare
gpdh-1	0	0	0.145493	3.58835	0.216625	5.70667	0	Rare	Rare	Rare	Low	Rare	Moderate	Rare
gpdh-2	37.8032	85.7747	45.5786	229.964	256.481	50.6166	52.391	High	High	High	High	High	High	High
gpi-1	149.841	85.96	76.7569	290.527	130.85	193.563	77.822	High	High	High	High	High	High	High
gpx-1	7.40365	0.429559	2.24747	16.3896	0.441442	9.07847	0.276536	Moderate	Rare	Low	High	Low	Moderate	Rare
gpx-2	15.9908	13.0379	9.75406	43.8387	10.1509	19.6772	18.7927	Moderate	Moderate	Moderate	High	Moderate	Moderate	Moderate
gpx-3	8.68121	0.326231	0.632508	2.6891	0.082161	0.673042	572.77	Moderate	Rare	Low	Low	Rare	Low	High
gpx-4	0	14.6135	0.402174	0	0.951704	0	1.12073	Rare	High	Rare	Rare	Low	Rare	Low
gpx-5	403.72	0.143724	95.0792	1.5647	0.620102	1.03419	435.121	High	Rare	High	Low	Low	Low	High
gpx-7	0	0.0511125	0.754431	5.10352	0.0445518	0.355069	0	Rare	Rare	Low	Moderate	Rare	Rare	Rare
gpx-8	0	8.93032	0.920727	0	0.55168	0	0	Rare	High	Low	Rare	Low	Rare	Rare
gspd-1	44.695	69.9233	21.055	67.418	19.3163	27.198	129.48	High	High	Moderate	High	Moderate	Moderate	High
gsr-1	24.2223	70.8855	104.365	78.8807	25.7168	26.0873	118.638	Moderate	High	High	High	Moderate	Moderate	High
gss-1	80.9515	89.8782	47.1172	55.3856	13.3721	31.0077	61.7683	High	High	High	High	Moderate	Moderate	High
gst-11	3.3329	0.045559	0.579951	0.958879	0.626425	70.588	1.96077	Low	Rare	Low	Low	Low	High	Low
gst-42	0.719915	0.31855	9.11392	7.77952	0.0638684	0.656458	0.832778	Low	Rare	Moderate	Moderate	Rare	Low	Low
gst-43	7.94323	8.7	7.64488	6.34914	3.33141	2.7822	3.71077	Moderate	Moderate	Moderate	Moderate	Low	Low	Low
gsy-1	23.2446	139.336	7.66604	89.2327	228.925	134.374	32.4978	Moderate	High	Low	High	High	High	High
gta-1	37.1729	2.09606	28.1998	43.2725	298.41	73.6027	5.26938	High	Low	Moderate	High	High	High	Low
guk-1	37.7376	88.1304	37.4298	60.924	18.5284	105.243	23.1066	High	High	High	High	Moderate	High	Moderate
gyg-1	6.76114	8.40097	48.1632	21.7276	381.825	31.7924	54.9133	Low	Moderate	High	Moderate	High	Moderate	High
gyg-2	0	29.5236	0	0	1.97924	0.970835	5.03275	Rare	High	Rare	Rare	Low	Low	Low
haao-1	0	0.269221	19.1179	0.96296	0.0394249	0.0902478	0	Rare	Rare	High	Low	Rare	Rare	Rare
hacd-1	0	0.0214169	0.501373	23.1263	0.240303	2.25601	0	Rare	Rare	Low	High	Rare	Low	Rare
hach-1	10.2922	49.3522	18.6807	71.4426	56.8964	2.3268	15.0505	Moderate	High	Moderate	High	High	Low	Moderate
haly-1	12.6829	0.451901	141.987	0.427421	0.709115	6.68309	0	Moderate	Low	High	Rare	Low	Low	Rare
hap-1	11.0806	22.0491	12.4832	3.07776	12.7208	17.7397	17.4171	Moderate	Moderate	Moderate	Low	Moderate	Moderate	Moderate
hars-1	47.556	81.6017	52.7169	122.385	64.2006	28.4416	63.8827	High	High	High	High	High	Moderate	High
hat-1	15.5393	155.715	38.9847	15.3708	5.93305	22.8943	14.2837	Moderate	High	High	Moderate	Low	Moderate	Moderate
hdl-1	0	0.298063	1.69667	0	0.424794	0	0	Rare	Rare	Low	Rare	Rare	Rare	Rare
helq-1	45.4464	120.772	31.5808	89.3336	19.1894	62.6623	72.2292	High	High	Moderate	High	Moderate	High	High
hex-1	4.38029	9.99001	29.184	42.0113	40.2609	114.072	137.494	Low	Moderate	Moderate	High	High	High	High
hex-2	171.562	2.8768	6.38012	704.159	4.10099	35.2882	119.391	High	Low	Low	High	Low	High	High
hex-3	37.7608	137.043	54.4755	61.9884	38.4535	42.797	28.254	High	High	High	High	High	High	Moderate
hex-4	20.1064	111.858	33.3646	32.7479	29.5549	38.9299	28.885	Moderate	High	High	High	Moderate	High	Moderate
hex-5	3.90121	0.334725	20.7781	0.326179	3.76085	6.09968	27.6605	Low	Rare	High	Rare	Low	Low	High
hgo-1	28.3246	2.57075	45.4497	122.081	0.168385	109.428	2.55437	Moderate	Low	High	High	Rare	High	Low
hmgr-1	23.3941	84.72	39.9156	85.2069	38.3804	33.2864	20.2493	Moderate	High	High	High	High	High	Moderate
hmgs-1	28.8963	55.8093	22.3	61.305	29.6383	7.17382	20.193	Moderate	High	Moderate	High	Moderate	Low	Moderate
hosl-1	68.6942	3.97546	18.8902	20.047	11.7983	62.3231	124.046	High	Low	Moderate	Moderate	Moderate	High	High
hpd-1	6.59303	0.0717588	46.9122	82.1321	0.797998	1.93049	0	Low	Rare	High	High	Low	Low	Rare
hphd-1	14.4728	2.244	13.8634	219.566	22.7605	0.49104	1.63842	Moderate	Low	Moderate	High	Moderate	Low	Low
hpo-13	57.9494	122.224	68.2245	278.191	57.0544	67.3254	168.325	High	High	High	High	High	High	High
hpo-18	59.935	59.743	49.9409	24.8395	11.3738	47.788	37.8459	High	High	High	Moderate	Moderate	High	High
hpo-19	33.5764	101.865	62.5449	44.5543	45.3431	28.9275	25.1835	High	High	High	High	High	Moderate	Moderate
hpo-8	6.71067	35.4856	26.3483	39.0628	11.3623	5.6457	6.75539	Low	High	High	High	Moderate	Low	Low
hprt-1	223.828	12.3911	8.61411	11.8762	6.49624	9.04186	7.43314	High	Moderate	Moderate	Moderate	Low	Moderate	Low
hrg-1	21.7459	1.90707	20.1309	210.894	16.2842	17.3109	18.6805	Moderate	Low	Moderate	High	Moderate	Moderate	Moderate
hrg-4	1.86155	3.77881	1.05367	10.7307	0.780782	0.969769	0	Low	Low	Low	High	Low	Low	Rare
hsd-1	0	0.107937	0.867707	0.615863	0.461599	0.241143	4.74057	Rare	Rare	Low	Low	Low	Rare	Moderate
hsd-2	0	0	1.39107	0	0.593987	2.31265	0	Rare	Rare	Low	Rare	Low	Low	Rare
hsd-3	0	0	0.348736	0	0.203347	0.476343	0	Rare	Rare	Rare	Rare	Rare	Low	Rare
hsp-6	190.421	317.793	397.174	1022.14	538.85	188.835	329.785	High	High	High	High	High	High	High
hxk-1	17.0717	177.827	55.5873	185.807	8.08689	488.909	232.099	Moderate	High	High	High	Low	High	High
hxk-2	26.767	87.495	33.985	80.6149	183.612	160.838	42.9606	Moderate	High	High	High	High	High	High
hxk-3	53.7372	44.9579	41.6611	112.353	37.3462	53.3797	36.4739	High	High	High	High	High	High	High
hyl-1	6.69956	95.3709	3.45279	46.7354	11.6569	0.0824564	85.1415	Low	High	Low	High	Moderate	Rare	High
hyl-2	9.83167	2.94056	13.6908	21.5065	10.229	8.0464	4.80312	Moderate	Low	Moderate	High	Moderate	Moderate	Moderate
iars-1	129.935	247.433	105.874	389.626	199.589	93.3821	109.775	High	High	High	High	High	High	High
iars-2	12.1212	258.48	48.441	170.497	79.5845	19.4926	39.1656	Moderate	High	High	High	High	Moderate	High
icl-1	10.1204	3.28326	166.514	1646.56	1979.4	26.429	35.976	Moderate	Low	High	High	High	Moderate	High
icmt-1	0	1.15281	0	0	0.384616	0.169738	0.515464	Rare	Low	Rare	Rare	Rare	Rare	Low
idh-1	261.026	118.836	440.655	218.568	69.0747	42.3367	188.394	High	High	High	High	High	High	High
idh-2	20.2167	3.17438	28.6515	58.6574	34.7262	21.1722	10.2783	Moderate	Low	Moderate	High	High	Moderate	Moderate
idha-1	108.396	172.915	87.958	106.004	385.886	112.227	176.102	High	High	High	High	High	High	High
idhb-1	52.8578	4.45305	28.3854	61.4057	137.651	17.0552	54.4879	High	Low	Moderate	High	High	Moderate	High
idhg-1	128.269	172.758	67.8741	27.5343	39.4466	131.61	123.003	High	High	High	Moderate	High	High	High
idhg-2	0	1.17284	1.21454	14.066	152.561	3.09052	0.300037	Rare	Low	Low	Moderate	High	Low	Rare
idi-1	18.5675	65.8579	7.81494	7.2277	15.8867	6.40262	3.35595	Moderate	High	Low	Low	Moderate	Low	Low
impk-1	40.032	8.62504	22.7805	38.2934	4.55668	16.1517	40.1826	High	Moderate	Moderate	High	Low	Moderate	High
inos-1	80.4728	89.133	45.1137	74.6581	39.9539	291.655	55.265	High	High	High	High	High	High	High
inpp-1	45.0909	2.68701	5.22805	18.6007	3.09642	72.5669	4.6904	High	Low	Low	Moderate	Low	High	Low
ipgm-1	69.3418	75.8484	74.1285	97.3957	290.184	265.717	119.303	High	High	High	High	High	High	High
ipla-1	90.9907	289.377	117.688	614.356	40.359	99.1829	206.673	High	High	High	High	High	High	High
ipla-2	136.76	7.28039	125.385	218.896	39.1001	113.894	38.845	High	Low	High	High	High	High	High
ipla-3	108.789	301.609	58.1801	659.47	35.0414	69.2701	66.5115	High	High	High	High	High	High	High
ipla-4	0.643182	1.42987	0.665284	0	0.189452	0	0	Low	Low	Low	Rare	Rare	Rare	Rare
ipla-5	0	0	1.1967	0	0.380517	1.00991	2.5518	Rare	Rare	Low	Rare	Rare	Low	Low
ipla-6	69.1029	70.5793	36.9687	39.9525	169.266	53.6823	40.1403	High	High	High	High	High	High	High
ipla-7	71.3432	2.66164	0.508787	168.792	41.3575	210.478	78.6367	High	Low	Low	High	High	High	High
ipp-5	7.07984	0.158215	19.0458	31.345	18.822	22.9244	51.4813	Low	Rare	Moderate	Moderate	Moderate	Moderate	High
isp-1	212.184	277.442	247.821	248.862	650.892	183.639	394.705	High	High	High	High	High	High	High
ivd-1	7.70563	97.369	17.6424	82.8363	70.7171	20.0253	163.269	Low	High	Moderate	High	High	Moderate	High
jhdm-1	126.355	442.556	73.5693	174.649	63.9986	159.028	109.082	High	High	High	High	High	High	High
kars-1	54.2095	254.663	80.3188	89.9679	171.316	43.7837	42.6962	High	High	High	High	High	High	High
kat-1	32.9534	50.4648	37.8354	73.9961	116.945	21.5765	48.8886	High	High	High	High	High	Moderate	High
klo-1	1.01715	1.38791	7.09234	176.262	0.553765	0.540453	0.857677	Low	Low	Low	High	Low	Low	Low
klo-2	0	0	0	13.342	0.0251983	0.926585	3.55492	Rare	Rare	Rare	High	Rare	Low	Low
kmo-1	2.79717	0.078744	39.0064	1.7202	0.0888193	0	0	Low	Rare	High	Low	Rare	Rare	Rare
kmo-2	0	0.224295	12.4893	0	0	5.09942	0	Rare	Rare	High	Rare	Rare	Moderate	Rare
kynu-1	1.01715	0.109331	20.4179	5.08904	5.69312	1.688	0.660005	Low	Rare	High	Moderate	Moderate	Low	Low
lagr-1	8.78948	0.703889	1.95027	3.26388	0.519717	3.07792	907.948	Moderate	Low	Low	Low	Low	Low	High
lap-1	43.7901	81.0496	60.478	69.9191	52.868	37.0034	47.6899	High	High	High	High	High	High	High
lap-2	90.6144	96.1451	61.7515	266.769	35.5978	150.381	104.218	High	High	High	High	High	High	High
lars-1	198.537	542.1	212.49	901.217	308.269	237.091	167.126	High	High	High	High	High	High	High
lars-2	18.9211	281.698	51.5244	200.559	112.289	60.7207	59.4661	Moderate	High	High	High	High	High	High
ldh-1	47.4693	7.0258	41.7234	1.7309	144.594	270.718	13.8844	High	Low	High	Low	High	High	Moderate
let-268	5.83158	44.8467	4.92481	1.25487	306.46	21.1612	0.567692	Low	High	Low	Low	High	Moderate	Low
let-611	8.22469	97.7013	22.2301	15.3037	15.0414	7.61664	8.39199	Low	High	Moderate	Moderate	Moderate	Low	Moderate
let-721	109.602	169.266	99.8638	223.479	278.159	37.7704	69.7878	High	High	High	High	High	High	High
let-754	45.1627	109.616	42.306	39.716	91.557	38.4681	50.8448	High	High	High	High	High	High	High
let-767	59.384	97.6443	97.4296	183.716	36.4553	47.8094	45.7408	High	High	High	High	High	High	High
lfe-2	100.937	7.09154	93.1786	340.507	3.6628	16.2577	49.8681	High	Low	High	High	Low	Moderate	High
lin-46	109.68	7.35304	165.896	0	0.778411	5.24238	16.4914	High	Low	High	Rare	Low	Low	Moderate
lin-59	567.132	79.605	519.474	363.024	270.003	1262.43	711.036	High	High	High	High	High	High	High
lis-1	67.0745	110.249	41.8212	67.0101	36.8832	224.831	71.8083	High	High	High	High	High	High	High
lmd-4	0	0.306985	11.2063	0.455833	0.41836	1.76631	0	Rare	Rare	High	Low	Rare	Low	Rare
lmd-5	0	1.17465	1.15359	0.389493	0.594344	1.53179	127.79	Rare	Low	Low	Rare	Low	Low	High
lpd-5	45.6078	39.9738	41.4654	12.8026	90.1122	41.6015	40.8575	High	High	High	Moderate	High	High	High
lpin-1	286.294	228.119	235.062	1130.02	264.902	223.141	106.446	High	High	High	High	High	High	High
lsy-12	237.686	196.39	150.9	210.286	93.5803	443.554	192.658	High	High	High	High	High	High	High
mans-1	32.2762	191.014	57.6476	109.625	61.5083	31.9884	36.9193	High	High	High	High	High	Moderate	High
mans-2	148.844	42.6157	90.0957	442.83	13.3719	100.815	114.664	High	High	High	High	Moderate	High	High
mans-3	69.889	7.53955	38.2823	103.906	28.7107	29.8662	35.7689	High	Low	High	High	Moderate	Moderate	High
mans-4	8.51606	151.597	0.676001	0.749875	18.6662	1.01429	0.328112	Moderate	High	Low	Low	Moderate	Low	Rare
maoc-1	0	0.15806	9.86362	64.9721	0.242734	0	0	Rare	Rare	Moderate	High	Rare	Rare	Rare
mars-1	110.653	312.453	88.1372	182.118	159.573	61.5559	90.336	High	High	High	High	High	High	High
mboa-2	17.6633	44.5122	24.0332	35.1555	42.9939	29.9172	12.4986	Moderate	High	Moderate	High	High	Moderate	Moderate
mboa-3	6.51201	3.91101	59.4471	137.147	51.5258	1.71316	32.8899	Low	Low	High	High	High	Low	High
mboa-4	0	0.179573	0.134411	0	0.201905	0	0	Rare	Rare	Rare	Rare	Rare	Rare	Rare
mboa-6	171.441	241.582	148.432	276.581	124.308	83.2715	98.0663	High	High	High	High	High	High	High
mccc-1	16.498	126.634	33.2929	279.582	130.075	24.1706	38.1534	Moderate	High	High	High	High	Moderate	High
mce-1	11.9696	16.6651	22.2176	7.6248	62.0263	23.0627	11.2294	Moderate	Moderate	Moderate	Moderate	High	Moderate	Moderate
mcp-1	23.6525	0.957734	3.68634	0.972153	14.7095	168.958	5.15714	Moderate	Low	Low	Low	Moderate	High	Low
mdh-1	244.155	66.0074	160.244	89.7291	593.204	308.529	147.794	High	High	High	High	High	High	High
mdh-2	154.644	257.243	191.59	152.301	826.927	237.813	184.627	High	High	High	High	High	High	High
mecr-1	5.65531	100.815	51.3805	48.277	36.0883	26.5737	29.9798	Low	High	High	High	High	Moderate	Moderate
mel-32	14.4971	148.651	107.534	142.481	12.125	23.4249	12.0716	Moderate	High	High	High	Moderate	Moderate	Moderate
men-1	65.5785	113.569	50.0897	158.13	170.933	165.932	68.2972	High	High	High	High	High	High	High
mes-2	11.7094	140.07	20.2225	30.3192	6.73742	13.4039	4.46924	Moderate	High	Moderate	Moderate	Low	Moderate	Low
met-1	338.696	444.25	269.955	319.362	119.426	673.083	206.774	High	High	High	High	High	High	High
met-2	82.3928	268.574	74.4679	127.854	77.1254	76.4641	56.0389	High	High	High	High	High	High	High
metr-1	22.2621	127.512	266.002	427.962	2.53981	3.00585	3.44309	Moderate	High	High	High	Low	Low	Low
mett-10	2.7776	30.7538	2.56631	3.6403	3.47117	6.13692	5.48293	Low	High	Low	Low	Low	Low	Low
mev-1	46.2957	39.8176	40.5857	7.03897	102.665	56.5719	62.0225	High	High	High	Low	High	High	High
mif-1	11.7868	9.47844	6.62583	3.09187	10.4292	10.4666	3.43586	Moderate	Moderate	Moderate	Low	Moderate	Moderate	Low
mig-23	66.8518	7.01039	53.8717	173.38	26.9199	15.7466	61.9518	High	Low	High	High	Moderate	Moderate	High
mlcd-1	6.50512	77.5225	16.2983	11.1406	55.286	12.5987	14.1105	Low	High	Moderate	Moderate	High	Moderate	Moderate
mmab-1	9.3043	30.4726	10.7917	0	27.3185	12.2279	9.34719	Moderate	High	Moderate	Rare	High	Moderate	Moderate
mmcm-1	81.7816	95.1468	189.1	120.538	431.318	185.309	59.957	High	High	High	High	High	High	High
moc-1	11.3107	0	18.4371	22.3055	8.96541	12.1307	5.39478	Moderate	Rare	High	High	Moderate	Moderate	Low
moc-2	19.2118	5.17284	14.277	1.95781	5.47327	15.8214	20.1031	High	Low	High	Low	Low	High	High
moc-3	6.99838	45.6027	6.35151	9.93939	7.99603	2.62047	3.68612	Low	High	Low	Moderate	Low	Low	Low
mogs-1	45.5911	236.39	70.6328	174.751	49.9506	33.3419	32.5309	High	High	High	High	High	High	High
mpst-1	1.76084	74.3189	14.8055	10.4299	38.7841	3.24194	13.5932	Low	High	Moderate	Moderate	High	Low	Moderate
mpst-2	0	0	1.44227	0	0	0	0	Rare	Rare	Low	Rare	Rare	Rare	Rare
mpst-3	2.72319	0	10.7223	16.7926	3.58706	0	0.818593	Low	Rare	Moderate	High	Low	Rare	Low
mpst-4	0	0	0.322904	0	0.148657	0	0	Rare	Rare	Rare	Rare	Rare	Rare	Rare
mpst-5	0	0	0	0	0.191907	0	0.810478	Rare	Rare	Rare	Rare	Rare	Rare	Low
mpst-6	0	0	0.17149	0	0	0	0	Rare	Rare	Rare	Rare	Rare	Rare	Rare
mpst-7	3.90627	0.610233	155.892	2.94155	1.65587	2.48696	0	Low	Low	High	Low	Low	Low	Rare
mrp-5	99.6926	28.9013	99.6949	1870.51	79.0265	54.282	93.5883	High	Moderate	High	High	High	High	High
mthf-1	27.2861	198.871	263.778	229.725	13.9419	33.1754	33.4449	Moderate	High	High	High	Moderate	High	High
mtm-1	35.7553	106.474	30.1054	35.4467	20.92	18.0637	39.2665	High	High	Moderate	High	Moderate	Moderate	High
mtm-3	937.193	277.964	639.19	782.843	313.643	803.818	1032.55	High	High	High	High	High	High	High
mtm-6	13.5107	63.922	23.4338	45.4938	15.8273	224.854	18.6539	Moderate	High	Moderate	High	Moderate	High	Moderate
mtrr-1	57.7119	146.952	63.1232	44.5949	17.1601	20.0819	23.6729	High	High	High	High	Moderate	Moderate	Moderate
mvk-1	153.823	255.447	67.1007	554.513	438.306	816.599	201.693	High	High	High	High	High	High	High
mys-1	27.888	243.737	14.7393	53.773	19.7363	29.0634	29.5813	Moderate	High	Moderate	High	Moderate	Moderate	Moderate
mys-2	15.1944	83.8018	16.4426	45.4963	12.6352	15.4212	16.189	Moderate	High	Moderate	High	Moderate	Moderate	Moderate
mys-4	5.04593	124.151	17.6391	23.015	10.6663	9.73333	29.6147	Low	High	Moderate	Moderate	Moderate	Moderate	Moderate
nars-1	35.3651	138.05	50.4573	70.4579	70.7474	25.7778	62.8935	High	High	High	High	High	Moderate	High
nars-2	8.71773	70.2059	32.855	65.9891	22.7946	19.4474	38.4097	Moderate	High	High	High	Moderate	Moderate	High
ndfl-4	57.6893	192.302	166.581	25.3856	145.593	93.0856	95.6772	High	High	High	Moderate	High	High	High
ndk-1	613.451	702.715	752.706	129.573	750.086	501.367	823.755	High	High	High	High	High	High	High
nduf-2.2	0.861222	107.989	0.464143	11.3951	2.02504	6.10492	1.23371	Low	High	Low	Moderate	Low	Low	Low
nduf-5	25.5474	41.3172	28.8005	25.183	63.3675	41.7709	38.7318	Moderate	High	Moderate	Moderate	High	High	High
nduf-6	34.7351	29.2971	22.4379	14.5812	48.1154	27.125	35.2527	High	Moderate	Moderate	Moderate	High	Moderate	High
nduf-7	114.174	85.8782	103.541	93.2439	211.663	139.026	125.325	High	High	High	High	High	High	High
nduo-1	478.059	1537.01	1585.02	161.826	1779.28	956.083	1402.23	High	High	High	High	High	High	High
nduo-2	332.568	1019.31	1112.71	83.9499	1020.03	627.193	793.696	High	High	High	High	High	High	High
nduo-3	148.816	461.251	412.412	80.0054	349.507	214.257	288.206	High	High	High	High	High	High	High
nduo-4	1368.73	3480.72	4201.02	329.663	3385.48	2408.26	3364.27	High	High	High	High	High	High	High
nduo-5	766.035	2764.38	2471.53	494.154	2223.31	1481.45	2199.62	High	High	High	High	High	High	High
nduo-6	295.062	976.954	867.024	71.6705	768.779	542.352	698.079	High	High	High	High	High	High	High
ndx-2	0	4.01307	5.06905	3.78476	3.14362	3.57466	0.566444	Rare	Moderate	Moderate	Low	Low	Low	Low
ndx-6	24.2556	25.5415	15.9829	7.22628	7.71732	22.164	15.0129	High	High	High	Low	Low	High	High
nit-1	0	2.02054	24.9831	4.19087	2.29802	0.282425	2.04549	Rare	Low	High	Low	Low	Rare	Low
nkat-1	0	0.285773	0.1457	0	0.399707	1.05277	0.592147	Rare	Rare	Rare	Rare	Rare	Low	Low
nkb-1	364.296	351.35	95.9825	433.11	282.919	592.03	340.997	High	High	High	High	High	High	High
nkb-2	0	0.119392	0	0	0	0	6.66975	Rare	Rare	Rare	Rare	Rare	Rare	Moderate
nkb-3	668.771	25.1489	137.364	311.351	61.4337	609.041	259.514	High	Moderate	High	High	High	High	High
nlt-1	14.3855	0.610099	3.67556	90.5612	0.672664	0	0	Moderate	Low	Low	High	Low	Rare	Rare
nmat-1	0	0	1.17759	49.9164	1.40065	6.72805	2.68471	Rare	Rare	Low	High	Low	Low	Low
nmat-2	11.8007	27.7587	3.22732	2.3157	2.39276	8.41674	3.94066	Moderate	High	Low	Low	Low	Moderate	Low
nnt-1	0.815576	0.999169	1.6797	40.0869	0.439468	25.8539	1.17686	Low	Low	Low	High	Low	Moderate	Low
nprt-1	130.028	93.8226	12.6747	217.145	48.2346	55.658	23.3697	High	High	Moderate	High	High	High	Moderate
nsun-5	12.0202	71.9345	18.4565	41.6481	14.6381	4.35527	9.2985	Moderate	High	Moderate	High	Moderate	Low	Moderate
nuo-1	74.146	137.259	81.3165	196.941	262.282	89.5622	124.438	High	High	High	High	High	High	High
nuo-2	68.2699	77.1263	48.8533	39.6813	141.149	44.4127	61.683	High	High	High	High	High	High	High
nuo-3	75.5582	91.3014	54.2944	30.1456	92.9055	67.5104	50.9899	High	High	High	Moderate	High	High	High
nuo-4	113.93	199.022	86.1144	80.4418	293.422	104.888	103.516	High	High	High	High	High	High	High
nuo-5	56.5556	153.247	110.165	216.494	227.5	92.489	95.0299	High	High	High	High	High	High	High
nuo-6	23.7146	49.2871	34.8736	18.2222	96.5652	40.4201	56.3236	Moderate	High	High	Moderate	High	High	High
oatr-1	3.14198	72.5922	20.4994	87.9456	32.2657	32.692	17.3429	Low	High	Moderate	High	High	High	Moderate
ocrl-1	46.1449	247.942	81.2084	87.1846	48.4002	79.3384	99.6142	High	High	High	High	High	High	High
odc-1	31.1208	1.36856	288.497	298.126	7.44901	9.72151	6.37362	Moderate	Low	High	High	Low	Moderate	Low
oga-1	48.4663	7.62519	84.376	115.077	27.221	77.4097	38.2262	High	Low	High	High	Moderate	High	High
ogdh-1	249.546	482.976	305.964	1094.68	1022.55	461.266	391.566	High	High	High	High	High	High	High
ogdh-2	48.1113	181.895	377.418	152.367	71.5687	43.8468	55.9787	High	High	High	High	High	High	High
pacs-1	6.6126	5.50297	3.83621	195.347	6.8491	20.8485	0.337566	Low	Low	Low	High	Low	Moderate	Rare
paf-1	0	0	0.58274	0	0.102246	2.97438	0	Rare	Rare	Low	Rare	Rare	Low	Rare
paf-2	4.92712	1.928	13.608	109.224	34.1353	27.401	7.66574	Low	Low	Moderate	High	High	Moderate	Low
pah-1	20.7988	0.655691	168.052	4.27487	0.900081	5.98716	3.36025	Moderate	Low	High	Low	Low	Low	Low
pap-1	179.139	179.606	106.854	169.3	63.0966	215.745	124.142	High	High	High	High	High	High	High
parg-1	34.9221	270.98	58.3814	161.183	11.08	39.4	48.1023	High	High	High	High	Moderate	High	High
parg-2	0	0.133524	0.15019	6.92887	0.11039	0	0	Rare	Rare	Rare	Moderate	Rare	Rare	Rare
parp-1	19.6812	317.198	49.0741	85.9123	21.2964	30.6597	37.6758	Moderate	High	High	High	Moderate	Moderate	High
parp-2	34.8209	116.537	14.2733	15.1712	5.55706	13.2494	18.3725	High	High	Moderate	Moderate	Low	Moderate	Moderate
pars-1	115.451	122.522	99.1544	143.863	113.178	69.11	224.427	High	High	High	High	High	High	High
pars-2	2.0806	58.4095	12.0799	15.8826	19.3476	17.3493	14.4825	Low	High	Moderate	Moderate	Moderate	Moderate	Moderate
pcaf-1	14.3125	103.627	23.0049	25.5309	9.97878	15.7472	30.2342	Moderate	High	Moderate	Moderate	Moderate	Moderate	Moderate
pcbd-1	3.49063	6.04489	12.1486	1.02706	3.66634	12.6509	4.88507	Low	Low	High	Low	Low	High	Low
pcca-1	42.4835	13.1236	93.4652	116.917	642.131	175.796	45.0813	High	Moderate	High	High	High	High	High
pccb-1	32.0225	8.0873	64.1892	85.5157	811.336	181.748	55.3955	High	Low	High	High	High	High	High
pck-1	43.609	20.153	182.04	22.6221	1323.09	1843.65	106.86	High	Moderate	High	Moderate	High	High	High
pck-2	148.81	17.1209	847.4	2672.73	1200.26	202.78	169.509	High	Moderate	High	High	High	High	High
pck-3	0	0	0	0	0.0648153	0	0	Rare	Rare	Rare	Rare	Rare	Rare	Rare
pcs-1	15.4029	49.6842	4.27903	11.3391	38.0533	4.52878	53.9443	Moderate	High	Low	Moderate	High	Low	High
pcyt-1	16.6233	3.30822	28.8592	183.117	20.6523	37.6128	24.5269	Moderate	Low	Moderate	High	Moderate	High	Moderate
pde-1	213.673	1.2252	1.45614	1.08738	54.0359	214.98	7.46403	High	Low	Low	Low	High	High	Low
pde-2	313.143	403.866	376.346	491.673	93.3632	1012.04	373.779	High	High	High	High	High	High	High
pde-3	8.3678	1.96731	79.9902	21.116	185.126	297.602	16.9491	Moderate	Low	High	Moderate	High	High	Moderate
pde-4	295.584	13.7207	63.7702	83.3086	1098.43	1252.08	577.965	High	Moderate	High	High	High	High	High
pde-5	0	0.342526	2.41076	0	1.15371	9.48037	0	Rare	Rare	Low	Rare	Low	High	Rare
pde-6	7.53811	2.69675	4.45616	300.255	32.5374	260.197	18.3627	Low	Low	Low	High	High	High	Moderate
pdha-1	72.6185	136.888	53.5891	71.7695	233.794	102.459	104.406	High	High	High	High	High	High	High
pdhb-1	17.2057	70.6976	25.5753	96.2058	116.773	37.3088	72.0293	Moderate	High	Moderate	High	High	High	High
pdi-1	880.196	466.853	339.986	250.951	279.108	91.3126	439.375	High	High	High	High	High	High	High
pdi-2	1412.49	67.2717	2376.94	1181.49	701.283	339.687	346.385	High	High	High	High	High	High	High
pdi-3	1298.59	864.4	1438.49	2940.82	1033.56	592.735	1288.37	High	High	High	High	High	High	High
pdi-6	818.119	78.809	400.18	989.967	212.283	132.9	1336.99	High	High	High	High	High	High	High
pdxk-1	8.87608	24.4305	8.86207	7.10909	7.81348	18.2762	8.2278	Moderate	High	Moderate	Low	Low	High	Low
pfk-1.1	23.0205	3.59377	26.2577	46.9763	103.919	177.544	55.9852	Moderate	Low	Moderate	High	High	High	High
pfk-1.2	0	0.500967	1.1017	0	0.251468	0	0	Rare	Low	Low	Rare	Rare	Rare	Rare
pfkb-1.1	16.3566	68.2347	43.2645	68.9092	123.103	24.9883	9.88295	Moderate	High	High	High	High	Moderate	Moderate
pfkb-1.2	2.20136	43.8846	6.36808	8.91266	31.4499	17.7425	3.55878	Low	High	Low	Moderate	High	Moderate	Low
pges-2	27.6053	179.653	35.7729	44.8684	87.7494	26.3994	33.796	Moderate	High	High	High	High	Moderate	High
pgk-1	88.2228	45.5141	36.0019	36.5612	109.303	93.6862	31.4971	High	High	High	High	High	High	Moderate
pgs-1	4.51157	57.783	6.97459	14.4479	13.0926	8.75597	11.4474	Moderate	High	Moderate	Moderate	Moderate	Moderate	Moderate
pho-1	0	0.0395402	0	95.9925	0.183193	0	1.25417	Rare	Rare	Rare	High	Rare	Rare	Low
pho-10	0	0.385925	0.311615	0	0.07665	0	2.24115	Rare	Rare	Rare	Rare	Rare	Rare	Low
pho-11	3.24016	4.31084	0.424545	215.152	0.715417	0.606643	0	Low	Low	Rare	High	Low	Low	Rare
pho-12	77.7643	3.99705	0	0.984845	0.328299	0.381074	0	High	Low	Rare	Low	Rare	Rare	Rare
pho-14	0	0.091624	0.815956	363.502	244.283	1.14645	1.77147	Rare	Rare	Low	High	High	Low	Low
pho-4	32.4646	0.129859	1.23028	181.772	0.140946	15.6664	27.8377	High	Rare	Low	High	Rare	Moderate	Moderate
pho-5	30.4826	39.481	31.2426	49.3882	14.3902	35.7279	29.5275	Moderate	High	Moderate	High	Moderate	High	Moderate
pho-6	350.905	0.157341	14.2425	0.980106	0.866771	21.3397	24.8592	High	Rare	Moderate	Low	Low	Moderate	Moderate
pho-7	2.13137	0	18.5053	0	32.8854	1.4262	12.8192	Low	Rare	Moderate	Rare	High	Low	Moderate
pho-8	0	0.150766	0	36.463	0.21669	10.7283	0	Rare	Rare	Rare	High	Rare	Moderate	Rare
pho-9	3.13988	17.5693	1.23714	664.308	1.33513	1.11352	0	Low	Moderate	Low	High	Low	Low	Rare
phy-2	214.475	15.3388	590.196	8.67832	176.667	9.34208	3.2728	High	Moderate	High	Moderate	High	Moderate	Low
phy-3	0.537595	0.909394	0	0	7.03789	0.920282	1.18226	Low	Low	Rare	Rare	Moderate	Low	Low
phy-4	0	0	0.865811	0	0.0653972	0.812501	26.6556	Rare	Rare	Low	Rare	Rare	Low	High
pifk-1	32.2437	3.8833	43.9468	33.4321	28.8518	17.9976	26.951	High	Low	High	High	High	High	High
piga-1	7.11495	69.8749	15.8814	9.24226	5.78492	2.46943	6.43564	Low	High	Moderate	Moderate	Low	Low	Low
piki-1	133.452	7.85835	70.5184	141.758	112.201	27.8688	75.2993	High	Low	High	High	High	Moderate	High
pisy-1	63.1568	121.36	14.6521	2.88743	10.9817	81.5288	21.374	High	High	Moderate	Low	Moderate	High	Moderate
plc-1	14.5154	10.774	15.3344	58.1732	18.2471	1046.81	80.0894	Moderate	Moderate	Moderate	High	Moderate	High	High
plc-2	0	0.940786	1.05397	488.719	27.4657	3.02321	1.41619	Rare	Low	Low	High	Moderate	Low	Low
plc-3	215.728	9.58064	84.3039	325.046	1.43328	13.4787	152.829	High	Moderate	High	High	Low	Moderate	High
plc-4	99.2876	263.617	72.2954	54.7441	98.3951	40.6034	201.502	High	High	High	High	High	High	High
pld-1	159.104	363.39	120.857	231.3	158.012	288.497	393.665	High	High	High	High	High	High	High
pmt-1	4.97577	0.309842	202.902	79.4504	2.72905	1.52451	16.6953	Low	Rare	High	High	Low	Low	Moderate
pmt-2	7.39879	3.77562	140.651	116.038	5.07205	5.71673	1.57154	Low	Low	High	High	Low	Low	Low
pnc-1	36.5994	25.6828	12.9387	4.05857	3.91256	26.1223	241.556	High	Moderate	Moderate	Low	Low	Moderate	High
pnc-2	0	0	0.190781	0	0.225435	6.42733	0	Rare	Rare	Rare	Rare	Rare	Moderate	Rare
png-1	31.6438	67.3386	38.5011	64.4934	19.2197	28.9678	32.9845	Moderate	High	High	High	Moderate	Moderate	High
pnk-1	14.6347	31.1875	13.0575	201.878	5.00834	20.5115	12.9938	Moderate	Moderate	Moderate	High	Low	Moderate	Moderate
pnk-4	3.0586	0.240183	5.06209	73.9486	12.2689	15.6055	5.30324	Low	Rare	Low	High	Moderate	Moderate	Low
pod-2	53.3778	144.628	294.43	3433.84	55.2358	83.6799	67.963	High	High	High	High	High	High	High
pole-1	6.27029	610.877	167.256	99.2171	3.73	12.8403	8.53475	Low	High	High	High	Low	Moderate	Moderate
pole-2	32.6222	88.1392	25.0646	7.79393	6.28852	2.58745	14.4699	High	High	Moderate	Low	Low	Low	Moderate
polg-1	14.0959	93.2518	28.5403	54.4068	24.4704	21.6997	13.5285	Moderate	High	Moderate	High	Moderate	Moderate	Moderate
polh-1	17.7993	258.545	21.1844	27.4898	4.37716	9.66558	12.1229	Moderate	High	Moderate	Moderate	Low	Moderate	Moderate
polk-1	3.2009	364.17	18.1935	17.3313	1.21382	9.94346	5.51348	Low	High	Moderate	Moderate	Low	Moderate	Low
polq-1	29.1118	528.186	77.5755	102.855	18.9857	46.9075	16.2621	Moderate	High	High	High	Moderate	High	Moderate
ppat-1	0	0.751136	0.296577	38.1966	10.1159	0	2.68875	Rare	Low	Rare	High	Moderate	Rare	Low
ppk-1	72.8888	128.303	40.6905	93.2727	37.5919	268.703	68.2326	High	High	High	High	High	High	High
ppk-2	90.245	54.6865	19.8456	66.1023	11.4495	238.381	55.4699	High	High	Moderate	High	Moderate	High	High
ppk-3	41.6428	13.5307	69.4867	307.012	36.7741	30.9785	73.3385	High	Moderate	High	High	High	Moderate	High
pps-1	295.931	69.0017	167.841	7.37448	18.7907	44.1795	202.49	High	High	High	Low	Moderate	High	High
ppt-1	0	0	0	0	22.4258	0	0	Rare	Rare	Rare	Rare	High	Rare	Rare
prdx-2	257.542	147.61	322.227	78.949	148.665	119.9	226.655	High	High	High	High	High	High	High
prdx-3	46.5728	52.3647	44.238	20.5861	106.91	51.0538	60.6038	High	High	High	Moderate	High	High	High
prdx-6	3.3446	20.5414	6.70806	18.3471	10.9012	7.29128	7.9187	Low	High	Low	High	Moderate	Low	Low
pri-1	0	65.1536	18.9021	1.75986	0.297413	0.729104	3.00829	Rare	High	Moderate	Low	Rare	Low	Low
pri-2	7.11416	205.351	39.8044	11.1485	0.387722	1.22528	8.49804	Low	High	High	Moderate	Rare	Low	Moderate
prx-10	10.0512	77.6961	16.1999	83.8598	17.383	5.28773	7.28041	Moderate	High	Moderate	High	Moderate	Low	Low
psd-1	273.172	73.3651	60.5517	57.8029	30.3589	56.6264	90.6897	High	High	High	High	Moderate	High	High
pssy-1	27.7416	7.4928	25.0933	28.2452	23.2523	18.1058	9.7614	High	Low	High	High	High	High	Moderate
pstk-1	0	5.81847	2.02972	2.76576	0.857	0.253997	0	Rare	Moderate	Low	Low	Low	Rare	Rare
ptps-1	3.04473	0.406059	4.52265	3.66812	0.703567	3.15613	0	Low	Rare	Moderate	Low	Low	Low	Rare
pus-1	22.7742	139.027	39.131	15.0415	42.112	12.0543	37.0125	Moderate	High	High	Moderate	High	Moderate	High
pyc-1	7.45797	110.852	104.489	598.625	433.344	13.5478	79.6434	Low	High	High	High	High	Moderate	High
pyk-1	77.5881	263.795	88.4177	206.003	260.608	252.272	196.998	High	High	High	High	High	High	High
pyk-2	0	0.696157	0.956545	124.867	29.3518	3.49492	0	Rare	Low	Low	High	Moderate	Low	Rare
pyp-1	202.571	160.844	149.25	271.983	286.691	138.556	125.529	High	High	High	High	High	High	High
pyr-1	32.3426	56.8066	78.725	788.244	189.714	88.0132	104.963	High	High	High	High	High	High	High
qars-1	158.519	472.25	221.588	404.715	268.906	73.9365	189.695	High	High	High	High	High	High	High
qdpr-1	9.49139	18.9245	22.8773	2.71067	2.25175	20.0875	5.38407	Moderate	High	High	Low	Low	High	Low
qns-1	6.77907	160.21	23.6123	83.762	33.3791	40.5181	34.3314	Low	High	Moderate	High	High	High	High
rars-1	74.2395	177.136	92.509	125.812	110.018	46.4315	110.396	High	High	High	High	High	High	High
rars-2	5.14597	64.4358	13.2578	9.11679	18.2345	25.931	21.0219	Low	High	Moderate	Moderate	Moderate	Moderate	Moderate
rft-1	15.2805	2.86145	1.56645	31.267	0.399292	0	0	Moderate	Low	Low	High	Rare	Rare	Rare
rft-2	1.31968	41.2011	10.3987	25.0822	6.83943	6.87325	4.78049	Low	High	Moderate	Moderate	Low	Low	Low
rnr-1	7.43297	286.376	70.1006	25.8996	4.98274	15.6961	8.70322	Low	High	High	Moderate	Low	Moderate	Moderate
rnr-2	18.4702	209.636	99.1787	26.1837	27.6145	35.5683	25.9354	Moderate	High	High	Moderate	Moderate	High	Moderate
rpac-19	13.7579	92.4686	30.4306	8.72915	15.3868	6.77169	22.6907	Moderate	High	Moderate	Moderate	Moderate	Low	Moderate
rpac-40	26.454	45.6144	26.8463	33.1983	18.5397	14.5328	39.89	Moderate	High	Moderate	High	Moderate	Moderate	High
rpb-10	2.70409	17.4541	10.6302	4.61384	4.7528	3.82072	3.57027	Low	High	Moderate	Low	Low	Low	Low
rpb-11	5.14781	13.432	4.69364	1.03554	3.25675	6.78262	8.97282	Moderate	Moderate	Moderate	Low	Low	Moderate	Moderate
rpb-12	9.79194	27.2002	11.1146	0	7.1143	4.96029	4.81482	Moderate	High	Moderate	Rare	Moderate	Moderate	Moderate
rpb-2	62.0407	281.938	100.953	204.255	78.1933	93.6465	99.2866	High	High	High	High	High	High	High
rpb-3	9.59359	58.8239	14.5296	4.63901	10.3141	10.3926	10.8874	Moderate	High	Moderate	Low	Moderate	Moderate	Moderate
rpb-4	2.2954	48.9082	11.8559	0.59937	6.19212	14.9716	12.9107	Low	High	Moderate	Low	Low	Moderate	Moderate
rpb-5	11.7652	56.0836	13.8534	7.65385	14.3453	7.82993	8.85591	Moderate	High	Moderate	Moderate	Moderate	Moderate	Moderate
rpb-6	33.898	57.7912	18.4035	1.07321	20.1731	15.2086	13.9856	High	High	Moderate	Low	Moderate	Moderate	Moderate
rpb-7	6.24291	27.821	9.28299	2.34368	9.37374	20.9108	20.4682	Low	High	Moderate	Low	Moderate	High	High
rpb-8	6.11518	51.107	24.0501	5.49684	18.6481	8.66475	17.0939	Low	High	Moderate	Low	Moderate	Moderate	Moderate
rpb-9	19.3139	48.8807	23.0697	3.54276	12.619	50.3647	34.3971	High	High	High	Low	Moderate	High	High
rpc-1	56.8534	551.105	146.741	229.035	100.244	104.901	146.57	High	High	High	High	High	High	High
rpc-11	4.29646	17.3414	5.87842	0	2.51389	5.10286	5.88203	Moderate	High	Moderate	Rare	Low	Moderate	Moderate
rpc-2	76.1448	334.337	85.8586	358.95	77.5806	47.0446	52.1535	High	High	High	High	High	High	High
rpc-25	2.92611	64.0087	16.9882	8.01293	11.1924	8.8671	10.447	Low	High	Moderate	Low	Moderate	Moderate	Moderate
rpia-1	15.3891	49.5995	14.1479	12.6067	2.32703	8.49408	6.68589	Moderate	High	Moderate	Moderate	Low	Moderate	Moderate
rpoa-1	63.7702	457.303	194.991	467.668	147.511	147.48	103.548	High	High	High	High	High	High	High
rpoa-12	2.64874	25.7295	16.549	4.41931	12.4669	6.52973	2.36773	Low	High	Moderate	Low	Moderate	Low	Low
rpoa-2	29.3013	260.387	52.3939	127.362	51.407	29.1496	22.7069	Moderate	High	High	High	High	Moderate	Moderate
rpom-1	36.1127	342.717	126.268	346.463	117.02	58.4776	42.8681	High	High	High	High	High	High	High
sams-1	40.5626	2.07875	1130.87	89.7785	4.34835	11.7756	12.0532	High	Low	High	High	Low	Moderate	Moderate
sams-3	25.4128	120.077	60.9998	33.0655	31.3903	13.7408	45.9871	Moderate	High	High	High	Moderate	Moderate	High
sams-4	29.8948	71.4436	111.813	27.1859	16.3322	35.4575	122.309	Moderate	High	High	Moderate	Moderate	High	High
sams-5	0	0.89246	0.213644	0	0	0	2.90685	Rare	Low	Rare	Rare	Rare	Rare	Low
sars-1	100.502	134.216	87.5922	177.011	110.319	55.5969	90.1333	High	High	High	High	High	High	High
sars-2	9.54783	39.4913	16.0905	25.6603	24.576	5.42257	10.2374	Moderate	High	Moderate	Moderate	Moderate	Low	Moderate
sdha-1	126.102	18.8624	130.349	95.3798	331.162	176.244	120.419	High	Moderate	High	High	High	High	High
sdha-2	1.12887	225.791	22.3536	36.9221	5.0892	2.70426	8.41068	Low	High	Moderate	High	Low	Low	Moderate
sdhb-1	113.444	97.4632	75.4363	79.8426	245.654	107.877	117.712	High	High	High	High	High	High	High
sdhd-1	67.8348	50.7649	39.5373	6.26837	109.497	69.513	61.121	High	High	High	Low	High	High	High
secs-1	18.3379	72.0781	19.2867	4.71145	5.09429	9.66026	10.8841	Moderate	High	Moderate	Low	Low	Moderate	Moderate
seld-1	11.4991	38.9904	2.90195	19.1367	6.31881	7.15843	25.0926	Moderate	High	Low	Moderate	Low	Low	Moderate
set-1	18.7963	170.187	25.9345	5.29355	16.7879	32.0726	31.3545	Moderate	High	Moderate	Low	Moderate	High	Moderate
set-11	12.0369	0.955152	0	0.422018	0.132074	33.1527	3.93108	Moderate	Low	Rare	Rare	Rare	High	Low
set-12	0	0.182177	6.38533	15.8729	0	0	0.630151	Rare	Rare	Moderate	High	Rare	Rare	Low
set-13	0	0.807251	0	0	1.22768	1.15354	0.612918	Rare	Low	Rare	Rare	Low	Low	Low
set-15	56.8688	9.3584	42.4764	93.8729	15.4292	52.8655	20.3549	High	Moderate	High	High	Moderate	High	Moderate
set-16	190.309	308.698	147.261	436.7	98.4505	264.01	191.235	High	High	High	High	High	High	High
set-2	78.4309	537.715	139.061	143.333	75.9422	112.064	109.92	High	High	High	High	High	High	High
set-21	0	45.793	3.54054	2.70772	0.98405	0	0.137825	Rare	High	Low	Low	Low	Rare	Rare
set-23	0.234063	42.1067	4.22092	7.08138	2.86912	4.07382	3.41317	Rare	High	Low	Low	Low	Low	Low
set-32	0.458631	66.5191	0.414095	2.36394	0.451762	1.80147	1.28809	Low	High	Rare	Low	Low	Low	Low
set-33	0.304713	0.914646	0.0968346	0	0.245872	0	0	Rare	Low	Rare	Rare	Rare	Rare	Rare
set-4	38.5485	50.8906	10.7467	3.84593	11.7504	27.987	14.1153	High	High	Moderate	Low	Moderate	High	Moderate
set-6	60.3593	3.79726	22.1582	32.4646	27.0031	89.3151	23.5965	High	Low	Moderate	High	Moderate	High	Moderate
sir-2.1	83.3562	174.629	50.8092	31.4412	40.497	93.0467	75.6901	High	High	High	Moderate	High	High	High
sir-2.2	16.225	1.00242	16.4665	23.1966	95.2374	13.5227	10.968	Moderate	Low	Moderate	Moderate	High	Moderate	Moderate
sir-2.3	6.10292	0	0.932671	2.69169	1.98598	0	0	Moderate	Rare	Low	Low	Low	Rare	Rare
sir-2.4	11.1661	25.4405	9.6285	2.53955	4.10571	17.8943	4.3317	Moderate	High	Moderate	Low	Low	High	Low
slc-25A29	1.71525	0.497415	26.9893	0.796815	0.147791	2.09198	0	Low	Low	High	Low	Rare	Low	Rare
smd-1	0	0.124252	0.494787	468.618	0.264441	11.7018	2.13062	Rare	Rare	Low	High	Rare	Moderate	Low
sms-1	119.279	126.599	223.637	19.2486	130.347	176.535	30.5264	High	High	High	Moderate	High	High	Moderate
sms-2	20.9687	3.3127	17.1175	1.26573	16.9925	58.8015	23.7751	Moderate	Low	Moderate	Low	Moderate	High	Moderate
sms-3	306.002	15.2686	165.926	107.301	150.515	97.0013	487.411	High	Moderate	High	High	High	High	High
sod-1	99.4782	107.715	97.8861	28.0243	76.2518	85.8456	65.3203	High	High	High	Moderate	High	High	High
sod-2	18.0631	45.9088	13.8999	10.7152	45.4803	22.3659	20.8001	Moderate	High	Moderate	Moderate	High	Moderate	Moderate
sod-3	0.408875	0.0776362	2.03689	0	2.58279	5.43405	19.2106	Rare	Rare	Low	Rare	Low	Moderate	High
sod-4	33.7519	1.34011	36.7453	0	0.922819	31.1134	15.061	High	Low	High	Rare	Low	High	Moderate
sod-5	1.74087	0.48846	0.117716	0.749875	0.0582909	0.210064	3.87567	Low	Low	Rare	Low	Rare	Rare	Moderate
sodh-1	4.82858	0.75453	12.137	7.11354	464.771	5.64536	32.2894	Low	Low	Moderate	Low	High	Low	High
sodh-2	0	0	0	0	0.296807	0	0	Rare	Rare	Rare	Rare	Rare	Rare	Rare
spds-1	1.39005	3.71007	1.42979	57.8856	8.40753	25.3483	20.0904	Low	Low	Low	High	Moderate	Moderate	Moderate
spe-5	1.18556	28.2708	4.94557	0.896417	2.6718	1.99095	0.142788	Low	High	Low	Low	Low	Low	Rare
sphk-1	25.812	88.1515	13.5621	37.1573	24.681	18.0598	43.5385	Moderate	High	Moderate	High	Moderate	Moderate	High
spl-1	11.9837	64.9245	23.3054	115.312	14.5352	16.2713	9.75637	Moderate	High	Moderate	High	Moderate	Moderate	Moderate
sptl-1	12.9908	65.5516	44.3374	574.032	41.4514	20.1284	104.029	Moderate	High	High	High	High	Moderate	High
sptl-2	0	0.119854	1.37501	258.083	0.672104	5.86659	796.564	Rare	Rare	Low	High	Low	Low	High
sptl-3	24.442	5.02089	35.6747	144.933	25.9024	9.28269	9.76815	Moderate	Low	High	High	Moderate	Moderate	Moderate
sqrd-1	18.565	0.936363	33.513	3.07769	124.28	4.51928	2.69853	Moderate	Low	High	Low	High	Low	Low
sqv-1	152.06	93.4499	71.5358	17.656	21.5878	19.3236	52.9342	High	High	High	Moderate	Moderate	Moderate	High
sqv-4	38.376	54.0285	56.6052	18.9432	12.0542	6.3688	21.5242	High	High	High	Moderate	Moderate	Low	Moderate
stt-3	329.775	276.273	180.28	777.151	120.826	91.7809	205.702	High	High	High	High	High	High	High
suca-1	72.7673	21.2971	83.5706	136.881	254.847	130.436	112.834	High	Moderate	High	High	High	High	High
sucg-1	10.5482	45.0082	8.79975	19.541	27.1098	8.21125	22.8749	Moderate	High	Moderate	Moderate	Moderate	Low	Moderate
sucl-1	84.3047	13.2677	54.0184	35.1837	175.28	106.729	75.308	High	Moderate	High	High	High	High	High
sucl-2	6.77334	105.596	30.9511	56.8124	34.7342	13.1759	5.76513	Low	High	Moderate	High	High	Moderate	Low
suox-1	24.9377	2.51607	27.7672	76.1029	14.6735	6.88473	5.8747	Moderate	Low	Moderate	High	Moderate	Low	Low
sup-18	17.8605	4.41764	0.524178	0	36.7448	0	1.41223	Moderate	Low	Low	Rare	High	Rare	Low
sur-5	17.917	4.5977	45.1648	721.895	24.0726	22.6452	27.211	Moderate	Low	High	High	Moderate	Moderate	Moderate
tag-174	96.2837	115.853	125.301	87.4592	209.756	144.093	140.246	High	High	High	High	High	High	High
tag-179	3.72767	41.3054	9.08858	0	5.34483	1.86603	17.0631	Low	High	Moderate	Rare	Low	Low	Moderate
tag-335	11.0796	77.7266	14.8798	94.8123	12.7846	14.9558	27.271	Moderate	High	Moderate	High	Moderate	Moderate	Moderate
tag-38	0.238163	0	15.6827	6.73592	0.210086	0	2.29282	Rare	Rare	High	Moderate	Rare	Rare	Low
tag-96	4.02989	5.67596	8.6126	50.0327	2.70518	3.25793	10.3605	Low	Low	Moderate	High	Low	Low	Moderate
tald-1	22.8391	26.6751	35.4599	75.9912	19.7063	21.6427	67.782	Moderate	Moderate	High	High	Moderate	Moderate	High
tank-1	161.617	24.3312	262.415	1483.93	40.8901	391.4	125.32	High	Moderate	High	High	High	High	High
tars-1	164.243	334.125	134.715	397.533	172.965	62.8163	208.963	High	High	High	High	High	High	High
tatn-1	12.2035	0.222292	156.947	85.3113	1.258	3.03569	0.615847	Moderate	Rare	High	High	Low	Low	Low
tbh-1	0	0.0458674	0.328105	1.99739	0.0834457	36.9664	0.956334	Rare	Rare	Rare	Low	Rare	High	Low
tdc-1	15.3693	55.3226	14.8534	2.67303	7.68048	48.2919	9.66148	Moderate	High	Moderate	Low	Low	High	Moderate
tdo-2	4.92525	1.17928	136.65	4.82951	1.65281	2.32066	3.93437	Low	Low	High	Low	Low	Low	Low
thk-1	43.2066	53.8033	9.07766	19.9747	2.2297	1.17393	2.26693	High	High	Moderate	Moderate	Low	Low	Low
tkt-1	100.225	132.026	85.2532	792.036	41.3286	74.5865	106.288	High	High	High	High	High	High	High
tph-1	0	0.0492482	2.55182	0	0.458413	12.9224	2.70532	Rare	Rare	Low	Rare	Low	High	Low
tpi-1	55.9863	33.1973	29.1969	25.527	128.275	149.457	76.3098	High	High	Moderate	Moderate	High	High	High
tpk-1	2.57323	5.3956	4.07612	0	3.31996	13.5192	3.14856	Low	Moderate	Moderate	Rare	Low	High	Low
tps-1	28.5616	17.6159	40.4977	128.267	119.979	104.854	64.5418	Moderate	Moderate	High	High	High	High	High
tps-2	10.743	6.43368	254.841	3053.54	1274.89	65.5354	113	Moderate	Low	High	High	High	High	High
tre-1	25.1678	96.4561	61.7112	150.504	78.8878	33.4084	39.864	Moderate	High	High	High	High	High	High
tre-2	42.1389	65.5388	26.0973	79.0796	509.849	458.977	258.417	High	High	Moderate	High	High	High	High
tre-3	9.13765	0.134189	0.698038	161.838	39.6641	13.3268	1.21504	Moderate	Rare	Low	High	High	Moderate	Low
tre-4	20.4961	0.1816	1.89342	41.7564	0.0503807	1.97632	20.0811	Moderate	Rare	Low	High	Rare	Low	Moderate
tre-5	224.717	0.908156	3.63226	6.50061	0.0573033	0	1.27907	High	Low	Low	Low	Rare	Rare	Low
trxr-1	175.074	435.781	151.157	267.433	113.775	109.598	298.884	High	High	High	High	High	High	High
trxr-2	10.5942	19.0053	6.28018	11.595	12.6451	21.097	16.6429	Moderate	Moderate	Low	Moderate	Moderate	Moderate	Moderate
ttm-5	4.2341	1.08113	0.341506	18.6684	0.223779	15.0313	88.6171	Low	Low	Rare	Moderate	Rare	Moderate	High
ttx-7	30.1077	38.3303	26.6756	23.6381	20.3515	91.2164	21.2065	Moderate	High	Moderate	Moderate	Moderate	High	Moderate
tyms-1	2.92359	23.3216	21.0569	5.35064	1.55536	2.64533	0.153962	Low	High	High	Low	Low	Low	Rare
tyr-1	21.3622	1.03388	65.4103	8.03273	0.521652	0	4.06962	Moderate	Low	High	Low	Low	Rare	Low
tyr-2	46.6217	2.05791	430.032	1.39235	1.19081	5.25406	10.8643	High	Low	High	Low	Low	Low	Moderate
tyr-3	2.45652	0.602082	0.641049	0	0.270505	0	0.162864	Low	Low	Low	Rare	Rare	Rare	Rare
tyr-4	0	0.274492	100.132	2.00776	0.645729	2.24673	1.07388	Rare	Rare	High	Low	Low	Low	Low
tyr-5	0	2.07383	1.04138	0.817279	0.375206	0.166398	0.0839108	Rare	Low	Low	Low	Rare	Rare	Rare
tyr-6	33.4118	7.17282	78.7221	0.389047	0.831196	2.96326	5.403	High	Low	High	Rare	Low	Low	Low
ucp-4	2.09379	17.8401	4.02213	2.97375	14.7424	3.17877	0.599659	Low	High	Low	Low	High	Low	Low
ucr-11	22.4624	28.4438	32.8306	20.8158	64.1327	36.0725	38.2399	Moderate	Moderate	High	Moderate	High	High	High
ucr-2.1	67.1546	11.101	83.2508	113.608	209.703	75.267	137.544	High	Moderate	High	High	High	High	High
ucr-2.2	39.4612	9.99478	76.6844	65.969	156.144	71.7904	49.013	High	Moderate	High	High	High	High	High
ucr-2.3	1.32773	255.005	1.64102	2.79811	3.63592	1.12028	4.73494	Low	High	Low	Low	Low	Low	Low
uda-1	53.7084	167.079	73.0517	177.987	11.3241	22.2301	265.893	High	High	High	High	Moderate	Moderate	High
ugt-1	0	0	0.717928	45.8974	0.501893	0	0	Rare	Rare	Low	High	Low	Rare	Rare
ugt-10	0.548577	0.0545268	3.35302	0.650067	0.192411	0	0	Low	Rare	Low	Low	Rare	Rare	Rare
ugt-11	20.3966	0.104851	53.4958	3.63829	0.115107	1.03391	65.6439	Moderate	Rare	High	Low	Rare	Low	High
ugt-12	32.1343	0.462858	124.261	78.6058	0.166997	0.514816	10.0287	High	Low	High	High	Rare	Low	Moderate
ugt-13	1.19234	0.423768	161.216	9.18767	0.250541	0.204653	0	Low	Rare	High	Moderate	Rare	Rare	Rare
ugt-14	7.02179	0.290874	3.20076	0.555857	0.495516	1.89412	0	Moderate	Rare	Low	Low	Low	Low	Rare
ugt-15	0	0	0	7.09718	0.243794	0	0	Rare	Rare	Rare	Moderate	Rare	Rare	Rare
ugt-16	0	0	0	623.1	2.02352	0.802711	0	Rare	Rare	Rare	High	Low	Low	Rare
ugt-17	0	0.195059	0.469156	648.034	1.46016	0.601251	0	Rare	Rare	Low	High	Low	Low	Rare
ugt-18	0	0	0	38.1401	0.221811	3.11849	0	Rare	Rare	Rare	High	Rare	Low	Rare
ugt-19	6.68449	0.055209	9.00996	107.33	0.891213	1.53948	1.26185	Low	Rare	Moderate	High	Low	Low	Low
ugt-2	0	0.293322	11.8189	87.0485	0.329178	0	21.1301	Rare	Rare	Moderate	High	Rare	Rare	Moderate
ugt-20	1.17332	0.302294	2.9893	7.14471	0.2435	0.944638	2.27254	Low	Rare	Low	Moderate	Rare	Low	Low
ugt-21	0.818684	0.195964	9.07025	196.763	0.397321	3.8849	0	Low	Rare	Moderate	High	Rare	Low	Rare
ugt-22	0	1.15479	0.576296	1018.71	0.521198	0	0	Rare	Low	Low	High	Low	Rare	Rare
ugt-23	2.8643	0.513695	5.54937	103.203	2.22324	2.73106	1.64986	Low	Low	Low	High	Low	Low	Low
ugt-24	0.324898	0.108245	0.627128	19.8062	0.0220634	0	36.8851	Rare	Rare	Low	Moderate	Rare	Rare	High
ugt-25	2.70006	0.547816	141.906	8.16008	0.61377	2.792	3.79018	Low	Low	High	Low	Low	Low	Low
ugt-26	15.519	0.251127	2.50736	74.3165	6.73484	0	6.2041	Moderate	Rare	Low	High	Low	Rare	Low
ugt-27	0	0.179154	1.39484	0.652357	0.352424	0	0	Rare	Rare	Low	Low	Rare	Rare	Rare
ugt-29	7.64494	0.153274	20.4401	44.7714	0.0250084	1.331	1.70873	Low	Rare	Moderate	High	Rare	Low	Low
ugt-3	0	0	1.1135	0.499181	0.128716	0	0.166118	Rare	Rare	Low	Low	Rare	Rare	Rare
ugt-30	0	0.239633	0.583285	12.1773	0.0967634	1.54185	0	Rare	Rare	Low	High	Rare	Low	Rare
ugt-31	0.455133	2.77892	0.959184	18.6051	0.0698703	1.61049	0.841209	Low	Low	Low	High	Rare	Low	Low
ugt-32	0	0	0.0626402	0	0.150379	3.11937	0	Rare	Rare	Rare	Rare	Rare	Low	Rare
ugt-33	0	0	0.648497	18.4061	0.2603	0.104545	0	Rare	Rare	Low	High	Rare	Rare	Rare
ugt-34	0	0.303269	0.0961975	4.90169	0	0	0	Rare	Rare	Rare	Moderate	Rare	Rare	Rare
ugt-35	0	0.148686	0.150632	0	0.0152339	0.673042	0	Rare	Rare	Rare	Rare	Rare	Low	Rare
ugt-36	0	0.0827172	3.09678	0.890538	0.180482	0	0.658319	Rare	Rare	Low	Low	Rare	Rare	Low
ugt-37	8.23291	0.319325	76.7189	293.541	0.758817	2.69347	1.10694	Low	Rare	High	High	Low	Low	Low
ugt-38	0	0	0.190073	2.85246	0	0	1.58118	Rare	Rare	Rare	Low	Rare	Rare	Low
ugt-39	0	0.0572236	2.99866	3.48738	0.276126	0	0	Rare	Rare	Low	Low	Rare	Rare	Rare
ugt-4	0	0.0463039	0	29.1436	0.291134	0	0	Rare	Rare	Rare	High	Rare	Rare	Rare
ugt-40	0	0.624869	50.4309	31.0774	0.13922	2.93685	0	Rare	Low	High	Moderate	Rare	Low	Rare
ugt-41	0	0.073421	134.383	35.9085	0.495878	1.56607	3.09097	Rare	Rare	High	High	Low	Low	Low
ugt-42	0	0.048173	0.15832	0	0.0825518	0	0	Rare	Rare	Rare	Rare	Rare	Rare	Rare
ugt-43	0	0.148873	0	25.4657	0.078602	0	0	Rare	Rare	Rare	High	Rare	Rare	Rare
ugt-44	0	0	1.2498	327.378	0.617386	0.939454	0	Rare	Rare	Low	High	Low	Low	Rare
ugt-45	80.282	6.58793	26.6199	8.6914	0.077459	8.26913	25.8431	High	Low	Moderate	Moderate	Rare	Moderate	Moderate
ugt-46	0.46298	0.909893	7.53918	198.711	1.11334	3.11539	13.7668	Low	Low	Low	High	Low	Low	Moderate
ugt-47	0	0.168449	4.65325	46.2773	1.04655	1.26336	0	Rare	Rare	Low	High	Low	Low	Rare
ugt-48	0	0.428079	1.26067	324.808	0.573435	5.61632	0.462092	Rare	Rare	Low	High	Low	Low	Low
ugt-49	0	0	5.65281	101.873	0.597971	0.545489	0	Rare	Rare	Low	High	Low	Low	Rare
ugt-5	0	0.0696342	0	71.3408	0.502772	0	1.02275	Rare	Rare	Rare	High	Low	Rare	Low
ugt-50	55.5266	0.7422	16.9812	180.981	1.28185	82.3348	11.4777	High	Low	Moderate	High	Low	High	Moderate
ugt-51	0	0	0.068879	56.2552	0.194591	0	0	Rare	Rare	Rare	High	Rare	Rare	Rare
ugt-52	0.369365	0.273276	0.0472877	36.1883	0.372232	0	0.0701216	Rare	Rare	Rare	High	Rare	Rare	Rare
ugt-53	0	0.0695832	0.104496	7.93345	0.111561	0	0	Rare	Rare	Rare	Moderate	Rare	Rare	Rare
ugt-54	0	0.0553539	0	17.0412	0.152802	0.4351	0	Rare	Rare	Rare	High	Rare	Rare	Rare
ugt-55	137.009	0.252029	21.3954	0	0.0502522	0.543243	38.5819	High	Rare	Moderate	Rare	Rare	Low	High
ugt-56	4.83411	0.0568805	0.916782	0	0.0868013	12.6708	0.805412	Moderate	Rare	Low	Rare	Rare	High	Low
ugt-58	37.8995	1.61923	64.0516	78.6126	0.358692	2.34911	0.409423	High	Low	High	High	Rare	Low	Rare
ugt-59	3.75564	0.834716	0.323139	0	0.182062	9.19397	0.229367	Low	Low	Rare	Rare	Rare	High	Rare
ugt-6	0	0	0	176.879	0.246733	0	0	Rare	Rare	Rare	High	Rare	Rare	Rare
ugt-60	0	0.130492	21.4018	2.46801	0.350088	0	0	Rare	Rare	High	Low	Rare	Rare	Rare
ugt-61	8.43533	0.157015	5.23117	12.829	0.175229	0	2.68132	Moderate	Rare	Low	High	Rare	Rare	Low
ugt-62	0	1.47043	0.0842768	511.862	0.432675	0	1.41611	Rare	Low	Rare	High	Rare	Rare	Low
ugt-63	0	0.877828	6.38317	0.373631	0.0715621	0	0	Rare	Low	Moderate	Rare	Rare	Rare	Rare
ugt-64	14.5529	151.42	13.5585	62.8895	11.3975	5.28016	5.89064	Moderate	High	Moderate	High	Moderate	Low	Low
ugt-65	18.9616	0.213205	28.627	238.109	4.16398	27.6088	1.02682	Moderate	Rare	Moderate	High	Low	Moderate	Low
ugt-7	0	0	1.98706	5.07976	0.07642	0	2.10135	Rare	Rare	Low	Moderate	Rare	Rare	Low
ugt-8	49.521	0.0419159	78.9019	19.4422	0.0903018	0.365625	1.28545	High	Rare	High	Moderate	Rare	Rare	Low
ugt-9	1.41704	0.237192	31.975	4.46521	0.327245	0	0.713939	Low	Rare	High	Low	Rare	Rare	Low
umps-1	6.81949	123.082	32.6811	148.516	30.1871	32.851	27.975	Low	High	High	High	Moderate	High	Moderate
unc-17	1.97443	0.242731	5.51416	0	1.22188	553.826	10.6174	Low	Rare	Low	Rare	Low	High	Moderate
unc-25	15.388	2.4009	9.03352	6.63467	0.81962	877.169	32.8717	Moderate	Low	Moderate	Low	Low	High	High
unc-26	159.542	86.3329	88.4973	84.2681	30.5674	260.275	54.4432	High	High	High	High	Moderate	High	High
unc-32	254.476	187.735	216.493	253.609	151.794	941.534	685.404	High	High	High	High	High	High	High
upb-1	2.34038	5.89887	7.67308	8.29757	491.895	9.93306	1.40177	Low	Low	Low	Moderate	High	Moderate	Low
upp-1	5.43017	47.627	17.9057	5.65406	0.924387	193.768	65.5249	Low	High	Moderate	Low	Low	High	High
vars-1	30.6405	208.658	35.5622	149.9	74.0766	24.5472	36.0386	Moderate	High	High	High	High	Moderate	High
vha-1	271.936	53.6961	118.615	38.1671	24.2502	164.392	79.7845	High	High	High	High	Moderate	High	High
vha-10	595.296	42.0872	193.935	74.6207	20.389	202.461	61.4237	High	High	High	High	Moderate	High	High
vha-11	706.617	138.877	259.444	751.741	60.558	311.38	177.569	High	High	High	High	High	High	High
vha-12	496.302	3.24707	110.062	111.882	13.6131	116.348	58.6733	High	Low	High	High	Moderate	High	High
vha-13	846.036	136.618	194.885	225.284	51.2392	282.548	119.175	High	High	High	High	High	High	High
vha-14	290.473	72.0555	91.7671	73.3985	27.5984	132.562	67.3666	High	High	High	High	Moderate	High	High
vha-15	239.009	3.58415	63.2406	60.9389	8.55175	65.1262	17.0603	High	Low	High	High	Moderate	High	Moderate
vha-17	142.019	19.8385	43.649	10.3742	8.01341	59.9582	39.6993	High	Moderate	High	Moderate	Low	High	High
vha-18	13.9195	148.321	2.33111	0.871858	0.138792	0.908588	4.44224	Moderate	High	Low	Low	Rare	Low	Low
vha-19	724.152	109.975	271.331	569.902	50.1654	286.897	201.829	High	High	High	High	High	High	High
vha-2	552.063	85.5171	221.951	113.427	46.1701	344.702	128.029	High	High	High	High	High	High	High
vha-3	714.016	67.6726	334.122	634.689	35.6044	300.326	236.619	High	High	High	High	High	High	High
vha-4	438.409	79.8437	201.201	79.611	28.0787	196.086	140.163	High	High	High	High	Moderate	High	High
vha-5	756.923	0.883402	160.758	6.93705	1.10783	8.67311	50.8961	High	Low	High	Low	Low	Moderate	High
vha-6	0	0.411616	0.653119	1215.21	0.275664	0.768644	0	Rare	Rare	Low	High	Rare	Low	Rare
vha-7	1.31985	168.692	14.8579	3.78772	2.84179	4.87521	1.61677	Low	High	Moderate	Low	Low	Low	Low
vha-8	484.509	54.9017	136.217	99.7835	19.3751	130.589	66.2785	High	High	High	High	Moderate	High	High
vha-9	280.957	36.1283	89.2753	7.87543	13.205	82.2457	43.659	High	High	High	Low	Moderate	High	High
vps-34	84.3858	136.851	80.6231	154.109	74.4794	122.837	59.2063	High	High	High	High	High	High	High
wars-1	47.7946	73.557	47.4269	136.324	65.7218	71.7376	33.4865	High	High	High	High	High	High	High
xdh-1	122.595	1.20593	6.50073	976.016	1.1488	0	0	High	Low	Low	High	Low	Rare	Rare
yars-1	72.1336	163.194	95.2173	181.078	84.1191	90.8649	111.743	High	High	High	High	High	High	High
yars-2	12.2533	128.555	17.7263	36.378	24.8969	14.0723	31.9193	Moderate	High	Moderate	High	Moderate	Moderate	Moderate
