# Supplementary material for: Modeling tissue‐relevant Caenorhabditis elegans metabolism at network, pathway, reaction, and metabolite levels
Source: Mol Syst Biol. 2020 Oct 6;16(10):e9649. doi: 10.15252/msb.20209649 (PMC7537831; doi:10.15252/msb.20209649)
Supplement: Supplementary file 7 — Table EV5 [file MSB-16-e9649-s007.xlsx]

## Sheet: Description
Table	Title	Description
EV5	Dual-tissue metabolic model and results of integration	Reactions of iCEL1314 are shown in dual-tissue form together with preliminary (PFD) and optimized (OFD) flux distributions from data integration and minimum (vmin) and maximum (vmax) fluxes from flux variability analysis. UB and LB indicate upper and lower boundary constraints for reaction flux, respectively. NA, not applicable; ND, not determined.

## Sheet: TableEV5
ID	EC	Human readable formula	Machine readable formula	Genes	Pathway	LB	UB	PFD_gli	PFD_gon	PFD_hyp	PFD_int	PFD_mus	PFD_neu	PFD_pha	OFD_gli	OFD_gon	OFD_hyp	OFD_int	OFD_mus	OFD_neu	OFD_pha	vmin_gli	vmin_gon	vmin_hyp	vmin_int	vmin_mus	vmin_neu	vmin_pha	vmax_gli	vmax_gon	vmax_hyp	vmax_int	vmax_mus	vmax_neu	vmax_pha
RC00093_I	1.4.1.14	[c] : akg_I + gln-L_I + h_I + nadh_I --> (2) glu-L_I + nad_I	C00026_I + C00064_I + C00080_I + C00004_I --> (2) C00025_I + C00003_I	W07E11.1_I	Alanine, aspartate and glutamate metabolism	0	1000	0	0	0	0.21812	0.0845592	0	0	0	0	0	0.205283	0.0976652	0	0	0	0	0	0.01	0	0	0	2.68087	2.05278	1.77346	15.2842	1.88015	1.7323	1.80861
RC00093_X	1.4.1.14	[c] : akg_X + gln-L_X + h_X + nadh_X --> (2) glu-L_X + nad_X	C00026_X + C00064_X + C00080_X + C00004_X --> (2) C00025_X + C00003_X	W07E11.1_X	Alanine, aspartate and glutamate metabolism	0	1000	0	0	0.0610434	NA	0.01	0.146857	0.0393872	0	0	0.0963247	NA	0.01	0.136857	0.0324503	0	0	0	NA	0.01	0.01	0	2.56908	1.00042e-05	2.0955	NA	1.66546	1.83789	2.00711
RC00253_I	6.3.1.2	[c] : atp_I + glu-L_I + nh4_I --> adp_I + gln-L_I + h_I + pi_I	C00002_I + C00025_I + C00014_I --> C00008_I + C00064_I + C00080_I + C00009_I	gln-1_I | gln-2_I | gln-3_I | gln-5_I | gln-6_I	Alanine, aspartate and glutamate metabolism	0	1000	0	0	0	0.01	0	0	0	0	0	0	0.01	0	0	0	0	0	0	0.01	0	0	0	3.29479	2.18019	1.96713	19.175	1.89764	1.86115	2.00768
RC00253_X	6.3.1.2	[c] : atp_X + glu-L_X + nh4_X --> adp_X + gln-L_X + h_X + pi_X	C00002_X + C00025_X + C00014_X --> C00008_X + C00064_X + C00080_X + C00009_X	gln-1_X | gln-2_X | gln-3_X | gln-5_X | gln-6_X	Alanine, aspartate and glutamate metabolism	0	1000	0.01	0.01	0.01	NA	0.01	0.01	0.01	0.01	0.01	0.01	NA	0.01	0.01	0.01	0.01	0.01	0.01	NA	0.01	0.01	0.01	1.62909	2.48915	2.39032	NA	1.61685	2.26215	2.35573
RC00256_I	3.5.1.2	[c] : gln-L_I + h2o_I --> glu-L_I + nh4_I	C00064_I + C00001_I --> C00025_I + C00014_I	glna-1_I | glna-2_I | glna-3_I	Alanine, aspartate and glutamate metabolism	0	1000	0	0	0	0.01	0	0	0	0	0	0	0.01	0	0	0	0	0	0	0.01	0	0	0	3.48405	2.0505	1.91392	19.1461	2.00425	1.83213	1.87036
RC00256_X	3.5.1.2	[c] : gln-L_X + h2o_X --> glu-L_X + nh4_X	C00064_X + C00001_X --> C00025_X + C00014_X	glna-1_X | glna-2_X | glna-3_X	Alanine, aspartate and glutamate metabolism	0	1000	0.169916	0.0742051	0.01	NA	0	0.01	0	0.146419	0.0990518	0.01	NA	0	0.01	0	0	0	0.01	NA	0	0.01	0	2.94929	2.59575	2.44564	NA	8.76637e-06	2.3329	2.41984
RC00261_I	4.1.1.15	[c] : glu-L_I + h_I --> 4abut_I + co2_I	C00025_I + C00080_I --> C00334_I + C00011_I	unc-25_I	Alanine, aspartate and glutamate metabolism	0	1000	0	0	0	0	0	0	0	0	0	0	0	0	0	0	0	0	0	0	0	0	0	1.00022e-05	1.00042e-05	9.99758e-06	0.0317154	8.76835e-06	9.9368e-06	9.97323e-06
RC00261_X	4.1.1.15	[c] : glu-L_X + h_X --> 4abut_X + co2_X	C00025_X + C00080_X --> C00334_X + C00011_X	unc-25_X	Alanine, aspartate and glutamate metabolism	0	1000	0	0	0	NA	0	0	0	0	0	0	NA	0	0.01	0.01	0	0	0	NA	0	0.01	0.01	1.68906	1.00042e-05	2.24612	NA	8.76846e-06	2.08321	1.23504
RC00355_I	2.6.1.1	[c] : akg_I + asp-L_I <==> glu-L_I + oaa_I	C00026_I + C00049_I <==> C00025_I + C00036_I	got-1.2_I	Alanine, aspartate and glutamate metabolism	-1000	1000	-0.297109	0.166704	0.076917	0	0.0330121	0	0.0872316	-0.206303	0.15223	0	0.01	0.0702901	0.00854265	0.0915879	-6.91572	-2.95661	-2.51114	-20.8058	-2.64002	-2.39826	-2.58648	4.30197	3.2851	3.04814	17.9747	3.24482	2.97665	3.1728
RC00355_X	2.6.1.1	[c] : akg_X + asp-L_X <==> glu-L_X + oaa_X	C00026_X + C00049_X <==> C00025_X + C00036_X	got-1.2_X	Alanine, aspartate and glutamate metabolism	-1000	1000	-2.15086	0	-0.00365756	NA	-0.112151	-0.0445792	0	-2.06234	0	-0.01	NA	-0.132151	-0.0331866	-0.01	-10.4022	-1e-05	-3.03076	NA	-2.54453	-3.30195	-2.89536	2.12841	1.00042e-05	3.41428	NA	2.14688	2.87837	3.2279
RC00359_I	1.4.3.1	[c] : asp-D_I + h2o_I + o2_I --> h2o2_I + nh4_I + oaa_I	C00402_I + C00001_I + C00007_I --> C00027_I + C00014_I + C00036_I	(ddo-1_I | ddo-2_I | ddo-3_I)	Alanine, aspartate and glutamate metabolism	0	1000	0	0	0	0.00365756	0	0	0	0	0	0	0.00365756	0	0	0	0	0	0	0.00365756	0	0	0	0.097296	0.0510934	0.0411919	0.159857	0.0541632	0.0455563	0.0446223
RC00359_X	1.4.3.1	[c] : asp-D_X + h2o_X + o2_X --> h2o2_X + nh4_X + oaa_X	C00402_X + C00001_X + C00007_X --> C00027_X + C00014_X + C00036_X	(ddo-1_X | ddo-2_X | ddo-3_X)	Alanine, aspartate and glutamate metabolism	0	1000	0	0	0.00365756	NA	0.00365756	0	0	0	0	0.00365756	NA	0.00365756	0	0	0	0	0.00365756	NA	0.00365756	0	0	0.0974247	1.00026e-05	0.0447359	NA	0.0576701	0.0454177	0.0444861
RC00369_I	2.6.1.44	[c] : ala-L_I + glx_I <==> gly_I + pyr_I	C00041_I + C00048_I <==> C00037_I + C00022_I	T09B4.8_I | agxt-1_I	Alanine, aspartate and glutamate metabolism	-1000	1000	0	-0.487833	-0.119529	-0.01	0	-0.261131	-0.296948	0	-0.489216	-0.3132	0	0	-0.24568	-0.312564	-5.05771	-4.33117	-4.05721	-35.2124	-4.15511	-3.84046	-4.1517	4.15653	1.57586	1.61445	8.43571	1.73608	1.51792	1.51972
RC00369_X	2.6.1.44	[c] : ala-L_X + glx_X <==> gly_X + pyr_X	C00041_X + C00048_X <==> C00037_X + C00022_X	T09B4.8_X | agxt-1_X	Alanine, aspartate and glutamate metabolism	-1000	1000	-0.234224	0	0.0399511	NA	0	0	0.01	-0.234224	0	0	NA	0.01	0	0.01	-6.20864	-3.98904	-3.5268	NA	-3.47953	-3.33891	-3.64597	2.87099	2.34348	2.53423	NA	2.66308	2.42379	2.6035
RC00485_I	3.5.1.1	[c] : asn-L_I + h2o_I --> asp-L_I + nh4_I	C00152_I + C00001_I --> C00049_I + C00014_I	C27A7.5_I	Alanine, aspartate and glutamate metabolism	0	1000	0	0	0	0	0	0	0	0	0	0	0	0	0	0	0	0	0	0	0	0	0	1.00019e-05	1.00038e-05	9.99758e-06	0.0317154	8.7696e-06	9.93095e-06	9.96045e-06
RC00485_X	3.5.1.1	[c] : asn-L_X + h2o_X --> asp-L_X + nh4_X	C00152_X + C00001_X --> C00049_X + C00014_X	C27A7.5_X	Alanine, aspartate and glutamate metabolism	0	1000	0	0	0.0836778	NA	0	0.0165001	0.111785	0	0	0.114344	NA	0.01	0.0458839	0.113963	0	0	0	NA	0.01	0	0	1.00019e-05	1.00016e-05	0.96045	NA	1.36291	0.742511	0.954824
RC00578_I	6.3.5.4	[c] : asp-L_I + atp_I + gln-L_I + h2o_I --> amp_I + asn-L_I + glu-L_I + h_I + ppi_I	C00049_I + C00002_I + C00064_I + C00001_I --> C00020_I + C00152_I + C00025_I + C00080_I + C00013_I	asns-1_I | asns-2_I	Alanine, aspartate and glutamate metabolism	0	1000	0	0	0	0.01	0	0	0	0	0	0	0.01	0	0	0	0	0	0	0.01	0	0	0	1.18348	0.635853	0.636223	4.43549	0.695444	0.614647	0.621564
RC00578_X	6.3.5.4	[c] : asp-L_X + atp_X + gln-L_X + h2o_X --> amp_X + asn-L_X + glu-L_X + h_X + ppi_X	C00049_X + C00002_X + C00064_X + C00001_X --> C00020_X + C00152_X + C00025_X + C00080_X + C00013_X	asns-1_X | asns-2_X	Alanine, aspartate and glutamate metabolism	0	1000	0	0	0	NA	0	0	0.01	0	0	0	NA	0	0	0.01	0	0	0	NA	0	0	0.01	1.00022e-05	0	0.844598	NA	1.2012	0	0.848448
RC00768_I	2.6.1.16	[c] : f6p_I + gln-L_I --> gam6p_I + glu-L_I	C00085_I + C00064_I --> C00352_I + C00025_I	gfat-1_I | gfat-2_I	Alanine, aspartate and glutamate metabolism	0	1000	0	0.00181376	0.0274962	0.000452047	0	0	0.013536	0	0	0	0	0	0	0.0128508	0	0	0	0	0	0	0	3.13495	1.89746	1.77023	16.9587	1.83596	1.6792	1.73184
RC00768_X	2.6.1.16	[c] : f6p_X + gln-L_X --> gam6p_X + glu-L_X	C00085_X + C00064_X --> C00352_X + C00025_X	gfat-1_X | gfat-2_X	Alanine, aspartate and glutamate metabolism	0	1000	0.0540801	0.0235484	0.01	NA	0.01	0	0.01	0.0652706	0.022041	0.0273671	NA	0.01	0	0.01	0.01	0.01	0.01	NA	0.01	0	0.01	2.73466	2.35306	0.930809	NA	0.842485	0.795336	0.834267
RM00243_I	1.4.1.3	[m] : glu-L_I + h2o_I + nad_I <==> akg_I + h_I + nadh_I + nh4_I	M00025_I + M00001_I + M00003_I <==> M00026_I + M00080_I + M00004_I + M00014_I	gdh-1_I	Alanine, aspartate and glutamate metabolism	-1000	1000	0	0	0	0	0	0	0	0	0	0	-0.01	0	0	0	-15.9431	-10.3552	-9.38961	-75.1097	-9.72736	-8.96384	-9.52951	10.9202	7.896	7.57387	69.3374	8.0723	7.16473	7.59425
RM00243_X	1.4.1.3	[m] : glu-L_X + h2o_X + nad_X <==> akg_X + h_X + nadh_X + nh4_X	M00025_X + M00001_X + M00003_X <==> M00026_X + M00080_X + M00004_X + M00014_X	gdh-1_X	Alanine, aspartate and glutamate metabolism	-1000	1000	-3.16906	1.10023	0.472016	NA	0.0363867	0.785081	0.573716	-3.25827	1.14352	1.04638	NA	0.0581889	0.77963	0.596234	-11.7494	-5.08549	-4.74097	NA	-5.11198	-6.10691	-4.98692	7.16446	7.87917	7.04927	NA	6.11443	7.72018	6.9711
RM00248_I	1.4.1.3;1.4.1.13	[m] : glu-L_I + h2o_I + nadp_I <==> akg_I + h_I + nadph_I + nh4_I	M00025_I + M00001_I + M00006_I <==> M00026_I + M00080_I + M00005_I + M00014_I	gdh-1_I	Alanine, aspartate and glutamate metabolism	-1000	1000	1.19391	0.355403	0.796103	3.64679	1.46479	1.02856	0.75225	1.2323	0.488126	0.868459	4.01746	1.49435	1.02339	0.735346	-9.38372	-7.13834	-6.51491	-68.8103	-6.34068	-6.03896	-6.65585	17.5387	11.0445	10.4361	75.8547	11.3905	9.99505	10.3244
RM00248_X	1.4.1.3;1.4.1.13	[m] : glu-L_X + h2o_X + nadp_X <==> akg_X + h_X + nadph_X + nh4_X	M00025_X + M00001_X + M00006_X <==> M00026_X + M00080_X + M00005_X + M00014_X	gdh-1_X	Alanine, aspartate and glutamate metabolism	-1000	1000	2.53261	0	0	NA	0	0	0	2.50518	-0.01	-0.01	NA	-0.01	0.01	-0.01	-7.84459	-6.81751	-5.94232	NA	-5.85844	-6.86395	-6.25639	11.2709	6.12546	5.73276	NA	5.22477	6.9738	5.59436
RM00258_I	2.6.1.2	[m] : akg_I + ala-L_I <==> glu-L_I + pyr_I	M00026_I + M00041_I <==> M00025_I + M00022_I	C32F10.8_I	Alanine, aspartate and glutamate metabolism	-1000	1000	0	0	0.564896	2.16787	0.841061	0.442483	0.424924	0	0.0989517	0.364754	2.54956	0.900345	0.449327	0.429461	-5.99942	-2.26718	-2.02298	-18.8196	-2.20375	-1.97068	-2.02597	4.04319	3.15625	3.13452	14.9161	3.40648	3.04041	3.08903
RM00258_X	2.6.1.2	[m] : akg_X + ala-L_X <==> glu-L_X + pyr_X	M00026_X + M00041_X <==> M00025_X + M00022_X	C32F10.8_X	Alanine, aspartate and glutamate metabolism	-1000	1000	-0.517694	0.662121	0.137902	NA	0.01	0.419932	0.249476	-0.685715	0.68014	0.529899	NA	0.01	0.40448	0.270525	-6.14383	-1.62878	-2.50111	NA	-2.04625	-1.88275	-1.90831	2.10177	2.75627	2.78704	NA	2.53727	2.39147	2.40335
RM00261_I	4.1.1.15	[m] : glu-L_I + h_I --> 4abut_I + co2_I	M00025_I + M00080_I --> M00334_I + M00011_I	unc-25_I	Alanine, aspartate and glutamate metabolism	0	1000	0	0	0	0	0	0	0	0	0	0	0	0	0	0	0	0	0	0	0	0	0	1.00008e-05	1.00038e-05	9.99758e-06	0.0317154	8.76118e-06	9.92962e-06	9.97253e-06
RM00261_X	4.1.1.15	[m] : glu-L_X + h_X --> 4abut_X + co2_X	M00025_X + M00080_X --> M00334_X + M00011_X	unc-25_X	Alanine, aspartate and glutamate metabolism	0	1000	0	0	0	NA	0	0	0	0	0	0	NA	0	0.01	0.01	0	0	0	NA	0	0.01	0.01	1.84659	1.00042e-05	2.54122	NA	8.77177e-06	2.32577	1.15064
RM00355_I	2.6.1.1	[m] : akg_I + asp-L_I <==> glu-L_I + oaa_I	M00026_I + M00049_I <==> M00025_I + M00036_I	got-2.1_I | got-2.2_I	Alanine, aspartate and glutamate metabolism	-1000	1000	0	0.0385248	0	0.157578	0.0834702	0.0839043	0	0	0.0635558	0.126125	0.168833	0.0690373	0.0733529	0	-4.69002	-3.03256	-2.87101	-19.9657	-3.15623	-2.84008	-2.99423	6.39382	3.72166	3.12167	21.6964	3.02164	2.86181	3.24841
RM00355_X	2.6.1.1	[m] : akg_X + asp-L_X <==> glu-L_X + oaa_X	M00026_X + M00049_X <==> M00025_X + M00036_X	got-2.1_X | got-2.2_X	Alanine, aspartate and glutamate metabolism	-1000	1000	1.88563	-0.208343	-0.0415757	NA	0	-0.0415757	-0.0315757	1.76427	-0.218343	-0.0315757	NA	0	-0.0415757	-0.0415757	-2.81675	-3.17235	-3.63519	NA	-2.61597	-3.0487	-3.42192	9.46875	1.97869	2.75656	NA	2.63271	2.91373	2.82995
RM00369_I	2.6.1.44	[m] : ala-L_I + glx_I <==> gly_I + pyr_I	M00041_I + M00048_I <==> M00037_I + M00022_I	T09B4.8_I | agxt-1_I	Alanine, aspartate and glutamate metabolism	-1000	1000	0	0	-0.554896	-1.87904	-0.654043	-0.442483	-0.424924	0	-0.0989517	-0.364754	-2.23471	-0.703253	-0.449327	-0.429461	-3.49869	-3.07521	-3.06144	-14.8826	-3.31432	-2.96766	-3.02687	7.14946	3.66058	3.34138	34.7381	3.52967	3.13555	3.39628
RM00369_X	2.6.1.44	[m] : ala-L_X + glx_X <==> gly_X + pyr_X	M00041_X + M00048_X <==> M00037_X + M00022_X	T09B4.8_X | agxt-1_X	Alanine, aspartate and glutamate metabolism	-1000	1000	0.463378	0.0475309	0.0604032	NA	0.0654037	0.0460018	0.186062	0.631398	0.0572124	0.00229365	NA	0.0614564	0.0460018	0.186062	-2.00944	-2.29293	-2.63819	NA	-2.19588	-2.10453	-2.09458	7.38564	4.04625	3.84273	NA	3.68493	3.49284	3.88244
RM00713_I	1.2.1.24	[m] : sucsal_I + nad_I + h2o_I --> succ_I + nadh_I + (2) h_I	M00232_I + M00003_I + M00001_I --> M00042_I + M00004_I + (2) M00080_I	alh-7_I	Alanine, aspartate and glutamate metabolism	0	1000	0	0	0	0	0	0	0	0	0	0	0	0	0	0	0	0	0	0	0	0	0	1.84659	0.0850653	1.21414	0.376117	0.0889528	1.16603	1.23763
RM00713_X	1.2.1.24	[m] : sucsal_X + nad_X + h2o_X --> succ_X + nadh_X + (2) h_X	M00232_X + M00003_X + M00001_X --> M00042_X + M00004_X + (2) M00080_X	alh-7_X	Alanine, aspartate and glutamate metabolism	0	1000	0	0	0.01	NA	0	0	0	0	0	0.01	NA	0	0.02	0	0	0	0	NA	0	0	0	1.00019e-05	1.00042e-05	2.55149	NA	0.0895401	2.3397	9.97187e-06
RM01648_I	2.6.1.19	[m] : 4abut_I + akg_I <==> glu-L_I + sucsal_I	M00334_I + M00026_I <==> M00025_I + M00232_I	gta-1_I	Alanine, aspartate and glutamate metabolism	-1000	1000	0	0	0	0	0	0	0	0	0	0	0	0	0	0	0	0	0	0	0	0	0	1.84659	0.0850653	1.21414	0.376117	0.0889528	1.16603	1.23763
RM01648_X	2.6.1.19	[m] : 4abut_X + akg_X <==> glu-L_X + sucsal_X	M00334_X + M00026_X <==> M00025_X + M00232_X	gta-1_X	Alanine, aspartate and glutamate metabolism	-1000	1000	0	0	0.01	NA	0	0	0	0	0	0.01	NA	0	0.02	0	0	0	0	NA	0	0	0	1.00019e-05	1.00042e-05	2.55149	NA	0.0895401	2.3397	9.97211e-06
DMN0085_I	NA	udp4k6dg_I[c] -->	C04089_I -->	NA	Amino sugar and nucleotide sugar metabolism	0	1000	0	0	0	0	0	0	0	0	0	0	0	0	0	0	0	0	0	0	0	0	0	1.00019e-05	1.00016e-05	9.99758e-06	0.0317154	8.72345e-06	9.9299e-06	9.96578e-06
DMN0085_X	NA	udp4k6dg_X[c] -->	C04089_X -->	NA	Amino sugar and nucleotide sugar metabolism	0	1000	0	0	0.01	NA	0	0	0	0	0	0.01	NA	0	0	0	0	0	0.01	NA	0	0	0	1.00019e-05	1.00042e-05	0.263875	NA	8.79048e-06	0.27708	9.97307e-06
RC00293_I	4.2.1.76	[c] : udpg_I --> udp4k6dg_I + h2o_I	C00029_I --> C04089_I + C00001_I	C01F1.3_I	Amino sugar and nucleotide sugar metabolism	0	1000	0	0	0	0	0	0	0	0	0	0	0	0	0	0	0	0	0	0	0	0	0	1.00019e-05	1.00016e-05	9.99758e-06	0.0317154	8.72345e-06	9.9299e-06	9.96578e-06
RC00293_X	4.2.1.76	[c] : udpg_X --> udp4k6dg_X + h2o_X	C00029_X --> C04089_X + C00001_X	C01F1.3_X	Amino sugar and nucleotide sugar metabolism	0	1000	0	0	0.01	NA	0	0	0	0	0	0.01	NA	0	0	0	0	0	0.01	NA	0	0	0	1.00019e-05	1.00042e-05	0.263875	NA	8.79048e-06	0.27708	9.97307e-06
RC00416_I	2.7.7.23	[c] : acgam1p_I + h_I + utp_I <==> ppi_I + uacgam_I	C04501_I + C00080_I + C00075_I <==> C00013_I + C00043_I	C36A4.4_I	Amino sugar and nucleotide sugar metabolism	-1000	1000	0	0	0	0	0	0	0	0	0	0	0	0	0	0	0	0	0	-0.0105718	0	0	0	5.00111e-06	5.00211e-06	4.99879e-06	0.116915	4.37254e-06	4.96469e-06	4.9863e-06
RC00416_X	2.7.7.23	[c] : acgam1p_X + h_X + utp_X <==> ppi_X + uacgam_X	C04501_X + C00080_X + C00075_X <==> C00013_X + C00043_X	C36A4.4_X	Amino sugar and nucleotide sugar metabolism	-1000	1000	0	0.0820817	0.0494872	NA	0	0	0.0366913	0	0.0820817	0.0417212	NA	0	0	0.036166	-3.33407e-06	0.0820817	-3.33253e-06	NA	0	-3.31094e-06	-3.31539e-06	1.00019e-05	1.14123	0.0910609	NA	8.73058e-06	4.96631e-06	0.0920914
RC00765_I	3.5.99.6	[c] : gam6p_I + h2o_I --> f6p_I + nh4_I	C00352_I + C00001_I --> C00085_I + C00014_I	T03F6.3_I	Amino sugar and nucleotide sugar metabolism	0	1000	0.0780872	0	0	0	0.0295206	0	0	0.0892777	0	0	0.0352078	0.0295333	0	0	0	0	0	0	0	0	0	3.18158	1.88269	1.75474	17.5249	1.86505	1.68752	1.71979
RC00765_X	3.5.99.6	[c] : gam6p_X + h2o_X --> f6p_X + nh4_X	C00352_X + C00001_X --> C00085_X + C00014_X	T03F6.3_X	Amino sugar and nucleotide sugar metabolism	0	1000	0	0.01	0	NA	0	0	0	0	0.01	0	NA	0	0	0	0	0.01	0	NA	0	0	0	2.7502	2.34102	9.99758e-06	NA	0	0	9.97289e-06
RC01201_I	2.7.1.59	[c] : acgam_I + atp_I --> acgam6p_I + adp_I + h_I	C00140_I + C00002_I --> C00357_I + C00008_I + C00080_I	W06B4.2_I	Amino sugar and nucleotide sugar metabolism	0	1000	0	0	0	0	0	0	0	0	0	0	0	0	0	0	0	0	0	0	0	0	0	1.00022e-05	1.00042e-05	9.99758e-06	0.132772	8.76078e-06	9.93875e-06	9.96244e-06
RC01201_X	2.7.1.59	[c] : acgam_X + atp_X --> acgam6p_X + adp_X + h_X	C00140_X + C00002_X --> C00357_X + C00008_X + C00080_X	W06B4.2_X	Amino sugar and nucleotide sugar metabolism	0	1000	0	0.0516572	0	NA	0	0	0	0	0.0542034	0	NA	0	0	0	0	0.01	0	NA	0	0	0	1.00022e-05	1.11335	0.0910609	NA	8.76812e-06	9.93731e-06	0.0920914
RC01206_I	3.2.1.14	[c] : chitin_I + h2o_I --> acgam_I	C00461_I + C00001_I --> C00140_I	C08B6.4_I | R09D1.14_I | R10D12.15_I | T05H4.7_I | T19H5.6_I | T26F2.1_I | chil-1_I | chil-11_I | chil-12_I | chil-13_I | chil-15_I | chil-16_I | chil-17_I | chil-18_I | chil-19_I | chil-2_I | chil-20_I | chil-21_I | chil-22_I | chil-23_I | chil-24_I | chil-25_I | chil-27_I | chil-3_I | chil-4_I | chil-5_I | chil-6_I | chil-7_I | chil-8_I | chil-9_I | cht-1_I | cht-2_I | cht-4_I | lmd-4_I | lmd-5…	Amino sugar and nucleotide sugar metabolism	0	1000	0	0	0	0.01	0	0	0	0	0	0	0.01	0	0	0	0	0	0	0.01	0	0	0	5.00111e-06	5.00081e-06	4.99879e-06	0.0258577	4.37426e-06	4.96267e-06	4.98041e-06
RC01206_X	3.2.1.14	[c] : chitin_X + h2o_X --> acgam_X	C00461_X + C00001_X --> C00140_X	C08B6.4_X | R09D1.14_X | R10D12.15_X | T05H4.7_X | T19H5.6_X | T26F2.1_X | chil-1_X | chil-11_X | chil-12_X | chil-13_X | chil-15_X | chil-16_X | chil-17_X | chil-18_X | chil-19_X | chil-2_X | chil-20_X | chil-21_X | chil-22_X | chil-23_X | chil-24_X | chil-25_X | chil-27_X | chil-3_X | chil-4_X | chil-5_X | chil-6_X | chil-7_X | chil-8_X | chil-9_X | cht-1_X | cht-2_X | cht-4_X | lmd-4_X | lmd-5…	Amino sugar and nucleotide sugar metabolism	0	1000	0.01	0	0.01	NA	0	0	0.01	0.01	0	0.01	NA	0	0	0.01	0.01	0	0.01	NA	0	0	0.01	1.6628	1.05914	0.010005	NA	4.38021e-06	9.92897e-06	0.01001
RC01961_I	2.7.1.1	[c] : atp_I + gam_I --> adp_I + gam6p_I + h_I	C00002_I + C00329_I --> C00008_I + C00352_I + C00080_I	hxk-1_I | hxk-2_I | hxk-3_I	Amino sugar and nucleotide sugar metabolism	0	1000	0.0240071	0	0	0	0.0195206	0	0	0.0240071	0	0	0.0304043	0.0195333	0	0	0	0	0	0	0	0	0	0.116726	0.0607817	0.0532439	0.190048	0.0683743	0.0540839	0.0529948
RC01961_X	2.7.1.1	[c] : atp_X + gam_X --> adp_X + gam6p_X + h_X	C00002_X + C00329_X --> C00008_X + C00352_X + C00080_X	hxk-1_X | hxk-2_X | hxk-3_X	Amino sugar and nucleotide sugar metabolism	0	1000	0	0.0150624	0.0119909	NA	0	0	0.0131553	0	0.0158373	0.0143542	NA	0	0	0.0133152	0	0	0	NA	0	0	0	0.115929	0.0608292	0.0531794	NA	0.0681427	0.0539962	0.0529188
RC02058_I	2.3.1.4	[c] : accoa_I + gam6p_I --> acgam6p_I + coa_I + h_I	C00024_I + C00352_I --> C00357_I + C00010_I + C00080_I	gna-1_I | gna-2_I	Amino sugar and nucleotide sugar metabolism	0	1000	0	0	0	0	0	0	0	0	0	0	0	0	0	0	0	0	0	0	0	0	0	5.0004e-06	5.00212e-06	4.99879e-06	0.0317154	4.35902e-06	4.95926e-06	4.9801e-06
RC02058_X	2.3.1.4	[c] : accoa_X + gam6p_X --> acgam6p_X + coa_X + h_X	C00024_X + C00352_X --> C00357_X + C00010_X + C00080_X	gna-1_X | gna-2_X	Amino sugar and nucleotide sugar metabolism	0	1000	0.01	0.0304246	0.0494872	NA	0	0	0.0366913	0.01	0.0278783	0.0417212	NA	0	0	0.036166	0.01	0.01	0	NA	0	0	0	0.01001	0.412452	0.0910609	NA	8.77802e-06	9.93246e-06	0.0920914
RC02059_I	3.5.1.25	[c] : acgam6p_I + h2o_I --> ac_I + gam6p_I	C00357_I + C00001_I --> C00033_I + C00352_I	F59B2.3_I	Amino sugar and nucleotide sugar metabolism	0	1000	0	0	0	0	0	0	0	0	0	0	0	0	0	0	0	0	0	0	0	0	0	1.00022e-05	1.00036e-05	9.99758e-06	0.0317154	8.76494e-06	9.93344e-06	9.97198e-06
RC02059_X	3.5.1.25	[c] : acgam6p_X + h2o_X --> ac_X + gam6p_X	C00357_X + C00001_X --> C00033_X + C00352_X	F59B2.3_X	Amino sugar and nucleotide sugar metabolism	0	1000	0.01	0	0	NA	0	0	0	0.01	0	0	NA	0	0	0	0.00999	0	0	NA	0	0	0	0.01001	0	9.99758e-06	NA	0	9.93097e-06	9.97162e-06
RC02335_I	2.4.1.16	[c] : uacgam_I --> chitin_I + h_I + udp_I	C00043_I --> C00461_I + C00080_I + C00015_I	chs-1_I | chs-2_I	Amino sugar and nucleotide sugar metabolism	0	1000	0	0	0	0.0308722	0	0	0	0	0	0	0.0308722	0	0	0	0	0	0	0.0308722	0	0	0	5.00111e-06	5.00188e-06	4.99879e-06	0.0467299	4.37426e-06	4.95984e-06	4.9804e-06
RC02335_X	2.4.1.16	[c] : uacgam_X --> chitin_X + h_X + udp_X	C00043_X --> C00461_X + C00080_X + C00015_X	chs-1_X | chs-2_X	Amino sugar and nucleotide sugar metabolism	0	1000	0.0308677	0.0208679	0.0308679	NA	0.0208677	0.0208677	0.0308677	0.0308677	0.0208679	0.0308679	NA	0.0208677	0.0208677	0.0308677	0.0308677	0.0208679	0.0308679	NA	0.0208677	0.0208677	0.0308677	1.68367	1.08001	0.0308729	NA	0.0208721	0.0208777	0.0308777
RC08193_I	5.4.2.3	[c] : acgam6p_I <==> acgam1p_I	C00357_I <==> C04501_I	F21D5.1_I	Amino sugar and nucleotide sugar metabolism	-1000	1000	0	0	0	0	0	0	0	0	0	0	0	0	0	0	0	0	0	-0.0105718	0	0	0	5.00111e-06	5.00211e-06	4.99879e-06	0.116915	4.37254e-06	4.96469e-06	4.9863e-06
RC08193_X	5.4.2.3	[c] : acgam6p_X <==> acgam1p_X	C00357_X <==> C04501_X	F21D5.1_X	Amino sugar and nucleotide sugar metabolism	-1000	1000	0	0.0820817	0.0494872	NA	0	0	0.0366913	0	0.0820817	0.0417212	NA	0	0	0.036166	-3.33407e-06	0.0820817	-3.33253e-06	NA	0	-3.31094e-06	-3.31539e-06	1.00019e-05	1.14123	0.0910609	NA	8.73058e-06	4.96631e-06	0.0920914
RC02918_I	6.1.1.1	[c] : atp_I + trnatyr_I + tyr-L_I --> amp_I + ppi_I + tyrtrna_I	C00002_I + C00787_I + C00082_I --> C00020_I + C00013_I + C02839_I	yars-1_I | yars-2_I	Aminoacyl-tRNA biosynthesis	0	1000	0	0	0	0.0541252	0	0	0	0	0	0	0.0541252	0	0	0	0	0	0	0.053902	0	0	0	0	0	0	0.0635759	0	0	0
RC02918_X	6.1.1.1	[c] : atp_X + trnatyr_X + tyr-L_X --> amp_X + ppi_X + tyrtrna_X	C00002_X + C00787_X + C00082_X --> C00020_X + C00013_X + C02839_X	yars-1_X | yars-2_X	Aminoacyl-tRNA biosynthesis	0	1000	0.0540438	0.0532536	0.0540438	NA	0.0532536	0.0541137	0.0540438	0.0540438	0.0532536	0.0540438	NA	0.0532536	0.0541137	0.0540438	0.0540382	0.0532536	0.0540382	NA	0.0532536	0.0541136	0.0540382	0.0540461	0.0532616	0.0540463	NA	0.0532558	0.0541141	0.0540462
RC03038_I	6.1.1.7	[c] : ala-L_I + atp_I + trnaala_I --> alatrna_I + amp_I + ppi_I	C00041_I + C00002_I + C01635_I --> C00886_I + C00020_I + C00013_I	aars-2_I	Aminoacyl-tRNA biosynthesis	0	1000	0	0	0	0.247546	0	0	0	0	0	0	0.247546	0	0	0	0	0	0	0.242983	0	0	0	0	0	0	0.290827	0	0	0
RC03038_X	6.1.1.7	[c] : ala-L_X + atp_X + trnaala_X --> alatrna_X + amp_X + ppi_X	C00041_X + C00002_X + C01635_X --> C00886_X + C00020_X + C00013_X	aars-2_X	Aminoacyl-tRNA biosynthesis	0	1000	0.246515	0.235453	0.246515	NA	0.235453	0.247493	0.246515	0.246515	0.235453	0.246515	NA	0.235453	0.247493	0.246515	0.246437	0.235453	0.246437	NA	0.235453	0.247492	0.246437	0.246526	0.23549	0.246527	NA	0.235463	0.247495	0.246526
RC03646_I	6.1.1.19	[c] : arg-L_I + atp_I + trnaarg_I --> amp_I + argtrna_I + ppi_I	C00062_I + C00002_I + C01636_I --> C00020_I + C02163_I + C00013_I	rars-1_I	Aminoacyl-tRNA biosynthesis	0	1000	0	0	0	0.0824153	0	0	0	0	0	0	0.0824153	0	0	0	0	0	0	0.0824153	0	0	0	0	0	0	0.0967825	0	0	0
RC03646_X	6.1.1.19	[c] : arg-L_X + atp_X + trnaarg_X --> amp_X + argtrna_X + ppi_X	C00062_X + C00002_X + C01636_X --> C00020_X + C02163_X + C00013_X	rars-1_X	Aminoacyl-tRNA biosynthesis	0	1000	0.082557	0.0843583	0.082557	NA	0.0843582	0.0823978	0.082557	0.082557	0.0843583	0.082557	NA	0.0843582	0.0823978	0.082557	0.082557	0.0843583	0.082557	NA	0.0843582	0.0823978	0.082557	0.0825698	0.0843707	0.0825698	NA	0.0843616	0.0823985	0.0825698
RC03648_I	6.1.1.22	[c] : asn-L_I + atp_I + trnaasn_I --> amp_I + asntrna_I + ppi_I	C00152_I + C00002_I + C01637_I --> C00020_I + C03402_I + C00013_I	nars-1_I	Aminoacyl-tRNA biosynthesis	0	1000	0	0	0	0.0500837	0	0	0	0	0	0	0.0500837	0	0	0	0	0	0	0.0500837	0	0	0	0	0	0	0.058808	0	0	0
RC03648_X	6.1.1.22	[c] : asn-L_X + atp_X + trnaasn_X --> amp_X + asntrna_X + ppi_X	C00152_X + C00002_X + C01637_X --> C00020_X + C03402_X + C00013_X	nars-1_X	Aminoacyl-tRNA biosynthesis	0	1000	0.0502457	0.0521986	0.0502457	NA	0.0521986	0.0500731	0.0502457	0.0502457	0.0521986	0.0502457	NA	0.0521986	0.0500731	0.0502457	0.0502457	0.0521986	0.0502457	NA	0.0521986	0.0500731	0.0502457	0.0502595	0.0522063	0.0502595	NA	0.0522006	0.0500735	0.0502595
RC03650_I	6.1.1.16	[c] : atp_I + cys-L_I + trnacys_I --> amp_I + cystrna_I + ppi_I	C00002_I + C00097_I + C01639_I --> C00020_I + C03125_I + C00013_I	cars-1_I	Aminoacyl-tRNA biosynthesis	0	1000	0	0	0	0.000672534	0	0	0	0	0	0	0.000672534	0	0	0	0	0	0	0.000672534	0	0	0	0	0	0	0.00317798	0	0	0
RC03650_X	6.1.1.16	[c] : atp_X + cys-L_X + trnacys_X --> amp_X + cystrna_X + ppi_X	C00002_X + C00097_X + C01639_X --> C00020_X + C03125_X + C00013_X	cars-1_X	Aminoacyl-tRNA biosynthesis	0	1000	0.00120945	0.00728431	0.00120945	NA	0.00728431	0.000672449	0.00120945	0.00120945	0.00728431	0.00120945	NA	0.00728431	0.000672449	0.00120945	0.00120945	0.00728431	0.00120945	NA	0.00728431	0.000672449	0.00120945	0.00125249	0.00728539	0.00125247	NA	0.00728452	0.000673246	0.00125237
RC03652_I	6.1.1.18	[c] : atp_I + gln-L_I + trnagln_I --> amp_I + glntrna_I + ppi_I	C00002_I + C00064_I + C01640_I --> C00020_I + C02282_I + C00013_I	qars-1_I	Aminoacyl-tRNA biosynthesis	0	1000	0	0	0	0.0510766	0	0	0	0	0	0	0.0510766	0	0	0	0	0	0	0.0510766	0	0	0	0	0	0	0.0557549	0	0	0
RC03652_X	6.1.1.18	[c] : atp_X + gln-L_X + trnagln_X --> amp_X + glntrna_X + ppi_X	C00002_X + C00064_X + C01640_X --> C00020_X + C02282_X + C00013_X	qars-1_X	Aminoacyl-tRNA biosynthesis	0	1000	0.0514954	0.056356	0.0514954	NA	0.056356	0.0510658	0.0514954	0.0514954	0.056356	0.0514954	NA	0.056356	0.0510658	0.0514954	0.0514954	0.056356	0.0514954	NA	0.056356	0.0510658	0.0514954	0.0515299	0.0563643	0.0515299	NA	0.0563581	0.0510664	0.0515298
RC03654_I	6.1.1.14	[c] : atp_I + gly_I + trnagly_I --> amp_I + glytrna_I + ppi_I	C00002_I + C00037_I + C01642_I --> C00020_I + C02412_I + C00013_I	gars-1_I	Aminoacyl-tRNA biosynthesis	0	1000	0	0	0	0.146337	0	0	0	0	0	0	0.146337	0	0	0	0	0	0	0.146337	0	0	0	0	0	0	0.171654	0	0	0
RC03654_X	6.1.1.14	[c] : atp_X + gly_X + trnagly_X --> amp_X + glytrna_X + ppi_X	C00002_X + C00037_X + C01642_X --> C00020_X + C02412_X + C00013_X	gars-1_X	Aminoacyl-tRNA biosynthesis	0	1000	0.14881	0.177136	0.14881	NA	0.177136	0.146307	0.14881	0.14881	0.177136	0.14881	NA	0.177136	0.146307	0.14881	0.14881	0.177136	0.14881	NA	0.177136	0.146307	0.14881	0.149011	0.177162	0.149011	NA	0.177142	0.14631	0.149011
RC03655_I	6.1.1.21	[c] : atp_I + his-L_I + trnahis_I --> amp_I + histrna_I + ppi_I	C00002_I + C00135_I + C01643_I --> C00020_I + C02988_I + C00013_I	hars-1_I	Aminoacyl-tRNA biosynthesis	0	1000	0	0	0	0.034795	0	0	0	0	0	0	0.034795	0	0	0	0	0	0	0.0345356	0	0	0	0	0	0	0.0408714	0	0	0
RC03655_X	6.1.1.21	[c] : atp_X + his-L_X + trnahis_X --> amp_X + histrna_X + ppi_X	C00002_X + C00135_X + C01643_X --> C00020_X + C02988_X + C00013_X	hars-1_X	Aminoacyl-tRNA biosynthesis	0	1000	0.034732	0.034103	0.034732	NA	0.034103	0.0347876	0.034732	0.034732	0.034103	0.034732	NA	0.034103	0.0347876	0.034732	0.0347275	0.034103	0.0347275	NA	0.034103	0.0347875	0.0347275	0.0347334	0.0341081	0.0347336	NA	0.0341044	0.0347878	0.0347335
RC03656_I	6.1.1.5	[c] : atp_I + ile-L_I + trnaile_I --> amp_I + iletrna_I + ppi_I	C00002_I + C00407_I + C01644_I --> C00020_I + C03127_I + C00013_I	iars-1_I	Aminoacyl-tRNA biosynthesis	0	1000	0	0	0	0.101069	0	0	0	0	0	0	0.101069	0	0	0	0	0	0	0.0990443	0	0	0	0	0	0	0.118743	0	0	0
RC03656_X	6.1.1.5	[c] : atp_X + ile-L_X + trnaile_X --> amp_X + iletrna_X + ppi_X	C00002_X + C00407_X + C01644_X --> C00020_X + C03127_X + C00013_X	iars-1_X	Aminoacyl-tRNA biosynthesis	0	1000	0.100614	0.0957035	0.100614	NA	0.0957035	0.101048	0.100614	0.100614	0.0957035	0.100614	NA	0.0957035	0.101048	0.100614	0.100579	0.0957035	0.100579	NA	0.0957035	0.101047	0.100579	0.100618	0.0957185	0.100619	NA	0.0957076	0.101049	0.100618
RC03657_I	6.1.1.4	[c] : atp_I + leu-L_I + trnaleu_I --> amp_I + leutrna_I + ppi_I	C00002_I + C00123_I + C01645_I --> C00020_I + C02047_I + C00013_I	lars-1_I	Aminoacyl-tRNA biosynthesis	0	1000	0	0	0	0.154715	0	0	0	0	0	0	0.154715	0	0	0	0	0	0	0.150756	0	0	0	0	0	0	0.181787	0	0	0
RC03657_X	6.1.1.4	[c] : atp_X + leu-L_X + trnaleu_X --> amp_X + leutrna_X + ppi_X	C00002_X + C00123_X + C01645_X --> C00020_X + C02047_X + C00013_X	lars-1_X	Aminoacyl-tRNA biosynthesis	0	1000	0.153834	0.144234	0.153834	NA	0.144234	0.154682	0.153834	0.153834	0.144234	0.153834	NA	0.144234	0.154682	0.153834	0.153766	0.144234	0.153766	NA	0.144234	0.154681	0.153766	0.15384	0.144257	0.153841	NA	0.144241	0.154684	0.153841
RC03658_I	6.1.1.6	[c] : atp_I + lys-L_I + trnalys_I --> amp_I + lystrna_I + ppi_I	C00002_I + C00047_I + C01646_I --> C00020_I + C01931_I + C00013_I	kars-1_I	Aminoacyl-tRNA biosynthesis	0	1000	0	0	0	0.153231	0	0	0	0	0	0	0.153231	0	0	0	0	0	0	0.149634	0	0	0	0	0	0	0.180037	0	0	0
RC03658_X	6.1.1.6	[c] : atp_X + lys-L_X + trnalys_X --> amp_X + lystrna_X + ppi_X	C00002_X + C00047_X + C01646_X --> C00020_X + C01931_X + C00013_X	kars-1_X	Aminoacyl-tRNA biosynthesis	0	1000	0.152428	0.143705	0.152428	NA	0.143705	0.153199	0.152428	0.152428	0.143705	0.152428	NA	0.143705	0.153199	0.152428	0.152366	0.143705	0.152366	NA	0.143705	0.153197	0.152366	0.152434	0.143727	0.152435	NA	0.143711	0.1532	0.152434
RC03659_I	6.1.1.10	[c] : atp_I + met-L_I + trnamet_I --> amp_I + mettrna_I + ppi_I	C00002_I + C00073_I + C01647_I --> C00020_I + C02430_I + C00013_I	mars-1_I | Y105E8A.20_I	Aminoacyl-tRNA biosynthesis	0	1000	0	0	0	0.0237184	0	0	0	0	0	0	0.0237184	0	0	0	0	0	0	0.0237184	0	0	0	0	0	0	0.0278472	0	0	0
RC03659_X	6.1.1.10	[c] : atp_X + met-L_X + trnamet_X --> amp_X + mettrna_X + ppi_X	C00002_X + C00073_X + C01647_X --> C00020_X + C02430_X + C00013_X	mars-1_X | Y105E8A.20_X	Aminoacyl-tRNA biosynthesis	0	1000	0.0238275	0.0251193	0.0238275	NA	0.0251193	0.0237134	0.0238275	0.0238275	0.0251193	0.0238275	NA	0.0251193	0.0237134	0.0238275	0.0238275	0.0251193	0.0238275	NA	0.0251193	0.0237134	0.0238275	0.0238367	0.025123	0.0238367	NA	0.0251203	0.0237135	0.0238367
RC03660_I	6.1.1.20	[c] : atp_I + phe-L_I + trnaphe_I --> amp_I + phetrna_I + ppi_I	C00002_I + C00079_I + C01648_I --> C00020_I + C03511_I + C00013_I	fars-1_I & fars-3_I	Aminoacyl-tRNA biosynthesis	0	1000	0	0	0	0.0708124	0	0	0	0	0	0	0.0708124	0	0	0	0	0	0	0.069194	0	0	0	0	0	0	0.0831991	0	0	0
RC03660_X	6.1.1.20	[c] : atp_X + phe-L_X + trnaphe_X --> amp_X + phetrna_X + ppi_X	C00002_X + C00079_X + C01648_X --> C00020_X + C03511_X + C00013_X	fars-1_X & fars-3_X	Aminoacyl-tRNA biosynthesis	0	1000	0.0704504	0.0665264	0.0704504	NA	0.0665264	0.0707973	0.0704504	0.0704504	0.0665264	0.0704504	NA	0.0665264	0.0707973	0.0704504	0.0704226	0.0665264	0.0704226	NA	0.0665264	0.0707968	0.0704227	0.0704534	0.0665369	0.0704538	NA	0.0665293	0.0707979	0.0704536
RC03661_I	6.1.1.15	[c] : atp_I + pro-L_I + trnapro_I --> amp_I + ppi_I + protrna_I	C00002_I + C00148_I + C01649_I --> C00020_I + C00013_I + C02702_I	pars-1_I	Aminoacyl-tRNA biosynthesis	0	1000	0	0	0	0.0889407	0	0	0	0	0	0	0.0889407	0	0	0	0	0	0	0.0889407	0	0	0	0	0	0	0.104243	0	0	0
RC03661_X	6.1.1.15	[c] : atp_X + pro-L_X + trnapro_X --> amp_X + ppi_X + protrna_X	C00002_X + C00148_X + C01649_X --> C00020_X + C00013_X + C02702_X	pars-1_X	Aminoacyl-tRNA biosynthesis	0	1000	0.0914174	0.119646	0.0914174	NA	0.119646	0.0889221	0.0914174	0.0914174	0.119646	0.0914174	NA	0.119646	0.0889221	0.0914174	0.0914174	0.119646	0.0914174	NA	0.119646	0.0889221	0.0914174	0.0916174	0.119664	0.0916173	NA	0.119649	0.0889258	0.0916168
RC03662_I	6.1.1.11	[c] : atp_I + ser-L_I + trnaser_I --> amp_I + ppi_I + sertrna_I	C00002_I + C00065_I + C01650_I --> C00020_I + C00013_I + C02553_I	sars-1_I	Aminoacyl-tRNA biosynthesis	0	1000	0	0	0	0.0996428	0	0	0	0	0	0	0.0996428	0	0	0	0	0	0	0.0996428	0	0	0	0	0	0	0.117026	0	0	0
RC03662_X	6.1.1.11	[c] : atp_X + ser-L_X + trnaser_X --> amp_X + ppi_X + sertrna_X	C00002_X + C00065_X + C01650_X --> C00020_X + C00013_X + C02553_X	sars-1_X	Aminoacyl-tRNA biosynthesis	0	1000	0.0996714	0.100234	0.0996714	NA	0.100234	0.0996216	0.0996714	0.0996714	0.100234	0.0996714	NA	0.100234	0.0996216	0.0996714	0.0996714	0.100234	0.0996714	NA	0.100234	0.0996216	0.0996714	0.0996756	0.100249	0.0996761	NA	0.100239	0.0996224	0.0996758
RC03663_I	6.1.1.3	[c] : atp_I + thr-L_I + trnathr_I --> amp_I + ppi_I + thrtrna_I	C00002_I + C00188_I + C01651_I --> C00020_I + C00013_I + C02992_I	tars-1_I	Aminoacyl-tRNA biosynthesis	0	1000	0	0	0	0.101535	0	0	0	0	0	0	0.101535	0	0	0	0	0	0	0.101485	0	0	0	0	0	0	0.119264	0	0	0
RC03663_X	6.1.1.3	[c] : atp_X + thr-L_X + trnathr_X --> amp_X + ppi_X + thrtrna_X	C00002_X + C00188_X + C01651_X --> C00020_X + C00013_X + C02992_X	tars-1_X	Aminoacyl-tRNA biosynthesis	0	1000	0.101381	0.0998815	0.101381	NA	0.0998815	0.101513	0.101381	0.101381	0.0998815	0.101381	NA	0.0998815	0.101513	0.101381	0.10137	0.0998815	0.10137	NA	0.0998815	0.101513	0.10137	0.101385	0.0998965	0.101386	NA	0.0998857	0.101514	0.101385
RC03664_I	6.1.1.2	[c] : atp_I + trnatrp_I + trp-L_I --> amp_I + ppi_I + trptrna_I	C00002_I + C01652_I + C00078_I --> C00020_I + C00013_I + C03512_I	wars-1_I	Aminoacyl-tRNA biosynthesis	0	1000	0	0	0	0.0140795	0	0	0	0	0	0	0.0140795	0	0	0	0	0	0	0.0139406	0	0	0	0	0	0	0.01654	0	0	0
RC03664_X	6.1.1.2	[c] : atp_X + trnatrp_X + trp-L_X --> amp_X + ppi_X + trptrna_X	C00002_X + C01652_X + C00078_X --> C00020_X + C00013_X + C03512_X	wars-1_X	Aminoacyl-tRNA biosynthesis	0	1000	0.0140347	0.0135614	0.0140347	NA	0.0135614	0.0140765	0.0140347	0.0140347	0.0135614	0.0140347	NA	0.0135614	0.0140765	0.0140347	0.0140313	0.0135614	0.0140313	NA	0.0135614	0.0140765	0.0140313	0.0140353	0.0135635	0.0140353	NA	0.013562	0.0140766	0.0140353
RC03665_I	6.1.1.9	[c] : atp_I + trnaval_I + val-L_I --> amp_I + ppi_I + valtrna_I	C00002_I + C01653_I + C00183_I --> C00020_I + C00013_I + C02554_I	glp-4_I	Aminoacyl-tRNA biosynthesis	0	1000	0	0	0	0.137853	0	0	0	0	0	0	0.137853	0	0	0	0	0	0	0.136326	0	0	0	0	0	0	0.16195	0	0	0
RC03665_X	6.1.1.9	[c] : atp_X + trnaval_X + val-L_X --> amp_X + ppi_X + valtrna_X	C00002_X + C01653_X + C00183_X --> C00020_X + C00013_X + C02554_X	glp-4_X	Aminoacyl-tRNA biosynthesis	0	1000	0.137346	0.131936	0.137346	NA	0.131936	0.137824	0.137346	0.137346	0.131936	0.137346	NA	0.131936	0.137824	0.137346	0.137307	0.131936	0.137307	NA	0.131936	0.137823	0.137308	0.137352	0.131956	0.137352	NA	0.131941	0.137825	0.137352
RC05577_I	6.1.1.12	[c] : asp-L_I + atp_I + trnaasp_I --> amp_I + asptrna_I + ppi_I	C00049_I + C00002_I + C01638_I --> C00020_I + C02984_I + C00013_I	dars-1_I	Aminoacyl-tRNA biosynthesis	0	1000	0	0	0	0.164454	0	0	0	0	0	0	0.164454	0	0	0	0	0	0	0.161555	0	0	0	0	0	0	0.193205	0	0	0
RC05577_X	6.1.1.12	[c] : asp-L_X + atp_X + trnaasp_X --> amp_X + asptrna_X + ppi_X	C00049_X + C00002_X + C01638_X --> C00020_X + C02984_X + C00013_X	dars-1_X	Aminoacyl-tRNA biosynthesis	0	1000	0.163797	0.156768	0.163797	NA	0.156768	0.164419	0.163797	0.163797	0.156768	0.163797	NA	0.156768	0.164419	0.163797	0.163748	0.156768	0.163748	NA	0.156768	0.164418	0.163748	0.163804	0.156792	0.163805	NA	0.156774	0.16442	0.163805
RC05578_I	6.1.1.17	[c] : atp_I + glu-L_I + trnaglu_I --> amp_I + glutrna_I + ppi_I	C00002_I + C00025_I + C01641_I --> C00020_I + C02987_I + C00013_I	ears-1_I	Aminoacyl-tRNA biosynthesis	0	1000	0	0	0	0.165899	0	0	0	0	0	0	0.165899	0	0	0	0	0	0	0.162957	0	0	0	0	0	0	0.194902	0	0	0
RC05578_X	6.1.1.17	[c] : atp_X + glu-L_X + trnaglu_X --> amp_X + glutrna_X + ppi_X	C00002_X + C00025_X + C01641_X --> C00020_X + C02987_X + C00013_X	ears-1_X	Aminoacyl-tRNA biosynthesis	0	1000	0.165233	0.1581	0.165233	NA	0.1581	0.165863	0.165233	0.165233	0.1581	0.165233	NA	0.1581	0.165863	0.165233	0.165182	0.1581	0.165182	NA	0.1581	0.165862	0.165182	0.16524	0.158125	0.16524	NA	0.158107	0.165864	0.16524
RC08218_I	6.1.1.11	[c] : atp_I + ser-L_I + trnasec_I --> amp_I + ppi_I + sertrna_sec_I	C00002_I + C00065_I + C16636_I --> C00020_I + C00013_I + C06481_I	sars-1_I	Aminoacyl-tRNA biosynthesis	0	1000	0	0	0	0	0	0	0	0	0	0	0	0	0	0	0	0	0	0	0	0	0	5.00111e-06	5.00212e-06	4.99879e-06	0.0158577	4.36314e-06	4.96767e-06	4.98542e-06
RC08218_X	6.1.1.11	[c] : atp_X + ser-L_X + trnasec_X --> amp_X + ppi_X + sertrna_sec_X	C00002_X + C00065_X + C16636_X --> C00020_X + C00013_X + C06481_X	sars-1_X	Aminoacyl-tRNA biosynthesis	0	1000	0	0.01	0	NA	0	0	0	0	0.01	0	NA	0	0	0	0	0.01	0	NA	0	0	0	0	0.0597468	4.99879e-06	NA	2.92442e-06	0	0
RCC0181_I	6.1.1.11	[c] : atp_I + selcys_I + trnasec_I --> amp_I + ppi_I + sectrna_I	C00002_I + C05688_I + C16636_I --> C00020_I + C00013_I + C06482_I	sars-1_I	Aminoacyl-tRNA biosynthesis	0	1000	0	0	0	0	0	0	0	0	0	0	0	0	0	0	0	0	0	0	0	0	0	0.148314	0.0435196	0.0554802	0.256827	0.0652307	0.081432	0.101277
RCC0181_X	6.1.1.11	[c] : atp_X + selcys_X + trnasec_X --> amp_X + ppi_X + sectrna_X	C00002_X + C05688_X + C16636_X --> C00020_X + C00013_X + C06482_X	sars-1_X	Aminoacyl-tRNA biosynthesis	0	1000	0	0	0	NA	0	0	0	0	0	0	NA	0	0	0	0	0	0	NA	0	0	0	0.145751	0.0436045	0.055687	NA	0.0672064	0.0842292	0.102355
RM02918_I	6.1.1.1	[m] : atp_I + trnatyr_I + tyr-L_I --> amp_I + ppi_I + tyrtrna_I	M00002_I + M00787_I + M00082_I --> M00020_I + M00013_I + M02839_I	yars-2_I	Aminoacyl-tRNA biosynthesis	0	1000	0	0	0	0.0130481	0	0	0	0	0	0	0.0130481	0	0	0	0	0	0	0.0130481	0	0	0	0	0	0	0.014607	0	0	0
RM02918_X	6.1.1.1	[m] : atp_X + trnatyr_X + tyr-L_X --> amp_X + ppi_X + tyrtrna_X	M00002_X + M00787_X + M00082_X --> M00020_X + M00013_X + M02839_X	yars-2_X	Aminoacyl-tRNA biosynthesis	0	1000	0.0130453	0.0130453	0.0130453	NA	0.0130453	0.0130453	0.0130453	0.0130453	0.0130453	0.0130453	NA	0.0130453	0.0130453	0.0130453	0.0130453	0.0130453	0.0130453	NA	0.0130453	0.0130453	0.0130453	0.0130459	0.0130472	0.0130459	NA	0.0130458	0.0130454	0.0130459
RM03038_I	6.1.1.7	[m] : ala-L_I + atp_I + trnaala_I --> alatrna_I + amp_I + ppi_I	M00041_I + M00002_I + M01635_I --> M00886_I + M00020_I + M00013_I	aars-1_I	Aminoacyl-tRNA biosynthesis	0	1000	0	0	0	0.0543996	0	0	0	0	0	0	0.0543996	0	0	0	0	0	0	0.0543996	0	0	0	0	0	0	0.0638921	0	0	0
RM03038_X	6.1.1.7	[m] : ala-L_X + atp_X + trnaala_X --> alatrna_X + amp_X + ppi_X	M00041_X + M00002_X + M01635_X --> M00886_X + M00020_X + M00013_X	aars-1_X	Aminoacyl-tRNA biosynthesis	0	1000	0.054388	0.054388	0.054388	NA	0.054388	0.054388	0.054388	0.054388	0.054388	0.054388	NA	0.054388	0.054388	0.054388	0.054388	0.054388	0.054388	NA	0.054388	0.054388	0.054388	0.0543903	0.0543961	0.0543906	NA	0.0543903	0.0543885	0.0543904
RM03646_I	6.1.1.19	[m] : arg-L_I + atp_I + trnaarg_I --> amp_I + argtrna_I + ppi_I	M00062_I + M00002_I + M01636_I --> M00020_I + M02163_I + M00013_I	rars-2_I	Aminoacyl-tRNA biosynthesis	0	1000	0	0	0	0.0237532	0	0	0	0	0	0	0.0237532	0	0	0	0	0	0	0.0237532	0	0	0	0	0	0	0.0278981	0	0	0
RM03646_X	6.1.1.19	[m] : arg-L_X + atp_X + trnaarg_X --> amp_X + argtrna_X + ppi_X	M00062_X + M00002_X + M01636_X --> M00020_X + M02163_X + M00013_X	rars-2_X	Aminoacyl-tRNA biosynthesis	0	1000	0.0237482	0.0237482	0.0237482	NA	0.0237482	0.0237482	0.0237482	0.0237482	0.0237482	0.0237482	NA	0.0237482	0.0237482	0.0237482	0.0237482	0.0237482	0.0237482	NA	0.0237482	0.0237482	0.0237482	0.0237492	0.0237517	0.0237493	NA	0.0237492	0.0237484	0.0237492
RM03648_I	6.1.1.22	[m] : asn-L_I + atp_I + trnaasn_I --> amp_I + asntrna_I + ppi_I	M00152_I + M00002_I + M01637_I --> M00020_I + M03402_I + M00013_I	nars-2_I	Aminoacyl-tRNA biosynthesis	0	1000	0	0	0	0.017217	0	0	0	0	0	0	0.017217	0	0	0	0	0	0	0.017217	0	0	0	0	0	0	0.0202213	0	0	0
RM03648_X	6.1.1.22	[m] : asn-L_X + atp_X + trnaasn_X --> amp_X + asntrna_X + ppi_X	M00152_X + M00002_X + M01637_X --> M00020_X + M03402_X + M00013_X	nars-2_X	Aminoacyl-tRNA biosynthesis	0	1000	0.0172134	0.0172134	0.0172134	NA	0.0172134	0.0172134	0.0172134	0.0172134	0.0172134	0.0172134	NA	0.0172134	0.0172134	0.0172134	0.0172134	0.0172134	0.0172134	NA	0.0172134	0.0172134	0.0172134	0.0172141	0.0172159	0.0172142	NA	0.0172141	0.0172135	0.0172141
RM03650_I	6.1.1.16	[m] : atp_I + cys-L_I + trnacys_I --> amp_I + cystrna_I + ppi_I	M00002_I + M00097_I + M01639_I --> M00020_I + M03125_I + M00013_I	cars-1_I	Aminoacyl-tRNA biosynthesis	0	1000	0	0	0	0.00421369	0	0	0	0	0	0	0.00421369	0	0	0	0	0	0	0.00421369	0	0	0	0	0	0	0.00494895	0	0	0
RM03650_X	6.1.1.16	[m] : atp_X + cys-L_X + trnacys_X --> amp_X + cystrna_X + ppi_X	M00002_X + M00097_X + M01639_X --> M00020_X + M03125_X + M00013_X	cars-1_X	Aminoacyl-tRNA biosynthesis	0	1000	0.00421279	0.00421279	0.00421279	NA	0.00421279	0.00421279	0.00421279	0.00421279	0.00421279	0.00421279	NA	0.00421279	0.00421279	0.00421279	0.00421279	0.00421279	0.00421279	NA	0.00421279	0.00421279	0.00421279	0.00421297	0.00421341	0.00421299	NA	0.00421296	0.00421282	0.00421298
RM03651_I	6.1.1.24	[m] : atp_I + glu-L_I + trnagln_I --> amp_I + glutrna_gln_I + ppi_I	M00002_I + M00025_I + M01640_I --> M00020_I + M06112_I + M00013_I	Unknown	Aminoacyl-tRNA biosynthesis	0	1000	0	0	0	0.0183301	0	0	0	0	0	0	0.0183301	0	0	0	0	0	0	0.0183301	0	0	0	0	0	0	0.0215287	0	0	0
RM03651_X	6.1.1.24	[m] : atp_X + glu-L_X + trnagln_X --> amp_X + glutrna_gln_X + ppi_X	M00002_X + M00025_X + M01640_X --> M00020_X + M06112_X + M00013_X	Unknown	Aminoacyl-tRNA biosynthesis	0	1000	0.0183262	0.0183262	0.0183262	NA	0.0183262	0.0183262	0.0183262	0.0183262	0.0183262	0.0183262	NA	0.0183262	0.0183262	0.0183262	0.0183262	0.0183262	0.0183262	NA	0.0183262	0.0183262	0.0183262	0.018327	0.018329	0.0183271	NA	0.018327	0.0183264	0.0183271
RM03654_I	6.1.1.14	[m] : atp_I + gly_I + trnagly_I --> amp_I + glytrna_I + ppi_I	M00002_I + M00037_I + M01642_I --> M00020_I + M02412_I + M00013_I	gars-1_I	Aminoacyl-tRNA biosynthesis	0	1000	0	0	0	0.0460116	0	0	0	0	0	0	0.0460116	0	0	0	0	0	0	0.0460116	0	0	0	0	0	0	0.0517537	0	0	0
RM03654_X	6.1.1.14	[m] : atp_X + gly_X + trnagly_X --> amp_X + glytrna_X + ppi_X	M00002_X + M00037_X + M01642_X --> M00020_X + M02412_X + M00013_X	gars-1_X	Aminoacyl-tRNA biosynthesis	0	1000	0.0460018	0.0460018	0.0460018	NA	0.0460018	0.0460018	0.0460018	0.0460018	0.0460018	0.0460018	NA	0.0460018	0.0460018	0.0460018	0.0460018	0.0460018	0.0460018	NA	0.0460018	0.0460018	0.0460018	0.0460038	0.0460086	0.046004	NA	0.0460037	0.0460022	0.0460039
RM03655_I	6.1.1.21	[m] : atp_I + his-L_I + trnahis_I --> amp_I + histrna_I + ppi_I	M00002_I + M00135_I + M01643_I --> M00020_I + M02988_I + M00013_I	hars-1_I	Aminoacyl-tRNA biosynthesis	0	1000	0	0	0	0.00866565	0	0	0	0	0	0	0.00866565	0	0	0	0	0	0	0.00866565	0	0	0	0	0	0	0.00970101	0	0	0
RM03655_X	6.1.1.21	[m] : atp_X + his-L_X + trnahis_X --> amp_X + histrna_X + ppi_X	M00002_X + M00135_X + M01643_X --> M00020_X + M02988_X + M00013_X	hars-1_X	Aminoacyl-tRNA biosynthesis	0	1000	0.00866381	0.00866381	0.00866381	NA	0.00866381	0.00866381	0.00866381	0.00866381	0.00866381	0.00866381	NA	0.00866381	0.00866381	0.00866381	0.00866381	0.00866381	0.00866381	NA	0.00866381	0.00866381	0.00866381	0.00866418	0.00866509	0.00866422	NA	0.00866417	0.00866388	0.00866419
RM03656_I	6.1.1.5	[m] : atp_I + ile-L_I + trnaile_I --> amp_I + iletrna_I + ppi_I	M00002_I + M00407_I + M01644_I --> M00020_I + M03127_I + M00013_I	iars-2_I	Aminoacyl-tRNA biosynthesis	0	1000	0	0	0	0.0258856	0	0	0	0	0	0	0.0258856	0	0	0	0	0	0	0.0258856	0	0	0	0	0	0	0.0304025	0	0	0
RM03656_X	6.1.1.5	[m] : atp_X + ile-L_X + trnaile_X --> amp_X + iletrna_X + ppi_X	M00002_X + M00407_X + M01644_X --> M00020_X + M03127_X + M00013_X	iars-2_X	Aminoacyl-tRNA biosynthesis	0	1000	0.0258801	0.0258801	0.0258801	NA	0.0258801	0.0258801	0.0258801	0.0258801	0.0258801	0.0258801	NA	0.0258801	0.0258801	0.0258801	0.0258801	0.0258801	0.0258801	NA	0.0258801	0.0258801	0.0258801	0.0258812	0.0258839	0.0258813	NA	0.0258812	0.0258803	0.0258812
RM03657_I	6.1.1.4	[m] : atp_I + leu-L_I + trnaleu_I --> amp_I + leutrna_I + ppi_I	M00002_I + M00123_I + M01645_I --> M00020_I + M02047_I + M00013_I	lars-2_I	Aminoacyl-tRNA biosynthesis	0	1000	0	0	0	0.0399004	0	0	0	0	0	0	0.0399004	0	0	0	0	0	0	0.0399004	0	0	0	0	0	0	0.0468629	0	0	0
RM03657_X	6.1.1.4	[m] : atp_X + leu-L_X + trnaleu_X --> amp_X + leutrna_X + ppi_X	M00002_X + M00123_X + M01645_X --> M00020_X + M02047_X + M00013_X	lars-2_X	Aminoacyl-tRNA biosynthesis	0	1000	0.0398919	0.0398919	0.0398919	NA	0.0398919	0.0398919	0.0398919	0.0398919	0.0398919	0.0398919	NA	0.0398919	0.0398919	0.0398919	0.0398919	0.0398919	0.0398919	NA	0.0398919	0.0398919	0.0398919	0.0398936	0.0398978	0.0398938	NA	0.0398936	0.0398923	0.0398937
RM03658_I	6.1.1.6	[m] : atp_I + lys-L_I + trnalys_I --> amp_I + lystrna_I + ppi_I	M00002_I + M00047_I + M01646_I --> M00020_I + M01931_I + M00013_I	kars-1_I	Aminoacyl-tRNA biosynthesis	0	1000	0	0	0	0.0348289	0	0	0	0	0	0	0.0348289	0	0	0	0	0	0	0.0348289	0	0	0	0	0	0	0.0409064	0	0	0
RM03658_X	6.1.1.6	[m] : atp_X + lys-L_X + trnalys_X --> amp_X + lystrna_X + ppi_X	M00002_X + M00047_X + M01646_X --> M00020_X + M01931_X + M00013_X	kars-1_X	Aminoacyl-tRNA biosynthesis	0	1000	0.0348215	0.0348215	0.0348215	NA	0.0348215	0.0348215	0.0348215	0.0348215	0.0348215	0.0348215	NA	0.0348215	0.0348215	0.0348215	0.0348215	0.0348215	0.0348215	NA	0.0348215	0.0348215	0.0348215	0.034823	0.0348267	0.0348232	NA	0.034823	0.0348218	0.0348231
RM03659_I	6.1.1.10	[m] : atp_I + met-L_I + trnamet_I --> amp_I + mettrna_I + ppi_I	M00002_I + M00073_I + M01647_I --> M00020_I + M02430_I + M00013_I	Y105E8A.20_I	Aminoacyl-tRNA biosynthesis	0	1000	0	0	0	0.00994848	0	0	0	0	0	0	0.00994848	0	0	0	0	0	0	0.00994848	0	0	0	0	0	0	0.0116844	0	0	0
RM03659_X	6.1.1.10	[m] : atp_X + met-L_X + trnamet_X --> amp_X + mettrna_X + ppi_X	M00002_X + M00073_X + M01647_X --> M00020_X + M02430_X + M00013_X	Y105E8A.20_X	Aminoacyl-tRNA biosynthesis	0	1000	0.00994637	0.00994637	0.00994637	NA	0.00994637	0.00994637	0.00994637	0.00994637	0.00994637	0.00994637	NA	0.00994637	0.00994637	0.00994637	0.00994637	0.00994637	0.00994637	NA	0.00994637	0.00994637	0.00994637	0.00994678	0.00994784	0.00994683	NA	0.00994678	0.00994645	0.0099468
RM03660_I	6.1.1.20	[m] : atp_I + phe-L_I + trnaphe_I --> amp_I + phetrna_I + ppi_I	M00002_I + M00079_I + M01648_I --> M00020_I + M03511_I + M00013_I	fars-2_I	Aminoacyl-tRNA biosynthesis	0	1000	0	0	0	0.017308	0	0	0	0	0	0	0.017308	0	0	0	0	0	0	0.017308	0	0	0	0	0	0	0.0203281	0	0	0
RM03660_X	6.1.1.20	[m] : atp_X + phe-L_X + trnaphe_X --> amp_X + phetrna_X + ppi_X	M00002_X + M00079_X + M01648_X --> M00020_X + M03511_X + M00013_X	fars-2_X	Aminoacyl-tRNA biosynthesis	0	1000	0.0173043	0.0173043	0.0173043	NA	0.0173043	0.0173043	0.0173043	0.0173043	0.0173043	0.0173043	NA	0.0173043	0.0173043	0.0173043	0.0173043	0.0173043	0.0173043	NA	0.0173043	0.0173043	0.0173043	0.017305	0.0173068	0.0173051	NA	0.017305	0.0173044	0.017305
RM03661_I	6.1.1.15	[m] : atp_I + pro-L_I + trnapro_I --> amp_I + ppi_I + protrna_I	M00002_I + M00148_I + M01649_I --> M00020_I + M00013_I + M02702_I	pars-2_I	Aminoacyl-tRNA biosynthesis	0	1000	0	0	0	0.0210261	0	0	0	0	0	0	0.0210261	0	0	0	0	0	0	0.0210261	0	0	0	0	0	0	0.0235383	0	0	0
RM03661_X	6.1.1.15	[m] : atp_X + pro-L_X + trnapro_X --> amp_X + ppi_X + protrna_X	M00002_X + M00148_X + M01649_X --> M00020_X + M00013_X + M02702_X	pars-2_X	Aminoacyl-tRNA biosynthesis	0	1000	0.0210217	0.0210217	0.0210217	NA	0.0210217	0.0210217	0.0210217	0.0210217	0.0210217	0.0210217	NA	0.0210217	0.0210217	0.0210217	0.0210217	0.0210217	0.0210217	NA	0.0210217	0.0210217	0.0210217	0.0210225	0.0210248	0.0210226	NA	0.0210225	0.0210218	0.0210226
RM03662_I	6.1.1.11	[m] : atp_I + ser-L_I + trnaser_I --> amp_I + ppi_I + sertrna_I	M00002_I + M00065_I + M01650_I --> M00020_I + M00013_I + M02553_I	sars-2_I	Aminoacyl-tRNA biosynthesis	0	1000	0	0	0	0.0222793	0	0	0	0	0	0	0.0222793	0	0	0	0	0	0	0.0222793	0	0	0	0	0	0	0.0261669	0	0	0
RM03662_X	6.1.1.11	[m] : atp_X + ser-L_X + trnaser_X --> amp_X + ppi_X + sertrna_X	M00002_X + M00065_X + M01650_X --> M00020_X + M00013_X + M02553_X	sars-2_X	Aminoacyl-tRNA biosynthesis	0	1000	0.0222745	0.0222745	0.0222745	NA	0.0222745	0.0222745	0.0222745	0.0222745	0.0222745	0.0222745	NA	0.0222745	0.0222745	0.0222745	0.0222745	0.0222745	0.0222745	NA	0.0222745	0.0222745	0.0222745	0.0222755	0.0222778	0.0222756	NA	0.0222755	0.0222747	0.0222755
RM03663_I	6.1.1.3	[m] : atp_I + thr-L_I + trnathr_I --> amp_I + ppi_I + thrtrna_I	M00002_I + M00188_I + M01651_I --> M00020_I + M00013_I + M02992_I	tars-1_I	Aminoacyl-tRNA biosynthesis	0	1000	0	0	0	0.0242502	0	0	0	0	0	0	0.0242502	0	0	0	0	0	0	0.0242502	0	0	0	0	0	0	0.0284818	0	0	0
RM03663_X	6.1.1.3	[m] : atp_X + thr-L_X + trnathr_X --> amp_X + ppi_X + thrtrna_X	M00002_X + M00188_X + M01651_X --> M00020_X + M00013_X + M02992_X	tars-1_X	Aminoacyl-tRNA biosynthesis	0	1000	0.0242451	0.0242451	0.0242451	NA	0.0242451	0.0242451	0.0242451	0.0242451	0.0242451	0.0242451	NA	0.0242451	0.0242451	0.0242451	0.0242451	0.0242451	0.0242451	NA	0.0242451	0.0242451	0.0242451	0.0242461	0.0242486	0.0242462	NA	0.0242461	0.0242453	0.0242461
RM03664_I	6.1.1.2	[m] : atp_I + trnatrp_I + trp-L_I --> amp_I + ppi_I + trptrna_I	M00002_I + M01652_I + M00078_I --> M00020_I + M00013_I + M03512_I	prx-10_I	Aminoacyl-tRNA biosynthesis	0	1000	0	0	0	0.00434936	0	0	0	0	0	0	0.00434936	0	0	0	0	0	0	0.00434936	0	0	0	0	0	0	0.0051083	0	0	0
RM03664_X	6.1.1.2	[m] : atp_X + trnatrp_X + trp-L_X --> amp_X + ppi_X + trptrna_X	M00002_X + M01652_X + M00078_X --> M00020_X + M00013_X + M03512_X	prx-10_X	Aminoacyl-tRNA biosynthesis	0	1000	0.00434844	0.00434844	0.00434844	NA	0.00434844	0.00434844	0.00434844	0.00434844	0.00434844	0.00434844	NA	0.00434844	0.00434844	0.00434844	0.00434844	0.00434844	0.00434844	NA	0.00434844	0.00434844	0.00434844	0.00434862	0.00434908	0.00434864	NA	0.00434862	0.00434847	0.00434863
RM03665_I	6.1.1.9	[m] : atp_I + trnaval_I + val-L_I --> amp_I + ppi_I + valtrna_I	M00002_I + M01653_I + M00183_I --> M00020_I + M00013_I + M02554_I	vars-1_I	Aminoacyl-tRNA biosynthesis	0	1000	0	0	0	0.0365227	0	0	0	0	0	0	0.0365227	0	0	0	0	0	0	0.0365227	0	0	0	0	0	0	0.0428957	0	0	0
RM03665_X	6.1.1.9	[m] : atp_X + trnaval_X + val-L_X --> amp_X + ppi_X + valtrna_X	M00002_X + M01653_X + M00183_X --> M00020_X + M00013_X + M02554_X	vars-1_X	Aminoacyl-tRNA biosynthesis	0	1000	0.0365149	0.0365149	0.0365149	NA	0.0365149	0.0365149	0.0365149	0.0365149	0.0365149	0.0365149	NA	0.0365149	0.0365149	0.0365149	0.0365149	0.0365149	0.0365149	NA	0.0365149	0.0365149	0.0365149	0.0365164	0.0365203	0.0365166	NA	0.0365164	0.0365152	0.0365165
RM03905_I	6.3.5.7	[m] : atp_I + gln-L_I + glutrna_gln_I + h2o_I <==> adp_I + glntrna_I + glu-L_I + h_I + pi_I	M00002_I + M00064_I + M06112_I + M00001_I <==> M00008_I + M02282_I + M00025_I + M00080_I + M00009_I	C39B5.6_I & Y66D12A.7_I & Y41D4A.6_I	Aminoacyl-tRNA biosynthesis	-1000	1000	0	0	0	0.0183301	0	0	0	0	0	0	0.0183301	0	0	0	0	0	0	0.0183301	0	0	0	0	0	0	0.0215287	0	0	0
RM03905_X	6.3.5.7	[m] : atp_X + gln-L_X + glutrna_gln_X + h2o_X <==> adp_X + glntrna_X + glu-L_X + h_X + pi_X	M00002_X + M00064_X + M06112_X + M00001_X <==> M00008_X + M02282_X + M00025_X + M00080_X + M00009_X	C39B5.6_X & Y66D12A.7_X & Y41D4A.6_X	Aminoacyl-tRNA biosynthesis	-1000	1000	0.0183262	0.0183262	0.0183262	NA	0.0183262	0.0183262	0.0183262	0.0183262	0.0183262	0.0183262	NA	0.0183262	0.0183262	0.0183262	0.0183262	0.0183262	0.0183262	NA	0.0183262	0.0183262	0.0183262	0.018327	0.018329	0.0183271	NA	0.018327	0.0183264	0.0183271
RM05577_I	6.1.1.12	[m] : asp-L_I + atp_I + trnaasp_I --> amp_I + asptrna_I + ppi_I	M00049_I + M00002_I + M01638_I --> M00020_I + M02984_I + M00013_I	dars-2_I	Aminoacyl-tRNA biosynthesis	0	1000	0	0	0	0.0315825	0	0	0	0	0	0	0.0315825	0	0	0	0	0	0	0.0315825	0	0	0	0	0	0	0.0370935	0	0	0
RM05577_X	6.1.1.12	[m] : asp-L_X + atp_X + trnaasp_X --> amp_X + asptrna_X + ppi_X	M00049_X + M00002_X + M01638_X --> M00020_X + M02984_X + M00013_X	dars-2_X	Aminoacyl-tRNA biosynthesis	0	1000	0.0315757	0.0315757	0.0315757	NA	0.0315757	0.0315757	0.0315757	0.0315757	0.0315757	0.0315757	NA	0.0315757	0.0315757	0.0315757	0.0315757	0.0315757	0.0315757	NA	0.0315757	0.0315757	0.0315757	0.0315771	0.0315804	0.0315772	NA	0.0315771	0.031576	0.0315771
RM05578_I	6.1.1.17	[m] : atp_I + glu-L_I + trnaglu_I --> amp_I + glutrna_I + ppi_I	M00002_I + M00025_I + M01641_I --> M00020_I + M02987_I + M00013_I	ears-2_I	Aminoacyl-tRNA biosynthesis	0	1000	0	0	0	0.032769	0	0	0	0	0	0	0.032769	0	0	0	0	0	0	0.032769	0	0	0	0	0	0	0.038487	0	0	0
RM05578_X	6.1.1.17	[m] : atp_X + glu-L_X + trnaglu_X --> amp_X + glutrna_X + ppi_X	M00002_X + M00025_X + M01641_X --> M00020_X + M02987_X + M00013_X	ears-2_X	Aminoacyl-tRNA biosynthesis	0	1000	0.032762	0.032762	0.032762	NA	0.032762	0.032762	0.032762	0.032762	0.032762	0.032762	NA	0.032762	0.032762	0.032762	0.032762	0.032762	0.032762	NA	0.032762	0.032762	0.032762	0.0327634	0.0327669	0.0327636	NA	0.0327634	0.0327623	0.0327635
DMN0063_I	NA	leuktrB4woh_I[c] -->	C04853_I -->	NA	Arachidonic acid metabolism	0	1000	0	0	0	0.01	0	0	0	0	0	0	0.01	0	0	0	0	0	0	0	0	0	0	0.203557	0.0886814	0.0718385	1.15816	0.0824331	0.0891692	0.0912737
DMN0063_X	NA	leuktrB4woh_X[c] -->	C04853_X -->	NA	Arachidonic acid metabolism	0	1000	0	0	0	NA	0	0	0	0	0	0	NA	0	0	0	0	0	0	NA	0	0	0	1.00008e-05	1.00038e-05	0.0713433	NA	8.74409e-06	9.93587e-06	9.96116e-06
DMN0064_I	NA	5HETE_I[c] -->	C04805_I -->	NA	Arachidonic acid metabolism	0	1000	0	0	0	0	0	0	0	0	0	0	0	0	0	0	0	0	0	0	0	0	0	0.206638	0.0807184	0.0734529	1.1989	0.0844309	0.0913406	0.0933314
DMN0064_X	NA	5HETE_X[c] -->	C04805_X -->	NA	Arachidonic acid metabolism	0	1000	0	0	0	NA	0	0	0	0	0	0	NA	0	0	0	0	0	0	NA	0	0	0	0.205475	0.0802565	0.0730403	NA	0.0838435	0.0908248	0.0929074
DMN0065_I	NA	20HETE_I[c] -->	C14748_I -->	NA	Arachidonic acid metabolism	0	1000	0	0	0	0.01	0	0	0	0	0	0	0.01	0	0	0	0	0	0	0.01	0	0	0	0.208744	0.0802093	0.0730057	1.18453	0.0837649	0.0907801	0.0927616
DMN0065_X	NA	20HETE_X[c] -->	C14748_X -->	NA	Arachidonic acid metabolism	0	1000	0	0	0	NA	0	0	0	0	0	0	NA	0	0	0	0	0	0	NA	0	0	0	0	0	9.99758e-06	NA	0	9.93592e-06	0
DMN0066_I	NA	prostge2_I[c] -->	C00584_I -->	NA	Arachidonic acid metabolism	0	1000	0	0	0	0.00863283	0	0	0	0	0	0	0.01	0	0	0	0	0	0	0	0	0	0	0.205919	0.0794956	0.0723652	1.16856	0.0830247	0.0898066	0.0920043
DMN0066_X	NA	prostge2_X[c] -->	C00584_X -->	NA	Arachidonic acid metabolism	0	1000	0.01	0	0	NA	0	0	0	0.01	0	0	NA	0	0	0	nan	0	0	NA	0	0	0	0.204402	0.0791131	0.0720304	NA	0.0826239	0.0893046	0.0915426
DMN0067_I	NA	prostgd2_I[c] -->	C00696_I -->	NA	Arachidonic acid metabolism	0	1000	0	0	0	0	0	0	0	0	0	0	0	0	0	0	0	0	0	0	0	0	0	1.00008e-05	1.00026e-05	9.99758e-06	0.0317154	8.76097e-06	0.097545	9.96138e-06
DMN0067_X	NA	prostgd2_X[c] -->	C00696_X -->	NA	Arachidonic acid metabolism	0	1000	0	0	0	NA	0	0.01	0	0	0	0	NA	0	0.01	0	0	0	0	NA	0	0	0	1.00019e-05	1.00042e-05	9.99758e-06	NA	8.74506e-06	0.0992336	9.97128e-06
DMN0068_I	NA	dhet_I[c] -->	C14774_I -->	NA	Arachidonic acid metabolism	0	1000	0	0	0	0.01	0	0	0	0	0	0	0.01	0	0	0	0	0	0	0.01	0	0	0	0.208014	0.0799482	0.0727692	1.18994	0.0834951	0.0904533	0.0924604
DMN0068_X	NA	dhet_X[c] -->	C14774_X -->	NA	Arachidonic acid metabolism	0	1000	0	0	0.01	NA	0	0	0	0	0	0.01	NA	0	0	0	0	0	0.01	NA	0	0	0	0	0	0.01001	NA	4.37014e-06	4.96583e-06	0
RC01595_I	1.13.11.34	[c] : arachd_I + o2_I --> 5HPET_I	C00219_I + C00007_I --> C05356_I	TBD	Arachidonic acid metabolism	0	1000	0	0.01	0	0.0119668	0	0	0	0	0.01	0	0.0119668	0	0	0	0	0	0	0.01	0	0	0	0.207032	0.0908549	0.0735732	1.21169	0.0845523	0.0915072	0.093489
RC01595_X	1.13.11.34	[c] : arachd_X + o2_X --> 5HPET_X	C00219_X + C00007_X --> C05356_X	TBD	Arachidonic acid metabolism	0	1000	0	0	0	NA	0	0	0	0	0	0	NA	0	0	0	0	0	0	NA	0	0	0	0.205475	0.090306	0.0731429	NA	0.0839792	0.0909893	0.0930464
RC02265_I	5.3.99.3	[c] : prostgh2_I <==> prostge2_I	C00427_I <==> C00584_I	pges-2_I | ZC395.10_I	Arachidonic acid metabolism	-1000	1000	0	-0.01	-0.01	0.01	0.01	0.01	-0.01	0	0.01	-0.01	0.01	-0.01	0.01	0.01	-4.89493	-3.64661	-3.38979	0.01	-3.42278	-3.18285	-3.43282	4.89551	3.64661	3.38979	1.16856	3.42278	3.18702	3.43282
RC02265_X	5.3.99.3	[c] : prostgh2_X <==> prostge2_X	C00427_X <==> C00584_X	pges-2_X | ZC395.10_X	Arachidonic acid metabolism	-1000	1000	0.01	0.01	0.01	NA	-0.01	-0.01	0.01	0.01	-0.01	0.01	NA	0.01	-0.01	-0.01	-4.89493	-3.64661	-3.38979	NA	-3.42278	-3.18702	-3.43282	4.89884	3.64661	3.38979	NA	3.42278	3.18285	3.43282
RC02266_I	5.3.99.2	[c] : prostgh2_I <==> prostgd2_I	C00427_I <==> C00696_I	gst-11_I	Arachidonic acid metabolism	-1000	1000	0	0	0	0	0	0	0	0	0	0	0	0	0	0	-5.00111e-06	0	-4.99879e-06	0	-4.38226e-06	-9.92663e-06	-4.98127e-06	1.00019e-05	1.00033e-05	9.99758e-06	0.0317154	8.76333e-06	9.93118e-06	9.9621e-06
RC02266_X	5.3.99.2	[c] : prostgh2_X <==> prostgd2_X	C00427_X <==> C00696_X	gst-11_X	Arachidonic acid metabolism	-1000	1000	0	0	0	NA	0	0.01	0	0	0	0	NA	0	0.01	0	-5.00095e-06	0	-4.99879e-06	NA	-4.38113e-06	0.01	-4.98426e-06	1.00022e-05	0	9.99758e-06	NA	8.76114e-06	0.0992337	9.96808e-06
RC03057_I	3.3.2.6	[c] : h2o_I + leuktrA4_I --> leuktrB4_I	C00001_I + C00909_I --> C02165_I	C42C1.11_I | ZC416.6_I	Arachidonic acid metabolism	0	1000	0	0	0	0.01	0	0	0	0	0	0	0.01	0	0	0	0	0	0	0.01	0	0	0	0.204937	0.0803224	0.0730941	1.20043	0.0839792	0.0908444	0.0928619
RC03057_X	3.3.2.6	[c] : h2o_X + leuktrA4_X --> leuktrB4_X	C00001_X + C00909_X --> C02165_X	C42C1.11_X | ZC416.6_X	Arachidonic acid metabolism	0	1000	0	0.01	0	NA	0	0	0	0	0.01	0	NA	0	0	0	0	0.01	0	NA	0	0	0	0.203733	0.0903224	0.0730941	NA	0.0839792	0.0909169	0.092929
RC03058_I	1.13.11.34	[c] : 5HPET_I --> h2o_I + leuktrA4_I	C05356_I --> C00001_I + C00909_I	TBD	Arachidonic acid metabolism	0	1000	0	0.01	0	0.0119668	0	0	0	0	0.01	0	0.0119668	0	0	0	0	0	0	0.01	0	0	0	0.20561	0.090586	0.0733329	1.20043	0.0842522	0.0911746	0.0931744
RC03058_X	1.13.11.34	[c] : 5HPET_X --> h2o_X + leuktrA4_X	C05356_X --> C00001_X + C00909_X	TBD	Arachidonic acid metabolism	0	1000	0	0	0	NA	0	0	0	0	0	0	NA	0	0	0	0	0	0	NA	0	0	0	0.203103	0.0897352	0.0726209	NA	0.0834385	0.0903337	0.0923765
RC03866_I	1.14.13.30	[c] : h_I + leuktrB4_I + nadph_I + o2_I --> h2o_I + leuktrB4woh_I + nadp_I	C00080_I + C02165_I + C00005_I + C00007_I --> C00001_I + C04853_I + C00006_I	cyp-29A4_I | cyp-32A1_I | cyp-32B1_I	Arachidonic acid metabolism	0	1000	0	0	0	0.01	0	0	0	0	0	0	0.01	0	0	0	0	0	0	0.01	0	0	0	0.203557	0.0886814	0.0718385	1.15816	0.0824332	0.0891692	0.0912737
RC03866_X	1.14.13.30	[c] : h_X + leuktrB4_X + nadph_X + o2_X --> h2o_X + leuktrB4woh_X + nadp_X	C00080_X + C02165_X + C00005_X + C00007_X --> C00001_X + C04853_X + C00006_X	cyp-29A4_X | cyp-32A1_X | cyp-32B1_X	Arachidonic acid metabolism	0	1000	0	0	0	NA	0	0	0	0	0	0	NA	0	0	0	0	0	0	NA	0	0	0	1.00022e-05	1e-05	0.0713433	NA	8.77066e-06	9.93504e-06	9.96036e-06
RC07034_I	1.11.1.9	[c] : (2) gthrd_I + 5HPET_I --> gthox_I + 5HETE_I + h2o_I	(2) C00051_I + C05356_I --> C00127_I + C04805_I + C00001_I	gpx-1_I | gpx-2_I | gpx-3_I | gpx-4_I | gpx-5_I | gpx-7_I | gpx-8_I	Arachidonic acid metabolism	0	1000	0	0	0	0	0	0	0	0	0	0	0	0	0	0	0	0	0	0	0	0	0	0.206638	0.0807184	0.0734529	1.1989	0.0844309	0.0913406	0.0933314
RC07034_X	1.11.1.9	[c] : (2) gthrd_X + 5HPET_X --> gthox_X + 5HETE_X + h2o_X	(2) C00051_X + C05356_X --> C00127_X + C04805_X + C00001_X	gpx-1_X | gpx-2_X | gpx-3_X | gpx-4_X | gpx-5_X | gpx-7_X | gpx-8_X	Arachidonic acid metabolism	0	1000	0	0	0	NA	0	0	0	0	0	0	NA	0	0	0	0	0	0	NA	0	0	0	0.205475	0.0802565	0.0730403	NA	0.0838435	0.0908248	0.0929074
RC07041_I	1.14.15.3	[c] : arachd_I + o2_I + nadph_I + h_I --> 20HETE_I + nadp_I + h2o_I	C00219_I + C00007_I + C00005_I + C00080_I --> C14748_I + C00006_I + C00001_I	cyp-37A1_I | cyp-37B1_I	Arachidonic acid metabolism	0	1000	0	0	0	0.01	0	0	0	0	0	0	0.01	0	0	0	0	0	0	0.01	0	0	0	0.208744	0.0802093	0.0730057	1.18453	0.0837649	0.0907801	0.0927616
RC07041_X	1.14.15.3	[c] : arachd_X + o2_X + nadph_X + h_X --> 20HETE_X + nadp_X + h2o_X	C00219_X + C00007_X + C00005_X + C00080_X --> C14748_X + C00006_X + C00001_X	cyp-37A1_X | cyp-37B1_X	Arachidonic acid metabolism	0	1000	0	0	0	NA	0	0	0	0	0	0	NA	0	0	0	0	0	0	NA	0	0	0	0	0	9.99758e-06	NA	0	9.93592e-06	0
RC07050_I	1.14.14.1	[c] : o2_I + arachd_I + nadph_I + h_I --> h2o_I + nadp_I + eet_I	C00007_I + C00219_I + C00005_I + C00080_I --> C00001_I + C00006_I + C14770_I	cyp-35A1_I | cyp-35A2_I | cyp-35A4_I | cyp-35A5_I	Arachidonic acid metabolism	0	1000	0	0	0	0.01	0	0	0	0	0	0	0.01	0	0	0	0	0	0	0.01	0	0	0	0.208014	0.0799482	0.0727692	1.18994	0.0834951	0.0904533	0.0924604
RC07050_X	1.14.14.1	[c] : o2_X + arachd_X + nadph_X + h_X --> h2o_X + nadp_X + eet_X	C00007_X + C00219_X + C00005_X + C00080_X --> C00001_X + C00006_X + C14770_X	cyp-35A1_X | cyp-35A2_X | cyp-35A4_X | cyp-35A5_X	Arachidonic acid metabolism	0	1000	0	0	0.01	NA	0	0	0	0	0	0.01	NA	0	0	0	0	0	0.01	NA	0	0	0	0	0	0.01001	NA	4.37014e-06	4.96583e-06	0
RC07109_I	3.3.2.10	[c] : eet_I + h2o_I <==> dhet_I	C14770_I + C00001_I <==> C14774_I	ceeh-2_I | ceeh-1_I	Arachidonic acid metabolism	-1000	1000	0	0	0	0.01	0	0	0	0	0	0	0.01	0	0	0	0	0	0	0.01	0	0	0	0.208014	0.0799482	0.0727692	1.18995	0.0834951	0.0904533	0.0924604
RC07109_X	3.3.2.10	[c] : eet_X + h2o_X <==> dhet_X	C14770_X + C00001_X <==> C14774_X	ceeh-2_X | ceeh-1_X	Arachidonic acid metabolism	-1000	1000	0	0	0.01	NA	0	0	0	0	0	0.01	NA	0	0	0	0	0	0.01	NA	0	0	0	0	0	0.01001	NA	4.37014e-06	4.96815e-06	0
RCC0078_I	1.14.99.1	[c] : arachd_I + h_I + nadph_I + (2) o2_I --> h2o_I + nadp_I + prostgh2_I	C00219_I + C00080_I + C00005_I + (2) C00007_I --> C00001_I + C00006_I + C00427_I	TBD	Arachidonic acid metabolism	0	1000	0	0	0	0.0105721	0	0.01	0	0	0	0	0.0127243	0	0.01	0	0	0	0	0.01	0	0	0	0.205802	0.0795603	0.0724296	1.16856	0.0830887	0.0998066	0.0919927
RCC0078_X	1.14.99.1	[c] : arachd_X + h_X + nadph_X + (2) o2_X --> h2o_X + nadp_X + prostgh2_X	C00219_X + C00080_X + C00005_X + (2) C00007_X --> C00001_X + C00006_X + C00427_X	TBD	Arachidonic acid metabolism	0	1000	0.01	0	0	NA	0	0	0	0.01	0	0	NA	0	0	0	0	0	0	NA	0	0	0	0.204402	0.0787045	0.0715341	NA	0.0816074	0.0985741	0.0909659
RC00471_I	4.1.3.16	[c] : 4h2oglt_I <==> glx_I + pyr_I	C05946_I <==> C00048_I + C00022_I	Unknown	Arginine and Proline metabolism	-1000	1000	0	0	0	0	0	0	0	0	0	0	0	0	0	0	-6.12851	-4.61521	-4.26259	-34.1003	-4.41121	-4.0039	-4.31468	5.94788	4.37329	4.0599	41.362	4.09534	3.81248	4.11838
RC00471_X	4.1.3.16	[c] : 4h2oglt_X <==> glx_X + pyr_X	C05946_X <==> C00048_X + C00022_X	Unknown	Arginine and Proline metabolism	-1000	1000	0	0	0.0373826	NA	0	0	0.01	0	0	0	NA	0	0	0.01	-6.28827	-4.78964	-4.25832	NA	-4.17012	-3.99747	-4.42577	5.87461	4.39554	4.0933	NA	4.13937	3.82412	4.17342
RC00551_I	3.5.3.1	[c] : arg-L_I + h2o_I --> orn_I + urea_I	C00062_I + C00001_I --> C00077_I + C00086_I	T21F4.1_I	Arginine and Proline metabolism	0	1000	0.274518	0.133723	0	0.0986967	0.0216793	0.148157	0.115548	0.271643	0.146678	0	0.0987734	0.0162729	0.148157	0.118221	0	0	0	0	0	0	0	0.552421	0.311705	0.266996	1.07946	0.346579	0.285418	0.291368
RC00551_X	3.5.3.1	[c] : arg-L_X + h2o_X --> orn_X + urea_X	C00062_X + C00001_X --> C00077_X + C00086_X	T21F4.1_X	Arginine and Proline metabolism	0	1000	0	0	0.0960806	NA	0	0	0	0	0	0.123683	NA	0	0	0	0	0	0.01	NA	0	0	0	0	0	0.280048	NA	0	9.934e-06	9.97373e-06
RM00471_I	4.1.3.16	[m] : 4h2oglt_I <==> glx_I + pyr_I	M05946_I <==> M00048_I + M00022_I	Unknown	Arginine and Proline metabolism	-1000	1000	0	0	0	0	0	0	0	0	0	0	0	0	0	0	-5.94788	-4.37329	-4.0599	-33.3702	-4.09533	-3.81248	-4.11838	6.12851	4.61521	4.28574	41.9205	4.41121	4.0039	4.31468
RM00471_X	4.1.3.16	[m] : 4h2oglt_X <==> glx_X + pyr_X	M05946_X <==> M00048_X + M00022_X	Unknown	Arginine and Proline metabolism	-1000	1000	0.01	0.0475309	0	NA	0	0.01	0	0.01	0.0572124	0.01	NA	0	0.01	0	-5.86461	-4.33833	-4.05266	NA	-4.13937	-3.81412	-4.16342	6.29827	4.84685	4.31119	NA	4.17012	4.00747	4.43725
RC00554_I	2.7.3.3	[c] : arg-L_I + atp_I <==> adp_I + h_I + argp_I	C00062_I + C00002_I <==> C00008_I + C00080_I + C05945_I	argk-1_I | W10C8.5_I | ZC434.8_I | F32B5.1_I	Arginine and proline metabolism	-1000	1000	0	0	0	0.01	0	0	0	0	0	0	0.01	0	0	0	-0.0512423	-0.0268655	-0.0235209	-0.0828569	-0.0301719	-0.0239194	-0.0234282	0.521628	0.296245	0.251445	1.00988	0.331479	0.268588	0.267606
RC00554_X	2.7.3.3	[c] : arg-L_X + atp_X <==> adp_X + h_X + argp_X	C00062_X + C00002_X <==> C00008_X + C00080_X + C05945_X	argk-1_X | W10C8.5_X | ZC434.8_X | F32B5.1_X	Arginine and proline metabolism	-1000	1000	0	0.01	-0.00190835	NA	0.01	0	-0.00190835	0	0.01	0.01	NA	0.01	0	-0.00190835	-1.00022e-05	-0.0269297	-0.0235566	NA	-0.0302277	-0.0239202	-0.0234451	1.00019e-05	0.294641	0.250314	NA	0.330344	0.268498	0.26712
RC00669_I	3.5.1.14;3.5.1.16	[c] : acorn_I + h2o_I <==> ac_I + orn_I	C00437_I + C00001_I <==> C00033_I + C00077_I	(C06A6.4_I | C10C5.3_I | C10C5.4_I | C10C5.5_I) | C44E12.1_I	Arginine and proline metabolism	-1000	1000	-0.00421075	-0.00636773	0	-0.01	0	0.00366793	0	-0.00421075	-0.00618088	0	-0.01	0	0	0	-3.87138	-3.65159	-3.39618	-3.62901	-3.49047	-3.25065	-3.32542	3.13904	2.18505	2.06279	0.138517	2.07484	1.9404	2.09666
RC00669_X	3.5.1.14;3.5.1.16	[c] : acorn_X + h2o_X <==> ac_X + orn_X	C00437_X + C00001_X <==> C00033_X + C00077_X	(C06A6.4_X | C10C5.3_X | C10C5.4_X | C10C5.5_X) | C44E12.1_X	Arginine and proline metabolism	-1000	1000	0.01	0.01	0.00289159	NA	0.00470734	0	0.00317237	0.01	0.01	0.00346147	NA	0.00471042	0.00366793	0.00321092	-3.13325	-2.18123	-2.05933	NA	-2.07013	-1.93673	-2.09345	3.87726	3.65541	3.39964	NA	3.49518	3.25432	3.32862
RC00670_I	4.1.1.17	[c] : h_I + orn_I --> co2_I + ptrc_I	C00080_I + C00077_I --> C00011_I + C00134_I	F53F10.2_I | odc-1_I	Arginine and proline metabolism	0	1000	0	0	0	0.01	0	0	0	0	0	0	0.01	0	0	0	0	0	0	0.01	0	0	0	1.44549	0.870922	0.839597	5.72577	1.12064	0.925463	0.775837
RC00670_X	4.1.1.17	[c] : h_X + orn_X --> co2_X + ptrc_X	C00080_X + C00077_X --> C00011_X + C00134_X	F53F10.2_X | odc-1_X	Arginine and proline metabolism	0	1000	0.01	0.01	0.01	NA	0.01	0.01	0.01	0.01	0.01	0.01	NA	0.01	0.01	0.01	0.01	0.01	0.01	NA	0.01	0.01	0.01	1.47785	0.810344	0.855525	NA	1.06356	0.884372	0.753126
RC01154_I	2.3.1.57	[c] : accoa_I + ptrc_I --> coa_I + aprut_I + h_I	C00024_I + C00134_I --> C00010_I + C02714_I + C00080_I	D2023.4_I	Arginine and proline metabolism	0	1000	0	0	0	0	0	0	0	0	0	0	0	0	0	0	0	0	0	0	0	0	0	1.00019e-05	1.00038e-05	9.99758e-06	0.0317154	8.71811e-06	9.93054e-06	9.95014e-06
RC01154_X	2.3.1.57	[c] : accoa_X + ptrc_X --> coa_X + aprut_X + h_X	C00024_X + C00134_X --> C00010_X + C02714_X + C00080_X	D2023.4_X	Arginine and proline metabolism	0	1000	0	0.01	0.01	NA	0	0	0	0	0.01	0.01	NA	0	0	0	0	0.01	0	NA	0	0	0	5.0004e-06	0.01001	0.783675	NA	4.38564e-06	9.93009e-06	9.97188e-06
RC01252_I	1.14.11.2	[c] : akg_I + o2_I + pro-L_I --> 4hpro-LT_I + co2_I + succ_I	C00026_I + C00007_I + C00148_I --> C01157_I + C00011_I + C00042_I	C14E2.4_I | Y43F8B.19_I | dpy-18_I | phy-2_I | phy-3_I | phy-4_I	Arginine and proline metabolism	0	1000	0	0	0	0	0	0	0	0	0	0	0	0	0	0	0	0	0	0	0	0	0	0.879225	0.817755	0.778557	6.04768	0.82598	0.746188	0.764523
RC01252_X	1.14.11.2	[c] : akg_X + o2_X + pro-L_X --> 4hpro-LT_X + co2_X + succ_X	C00026_X + C00007_X + C00148_X --> C01157_X + C00011_X + C00042_X	C14E2.4_X | Y43F8B.19_X | dpy-18_X | phy-2_X | phy-3_X | phy-4_X	Arginine and proline metabolism	0	1000	0.01	0.0475309	0.0373826	NA	0	0.01	0.01	0.01	0.0572124	0.01	NA	0	0.01	0.01	0.01	0	0.01	NA	0	0.01	0.01	0.610591	0.862542	0.86999	NA	0.770651	0.790977	0.833174
RC01987_I	3.5.1.63	[c] : 4aabutn_I + h2o_I --> 4abut_I + ac_I	C02946_I + C00001_I --> C00334_I + C00033_I	Unknown	Arginine and proline metabolism	0	1000	0	0	0	0	0	0	0	0	0	0	0	0	0	0	0	0	0	0	0	0	0	0.0902625	0.0571026	0.623863	0.176457	0.0528426	0.0418132	0.0410008
RC01987_X	3.5.1.63	[c] : 4aabutn_X + h2o_X --> 4abut_X + ac_X	C02946_X + C00001_X --> C00334_X + C00033_X	Unknown	Arginine and proline metabolism	0	1000	0	0.01	0.01	NA	0	0	0	0	0.01	0.01	NA	0	0	0	0	0	0	NA	0	0	0	0.0900749	0.0571293	0.783675	NA	0.0528001	0.0418133	0.0409682
RC04025_I	1.4.3.4	[c] : aprut_I + h2o_I + o2_I --> n4abutn_I + nh4_I + h2o2_I	C02714_I + C00001_I + C00007_I --> C05936_I + C00014_I + C00027_I	amx-2_I	Arginine and proline metabolism	0	1000	0	0	0	0	0	0	0	0	0	0	0	0	0	0	0	0	0	0	0	0	0	1.00019e-05	1.00038e-05	9.99758e-06	0.0317154	8.71811e-06	9.93054e-06	9.95014e-06
RC04025_X	1.4.3.4	[c] : aprut_X + h2o_X + o2_X --> n4abutn_X + nh4_X + h2o2_X	C02714_X + C00001_X + C00007_X --> C05936_X + C00014_X + C00027_X	amx-2_X	Arginine and proline metabolism	0	1000	0	0.01	0.01	NA	0	0	0	0	0.01	0.01	NA	0	0	0	0	0.01	0	NA	0	0	0	5.0004e-06	0.01001	0.783675	NA	4.38564e-06	9.93009e-06	9.97188e-06
RC05050_I	1.2.1.3	[c] : n4abutn_I + nad_I + h2o_I --> 4aabutn_I + nadh_I + (2) h_I	C05936_I + C00003_I + C00001_I --> C02946_I + C00004_I + (2) C00080_I	(alh-2_I | alh-4_I) | (alh-11_I | alh-12_I)	Arginine and proline metabolism	0	1000	0	0	0	0	0	0	0	0	0	0	0	0	0	0	0	0	0	0	0	0	0	1.00019e-05	1.00038e-05	9.99758e-06	0.0317154	8.71811e-06	9.93054e-06	9.95014e-06
RC05050_X	1.2.1.3	[c] : n4abutn_X + nad_X + h2o_X --> 4aabutn_X + nadh_X + (2) h_X	C05936_X + C00003_X + C00001_X --> C02946_X + C00004_X + (2) C00080_X	(alh-2_X | alh-4_X) | (alh-11_X | alh-12_X)	Arginine and proline metabolism	0	1000	0	0.01	0.01	NA	0	0	0	0	0.01	0.01	NA	0	0	0	0	0.01	0	NA	0	0	0	5.0004e-06	0.01001	0.783675	NA	4.38564e-06	9.93009e-06	9.97188e-06
RC05052_I	2.6.1.1	[c] : akg_I + e4hglu_I --> 4h2oglt_I + glu-L_I	C00026_I + C05947_I --> C05946_I + C00025_I	got-1.2_I	Arginine and proline metabolism	0	1000	0	0	0	0	0	0	0	0	0	0	0	0	0	0	0	0	0	0	0	0	0	0.844988	0.773373	0.713976	5.64404	0.74264	0.681965	0.709936
RC05052_X	2.6.1.1	[c] : akg_X + e4hglu_X --> 4h2oglt_X + glu-L_X	C00026_X + C05947_X --> C05946_X + C00025_X	got-1.2_X	Arginine and proline metabolism	0	1000	0.01	0	0.0373826	NA	0	0	0.01	0	0	0	NA	0	0	0.01	0	0	0	NA	0	0	0	0.610591	1.00042e-05	0.79264	NA	0.701154	0.736301	0.774275
RM00239_I	2.7.2.11	[m] : atp_I + glu-L_I --> adp_I + glu5p_I	M00002_I + M00025_I --> M00008_I + M03287_I	alh-13_I	Arginine and proline metabolism	0	1000	0	0	0	0.01	0	0	0	0	0	0	0.01	0	0	0	0	0	0	0.01	0	0	0	3.26935	1.83973	1.73354	18.035	1.75904	1.64593	1.67891
RM00239_X	2.7.2.11	[m] : atp_X + glu-L_X --> adp_X + glu5p_X	M00002_X + M00025_X --> M00008_X + M03287_X	alh-13_X	Arginine and proline metabolism	0	1000	0	0	0.01	NA	0	0	0	0	0	0.01	NA	0	0	0	0	0	0.01	NA	0	0	0	5.00095e-06	0	2.73781	NA	4.36853e-06	4.95904e-06	0
RM00245_I	1.2.1.88	[m] : glu5sa_I + h2o_I + nad_I --> glu-L_I + (2) h_I + nadh_I	M01165_I + M00001_I + M00003_I --> M00025_I + (2) M00080_I + M00004_I	alh-6_I	Arginine and proline metabolism	0	1000	0.270307	0	0	0.02	0	0	0	0.267433	0	0	0.02	0	0	0	0	0	0	0	0	0	0	3.55108	1.90193	1.7921	18.2032	1.92995	1.74575	1.77744
RM00245_X	1.2.1.88	[m] : glu5sa_X + h2o_X + nad_X --> glu-L_X + (2) h_X + nadh_X	M01165_X + M00001_X + M00003_X --> M00025_X + (2) M00080_X + M00004_X	alh-6_X	Arginine and proline metabolism	0	1000	0	0.127356	0.0989722	NA	0.070746	0.211927	0.150651	0	0.140497	0.127145	NA	0.0679516	0.211927	0.15536	0	0	0	NA	0	0	0	1.00022e-05	1.57136	2.86534	NA	1.28524	1.33233	1.33902
RM00667_I	2.6.1.13	[m] : akg_I + orn_I <==> glu-L_I + glu5sa_I	M00026_I + M00077_I <==> M00025_I + M01165_I	oatr-1_I	Arginine and proline metabolism	-1000	1000	0.270307	0	0	0.01	0	0	0	0.267433	0	0	0.01	0	0	0	-1.3233	-1.4064	-1.17022	-5.65945	-1.11126	-1.14282	-1.15068	0.627699	0.29805	1.00419	1.27914	1.22858	1.19796	1.23273
RM00667_X	2.6.1.13	[m] : akg_X + orn_X <==> glu-L_X + glu5sa_X	M00026_X + M00077_X <==> M00025_X + M01165_X	oatr-1_X	Arginine and proline metabolism	-1000	1000	0	0.127356	0.0889722	NA	0.0163867	0.141825	0.10872	0	0.140497	0.117145	NA	0.0109833	0.141825	0.111432	-5.00111e-06	0.01	-0.894908	NA	-1.04156	-1.06506	-1.1197	1.00022e-05	1.57136	1.29443	NA	1.20515	1.26583	1.281
RM01248_I	1.5.1.2	[m] : 1pyr5c_I + (2) h_I + nadh_I --> nad_I + pro-L_I	M03912_I + (2) M00080_I + M00004_I --> M00003_I + M00148_I	M153.1_I | F55G1.9_I	Arginine and proline metabolism	0	1000	0	0	0	0	0	0	0	0	0	0	0	0	0	0	0	0	0	0	0	0	0	1.34744	0.849706	0.824867	7.53014	1.11997	1.1462	1.18962
RM01248_X	1.5.1.2	[m] : 1pyr5c_X + (2) h_X + nadh_X --> nad_X + pro-L_X	M03912_X + (2) M00080_X + M00004_X --> M00003_X + M00148_X	M153.1_X | F55G1.9_X	Arginine and proline metabolism	0	1000	0	0	0	NA	0	0	0	0	0	0	NA	0	0	0	0	0	0	NA	0	0	0	1.00008e-05	0.735749	0.812384	NA	3.25071	2.95446	3.05986
RM01251_I	1.5.1.2	[m] : 1pyr5c_I + (2) h_I + nadph_I --> nadp_I + pro-L_I	M03912_I + (2) M00080_I + M00005_I --> M00006_I + M00148_I	M153.1_I | F55G1.9_I	Arginine and proline metabolism	0	1000	0	0	0	0	0	0	0	0	0	0	0	0	0	0	0	0	0	0	0	0	0	1.29733	0.82134	0.796208	7.30697	1.06728	1.08745	1.1307
RM01251_X	1.5.1.2	[m] : 1pyr5c_X + (2) h_X + nadph_X --> nadp_X + pro-L_X	M03912_X + (2) M00080_X + M00005_X --> M00006_X + M00148_X	M153.1_X | F55G1.9_X	Arginine and proline metabolism	0	1000	0	0	0	NA	0	0	0	0	0	0	NA	0	0	0	0	0	0	NA	0	0	0	1.00019e-05	0.779778	0.812384	NA	2.96287	2.91419	3.06795
RM01253_I	1.5.-.-	[m] : fad_I + pro-L_I --> 1pyr5c_I + fadh2_I + h_I	M00016_I + M00148_I --> M03912_I + M01352_I + M00080_I	B0513.5_I	Arginine and proline metabolism	0	1000	0	0	0	0	0	0	0	0	0	0	0	0	0	0	0	0	0	0	0	0	0	1.00019e-05	1.00039e-05	9.99758e-06	0.0317154	8.76772e-06	9.93043e-06	9.97371e-06
RM01253_X	1.5.-.-	[m] : fad_X + pro-L_X --> 1pyr5c_X + fadh2_X + h_X	M00016_X + M00148_X --> M03912_X + M01352_X + M00080_X	B0513.5_X	Arginine and proline metabolism	0	1000	0	0	0	NA	0.0543593	0.0701027	0.041931	0	0	0	NA	0.0569683	0.0701027	0.0439284	0	0	0	NA	0.01	0.01	0.01	1.00019e-05	1.00042e-05	9.99758e-06	NA	3.3478	3.05105	3.22431
RM03291_I	1.5.1.2	[m] : 4hpro-LT_I + nad_I <==> 1p3h5c_I + (2) h_I + nadh_I	M01157_I + M00003_I <==> M04281_I + (2) M00080_I + M00004_I	M153.1_I | F55G1.9_I	Arginine and proline metabolism	-1000	1000	0	0	0	-0.01	0	0	0	0	0	0	-0.01	0	0	0	-16.3082	-10.486	-9.63663	-75.1976	-10.0941	-9.22549	-9.73451	9.77768	7.27322	6.75958	55.8692	6.82556	6.35404	6.84565
RM03291_X	1.5.1.2	[m] : 4hpro-LT_X + nad_X <==> 1p3h5c_X + (2) h_X + nadh_X	M01157_X + M00003_X <==> M04281_X + (2) M00080_X + M00004_X	M153.1_X | F55G1.9_X	Arginine and proline metabolism	-1000	1000	0	0.899212	0.281777	NA	0	0.01	0.332236	0	0.84348	0.01	NA	0	0.01	0.314066	-11.3897	-5.42631	-5.08953	NA	-5.12033	-6.35071	-5.12923	7.33826	7.20602	6.43326	NA	5.94127	7.10832	6.4941
RM03293_I	1.5.1.2	[m] : 4hpro-LT_I + nadp_I <==> 1p3h5c_I + (2) h_I + nadph_I	M01157_I + M00006_I <==> M04281_I + (2) M00080_I + M00005_I	M153.1_I | F55G1.9_I	Arginine and proline metabolism	-1000	1000	0	0	0	0.01	0	0	0	0	0	0	0.01	0	0	0	-9.77768	-7.27322	-6.75958	-66.3212	-6.82556	-6.35404	-6.84565	16.3082	10.486	9.63663	75.1036	10.0941	9.22549	9.73451
RM03293_X	1.5.1.2	[m] : 4hpro-LT_X + nadp_X <==> 1p3h5c_X + (2) h_X + nadph_X	M01157_X + M00006_X <==> M04281_X + (2) M00080_X + M00005_X	M153.1_X | F55G1.9_X	Arginine and proline metabolism	-1000	1000	0.01	-0.851681	-0.244395	NA	0	0	-0.322236	0.01	-0.786268	0	NA	0	0	-0.304066	-7.32826	-7.15055	-6.38405	NA	-5.94127	-7.09832	-6.4841	11.3997	5.48352	5.12267	NA	5.12033	6.36071	5.13923
RM03313_I	1.2.1.41	[m] : glu5p_I + h_I + nadph_I --> glu5sa_I + nadp_I + pi_I	M03287_I + M00080_I + M00005_I --> M01165_I + M00006_I + M00009_I	alh-13_I	Arginine and proline metabolism	0	1000	0	0	0	0.01	0	0	0	0	0	0	0.01	0	0	0	0	0	0	0.01	0	0	0	3.26935	1.83973	1.73354	18.035	1.75904	1.64593	1.67891
RM03313_X	1.2.1.41	[m] : glu5p_X + h_X + nadph_X --> glu5sa_X + nadp_X + pi_X	M03287_X + M00080_X + M00005_X --> M01165_X + M00006_X + M00009_X	alh-13_X	Arginine and proline metabolism	0	1000	0	0	0.01	NA	0	0	0	0	0	0.01	NA	0	0	0	0	0	0.01	NA	0	0	0	5.00095e-06	0	2.73781	NA	4.36853e-06	4.95904e-06	0
RM05051_I	1.2.1.88	[m] : 4hglusa_I + h2o_I + nad_I --> e4hglu_I + (2) h_I + nadh_I	M05938_I + M00001_I + M00003_I --> M05947_I + (2) M00080_I + M00004_I	alh-6_I	Arginine and proline metabolism	0	1000	0	0	0	0	0	0	0	0	0	0	0	0	0	0	0	0	0	0	0	0	0	0.879225	0.817755	0.778557	5.90568	0.82598	0.746188	0.764523
RM05051_X	1.2.1.88	[m] : 4hglusa_X + h2o_X + nad_X --> e4hglu_X + (2) h_X + nadh_X	M05938_X + M00001_X + M00003_X --> M05947_X + (2) M00080_X + M00004_X	alh-6_X	Arginine and proline metabolism	0	1000	0.01	0.0475309	0.0373826	NA	0	0.01	0.01	0.01	0.0572124	0.01	NA	0	0.01	0.01	0.01	0	0.01	NA	0	0.01	0.01	0.610591	0.862542	0.86999	NA	0.770651	0.790977	0.833174
RM05052_I	2.6.1.1	[m] : akg_I + e4hglu_I --> 4h2oglt_I + glu-L_I	M00026_I + M05947_I --> M05946_I + M00025_I	got-2.1_I | got-2.2_I	Arginine and proline metabolism	0	1000	0	0	0	0	0	0	0	0	0	0	0	0	0	0	0	0	0	0	0	0	0	0.879225	0.817755	0.778557	6.04768	0.82598	0.746188	0.764523
RM05052_X	2.6.1.1	[m] : akg_X + e4hglu_X --> 4h2oglt_X + glu-L_X	M00026_X + M05947_X --> M05946_X + M00025_X	got-2.1_X | got-2.2_X	Arginine and proline metabolism	0	1000	0	0.0475309	0	NA	0	0.01	0	0.01	0.0572124	0.01	NA	0	0.01	0	0	0	0	NA	0	0	0	0.608955	0.862542	0.86999	NA	0.770651	0.790977	0.833174
RMC0015_I	spontaneous	[m] : glu5sa_I <==> 1pyr5c_I + h_I + h2o_I	M01165_I <==> M03912_I + M00080_I + M00001_I	NA	Arginine and proline metabolism	-1000	1000	0	0	0	0	0	0	0	0	0	0	0	0	0	0	-1.00022e-05	-1.00016e-05	-9.99758e-06	-0.0317154	-8.76688e-06	-9.93253e-06	-9.97307e-06	1.34744	0.849706	0.824867	7.53014	1.11997	1.1462	1.18962
RMC0015_X	spontaneous	[m] : glu5sa_X <==> 1pyr5c_X + h_X + h2o_X	M01165_X <==> M03912_X + M00080_X + M00001_X	NA	Arginine and proline metabolism	-1000	1000	0	0	0	NA	-0.0543593	-0.0701027	-0.041931	0	0	0	NA	-0.0569683	-0.0701027	-0.0439284	-1.00022e-05	-1.0003e-05	-9.99758e-06	NA	-1.22259	-1.2163	-1.23507	1.00022e-05	0.779778	0.812384	NA	0.80125	0.703009	0.700393
RMC0016_I	spontaneous	[m] : 1p3h5c_I + h_I + h2o_I <==> 4hglusa_I	M04281_I + M00080_I + M00001_I <==> M05938_I	NA	Arginine and proline metabolism	-1000	1000	0	0	0	0	0	0	0	0	0	0	0	0	0	0	0	0	0	0	0	0	0	0.879225	0.817755	0.778557	6.04768	0.82598	0.746188	0.764523
RMC0016_X	spontaneous	[m] : 1p3h5c_X + h_X + h2o_X <==> 4hglusa_X	M04281_X + M00080_X + M00001_X <==> M05938_X	NA	Arginine and proline metabolism	-1000	1000	0.01	0.0475309	0.0373826	NA	0	0.01	0.01	0.01	0.0572124	0.01	NA	0	0.01	0.01	0.01	0	0.01	NA	0	0.01	0.01	0.610591	0.862542	0.86999	NA	0.770651	0.790977	0.833174
SNK0102_I	NA	argp_I[c] -->	C05945_I -->	NA	Arginine and proline metabolism	0	1000	0	0	0	0.01	0	0	0	0	0	0	0.01	0	0	0	0	0	0	0	0	0	0	0.549892	0.296245	0.251636	1.07809	0.331479	0.269446	0.273458
SNK0102_X	NA	argp_X[c] -->	C05945_X -->	NA	Arginine and proline metabolism	0	1000	0	0.01	0	NA	0.01	0	0	0	0.01	0.01	NA	0.01	0	0	0	0	0	NA	0	0	0	0.0510492	0.294641	0.250661	NA	0.330344	0.269047	0.271976
RCC0137_I	NA	[c] : glc-D_I <==> glc-D-A_I	C00031_I <==> C00267_I	NA	Artificial conversions	-1000	1000	0	-0.0677809	-0.0539593	0	-0.0778365	-0.0684465	-0.059199	0.0783437	-0.0526357	-0.0645938	0.00692183	-0.0879	-0.0684465	-0.0599183	-9.81369	-7.34067	-6.83187	-56.0524	-6.92283	-6.43075	-6.9128	9.86254	7.25788	6.74664	68.9305	6.79754	6.33123	6.82567
RCC0137_X	NA	[c] : glc-D_X <==> glc-D-A_X	C00031_X <==> C00267_X	NA	Artificial conversions	-1000	1000	0.01	0.0752753	0.135688	NA	0.107363	0.114952	0	0	0.02	0.125688	NA	0.123605	0.104952	0.0839523	-9.77768	-7.26655	-6.72322	NA	-6.79269	-6.32569	-6.84565	9.78768	7.39874	6.9063	NA	6.97708	6.49758	6.97556
RCC0138_I	NA	[c] : glc-D_I <==> glc-D-B_I	C00031_I <==> C00221_I	NA	Artificial conversions	-1000	1000	0.0683437	-0.0122759	-0.00977267	0.00364981	-0.0159094	-0.0123965	-0.0107216	0	-0.0129074	-0.000750374	0	-0.012088	-0.0123965	-0.0108519	-9.7842	-7.32121	-6.81424	-55.2693	-6.89883	-6.41207	-6.89644	9.89203	7.27733	6.76427	68.8923	6.82153	6.34991	6.84203
RCC0138_X	NA	[c] : glc-D_X <==> glc-D-B_X	C00031_X <==> C00221_X	NA	Artificial conversions	-1000	1000	0	0.0763984	0.0063878	NA	0.048	0.0375075	0.141537	0	0.11716	0.018	NA	0.038	0.0475075	0.0584348	-9.77768	-7.26158	-6.75358	NA	-6.81456	-6.34512	-6.83317	9.78768	7.40371	6.87476	NA	6.95522	6.47815	6.98803
RCC0200_I	2.7.7.33;4.2.1.45;1.17.1.1;5.1.3.-;1.1.1.-	[c] : g1p_I + nadh_I + nadph_I + ctp_I + (2) h_I --> cdpascl_I + h2o_I + (2) pi_I + nad_I + nadp_I	C00103_I + C00004_I + C00005_I + C00063_I + (2) C00080_I --> C17327_I + C00001_I + (2) C00009_I + C00003_I + C00006_I	Unknown	Ascaroside biosynthesis	0	1000	0	0	0	0	0	0	0	0	0	0	0.01	0	0	0	0	0	0	0	0	0	0	0.160196	0.0711903	0.0640278	0.733567	0.0720688	0.0753267	0.0714204
RCC0200_X	2.7.7.33;4.2.1.45;1.17.1.1;5.1.3.-;1.1.1.-	[c] : g1p_X + nadh_X + nadph_X + ctp_X + (2) h_X --> cdpascl_X + h2o_X + (2) pi_X + nad_X + nadp_X	C00103_X + C00004_X + C00005_X + C00063_X + (2) C00080_X --> C17327_X + C00001_X + (2) C00009_X + C00003_X + C00006_X	Unknown	Ascaroside biosynthesis	0	1000	0	0	0	NA	0	0	0	0	0	0.01	NA	0	0	0	0	0	0.01	NA	0	0	0	0	0	0.0732091	NA	0	0	0
RCC0206_I	NA	[c] : ascr3coa_I + nad_I + h2o_I + coa_I --> ascr1coa_I + nadh_I + accoa_I + h_I	CC0168_I + C00003_I + C00001_I + C00010_I --> CC0173_I + C00004_I + C00024_I + C00080_I	maoc-1_I & dhs-28_I & daf-22_I	Ascaroside biosynthesis	0	1000	0	0	0	0	0	0	0	0	0	0	0.01	0	0	0	0	0	0	0	0	0	0	0.160196	0.0711903	0.0640278	0.732495	0.0720688	0.0753267	0.0714204
RCC0206_X	NA	[c] : ascr3coa_X + nad_X + h2o_X + coa_X --> ascr1coa_X + nadh_X + accoa_X + h_X	CC0168_X + C00003_X + C00001_X + C00010_X --> CC0173_X + C00004_X + C00024_X + C00080_X	maoc-1_X & dhs-28_X & daf-22_X	Ascaroside biosynthesis	0	1000	0	0	0	NA	0	0	0	0	0	0.01	NA	0	0	0	0	0	0	NA	0	0	0	0	0	0.072354	NA	0	0	0
RCC0207_I	NA	[c] : ascr10coa_I + o2_I --> ascr3coa_I + h2o2_I	CC0170_I + C00007_I --> CC0168_I + C00027_I	acox-1.1_I | acox-1.4_I	Ascaroside biosynthesis	0	1000	0	0	0	0	0	0	0	0	0	0	0.01	0	0	0	0	0	0	0	0	0	0	0.160196	0.0711903	0.0640278	0.732495	0.0720688	0.0753267	0.0714204
RCC0207_X	NA	[c] : ascr10coa_X + o2_X --> ascr3coa_X + h2o2_X	CC0170_X + C00007_X --> CC0168_X + C00027_X	acox-1.1_X | acox-1.4_X	Ascaroside biosynthesis	0	1000	0	0	0	NA	0	0	0	0	0	0.01	NA	0	0	0	0	0	0	NA	0	0	0	0	0	0.072354	NA	0	0	0
RCC0210_I	2.3.1.199;1.1.1.330;4.2.1.134;1.3.1.93	[c] : lgnccoa_I + (2) malcoa_I + (4) nadph_I + (6) h_I --> fa28p0coa_I + (2) co2_I + (2) coa_I + (2) h2o_I + (4) nadp_I	CC0116_I + (2) C00083_I + (4) C00005_I + (6) C00080_I --> CC0165_I + (2) C00011_I + (2) C00010_I + (2) C00001_I + (4) C00006_I	elo-1_I & let-767_I & hpo-8_I & art-1_I	Ascaroside biosynthesis	0	1000	0	0	0	0	0	0	0	0	0	0	0.01	0	0	0	0	0	0	0	0	0	0	0.160196	0.0711903	0.0640278	0.733567	0.0720688	0.0753267	0.0714204
RCC0210_X	2.3.1.199;1.1.1.330;4.2.1.134;1.3.1.93	[c] : lgnccoa_X + (2) malcoa_X + (4) nadph_X + (6) h_X --> fa28p0coa_X + (2) co2_X + (2) coa_X + (2) h2o_X + (4) nadp_X	CC0116_X + (2) C00083_X + (4) C00005_X + (6) C00080_X --> CC0165_X + (2) C00011_X + (2) C00010_X + (2) C00001_X + (4) C00006_X	elo-1_X & let-767_X & hpo-8_X & art-1_X	Ascaroside biosynthesis	0	1000	0	0	0	NA	0	0	0	0	0	0.01	NA	0	0	0	0	0	0.01	NA	0	0	0	0	0	0.0732091	NA	0	0	0
RCC0211_I	NA	[c] : fa28p0coa_I + akg_I + (2) o2_I + nad_I + nadph_I + h2o_I + atp_I + cdpascl_I --> 27ascfa27p0coa_I + succ_I + co2_I + nadh_I + (3) h_I + amp_I + ppi_I + nadp_I + cdp_I + for_I	CC0165_I + C00026_I + (2) C00007_I + C00003_I + C00005_I + C00001_I + C00002_I + C17327_I --> CC0175_I + C00042_I + C00011_I + C00004_I + (3) C00080_I + C00020_I + C00013_I + C00006_I + C00112_I + C00058_I	Unknown	Ascaroside biosynthesis	0	1000	0	0	0	0	0	0	0	0	0	0	0	0	0	0	0	0	0	0	0	0	0	0.151357	0.0695473	0.0624067	0.685994	0.0696598	0.0714316	0.0693659
RCC0211_X	NA	[c] : fa28p0coa_X + akg_X + (2) o2_X + nad_X + nadph_X + h2o_X + atp_X + cdpascl_X --> 27ascfa27p0coa_X + succ_X + co2_X + nadh_X + (3) h_X + amp_X + ppi_X + nadp_X + cdp_X + for_X	CC0165_X + C00026_X + (2) C00007_X + C00003_X + C00005_X + C00001_X + C00002_X + C17327_X --> CC0175_X + C00042_X + C00011_X + C00004_X + (3) C00080_X + C00020_X + C00013_X + C00006_X + C00112_X + C00058_X	Unknown	Ascaroside biosynthesis	0	1000	0	0	0	NA	0	0	0	0	0	0	NA	0	0	0	0	0	0	NA	0	0	0	0	0	0.0732091	NA	0	0	0
RCC0213_I	NA	[c] : 27ascfa27p0coa_I + (12) o2_I + (12) h2o_I + (12) nad_I + (12) coa_I --> ascr5coa_I + (12) h2o2_I + (12) nadh_I + (12) accoa_I + (12) h_I	CC0175_I + (12) C00007_I + (12) C00001_I + (12) C00003_I + (12) C00010_I --> CC0167_I + (12) C00027_I + (12) C00004_I + (12) C00024_I + (12) C00080_I	(acox-1.1_I | acox-1.2_I) & maoc-1_I & dhs-28_I & daf-22_I	Ascaroside biosynthesis	0	1000	0	0	0	0	0	0	0	0	0	0	0	0	0	0	0	0	0	0	0	0	0	0.151357	0.0695473	0.0624067	0.685994	0.0696598	0.0714316	0.0693659
RCC0213_X	NA	[c] : 27ascfa27p0coa_X + (12) o2_X + (12) h2o_X + (12) nad_X + (12) coa_X --> ascr5coa_X + (12) h2o2_X + (12) nadh_X + (12) accoa_X + (12) h_X	CC0175_X + (12) C00007_X + (12) C00001_X + (12) C00003_X + (12) C00010_X --> CC0167_X + (12) C00027_X + (12) C00004_X + (12) C00024_X + (12) C00080_X	(acox-1.1_X | acox-1.2_X) & maoc-1_X & dhs-28_X & daf-22_X	Ascaroside biosynthesis	0	1000	0	0	0	NA	0	0	0	0	0	0	NA	0	0	0	0	0	0	NA	0	0	0	0	0	0.0732091	NA	0	0	0
RCC0218_I	NA	[c] : 26ascfa27p0coa_I + (8) o2_I + (8) h2o_I + (8) nad_I + (8) coa_I --> ascr18coa_I + (8) h2o2_I + (8) nadh_I + (8) accoa_I + (8) h_I	CC0179_I + (8) C00007_I + (8) C00001_I + (8) C00003_I + (8) C00010_I --> CC0177_I + (8) C00027_I + (8) C00004_I + (8) C00024_I + (8) C00080_I	(acox-1.1_I | acox-3_I) & maoc-1_I & dhs-28_I & daf-22_I	Ascaroside biosynthesis	0	1000	0	0	0	0	0	0	0	0	0	0	0.01	0	0	0	0	0	0	0	0	0	0	0.160196	0.0711903	0.0640278	0.733567	0.0720688	0.0753267	0.0714204
RCC0218_X	NA	[c] : 26ascfa27p0coa_X + (8) o2_X + (8) h2o_X + (8) nad_X + (8) coa_X --> ascr18coa_X + (8) h2o2_X + (8) nadh_X + (8) accoa_X + (8) h_X	CC0179_X + (8) C00007_X + (8) C00001_X + (8) C00003_X + (8) C00010_X --> CC0177_X + (8) C00027_X + (8) C00004_X + (8) C00024_X + (8) C00080_X	(acox-1.1_X | acox-3_X) & maoc-1_X & dhs-28_X & daf-22_X	Ascaroside biosynthesis	0	1000	0	0	0	NA	0	0	0	0	0	0.01	NA	0	0	0	0	0	0	NA	0	0	0	0	0	0.072354	NA	0	0	0
RCC0219_I	NA	[c] : ascr1coa_I + o2_I --> ascr7coa_I + h2o2_I	CC0173_I + C00007_I --> CC0169_I + C00027_I	acox-1.1_I | acox-1.3_I	Ascaroside biosynthesis	0	1000	0	0	0	0	0	0	0	0	0	0	0.01	0	0	0	0	0	0	0	0	0	0	0.158211	0.0707795	0.0635745	0.728402	0.0718032	0.0750125	0.0711385
RCC0219_X	NA	[c] : ascr1coa_X + o2_X --> ascr7coa_X + h2o2_X	CC0173_X + C00007_X --> CC0169_X + C00027_X	acox-1.1_X | acox-1.3_X	Ascaroside biosynthesis	0	1000	0	0	0	NA	0	0	0	0	0	0	NA	0	0	0	0	0	0	NA	0	0	0	0	0	0.0717732	NA	0	0	0
RCC0226_I	NA	[c] : ascr18coa_I + o2_I + h2o_I + nad_I + coa_I --> ascr10coa_I + h2o2_I + nadh_I + accoa_I + h_I	CC0177_I + C00007_I + C00001_I + C00003_I + C00010_I --> CC0170_I + C00027_I + C00004_I + C00024_I + C00080_I	(acox-1.1_I | acox-3_I | acox-1.4_I) & maoc-1_I & dhs-28_I & daf-22_I	Ascaroside biosynthesis	0	1000	0	0	0	0	0	0	0	0	0	0	0.01	0	0	0	0	0	0	0	0	0	0	0.160196	0.0711903	0.0640278	0.733567	0.0720688	0.0753267	0.0714204
RCC0226_X	NA	[c] : ascr18coa_X + o2_X + h2o_X + nad_X + coa_X --> ascr10coa_X + h2o2_X + nadh_X + accoa_X + h_X	CC0177_X + C00007_X + C00001_X + C00003_X + C00010_X --> CC0170_X + C00027_X + C00004_X + C00024_X + C00080_X	(acox-1.1_X | acox-3_X | acox-1.4_X) & maoc-1_X & dhs-28_X & daf-22_X	Ascaroside biosynthesis	0	1000	0	0	0	NA	0	0	0	0	0	0.01	NA	0	0	0	0	0	0	NA	0	0	0	0	0	0.072354	NA	0	0	0
RCC0227_I	NA	[c] : fa28p0coa_I + (3) o2_I + cdpascl_I + nadph_I --> 26ascfa27p0coa_I + h2o2_I + cdp_I + h2o_I + co2_I + nadp_I	CC0165_I + (3) C00007_I + C17327_I + C00005_I --> CC0179_I + C00027_I + C00112_I + C00001_I + C00011_I + C00006_I	Unknown	Ascaroside biosynthesis	0	1000	0	0	0	0	0	0	0	0	0	0	0.01	0	0	0	0	0	0	0	0	0	0	0.160196	0.0711903	0.0640278	0.733567	0.0720688	0.0753267	0.0714204
RCC0227_X	NA	[c] : fa28p0coa_X + (3) o2_X + cdpascl_X + nadph_X --> 26ascfa27p0coa_X + h2o2_X + cdp_X + h2o_X + co2_X + nadp_X	CC0165_X + (3) C00007_X + C17327_X + C00005_X --> CC0179_X + C00027_X + C00112_X + C00001_X + C00011_X + C00006_X	Unknown	Ascaroside biosynthesis	0	1000	0	0	0	NA	0	0	0	0	0	0.01	NA	0	0	0	0	0	0	NA	0	0	0	0	0	0.072354	NA	0	0	0
RCC0228_I	NA	[c] : ascr5coa_I + h2o_I --> ascr5_I + coa_I + h_I	CC0167_I + C00001_I --> CC0161_I + C00010_I + C00080_I	ND	Ascaroside biosynthesis	0	1000	0	0	0	0	0	0	0	0	0	0	0	0	0	0	0	0	0	0	0	0	0	0.151357	0.0695473	0.0624067	0.685994	0.0696598	0.0714316	0.0693659
RCC0228_X	NA	[c] : ascr5coa_X + h2o_X --> ascr5_X + coa_X + h_X	CC0167_X + C00001_X --> CC0161_X + C00010_X + C00080_X	ND	Ascaroside biosynthesis	0	1000	0	0	0	NA	0	0	0	0	0	0	NA	0	0	0	0	0	0	NA	0	0	0	0	0	0.0732091	NA	0	0	0
RCC0229_I	NA	[c] : ascr10coa_I + h2o_I --> ascr10_I + coa_I + h_I	CC0170_I + C00001_I --> CC0162_I + C00010_I + C00080_I	ND	Ascaroside biosynthesis	0	1000	0	0	0	0	0	0	0	0	0	0	0	0	0	0	0	0	0	0	0	0	0	0.157194	0.0700552	0.063161	0.724385	0.0713967	0.0749048	0.070553
RCC0229_X	NA	[c] : ascr10coa_X + h2o_X --> ascr10_X + coa_X + h_X	CC0170_X + C00001_X --> CC0162_X + C00010_X + C00080_X	ND	Ascaroside biosynthesis	0	1000	0	0	0	NA	0	0	0	0	0	0	NA	0	0	0	0	0	0	NA	0	0	0	0	0	0.0711391	NA	0	0	0
RCC0230_I	NA	[c] : ascr3coa_I + h2o_I --> ascr3_I + coa_I + h_I	CC0168_I + C00001_I --> CC0160_I + C00010_I + C00080_I	ND	Ascaroside biosynthesis	0	1000	0	0	0	0	0	0	0	0	0	0	0	0	0	0	0	0	0	0	0	0	0	0.155275	0.0695562	0.0627178	0.714384	0.0708696	0.0743486	0.0700515
RCC0230_X	NA	[c] : ascr3coa_X + h2o_X --> ascr3_X + coa_X + h_X	CC0168_X + C00001_X --> CC0160_X + C00010_X + C00080_X	ND	Ascaroside biosynthesis	0	1000	0	0	0	NA	0	0	0	0	0	0	NA	0	0	0	0	0	0	NA	0	0	0	0	0	0.0702539	NA	0	0	0
RCC0231_I	NA	[c] : ascr1coa_I + h2o_I --> ascr1_I + coa_I + h_I	CC0173_I + C00001_I --> CC0163_I + C00010_I + C00080_I	ND	Ascaroside biosynthesis	0	1000	0	0	0	0	0	0	0	0	0	0	0	0	0	0	0	0	0	0	0	0	0	0.160196	0.0711903	0.0640278	0.689212	0.0720688	0.0753267	0.0714204
RCC0231_X	NA	[c] : ascr1coa_X + h2o_X --> ascr1_X + coa_X + h_X	CC0173_X + C00001_X --> CC0163_X + C00010_X + C00080_X	ND	Ascaroside biosynthesis	0	1000	0	0	0	NA	0	0	0	0	0	0.01	NA	0	0	0	0	0	0	NA	0	0	0	0	0	0.072354	NA	0	0	0
RCC0232_I	NA	[c] : ascr7coa_I + h2o_I --> ascr7_I + coa_I + h_I	CC0169_I + C00001_I --> CC0174_I + C00010_I + C00080_I	ND	Ascaroside biosynthesis	0	1000	0	0	0	0	0	0	0	0	0	0	0	0	0	0	0	0	0	0	0	0	0	0.158211	0.0706766	0.0635743	0.722419	0.0715337	0.0747499	0.0709042
RCC0232_X	NA	[c] : ascr7coa_X + h2o_X --> ascr7_X + coa_X + h_X	CC0169_X + C00001_X --> CC0174_X + C00010_X + C00080_X	ND	Ascaroside biosynthesis	0	1000	0	0	0	NA	0	0	0	0	0	0	NA	0	0	0	0	0	0	NA	0	0	0	0	0	0.0714365	NA	0	0	0
RCC0233_I	NA	[c] : ascr18coa_I + h2o_I --> ascr18_I + coa_I + h_I	CC0177_I + C00001_I --> CC0181_I + C00010_I + C00080_I	ND	Ascaroside biosynthesis	0	1000	0	0	0	0	0	0	0	0	0	0	0	0	0	0	0	0	0	0	0	0	0	0.15344	0.0687066	0.0619488	0.723026	0.0704528	0.0740766	0.0694627
RCC0233_X	NA	[c] : ascr18coa_X + h2o_X --> ascr18_X + coa_X + h_X	CC0177_X + C00001_X --> CC0181_X + C00010_X + C00080_X	ND	Ascaroside biosynthesis	0	1000	0	0	0	NA	0	0	0	0	0	0	NA	0	0	0	0	0	0	NA	0	0	0	0	0	0.0696698	NA	0	0	0
RCC0234_I	NA	[c] : ascr7coa_I + nad_I + (2) h2o_I --> ascr2_I + co2_I + nadh_I + coa_I + h_I	CC0169_I + C00003_I + (2) C00001_I --> CC0159_I + C00011_I + C00004_I + C00010_I + C00080_I	maoc-1_I & dhs-28_I	Ascaroside biosynthesis	0	1000	0	0	0	0	0	0	0	0	0	0	0.01	0	0	0	0	0	0	0	0	0	0	0.154868	0.0707795	0.0634709	0.728402	0.0718032	0.0750125	0.0711385
RCC0234_X	NA	[c] : ascr7coa_X + nad_X + (2) h2o_X --> ascr2_X + co2_X + nadh_X + coa_X + h_X	CC0169_X + C00003_X + (2) C00001_X --> CC0159_X + C00011_X + C00004_X + C00010_X + C00080_X	maoc-1_X & dhs-28_X	Ascaroside biosynthesis	0	1000	0	0	0	NA	0	0	0	0	0	0	NA	0	0	0	0	0	0	NA	0	0	0	0	0	0.0717732	NA	0	0	0
TCE5115_I	NA	ascr5_I[c] --> ascr5_E[e]	CC0161_I --> EC0161_E	ND	Ascaroside biosynthesis	0	1000	0	0	0	0	0	0	0	0	0	0	0	0	0	0	0	0	0	0	0	0	0	0.151357	0.0695473	0.0624067	0.685994	0.0696598	0.0714316	0.0693659
TCE5115_X	NA	ascr5_X[c] --> ascr5_E[e]	CC0161_X --> EC0161_E	ND	Ascaroside biosynthesis	0	1000	0	0	0	NA	0	0	0	0	0	0	NA	0	0	0	0	0	0	NA	0	0	0	0	0	0.0732091	NA	0	0	0
TCE5116_I	NA	ascr18_I[c] --> ascr18_E[e]	CC0181_I --> EC0181_E	ND	Ascaroside biosynthesis	0	1000	0	0	0	0	0	0	0	0	0	0	0	0	0	0	0	0	0	0	0	0	0	0.15344	0.0687066	0.0619488	0.723026	0.0704528	0.0740766	0.0694627
TCE5116_X	NA	ascr18_X[c] --> ascr18_E[e]	CC0181_X --> EC0181_E	ND	Ascaroside biosynthesis	0	1000	0	0	0	NA	0	0	0	0	0	0	NA	0	0	0	0	0	0	NA	0	0	0	0	0	0.0696698	NA	0	0	0
TCE5117_I	NA	ascr10_I[c] --> ascr10_E[e]	CC0162_I --> EC0162_E	ND	Ascaroside biosynthesis	0	1000	0	0	0	0	0	0	0	0	0	0	0	0	0	0	0	0	0	0	0	0	0	0.157194	0.0700552	0.063161	0.724385	0.0713967	0.0749048	0.070553
TCE5117_X	NA	ascr10_X[c] --> ascr10_E[e]	CC0162_X --> EC0162_E	ND	Ascaroside biosynthesis	0	1000	0	0	0	NA	0	0	0	0	0	0	NA	0	0	0	0	0	0	NA	0	0	0	0	0	0.0711391	NA	0	0	0
TCE5118_I	NA	ascr3_I[c] --> ascr3_E[e]	CC0160_I --> EC0160_E	ND	Ascaroside biosynthesis	0	1000	0	0	0	0	0	0	0	0	0	0	0	0	0	0	0	0	0	0	0	0	0	0.155275	0.0695562	0.0627178	0.714384	0.0708696	0.0743486	0.0700515
TCE5118_X	NA	ascr3_X[c] --> ascr3_E[e]	CC0160_X --> EC0160_E	ND	Ascaroside biosynthesis	0	1000	0	0	0	NA	0	0	0	0	0	0	NA	0	0	0	0	0	0	NA	0	0	0	0	0	0.0702539	NA	0	0	0
TCE5119_I	NA	ascr1_I[c] --> ascr1_E[e]	CC0163_I --> EC0163_E	ND	Ascaroside biosynthesis	0	1000	0	0	0	0	0	0	0	0	0	0	0	0	0	0	0	0	0	0	0	0	0	0.160196	0.0711903	0.0640278	0.689212	0.0720688	0.0753267	0.0714204
TCE5119_X	NA	ascr1_X[c] --> ascr1_E[e]	CC0163_X --> EC0163_E	ND	Ascaroside biosynthesis	0	1000	0	0	0	NA	0	0	0	0	0	0.01	NA	0	0	0	0	0	0	NA	0	0	0	0	0	0.072354	NA	0	0	0
TCE5120_I	NA	ascr7_I[c] --> ascr7_E[e]	CC0174_I --> EC0174_E	ND	Ascaroside biosynthesis	0	1000	0	0	0	0	0	0	0	0	0	0	0	0	0	0	0	0	0	0	0	0	0	0.158211	0.0706766	0.0635743	0.722419	0.0715337	0.0747499	0.0709042
TCE5120_X	NA	ascr7_X[c] --> ascr7_E[e]	CC0174_X --> EC0174_E	ND	Ascaroside biosynthesis	0	1000	0	0	0	NA	0	0	0	0	0	0	NA	0	0	0	0	0	0	NA	0	0	0	0	0	0.0714365	NA	0	0	0
TCE5121_I	NA	ascr2_I[c] --> ascr2_E[e]	CC0159_I --> EC0159_E	ND	Ascaroside biosynthesis	0	1000	0	0	0	0	0	0	0	0	0	0	0.01	0	0	0	0	0	0	0	0	0	0	0.154868	0.0707795	0.0634709	0.728402	0.0718032	0.0750125	0.0711385
TCE5121_X	NA	ascr2_X[c] --> ascr2_E[e]	CC0159_X --> EC0159_E	ND	Ascaroside biosynthesis	0	1000	0	0	0	NA	0	0	0	0	0	0	NA	0	0	0	0	0	0	NA	0	0	0	0	0	0.0717732	NA	0	0	0
RC01184_I	1.13.99.1	[c] : inost_I + o2_I --> glcur_I + h_I + h2o_I	C00137_I + C00007_I --> C00191_I + C00080_I + C00001_I	C54E4.5_I	Ascorbate and aldarate metabolism	0	1000	0	0	0	0	0	0	0	0	0	0	0	0	0	0	0	0	0	0	0	0	0	0	0	0	0	0	0	0
RC01184_X	1.13.99.1	[c] : inost_X + o2_X --> glcur_X + h_X + h2o_X	C00137_X + C00007_X --> C00191_X + C00080_X + C00001_X	C54E4.5_X	Ascorbate and aldarate metabolism	0	1000	0	0	0.01	NA	0	0	0	0	0	0.01	NA	0	0	0	0	0	0.01	NA	0	0	0	0.847918	0	0.637639	NA	8.76861e-06	0	9.97293e-06
RC01483_I	3.1.1.19	[c] : glcur_I + h_I <==> glac_I + h2o_I	C00191_I + C00080_I <==> C02670_I + C00001_I	Unknown	Ascorbate and aldarate metabolism	-1000	1000	0	0	0	-0.00164818	0	0	0	0	0	0	0	0	0	0	-2.43357	-2.57757	-2.18478	-0.10142	-1.97713	-2.18837	-2.16465	3.64865	1.51939	1.62181	0.129821	1.51857	1.40042	1.50393
RC01483_X	3.1.1.19	[c] : glcur_X + h_X <==> glac_X + h2o_X	C00191_X + C00080_X <==> C02670_X + C00001_X	Unknown	Ascorbate and aldarate metabolism	-1000	1000	0	0	0.01	NA	0	0	0	0	0	0	NA	0	0	0	-3.64865	-1.51939	-1.61175	NA	-1.51857	-1.40042	-1.50393	2.43357	2.57757	2.18838	NA	1.97713	2.18837	2.16465
RC02957_I	1.2.1.3	[c] : glac_I + (2) h2o_I + nad_I <==> glcr_I + (3) h_I + nadh_I	C02670_I + (2) C00001_I + C00003_I <==> C00818_I + (3) C00080_I + C00004_I	(alh-2_I | alh-4_I) | (alh-11_I | alh-12_I)	Ascorbate and aldarate metabolism	-1000	1000	0	0	0	-0.00164818	0	0	0	0	0	0	0	0	0	0	-2.43357	-2.57757	-2.18478	-0.10142	-1.97713	-2.18837	-2.16465	3.64865	1.51939	1.62181	0.129821	1.51857	1.40042	1.50393
RC02957_X	1.2.1.3	[c] : glac_X + (2) h2o_X + nad_X <==> glcr_X + (3) h_X + nadh_X	C02670_X + (2) C00001_X + C00003_X <==> C00818_X + (3) C00080_X + C00004_X	(alh-2_X | alh-4_X) | (alh-11_X | alh-12_X)	Ascorbate and aldarate metabolism	-1000	1000	0	0	0.01	NA	0	0	0	0	0	0	NA	0	0	0	-3.64865	-1.51939	-1.61175	NA	-1.51857	-1.40042	-1.50393	2.43357	2.57757	2.18838	NA	1.97713	2.18837	2.16465
DGR0001_I	3.4.23.-;3.4.-.-	[c] : protein_BAC_I + h2o_I --> (0.096044) ala-L_I + (0.055304) arg-L_I + (0.04507) asn-L_I + (0.04507) asp-L_I + (0.017123) cys-L_I + (0.049203) glu-L_I + (0.049203) gln-L_I + (0.114544) gly_I + (0.017713) his-L_I + (0.05432) ile-L_I + (0.084235) leu-L_I + (0.064161) lys-L_I + (0.028735) met-L_I + (0.034639) phe-L_I + (0.04133) pro-L_I + (0.040346) ser-L_I + (0.047432) thr-L_I + (0.010628) trp-L…	CC0051_I + C00001_I --> (0.096044) C00041_I + (0.055304) C00062_I + (0.04507) C00152_I + (0.04507) C00049_I + (0.017123) C00097_I + (0.049203) C00025_I + (0.049203) C00064_I + (0.114544) C00037_I + (0.017713) C00135_I + (0.05432) C00407_I + (0.084235) C00123_I + (0.064161) C00047_I + (0.028735) C00073_I + (0.034639) C00079_I + (0.04133) C00148_I + (0.040346) C00065_I + (0.047432) C00188_I + (0.01…	asp-1_I | asp-2_I | asp-3_I | asp-5_I | K12H4.7_I	Bacterial digestion	0	1000	6.886	4.55355	3.62501	10.3866	4.71877	4.59827	3.97701	6.83402	4.7878	4.33944	10.9244	4.7819	4.59827	4.02534	1.68438	2.60668	2.49686	0.01	2.34664	3.00151	2.68354	10.7491	7.11881	6.16506	18.7487	7.73491	6.16787	6.10934
DGR0002_I	NA	[c] : rna_BAC_I + h2o_I --> (0.267606) amp_I + (0.197183) cmp_I + (0.317684) gmp_I + (0.217527) ump_I + h_I	CC0052_I + C00001_I --> (0.267606) C00020_I + (0.197183) C00055_I + (0.317684) C00144_I + (0.217527) C00105_I + C00080_I	ND	Bacterial digestion	0	1000	0.916411	0.574971	0.457725	1.35535	0.315654	0.486517	0.502172	0.916411	0.604549	0.547935	1.24773	0.342981	0.485696	0.508275	0	0	0	0	0	0	0	1.7367	0.906563	0.782151	2.73709	0.983721	0.790438	0.774811
DGR0003_I	NA	[c] : dna_BAC_I + h2o_I --> (0.246507) damp_I + (0.253493) dcmp_I + (0.253493) dgmp_I + (0.246507) dtmp_I + h_I	CC0053_I + C00001_I --> (0.246507) C00360_I + (0.253493) C00239_I + (0.253493) C00362_I + (0.246507) C00364_I + C00080_I	ND	Bacterial digestion	0	1000	0.143715	0.0901693	0.0717823	0.212551	0.116858	0.0910548	0.0787527	0.143715	0.0948079	0.0859294	0.22879	0.116934	0.0910548	0.0797097	0	0	0	0	0	0	0	0.272357	0.14453	0.12434	0.438488	0.160548	0.125635	0.123142
DGR0004_I	NA	[c] : Rtotal_BAC_I --> (0.056282) ttdca_I + (0.430027) hdca_I + (0.042082) fa16p1n7_I + (0.311026) fa17c9_I + (0.065863) fa19c11_I + (0.09472) vacc_I	CC0076_I --> (0.056282) C06424_I + (0.430027) C00249_I + (0.042082) CC0077_I + (0.311026) CC0078_I + (0.065863) CC0079_I + (0.09472) CC0135_I	NA	Bacterial digestion	0	1000	0.390968	0.2453	0.195279	0.578231	0.317903	0.247708	0.214241	0.390968	0.257918	0.233765	0.622408	0.318111	0.247708	0.216845	0.0582936	0.0983439	0.0442221	0	0.304786	0.0926603	0.0991273	0.740928	0.393185	0.33826	1.19283	0.436759	0.341824	0.335
DGR0005_L	NA	[e] : phospholipid_BAC_L --> (0.179791) pg_BAC_L + (0.750046) pe_BAC_L + (0.020146) ps_BAC_L + (0.050017) clpn_BAC_L	EC0142_L --> (0.179791) EC0059_L + (0.750046) EC0058_L + (0.020146) EC0060_L + (0.050017) EC0063_L	NA	Bacterial digestion	0	1000	0.186172	0.116807	0.0929885	0.275344	0.15138	0.117954	0.102018	0.186172	0.122816	0.111315	0.29638	0.151479	0.117954	0.103258	0.0283825	0.0510493	0.0226493	0	0.145156	0.0441337	0.0472222	0.352817	0.187228	0.161073	0.568029	0.207977	0.162771	0.159521
DGR0006_L	NA	[e] : soluble_BAC_L --> (0.00625) mobd_L + (0.0002) q8_L + (0.0002) thm_L + (0.000903) thmpp_L + (0.0002) adocbl_L + (0.0002) selcys_L + (0.0002) cbl1_L + (0.000443) ribflv_L + (0.0002) pheme_L + (0.0002) pydxn_L + (0.000893) fe2_L + (0.0002) pydam_L + (0.001172) fmn_L + (0.0002) fol_L + (0.004018) acorn_L + (0.0002) pnto-R_L + (0.002774) fad_L + (0.0002) pydx_L + (0.0002) tma_L + (0.0002) acser_L	EC0072_L --> (0.00625) E06232_L + (0.0002) EC0013_L + (0.0002) E00378_L + (0.000903) E00068_L + (0.0002) E00194_L + (0.0002) E05688_L + (0.0002) E00853_L + (0.000443) E00255_L + (0.0002) E00032_L + (0.0002) E00314_L + (0.000893) E14818_L + (0.0002) E00534_L + (0.001172) E00061_L + (0.0002) E00504_L + (0.004018) E00437_L + (0.0002) E00864_L + (0.002774) E00016_L + (0.0002) E00250_L + (0.0002) E005…	NA	Bacterial digestion	0	1000	1.44083	0.903998	0.719658	2.13095	1.17156	0.912876	0.78954	1.44083	0.950503	0.861491	2.29375	1.17233	0.912876	0.799135	0	0	0	0	0	0	0	2.73022	1.449	1.24654	4.39047	1.60958	1.25972	1.2343
DGR0007_L	NA	BAC_L[e] + (6.0) atp_I[c] + (6.0) h2o_I[c] --> (0.129212) phospholipid_BAC_L[e] + (5.037126) protein_BAC_L[e] + (0.027377) peptido_BAC_L[e] + (0.135796) glycogen_BAC_L[e] + soluble_BAC_L[e] + (0.008331) lps_BAC_L[e] + (0.099745) dna_BAC_L[e] + (0.636031) rna_BAC_L[e] + (6.0) adp_I[c] + (6.0) h_I[c] + (6.0) pi_I[c]	EC0050_L + (6.0) C00002_I + (6.0) C00001_I --> (0.129212) EC0142_L + (5.037126) EC0051_L + (0.027377) EC0054_L + (0.135796) EC0065_L + EC0072_L + (0.008331) EC0055_L + (0.099745) EC0053_L + (0.636031) EC0052_L + (6.0) C00008_I + (6.0) C00080_I + (6.0) C00009_I	NA	Bacterial digestion	0	1000	1.44083	0.903998	0.719658	2.13095	1.17156	0.912876	0.78954	1.44083	0.950503	0.861491	2.29375	1.17233	0.912876	0.799135	1.02984	0.950503	0.861491	0.776242	1.17233	0.912811	0.756783	2.73053	1.449	1.24658	4.3961	1.60958	1.25972	1.23457
DGR0008_L	NA	protein_BAC_L[e] --> protein_BAC_I[c]	EC0051_L --> CC0051_I	NA	Bacterial digestion	0	1000	6.886	4.55355	3.62501	10.3866	4.71877	4.59827	3.97701	6.83402	4.7878	4.33944	10.9244	4.7819	4.59827	4.02534	1.68438	2.60668	2.49686	0.01	2.34664	3.00151	2.68354	10.7491	7.11881	6.16506	18.7487	7.73491	6.16787	6.10934
DGR0009_L	NA	rna_BAC_L[e] --> rna_BAC_I[c]	EC0052_L --> CC0052_I	NA	Bacterial digestion	0	1000	0.916411	0.574971	0.457725	1.35535	0.315654	0.486517	0.502172	0.916411	0.604549	0.547935	1.24773	0.342981	0.485696	0.508275	0	0	0	0	0	0	0	1.7367	0.906563	0.782151	2.73709	0.983721	0.790438	0.774811
DGR0010_L	NA	dna_BAC_L[e] --> dna_BAC_I[c]	EC0053_L --> CC0053_I	NA	Bacterial digestion	0	1000	0.143715	0.0901693	0.0717823	0.212551	0.116858	0.0910548	0.0787527	0.143715	0.0948079	0.0859294	0.22879	0.116934	0.0910548	0.0797097	0	0	0	0	0	0	0	0.272357	0.14453	0.12434	0.438488	0.160548	0.125635	0.123142
DGR0011_L	NA	peptido_BAC_L[e] --> peptido_BAC_I[c]	EC0054_L --> CC0054_I	NA	Bacterial digestion	0	1000	0.0394456	0.0247488	0.0197021	0.0583389	0.0320739	0.0249918	0.0216153	0.0394456	0.0260219	0.023585	0.062796	0.0320948	0.0249918	0.0218779	0.010346	0	0	0	0.0177163	0.0212916	0	0.074651	0.0396475	0.0341277	0.120352	0.0440286	0.0344873	0.0337988
DGR0012_I	TBD	[c] : peptido_BAC_I + h_I + (8) h2o_I --> (2) acgam_I + lac-D_I + glu-L_I + (3) ala-L_I + lys-L_I + co2_I	CC0054_I + C00080_I + (8.0) C00001_I --> (2.0) C00140_I + C00256_I + C00025_I + (3.0) C00041_I + C00047_I + C00011_I	ND	Bacterial digestion	0	1000	0.0394456	0.0247488	0.0197021	0.0583389	0.0320739	0.0249918	0.0216153	0.0394456	0.0260219	0.023585	0.062796	0.0320948	0.0249918	0.0218779	0.010346	0	0	0	0.0177163	0.0212916	0	0.074651	0.0396475	0.0341277	0.120352	0.0440286	0.0344873	0.0337988
DGR0013_L	TBD	[e] : lps_BAC_L --> lipa_BAC_L + outerlps_BAC_L	EC0055_L --> EC0056_L + EC0057_L	ND	Bacterial digestion	0	1000	0.0120035	0.00753121	0.00599547	0.0177529	0.00976029	0.00760517	0.00657766	0.0120035	0.00791864	0.00717708	0.0191092	0.00976667	0.00760517	0.00665759	0	0	0	0	0	0	0	0.0227481	0.0120716	0.0103835	0.036615	0.0134094	0.0104946	0.0102852
DGR0014_L	NA	lipa_BAC_L[e] --> lipa_BAC_I[c]	EC0056_L --> CC0056_I	NA	Bacterial digestion	0	1000	0.0120035	0.00753121	0.00599547	0.00283411	0.00976029	0	0.00657766	0.0120035	0.00791864	0.00717708	0.0183117	0.00976667	0	0.00665759	0	0	0	0	0	0	0	0.0227481	0.0120675	0.010377	0.0365912	0.0133902	0.0104794	0.0102716
DGR0015_L	NA	outerlps_BAC_L[e] --> outerlps_BAC_I[c]	EC0057_L --> CC0057_I	NA	Bacterial digestion	0	1000	0.0120035	0.00753121	0.00599547	0.0177529	0.00976029	0.00760517	0.00657766	0.0120035	0.00791864	0.00717708	0.0191092	0.00976667	0.00760517	0.00665759	0	0	0	0	0	0	0	0.0227481	0.0120716	0.0103815	0.0366053	0.0134094	0.0104946	0.0102852
DGR0016_I	TBD	[c] : lipa_BAC_I + (4) nadh_I + (5) h2o_I --> ddca_I + (5) ttdca_I + (4) nad_I + (2) r5p_I + (2) pyr_I + (2) gam_I	CC0056_I + (4.0) C00004_I + (5.0) C00001_I --> C02679_I + (5.0) C06424_I + (4.0) C00003_I + (2.0) C00117_I + (2.0) C00022_I + (2.0) C00329_I	ND	Bacterial digestion	0	1000	0.0120035	0.00753121	0.00599547	0.00283411	0.00976029	0	0.00657766	0.0120035	0.00791864	0.00717708	0.0183117	0.00976667	0	0.00665759	0	0	0	0	0	0	0	0.0227481	0.0120675	0.010377	0.0365912	0.0133902	0.0104794	0.0102716
DGR0017_I	TBD	[c] : outerlps_BAC_I + (10) h2o_I + (4) h_I + (2) nadh_I --> (9) glc-D-A_I + (2) etha_I + pyr_I + (2) nad_I	CC0057_I + (10.0) C00001_I + (4.0) C00080_I + (2.0) C00004_I --> (9.0) C00267_I + (2.0) C00189_I + C00022_I + (2.0) C00003_I	ND	Bacterial digestion	0	1000	0.0120035	0.00753121	0.00599547	0.0177529	0.00976029	0.00760517	0.00657766	0.0120035	0.00791864	0.00717708	0.0191092	0.00976667	0.00760517	0.00665759	0	0	0	0	0	0	0	0.0227481	0.0120716	0.0103815	0.0366053	0.0134094	0.0104946	0.0102852
DGR0018_L	NA	pe_BAC_L[e] --> pe_BAC_I[c]	EC0058_L --> CC0058_I	NA	Bacterial digestion	0	1000	0.139638	0.087611	0.0697456	0.206521	0.113542	0.0884713	0.0765183	0.139638	0.0921179	0.0834914	0.222299	0.113616	0.0884713	0.0774481	0	0	0	0	0	0	0	0.264629	0.140429	0.120812	0.426048	0.155992	0.122085	0.119648
DGR0019_I	3.1.1.4	[c] : pe_BAC_I + (2) h2o_I --> g3pe_I + (2) Rtotal_BAC_I + (2) h_I	CC0058_I + (2.0) C00001_I --> C01233_I + (2.0) CC0076_I + (2.0) C00080_I	ipla-1_I | ipla-2_I | ipla-3_I | ipla-4_I | ipla-5_I | ipla-6_I | ipla-7_I | C07E3.9_I | Y69A2AL.2_I	Bacterial digestion	0	1000	0.139638	0.087611	0.0697456	0.206521	0.113542	0.0884713	0.0765183	0.139638	0.0921179	0.0834914	0.222299	0.113616	0.0884713	0.0774481	0	0.00696061	0	0	0.0909171	0.00118211	0.00668084	0.264629	0.140429	0.120812	0.426048	0.155992	0.122085	0.119648
DGR0020_L	NA	pg_BAC_L[e] --> pg_BAC_I[c]	EC0059_L --> CC0059_I	NA	Bacterial digestion	0	1000	0.0334721	0.0210009	0.0167185	0.0495043	0.0272168	0.0212072	0.0183419	0.0334721	0.0220813	0.0200134	0.0532865	0.0272345	0.0212072	0.0185648	0	0	0	0	0	0	0	0.0634334	0.0336619	0.0289595	0.102126	0.0373924	0.0292647	0.0286805
DGR0021_I	3.1.1.4	[c] : pg_BAC_I + (3) h2o_I --> glyc3p_I + glyc_I + (2) Rtotal_BAC_I + (3) h_I	CC0059_I + (3.0) C00001_I --> C00093_I + C00116_I + (2.0) CC0076_I + (3.0) C00080_I	ipla-1_I | ipla-2_I | ipla-3_I | ipla-4_I | ipla-5_I | ipla-6_I | ipla-7_I | C07E3.9_I | Y69A2AL.2_I	Bacterial digestion	0	1000	0.0427839	0.0268433	0.0213695	0.0632762	0.0347883	0.0271069	0.0234446	0.0427839	0.0282242	0.0255811	0.0681105	0.0348111	0.0271069	0.0237295	0	0	0	0	0	0	0	0.0810803	0.0430264	0.037016	0.130533	0.0477948	0.037406	0.0366592
DGR0022_L	NA	clpn_BAC_L[e] --> clpn_BAC_I[c]	EC0063_L --> CC0063_I	NA	Bacterial digestion	0	1000	0.00931178	0.00584236	0.004651	0.0137719	0.00757157	0.00589973	0.00510264	0.00931178	0.0061429	0.00556764	0.014824	0.00757652	0.00589973	0.00516465	0	0	0	0	0	0	0	0.0176469	0.00936457	0.00805641	0.02841	0.0104024	0.0081413	0.00797876
DGR0023_I	TBD	[c] : clpn_BAC_I + h2o_I --> pg_BAC_I + pa_BAC_I + h_I	CC0063_I + C00001_I --> CC0059_I + CC0064_I + C00080_I	ND	Bacterial digestion	0	1000	0.00931178	0.00584236	0.004651	0.0137719	0.00757157	0.00589973	0.00510264	0.00931178	0.0061429	0.00556764	0.014824	0.00757652	0.00589973	0.00516465	0	0	0	0	0	0	0	0.0176469	0.00936457	0.00805641	0.02841	0.0104024	0.0081413	0.00797876
DGR0024_I	3.1.1.4	[c] : pa_BAC_I + (3) h2o_I --> glyc_I + (2) Rtotal_BAC_I + (2) h_I + pi_I	CC0064_I + (3.0) C00001_I --> C00116_I + (2.0) CC0076_I + (2.0) C00080_I + C00009_I	ipla-1_I | ipla-2_I | ipla-3_I | ipla-4_I | ipla-5_I | ipla-6_I | ipla-7_I | C07E3.9_I | Y69A2AL.2_I	Bacterial digestion	0	1000	0.00931178	0.00584236	0.004651	0.0137719	0.00757157	0.00589973	0.00510264	0.00931178	0.0061429	0.00556764	0.014824	0.00757652	0.00589973	0.00516465	0	0	0	0	0	0	0	0.0176469	0.00936457	0.00805641	0.02841	0.0104024	0.0081413	0.00797876
DGR0025_L	NA	ps_BAC_L[e] --> ps_BAC_I[c]	EC0060_L --> CC0060_I	NA	Bacterial digestion	0	1000	0.00375063	0.0023532	0.00187335	0.00554708	0.0030497	0.00237631	0.00205526	0.00375063	0.00247426	0.00224255	0.00597088	0.00305169	0.00237631	0.00208023	0	0	0	0	0	0	0	0.00710786	0.00377189	0.00324498	0.0114435	0.00418991	0.00327918	0.00321371
DGR0026_I	3.1.1.4	[c] : ps_BAC_I + (3) h2o_I --> pser-L_I + glyc_I + (2) Rtotal_BAC_I + (3) h_I	CC0060_I + (3.0) C00001_I --> C01005_I + C00116_I + (2.0) CC0076_I + (3.0) C00080_I	ipla-1_I | ipla-2_I | ipla-3_I | ipla-4_I | ipla-5_I | ipla-6_I | ipla-7_I | C07E3.9_I | Y69A2AL.2_I	Bacterial digestion	0	1000	0.00375063	0.0023532	0.00187335	0.00554708	0.0030497	0.00237631	0.00205526	0.00375063	0.00247426	0.00224255	0.00597088	0.00305169	0.00237631	0.00208023	0	0	0	0	0	0	0	0.00710786	0.00377189	0.00324498	0.0114427	0.00418991	0.00327918	0.00321371
DGR0027_L	NA	glycogen_BAC_L[e] --> glycogen_BAC_I[c]	EC0065_L --> CC0065_I	NA	Bacterial digestion	0	1000	0.195659	0.122759	0.0977267	0.289374	0.159094	0.123965	0.107216	0.195659	0.129074	0.116987	0.311482	0.159198	0.123965	0.108519	0	0	0	0	0	0	0	0.370795	0.196768	0.169281	0.596973	0.218575	0.171065	0.16765
DGR0028_I	2.4.1.1	[c] : glycogen_BAC_I + (0.5) pi_I --> (0.5) g1p_I + (0.5) dxtrn1_I	CC0065_I + (0.5) C00009_I --> (0.5) C00103_I + (0.5) CC0046_I	T22F3.3_I	Bacterial digestion	0	1000	0.195659	0.122759	0.0977267	0.289374	0.159094	0.123965	0.107216	0.195659	0.129074	0.116987	0.311482	0.159198	0.123965	0.108519	0	0	0	0	0	0	0	0.370795	0.196768	0.169281	0.596973	0.218575	0.171065	0.16765
DGR0029_E	NA	[e] : (2) h2o_E + thmpp_E --> h_E + (2) pi_E + thm_E	(2.0) E00001_E + E00068_E --> E00080_E + (2.0) E00009_E + E00378_E	NA	Bacterial digestion	0	1000	0	0	0	0	0	0	0	0	0	0	0	0	0	0	0	0	0	0	0	0	0	0	0	0	0	0	0	0
DGR0029_L	NA	[e] : (2) h2o_L + thmpp_L --> h_L + (2) pi_L + thm_L	(2.0) E00001_L + E00068_L --> E00080_L + (2.0) E00009_L + E00378_L	NA	Bacterial digestion	0	1000	0.00130107	0.000816311	0.000649851	0.00192424	0.00105792	0.000824327	0.000712955	0.00130107	0.000858304	0.000777927	0.00207126	0.00105861	0.000824327	0.000721619	0	0	0	0	0	0	0	0.0329395	0.0172654	0.0151296	0.0540303	0.0194113	0.0154125	0.0150794
EXC0050_L	NA	BAC_L[e] -->	EC0050_L -->	NA	Bacterial digestion	-1000	0	-1.44083	-0.903998	-0.719658	-2.13095	-1.17156	-0.912876	-0.78954	-1.44083	-0.950503	-0.861491	-2.29375	-1.17233	-0.912876	-0.799135	-2.73053	-1.449	-1.24658	-4.36195	-1.60958	-1.25972	-1.23457	-1.02984	-0.950503	-0.861491	-0.776242	-1.17233	-0.912811	-0.756783
BIO0001_I	NA	[m] : (2.0) gtp_I + (0.324) atp_I + (2.324) h2o_I + (0.111867) alatrna_I + (0.048846) argtrna_I + (0.035405) asntrna_I + (0.064946) asptrna_I + (0.008665) cystrna_I + (0.067386) glutrna_I + (0.037694) glntrna_I + (0.094618) glytrna_I + (0.01782) histrna_I + (0.053231) iletrna_I + (0.082051) leutrna_I + (0.071622) lystrna_I + (0.020458) mettrna_I + (0.035592) phetrna_I + (0.043238) protrna_I + (0.…	(2.0) M00044_I + (0.324) M00002_I + (2.324) M00001_I + (0.111867) M00886_I + (0.048846) M02163_I + (0.035405) M03402_I + (0.064946) M02984_I + (0.008665) M03125_I + (0.067386) M02987_I + (0.037694) M02282_I + (0.094618) M02412_I + (0.01782) M02988_I + (0.053231) M03127_I + (0.082051) M02047_I + (0.071622) M01931_I + (0.020458) M02430_I + (0.035592) M03511_I + (0.043238) M02702_I + (0.045815) M025…	NA	Biomass assembly	0	1000	0	0	0	0.486288	0	0	0	0	0	0	0.486288	0	0	0	0	0	0	0.486288	0	0	0	0	0	0	0.571143	0	0	0
BIO0001_X	NA	[m] : (2.0) gtp_X + (0.324) atp_X + (2.324) h2o_X + (0.111867) alatrna_X + (0.048846) argtrna_X + (0.035405) asntrna_X + (0.064946) asptrna_X + (0.008665) cystrna_X + (0.067386) glutrna_X + (0.037694) glntrna_X + (0.094618) glytrna_X + (0.01782) histrna_X + (0.053231) iletrna_X + (0.082051) leutrna_X + (0.071622) lystrna_X + (0.020458) mettrna_X + (0.035592) phetrna_X + (0.043238) protrna_X + (0.…	(2.0) M00044_X + (0.324) M00002_X + (2.324) M00001_X + (0.111867) M00886_X + (0.048846) M02163_X + (0.035405) M03402_X + (0.064946) M02984_X + (0.008665) M03125_X + (0.067386) M02987_X + (0.037694) M02282_X + (0.094618) M02412_X + (0.01782) M02988_X + (0.053231) M03127_X + (0.082051) M02047_X + (0.071622) M01931_X + (0.020458) M02430_X + (0.035592) M03511_X + (0.043238) M02702_X + (0.045815) M025…	NA	Biomass assembly	0	1000	0.486185	0.486185	0.486185	NA	0.486185	0.486185	0.486185	0.486185	0.486185	0.486185	NA	0.486185	0.486185	0.486185	0.486185	0.486185	0.486185	NA	0.486185	0.486185	0.486185	0.486205	0.486257	0.486208	NA	0.486205	0.486189	0.486206
BIO0002_I	NA	[c] : (2.0) gtp_I + (0.324) atp_I + (2.324) h2o_I + (0.12769) alatrna_I + (0.042387) argtrna_I + (0.025739) asntrna_I + (0.084822) asptrna_I + (0.000208) cystrna_I + (0.085568) glutrna_I + (0.026184) glntrna_I + (0.074691) glytrna_I + (0.017927) histrna_I + (0.052143) iletrna_I + (0.079867) leutrna_I + (0.079083) lystrna_I + (0.012181) mettrna_I + (0.036544) phetrna_I + (0.045145) protrna_I + (0.…	(2.0) C00044_I + (0.324) C00002_I + (2.324) C00001_I + (0.12769) C00886_I + (0.042387) C02163_I + (0.025739) C03402_I + (0.084822) C02984_I + (0.000208) C03125_I + (0.085568) C02987_I + (0.026184) C02282_I + (0.074691) C02412_I + (0.017927) C02988_I + (0.052143) C03127_I + (0.079867) C02047_I + (0.079083) C01931_I + (0.012181) C02430_I + (0.036544) C03511_I + (0.045145) C02702_I + (0.051284) C025…	NA	Biomass assembly	0	1000	0	0	0	1.933	0	0	0	0	0	0	1.933	0	0	0	0	0	0	1.8446	0	0	0	0	0	0	2.27195	0	0	0
BIO0002_X	NA	[c] : (2.0) gtp_X + (0.324) atp_X + (2.324) h2o_X + (0.12769) alatrna_X + (0.042387) argtrna_X + (0.025739) asntrna_X + (0.084822) asptrna_X + (0.000208) cystrna_X + (0.085568) glutrna_X + (0.026184) glntrna_X + (0.074691) glytrna_X + (0.017927) histrna_X + (0.052143) iletrna_X + (0.079867) leutrna_X + (0.079083) lystrna_X + (0.012181) mettrna_X + (0.036544) phetrna_X + (0.045145) protrna_X + (0.…	(2.0) C00044_X + (0.324) C00002_X + (2.324) C00001_X + (0.12769) C00886_X + (0.042387) C02163_X + (0.025739) C03402_X + (0.084822) C02984_X + (0.000208) C03125_X + (0.085568) C02987_X + (0.026184) C02282_X + (0.074691) C02412_X + (0.017927) C02988_X + (0.052143) C03127_X + (0.079867) C02047_X + (0.079083) C01931_X + (0.012181) C02430_X + (0.036544) C03511_X + (0.045145) C02702_X + (0.051284) C025…	NA	Biomass assembly	0	1000	1.91364	1.6993	1.91364	NA	1.6993	1.93259	1.91364	1.91364	1.6993	1.91364	NA	1.6993	1.93259	1.91364	1.91212	1.6993	1.91212	NA	1.6993	1.93256	1.91213	1.91372	1.69959	1.91373	NA	1.69939	1.9326	1.91373
BIO0003_I	2.7.7.19;2.7.7.6	[c] : (0.639534) atp_I + (0.228426) ctp_I + (0.233503) gtp_I + (0.304569) utp_I + (0.406032) h2o_I --> RNA_I + ppi_I + (0.406032) adp_I + (0.406032) pi_I + (0.406032) h_I	(0.639534) C00002_I + (0.228426) C00063_I + (0.233503) C00044_I + (0.304569) C00075_I + (0.406032) C00001_I --> CC0120_I + C00013_I + (0.406032) C00008_I + (0.406032) C00009_I + (0.406032) C00080_I	[(F43G6.5_I | T15H9.6_I | pap-1_I) & gld-2_I & gld-4_I] & (rpoa-1_I & rpoa-2_I & ama-1_I & rpb-2_I & rpc-1_I & rpc-2_I & rpom-1_I & rpb-3_I & rpb-4_I & rpb-5_I & rpb-6_I & rpb-7_I & rpb-8_I & rpb-9_I & rpb-10_I & rpb-11_I & rpc-11_I & rpoa-12_I & rpb-12_I & rpac-19_I & rpac-40_I & rpc-25_I & let-611_I & Y47G6A.9_I & W09C3.4_I & F26E4.4_I & W06E11.1_I)	Biomass assembly	0	1000	0	0	0	0.0796624	0	0	0	0	0	0	0.0796624	0	0	0	0	0	0	0.0796622	0	0	0	0	0	0	0.0935631	0	0	0
BIO0003_X	2.7.7.19;2.7.7.6	[c] : (0.639534) atp_X + (0.228426) ctp_X + (0.233503) gtp_X + (0.304569) utp_X + (0.406032) h2o_X --> RNA_X + ppi_X + (0.406032) adp_X + (0.406032) pi_X + (0.406032) h_X	(0.639534) C00002_X + (0.228426) C00063_X + (0.233503) C00044_X + (0.304569) C00075_X + (0.406032) C00001_X --> CC0120_X + C00013_X + (0.406032) C00008_X + (0.406032) C00009_X + (0.406032) C00080_X	[(F43G6.5_X | T15H9.6_X | pap-1_X) & gld-2_X & gld-4_X] & (rpoa-1_X & rpoa-2_X & ama-1_X & rpb-2_X & rpc-1_X & rpc-2_X & rpom-1_X & rpb-3_X & rpb-4_X & rpb-5_X & rpb-6_X & rpb-7_X & rpb-8_X & rpb-9_X & rpb-10_X & rpb-11_X & rpc-11_X & rpoa-12_X & rpb-12_X & rpac-19_X & rpac-40_X & rpc-25_X & let-611_X & Y47G6A.9_X & W09C3.4_X & F26E4.4_X & W06E11.1_X)	Biomass assembly	0	1000	0.0796454	0.0796454	0.0796454	NA	0.0796454	0.0796454	0.0796454	0.0796454	0.0796454	0.0796454	NA	0.0796454	0.0796454	0.0796454	0.0796454	0.0796454	0.0796454	NA	0.0796453	0.0796454	0.0796454	0.0796488	0.0796572	0.0796492	NA	0.0796487	0.0796461	0.0796489
BIO0004_I	2.7.7.7	[c] : (0.325) datp_I + (0.175) dctp_I + (0.175) dgtp_I + (0.325) dttp_I + (0.368) atp_I + (0.368) h2o_I --> DNA_I + ppi_I + (0.368) adp_I + (0.368) pi_I + (0.368) h_I	(0.325) C00131_I + (0.175) C00458_I + (0.175) C00286_I + (0.325) C00459_I + (0.368) C00002_I + (0.368) C00001_I --> CC0121_I + C00013_I + (0.368) C00008_I + (0.368) C00009_I + (0.368) C00080_I	Y47D3A.29_I & pole-1_I & pole-2_I & F10C2.4_I & K04C2.2_I & polg-1_I & (polq-1_I | helq-1_I) & Y37B11A.2_I & Y53F4B.3_I & polh-1_I & polk-1_I & T26A5.8_I & div-1_I & F12F6.7_I & (pri-1_I | T24C4.5_I) & pri-2_I & R04F11.3_I	Biomass assembly	0	1000	0	0	0	0	0	0	0	0	0	0	0	0	0	0	0	0	0	0	0	0	0	0	0	0	0.00748085	0	0	0
BIO0004_X	2.7.7.7	[c] : (0.325) datp_X + (0.175) dctp_X + (0.175) dgtp_X + (0.325) dttp_X + (0.368) atp_X + (0.368) h2o_X --> DNA_X + ppi_X + (0.368) adp_X + (0.368) pi_X + (0.368) h_X	(0.325) C00131_X + (0.175) C00458_X + (0.175) C00286_X + (0.325) C00459_X + (0.368) C00002_X + (0.368) C00001_X --> CC0121_X + C00013_X + (0.368) C00008_X + (0.368) C00009_X + (0.368) C00080_X	Y47D3A.29_X & pole-1_X & pole-2_X & F10C2.4_X & K04C2.2_X & polg-1_X & (polq-1_X | helq-1_X) & Y37B11A.2_X & Y53F4B.3_X & polh-1_X & polk-1_X & T26A5.8_X & div-1_X & F12F6.7_X & (pri-1_X | T24C4.5_X) & pri-2_X & R04F11.3_X	Biomass assembly	0	1000	0	0.00686659	0.00686659	NA	0	0	0	0	0.00686659	0.00686659	NA	0	0	0	0	0.00686659	0.00686659	NA	0	0	0	0	0.00688659	0.00688657	NA	0	9.92941e-06	6.64913e-06
BIO0005_I	NA	[c] : (0.008687) arachdcoa_I + (0.02991) fa16p1n7coa_I + (0.033888) tmndnccoa_I + (0.070249) odecoa_I + (0.016289) eicostetcoa_I + (0.039136) fa17p0isocoa_I + (0.051607) pmtcoa_I + (0.041849) stcoa_I + (0.026969) dlnlcgcoa_I + (0.170938) vacccoa_I + (0.354879) fa17c9coa_I + (0.033335) tdcoa_I + (0.077813) fa15p0isocoa_I + (0.035378) lnlccoa_I + (0.008964) lgnccoa_I + (0.000111) fa19c11coa_I <==> …	(0.008687) C02249_I + (0.02991) CC0067_I + (0.033888) C16165_I + (0.070249) C00510_I + (0.016289) C16164_I + (0.039136) CC0095_I + (0.051607) C00154_I + (0.041849) C00412_I + (0.026969) C03595_I + (0.170938) CC0068_I + (0.354879) CC0098_I + (0.033335) C02593_I + (0.077813) CC0094_I + (0.035378) C02050_I + (0.008964) CC0116_I + (0.000111) CC0099_I <==> CC0003_I	NA	Biomass assembly	-1000	1000	-0.00902516	-0.00804803	0	0.109885	0.34438	0.0970617	0.101289	-0.00902516	-0.00742601	0.00327317	0.106133	0.344354	0.0970618	0.100964	-0.0527543	-0.0263705	-0.00970304	-6.35558	0.329361	0.0853117	0.0862132	0.29811	0.161375	0.314351	0.97872	0.442292	0.277184	0.26089
BIO0005_X	NA	[c] : (0.008687) arachdcoa_X + (0.02991) fa16p1n7coa_X + (0.033888) tmndnccoa_X + (0.070249) odecoa_X + (0.016289) eicostetcoa_X + (0.039136) fa17p0isocoa_X + (0.051607) pmtcoa_X + (0.041849) stcoa_X + (0.026969) dlnlcgcoa_X + (0.170938) vacccoa_X + (0.354879) fa17c9coa_X + (0.033335) tdcoa_X + (0.077813) fa15p0isocoa_X + (0.035378) lnlccoa_X + (0.008964) lgnccoa_X + (0.000111) fa19c11coa_X <==> …	(0.008687) C02249_X + (0.02991) CC0067_X + (0.033888) C16165_X + (0.070249) C00510_X + (0.016289) C16164_X + (0.039136) CC0095_X + (0.051607) C00154_X + (0.041849) C00412_X + (0.026969) C03595_X + (0.170938) CC0068_X + (0.354879) CC0098_X + (0.033335) C02593_X + (0.077813) CC0094_X + (0.035378) C02050_X + (0.008964) CC0116_X + (0.000111) CC0099_X <==> CC0003_X	NA	Biomass assembly	-1000	1000	-0.0367221	-0.022574	-0.0130098	NA	-0.381765	-0.125684	-0.125734	-0.0367221	-0.022574	-0.0210874	NA	-0.381765	-0.125684	-0.125734	-0.0367302	-0.0226381	-0.337502	NA	-0.383634	-0.125871	-0.126048	-0.0367221	-0.0225564	-0.0210804	NA	-0.38156	-0.125681	-0.125732
BIO0006_I	NA	[c] : (0.071255) dlnlcgcoa_I + (0.099154) eicostetcoa_I + (0.025021) odecoa_I + (0.170596) vacccoa_I + (0.008707) lgnccoa_I + (0.011369) fa16p1n7coa_I + (0.233615) tmndnccoa_I + (0.051383) pmtcoa_I + (0.080196) fa17c9coa_I + (0.030888) fa17p0isocoa_I + (0.052693) lnlccoa_I + (0.00001) fa19c11coa_I + (0.026371) arachdcoa_I + (0.023869) fa15p0isocoa_I + (0.105017) stcoa_I + (0.009855) tdcoa_I <==> …	(0.071255) C03595_I + (0.099154) C16164_I + (0.025021) C00510_I + (0.170596) CC0068_I + (0.008707) CC0116_I + (0.011369) CC0067_I + (0.233615) C16165_I + (0.051383) C00154_I + (0.080196) CC0098_I + (0.030888) CC0095_I + (0.052693) C02050_I + (0.00001) CC0099_I + (0.026371) C02249_I + (0.023869) CC0094_I + (0.105017) C00412_I + (0.009855) C02593_I <==> C00040_I	NA	Biomass assembly	-1000	1000	0.0575658	0.0651236	0.0628801	0.147158	-0.0303873	0.0463694	0.0663619	0.0575658	0.0651236	0.0231316	0.160427	-0.0292952	0.0463694	0.067454	0.0575574	0.0651018	-0.191073	0.135392	-0.0299206	0.0463396	0.0674072	0.31065	0.176858	0.128832	2.71563	0.0775499	0.163122	0.175647
BIO0006_X	NA	[c] : (0.071255) dlnlcgcoa_X + (0.099154) eicostetcoa_X + (0.025021) odecoa_X + (0.170596) vacccoa_X + (0.008707) lgnccoa_X + (0.011369) fa16p1n7coa_X + (0.233615) tmndnccoa_X + (0.051383) pmtcoa_X + (0.080196) fa17c9coa_X + (0.030888) fa17p0isocoa_X + (0.052693) lnlccoa_X + (0.00001) fa19c11coa_X + (0.026371) arachdcoa_X + (0.023869) fa15p0isocoa_X + (0.105017) stcoa_X + (0.009855) tdcoa_X <==> …	(0.071255) C03595_X + (0.099154) C16164_X + (0.025021) C00510_X + (0.170596) CC0068_X + (0.008707) CC0116_X + (0.011369) CC0067_X + (0.233615) C16165_X + (0.051383) C00154_X + (0.080196) CC0098_X + (0.030888) CC0095_X + (0.052693) C02050_X + (0.00001) CC0099_X + (0.026371) C02249_X + (0.023869) CC0094_X + (0.105017) C00412_X + (0.009855) C02593_X <==> C00040_X	NA	Biomass assembly	-1000	1000	0.037806	0.0593885	0.0524917	NA	0.125759	0.0490023	0.0490098	0.037806	0.0593885	0.0933323	NA	0.125759	0.0490023	0.0490098	0.037806	0.0593421	0.0933012	NA	0.124239	0.0490012	0.048998	0.0378143	0.0594104	0.307537	NA	0.126395	0.0490324	0.0490572
BIO0007_I	NA	[c] : ocdca_I <==> Rtotal7_I	C01530_I <==> CC0122_I	NA	Biomass assembly	-1000	1000	0.01	0.01	0.01	0.0306734	0.01	0.01	0.01	0.01	0.01	0.01	0.0506634	0.01	0.01	0.01	0.009995	0.00999	0.00999667	0.0106733	0.00999124	0.00999007	0.00999003	0.173816	0.0817344	0.0749235	0.853078	0.0865595	0.0908331	0.0836401
BIO0007_X	NA	[c] : ocdca_X <==> Rtotal7_X	C01530_X <==> CC0122_X	NA	Biomass assembly	-1000	1000	0.0106711	0.0106611	0.000671089	NA	0.0206711	0.0106711	0.0206711	0.0106711	0.0106611	0.000671089	NA	0.0206711	0.0106711	0.0206711	0.0106611	0.0106611	0.000661091	NA	0.0206623	0.0106611	0.0206611	0.0106761	0.0106744	0.000674421	NA	0.0206755	0.0106744	0.0206744
BIO0008_I	NA	[c] : (0.079557) sphmyln_ce_I + (0.015693) pail_I + (0.015689) lpchol_I + (0.076233) alkenac2gpe_I + (0.108903) akac2gpe_I + (0.313837) pchol_I + (0.359684) pe_I + (0.015696) clpn_I + (0.005009) ps_I + (0.009698) akac2gchol_I --> PhosphoL_I	(0.079557) CC0201_I + (0.015693) C01194_I + (0.015689) C04230_I + (0.076233) C04756_I + (0.108903) C04475_I + (0.313837) C00157_I + (0.359684) C00350_I + (0.015696) C05980_I + (0.005009) C02737_I + (0.009698) C05212_I --> CC0124_I	NA	Biomass assembly	0	1000	0	0	0	0.0547818	0	0	0	0	0	0	0.0547818	0	0	0	0	0	0	0.0547817	0	0	0	0	0	0	0.0643409	0	0	0
BIO0008_X	NA	[c] : (0.079557) sphmyln_ce_X + (0.015693) pail_X + (0.015689) lpchol_X + (0.076233) alkenac2gpe_X + (0.108903) akac2gpe_X + (0.313837) pchol_X + (0.359684) pe_X + (0.015696) clpn_X + (0.005009) ps_X + (0.009698) akac2gchol_X --> PhosphoL_X	(0.079557) CC0201_X + (0.015693) C01194_X + (0.015689) C04230_X + (0.076233) C04756_X + (0.108903) C04475_X + (0.313837) C00157_X + (0.359684) C00350_X + (0.015696) C05980_X + (0.005009) C02737_X + (0.009698) C05212_X --> CC0124_X	NA	Biomass assembly	0	1000	0.0547701	0.0547702	0.0547702	NA	0.0547701	0.0547701	0.0547701	0.0547701	0.0547702	0.0547702	NA	0.0547701	0.0547701	0.0547701	0.0547701	0.0547701	0.0547701	NA	0.0547701	0.0547701	0.0547701	0.0547724	0.0547783	0.0547727	NA	0.0547724	0.0547706	0.0547725
BIO0009_I	NA	[c] : (0.028141) m4masn_I + (0.013612) nm3masn_I + (0.03835) m2masn_I + (0.032462) m3masn_I + (0.01185) fn2m2masn_I + (0.843482) chitin_I + (0.01648) fm2masn_I + (0.015623) nm2masn_I --> Glycans_I + (0.156518) asn-L_I	(0.028141) CC0032_I + (0.013612) CC0038_I + (0.03835) CC0040_I + (0.032462) CC0039_I + (0.01185) CC0036_I + (0.843482) C00461_I + (0.01648) CC0042_I + (0.015623) CC0034_I --> CC0132_I + (0.156518) C00152_I	NA	Biomass assembly	0	1000	0	0	0	0.0247453	0	0	0	0	0	0	0.0247453	0	0	0	0	0	0	0.0247453	0	0	0	0	0	0	0.0290632	0	0	0
BIO0009_X	NA	[c] : (0.028141) m4masn_X + (0.013612) nm3masn_X + (0.03835) m2masn_X + (0.032462) m3masn_X + (0.01185) fn2m2masn_X + (0.843482) chitin_X + (0.01648) fm2masn_X + (0.015623) nm2masn_X --> Glycans_X + (0.156518) asn-L_X	(0.028141) CC0032_X + (0.013612) CC0038_X + (0.03835) CC0040_X + (0.032462) CC0039_X + (0.01185) CC0036_X + (0.843482) C00461_X + (0.01648) CC0042_X + (0.015623) CC0034_X --> CC0132_X + (0.156518) C00152_X	NA	Biomass assembly	0	1000	0.02474	0.0247402	0.0247402	NA	0.02474	0.02474	0.02474	0.02474	0.0247402	0.0247402	NA	0.02474	0.02474	0.02474	0.02474	0.0247402	0.0247402	NA	0.02474	0.02474	0.02474	0.024741	0.0247438	0.0247413	NA	0.024741	0.0247402	0.0247411
BIO0010_I	NA	[c] : Biomass_I + (16.0) atp_I + (16.0) h2o_I --> (16.0) adp_I + (16.0) h_I + (16.0) pi_I	CC0134_I + (16.0) C00002_I + (16.0) C00001_I --> (16.0) C00008_I + (16.0) C00080_I + (16.0) C00009_I	NA	Biomass assembly	0	1000	0	0	0	0.359065	0	0	0	0	0	0	0.359065	0	0	0	0	0	0	0.359065	0	0	0	0	0	0	0.495296	0	0	0
BIO0010_X	NA	[c] : Biomass_X + (16.0) atp_X + (16.0) h2o_X --> (16.0) adp_X + (16.0) h_X + (16.0) pi_X	CC0134_X + (16.0) C00002_X + (16.0) C00001_X --> (16.0) C00008_X + (16.0) C00080_X + (16.0) C00009_X	NA	Biomass assembly	0	1000	0.358962	0.360185	0.360185	NA	0.358962	0.358962	0.358962	0.358962	0.360185	0.360185	NA	0.358962	0.358962	0.358962	0.358962	0.360185	0.360185	NA	0.358962	0.358962	0.358962	0.36322	0.399891	0.372681	NA	0.391615	0.373908	0.370496
BIO0011_I	NA	[c] : Rtotalcoa_I <==> Rtotal2coa_I	C00040_I <==> CC0002_I	NA	Biomass assembly	-1000	1000	0.00804856	-0.00361388	0.0022788	0.0368363	-0.0403873	0.00718723	0.00576062	0.0180486	-0.00361388	-0.00914033	0.035641	-0.0392952	0.00718722	0.00576062	-1.20731	-0.972037	-0.924949	0.0497504	-1.04964	-0.855104	-0.928237	1.063	0.727538	0.651824	2.58013	0.623979	0.630675	0.670308
BIO0011_X	NA	[c] : Rtotalcoa_X <==> Rtotal2coa_X	C00040_X <==> CC0002_X	NA	Biomass assembly	-1000	1000	0.0316935	0.0533559	0.0474632	NA	0.0801294	0.0325548	0.0439814	0.0216935	0.0533559	0.0588824	NA	0.0790373	0.0325548	0.0439814	-1.02326	-0.677796	-0.602082	NA	-0.584237	-0.590933	-0.620566	1.24705	1.02178	0.974691	NA	1.08938	0.894846	0.977979
BIO0012_I	NA	[c] : Rtotal3coa_I <==> Rtotal4coa_I	CC0003_I <==> CC0084_I	NA	Biomass assembly	-1000	1000	-0.00300839	-0.00020734	0	-0.0123263	0	0	0	-0.00300839	0	0.00109106	-0.0135676	0	0	0	-0.357612	-0.278304	-0.262971	-2.21928	-0.329765	-0.31401	-0.265919	0.342388	0.263622	0.290239	0.966419	0.457208	0.29404	0.292307
BIO0012_X	NA	[c] : Rtotal3coa_X <==> Rtotal4coa_X	CC0003_X <==> CC0084_X	NA	Biomass assembly	-1000	1000	-0.0122407	-0.01	-0.00433659	NA	-0.0124617	-0.00954082	-0.0081482	-0.0122407	-0.01	-0.00702913	NA	-0.0124704	-0.00954082	-0.00825654	-0.357637	-0.272777	-0.296177	NA	-0.469679	-0.302333	-0.300599	0.342363	0.267572	0.257033	NA	0.317295	0.304469	0.257555
BIO0013_I	NA	[c] : Rtotal3coa_I <==> Rtotal5coa_I	CC0003_I <==> CC0086_I	NA	Biomass assembly	-1000	1000	-0.00300839	-0.00392034	0	0.0611054	0.17219	0.0485309	0.0506447	-0.00300839	-0.003713	0.00109106	0.0598504	0.172177	0.0485309	0.0504821	-0.175756	-0.135834	-0.125321	-3.20802	-0.0564274	-0.097829	-0.0957745	0.177994	0.139103	0.199759	0.32624	0.337059	0.211073	0.184775
BIO0013_X	NA	[c] : Rtotal3coa_X <==> Rtotal5coa_X	CC0003_X <==> CC0086_X	NA	Biomass assembly	-1000	1000	-0.0122407	-0.006287	-0.00433659	NA	-0.184652	-0.0580717	-0.0587929	-0.0122407	-0.006287	-0.00702913	NA	-0.184647	-0.0580717	-0.0587387	-0.189543	-0.145073	-0.205697	NA	-0.34953	-0.215143	-0.191735	0.160458	0.125102	0.119383	NA	0.0439568	0.088288	0.0873981
BIO0014_I	NA	[c] : Rtotalcoa_I <==> Rtotal6coa_I	C00040_I <==> CC0123_I	NA	Biomass assembly	-1000	1000	0	0	0	0.0106734	0	0	0	0	0	0	0.0306734	0	0	0	0	0	0	0.0106733	0	0	0	0.111614	0.0475842	0.0431414	0.810665	0.0475764	0.0532097	0.0480858
BIO0014_X	NA	[c] : Rtotalcoa_X <==> Rtotal6coa_X	C00040_X <==> CC0123_X	NA	Biomass assembly	-1000	1000	0.0106711	0.0106711	0.0106711	NA	0.0106711	0.0106711	0.0106711	0.0106711	0.0106711	0.0106711	NA	0.0106711	0.0106711	0.0106711	0.0106711	0.0106711	0.0106711	NA	0.0106711	0.0106711	0.0106711	0.0106744	0.0106736	0.0106736	NA	0.0106754	0.0106736	0.0106744
BIO0015_I	NA	[c] : protSfar_I + protSgerC_I + hemeprotein_I + protSfarCmet_I + protSger_I + (4.0) pepd_I + protSfarC_I + focytC_I + protSgerCmet_I + ISclustprot_I --> biomass_minor_I + apoISclustprot_I + apocytc_I + apohemeprotein_I + (6.0) protCys_I	C20120_I + CC0017_I + CC0074_I + C04748_I + CC0016_I + (4.0) C00012_I + C04506_I + M00126_I + CC0018_I + MC0137_I --> CC0156_I + MC0136_I + M02248_I + CC0075_I + (6.0) C20119_I	NA	Biomass assembly	0	1000	0	0	0	3.59065e-05	0	0	0	0	0	0	3.59065e-05	0	0	0	0	0	0	3.59065e-05	0	0	0	0	0	0	4.95296e-05	0	0	0
BIO0015_X	NA	[c] : protSfar_X + protSgerC_X + hemeprotein_X + protSfarCmet_X + protSger_X + (4.0) pepd_X + protSfarC_X + focytC_X + protSgerCmet_X + ISclustprot_X --> biomass_minor_X + apoISclustprot_X + apocytc_X + apohemeprotein_X + (6.0) protCys_X	C20120_X + CC0017_X + CC0074_X + C04748_X + CC0016_X + (4.0) C00012_X + C04506_X + M00126_X + CC0018_X + MC0137_X --> CC0156_X + MC0136_X + M02248_X + CC0075_X + (6.0) C20119_X	NA	Biomass assembly	0	1000	3.58962e-05	3.60185e-05	3.60185e-05	NA	3.58962e-05	3.58962e-05	3.58962e-05	3.58962e-05	3.60185e-05	3.60185e-05	NA	3.58962e-05	3.58962e-05	3.58962e-05	3.58962e-05	3.60185e-05	3.60185e-05	NA	3.58962e-05	3.58962e-05	3.58962e-05	3.6322e-05	3.99891e-05	3.72657e-05	NA	3.91467e-05	3.73907e-05	3.70496e-05
BIO0100_I	NA	[c] : (0.202508) collg_I + (0.204599) glycogen_I + (0.058654) Glycans_I + (0.188823) RNA_I + (0.129849) PhosphoL_I + (0.029368) tre_I + (0.0001) biomass_minor_I + (1.152647) prot_mito_I + (0.117468) tag_I + (4.028712) prot_other_I --> Biomass_I	(0.202508) CC0151_I + (0.204599) C00182_I + (0.058654) CC0132_I + (0.188823) CC0120_I + (0.129849) CC0124_I + (0.029368) C01083_I + (0.0001) CC0156_I + (1.152647) MC0117_I + (0.117468) C00422_I + (4.028712) CC0118_I --> CC0134_I	NA	Biomass assembly	0	1000	0	0	0	0	0	0	0	0	0	0	0	0	0	0	0	0	0	0	0	0	0	0	0	0	0.169912	0	0	0
BIO0100_X	NA	[c] : (0.202508) collg_X + (0.204599) glycogen_X + (0.058654) Glycans_X + (0.188823) RNA_X + (0.129849) PhosphoL_X + (0.029368) tre_X + (0.0001) biomass_minor_X + (1.152647) prot_mito_X + (0.117468) tag_X + (4.028712) prot_other_X --> Biomass_X	(0.202508) CC0151_X + (0.204599) C00182_X + (0.058654) CC0132_X + (0.188823) CC0120_X + (0.129849) CC0124_X + (0.029368) C01083_X + (0.0001) CC0156_X + (1.152647) MC0117_X + (0.117468) C00422_X + (4.028712) CC0118_X --> CC0134_X	NA	Biomass assembly	0	1000	0	0	0	NA	0.00652735	0	0	0	0	0	NA	0.00652735	0	0	0	0	0	NA	0.00640958	0	0	0.0346639	0.00150275	0.00146016	NA	0.222224	0.0165043	0.0504944
BIO0101_I	NA	[c] : (0.238613) collg_I + (0.069111) Glycans_I + (0.222489) RNA_I + (0.153) PhosphoL_I + (0.0001) biomass_minor_I + (1.358154) prot_mito_I + (4.746997) prot_other_I --> Biomass_I	(0.238613) CC0151_I + (0.069111) CC0132_I + (0.222489) CC0120_I + (0.153) CC0124_I + (0.0001) CC0156_I + (1.358154) MC0117_I + (4.746997) CC0118_I --> CC0134_I	NA	Biomass assembly	0	1000	0	0	0	0.0139696	0	0	0	0	0	0	0.0139696	0	0	0	0	0	0	0	0	0	0	0	0	0	0.144324	0	0	0
BIO0101_X	NA	[c] : (0.238613) collg_X + (0.069111) Glycans_X + (0.222489) RNA_X + (0.153) PhosphoL_X + (0.0001) biomass_minor_X + (1.358154) prot_mito_X + (4.746997) prot_other_X --> Biomass_X	(0.238613) CC0151_X + (0.069111) CC0132_X + (0.222489) CC0120_X + (0.153) CC0124_X + (0.0001) CC0156_X + (1.358154) MC0117_X + (4.746997) CC0118_X --> CC0134_X	NA	Biomass assembly	0	1000	0.0419089	0.00122268	0.00122268	NA	0.352435	0.0139696	0.0419089	0.0419089	0.00122268	0.00122268	NA	0.352435	0.0139696	0.0419089	0.0124976	0	0	NA	0.167149	0	0	0.0441482	0.00127567	0.00123952	NA	0.352535	0.0140112	0.0441422
BIO0102_I	NA	[c] : (0.016249) DNA_I + (0.203528) glycogen_I + (0.058347) Glycans_I + (0.187835) RNA_I + (0.129169) PhosphoL_I + (0.029215) tre_I + (0.0001) biomass_minor_I + (1.146612) prot_mito_I + (0.116853) tag_I + (4.580136) prot_other_I --> Biomass_I	(0.016249) CC0121_I + (0.203528) C00182_I + (0.058347) CC0132_I + (0.187835) CC0120_I + (0.129169) CC0124_I + (0.029215) C01083_I + (0.0001) CC0156_I + (1.146612) MC0117_I + (0.116853) C00422_I + (4.580136) CC0118_I --> CC0134_I	NA	Biomass assembly	0	1000	0	0	0	0	0	0	0	0	0	0	0	0	0	0	0	0	0	0	0	0	0	0	0	0	0.463779	0	0	0
BIO0102_X	NA	[c] : (0.016249) DNA_X + (0.203528) glycogen_X + (0.058347) Glycans_X + (0.187835) RNA_X + (0.129169) PhosphoL_X + (0.029215) tre_X + (0.0001) biomass_minor_X + (1.146612) prot_mito_X + (0.116853) tag_X + (4.580136) prot_other_X --> Biomass_X	(0.016249) CC0121_X + (0.203528) C00182_X + (0.058347) CC0132_X + (0.187835) CC0120_X + (0.129169) CC0124_X + (0.029215) C01083_X + (0.0001) CC0156_X + (1.146612) MC0117_X + (0.116853) C00422_X + (4.580136) CC0118_X --> CC0134_X	NA	Biomass assembly	0	1000	0	0	0	NA	0	0	0	0	0	0	NA	0	0	0	0	0	0	NA	0	0	0	0	6.32648e-05	0.0830144	NA	0	0.000611461	0.000409224
BIO0103_I	NA	[c] : (0.237144) collg_I + (0.019129) DNA_I + (0.068686) Glycans_I + (0.221119) RNA_I + (0.152058) PhosphoL_I + (0.0001) biomass_minor_I + (1.349791) prot_mito_I + (4.717767) prot_other_I --> Biomass_I	(0.237144) CC0151_I + (0.019129) CC0121_I + (0.068686) CC0132_I + (0.221119) CC0120_I + (0.152058) CC0124_I + (0.0001) CC0156_I + (1.349791) MC0117_I + (4.717767) CC0118_I --> CC0134_I	NA	Biomass assembly	0	1000	0	0	0	0	0	0	0	0	0	0	0	0	0	0	0	0	0	0	0	0	0	0	0	0	0.134572	0	0	0
BIO0103_X	NA	[c] : (0.237144) collg_X + (0.019129) DNA_X + (0.068686) Glycans_X + (0.221119) RNA_X + (0.152058) PhosphoL_X + (0.0001) biomass_minor_X + (1.349791) prot_mito_X + (4.717767) prot_other_X --> Biomass_X	(0.237144) CC0151_X + (0.019129) CC0121_X + (0.068686) CC0132_X + (0.221119) CC0120_X + (0.152058) CC0124_X + (0.0001) CC0156_X + (1.349791) MC0117_X + (4.717767) CC0118_X --> CC0134_X	NA	Biomass assembly	0	1000	0	0.358962	0.0409382	NA	0	0	0	0	0.358962	0.0409382	NA	0	0	0	0	0.134895	0	NA	0	0	0	0	0.360008	0.0444209	NA	0	0.000519403	0.00034761
BIO0104_I	NA	[c] : (0.204599) glycogen_I + (0.058654) Glycans_I + (0.188823) RNA_I + (0.129849) PhosphoL_I + (0.029368) tre_I + (0.0001) biomass_minor_I + (1.152647) prot_mito_I + (0.117468) tag_I + (4.604242) prot_other_I --> Biomass_I	(0.204599) C00182_I + (0.058654) CC0132_I + (0.188823) CC0120_I + (0.129849) CC0124_I + (0.029368) C01083_I + (0.0001) CC0156_I + (1.152647) MC0117_I + (0.117468) C00422_I + (4.604242) CC0118_I --> CC0134_I	NA	Biomass assembly	0	1000	0	0	0	0.00670023	0	0	0	0	0	0	0.00670023	0	0	0	0	0	0	0	0	0	0	0	0	0	0.478843	0	0	0
BIO0104_X	NA	[c] : (0.204599) glycogen_X + (0.058654) Glycans_X + (0.188823) RNA_X + (0.129849) PhosphoL_X + (0.029368) tre_X + (0.0001) biomass_minor_X + (1.152647) prot_mito_X + (0.117468) tag_X + (4.604242) prot_other_X --> Biomass_X	(0.204599) C00182_X + (0.058654) CC0132_X + (0.188823) CC0120_X + (0.129849) CC0124_X + (0.029368) C01083_X + (0.0001) CC0156_X + (1.152647) MC0117_X + (0.117468) C00422_X + (4.604242) CC0118_X --> CC0134_X	NA	Biomass assembly	0	1000	0.00652737	0	0	NA	1.16925e-08	0.00652737	0.00652737	0.00652737	0	0	NA	1.16925e-08	0.00652737	0.00652737	0	0	0	NA	0	0	0	0.0346715	6.29335e-05	0.00146016	NA	1.75229e-05	0.1053	0.0827545
BIO0105_I	NA	[c] : (0.019129) DNA_I + (0.068686) Glycans_I + (0.221119) RNA_I + (0.152058) PhosphoL_I + (0.0001) biomass_minor_I + (1.349791) prot_mito_I + (5.391734) prot_other_I --> Biomass_I	(0.019129) CC0121_I + (0.068686) CC0132_I + (0.221119) CC0120_I + (0.152058) CC0124_I + (0.0001) CC0156_I + (1.349791) MC0117_I + (5.391734) CC0118_I --> CC0134_I	NA	Biomass assembly	0	1000	0	0	0	0	0	0	0	0	0	0	0	0	0	0	0	0	0	0	0	0	0	0	0	0	0.377444	0	0	0
BIO0105_X	NA	[c] : (0.019129) DNA_X + (0.068686) Glycans_X + (0.221119) RNA_X + (0.152058) PhosphoL_X + (0.0001) biomass_minor_X + (1.349791) prot_mito_X + (5.391734) prot_other_X --> Biomass_X	(0.019129) CC0121_X + (0.068686) CC0132_X + (0.221119) CC0120_X + (0.152058) CC0124_X + (0.0001) CC0156_X + (1.349791) MC0117_X + (5.391734) CC0118_X --> CC0134_X	NA	Biomass assembly	0	1000	0	4.37208e-07	0.318024	NA	0	0	0	0	4.37208e-07	0.318024	NA	0	0	0	0	0	0.246278	NA	0	0	0	0	5.37544e-05	0.318041	NA	0	0.000522795	0.00034761
BIO0106_I	NA	[c] : (0.069111) Glycans_I + (0.222489) RNA_I + (0.153) PhosphoL_I + (0.0001) biomass_minor_I + (1.358154) prot_mito_I + (5.42514) prot_other_I --> Biomass_I	(0.069111) CC0132_I + (0.222489) CC0120_I + (0.153) CC0124_I + (0.0001) CC0156_I + (1.358154) MC0117_I + (5.42514) CC0118_I --> CC0134_I	NA	Biomass assembly	0	1000	0	0	0	0.338395	0	0	0	0	0	0	0.338395	0	0	0	0	0	0	0	0	0	0	0	0	0	0.406559	0	0	0
BIO0106_X	NA	[c] : (0.069111) Glycans_X + (0.222489) RNA_X + (0.153) PhosphoL_X + (0.0001) biomass_minor_X + (1.358154) prot_mito_X + (5.42514) prot_other_X --> Biomass_X	(0.069111) CC0132_X + (0.222489) CC0120_X + (0.153) CC0124_X + (0.0001) CC0156_X + (1.358154) MC0117_X + (5.42514) CC0118_X --> CC0134_X	NA	Biomass assembly	0	1000	0.310526	0	0	NA	0	0.338465	0.310526	0.310526	0	0	NA	0	0.338465	0.310526	0.286655	0	0	NA	0	0.254638	0.245833	0.316081	5.34235e-05	0.00123952	NA	1.48537e-05	0.344008	0.316082
BIO0107_I	NA	[c] : (0.201448) collg_I + (0.016249) DNA_I + (0.203528) glycogen_I + (0.058347) Glycans_I + (0.187835) RNA_I + (0.129169) PhosphoL_I + (0.029215) tre_I + (0.0001) biomass_minor_I + (1.146612) prot_mito_I + (0.116853) tag_I + (4.007619) prot_other_I --> Biomass_I	(0.201448) CC0151_I + (0.016249) CC0121_I + (0.203528) C00182_I + (0.058347) CC0132_I + (0.187835) CC0120_I + (0.129169) CC0124_I + (0.029215) C01083_I + (0.0001) CC0156_I + (1.146612) MC0117_I + (0.116853) C00422_I + (4.007619) CC0118_I --> CC0134_I	NA	Biomass assembly	0	1000	0	0	0	0	0	0	0	0	0	0	0	0	0	0	0	0	0	0	0	0	0	0	0	0	0.15829	0	0	0
BIO0107_X	NA	[c] : (0.201448) collg_X + (0.016249) DNA_X + (0.203528) glycogen_X + (0.058347) Glycans_X + (0.187835) RNA_X + (0.129169) PhosphoL_X + (0.029215) tre_X + (0.0001) biomass_minor_X + (1.146612) prot_mito_X + (0.116853) tag_X + (4.007619) prot_other_X --> Biomass_X	(0.201448) CC0151_X + (0.016249) CC0121_X + (0.203528) C00182_X + (0.058347) CC0132_X + (0.187835) CC0120_X + (0.129169) CC0124_X + (0.029215) C01083_X + (0.0001) CC0156_X + (1.146612) MC0117_X + (0.116853) C00422_X + (4.007619) CC0118_X --> CC0134_X	NA	Biomass assembly	0	1000	0	0	0	NA	0	0	0	0	0	0	NA	0	0	0	0	0	0	NA	0	0	0	0	0.26378	0.0506736	NA	0	0.000611461	0.000409228
RC02222_I	1.14.19.1	[c] : stcoa_I + (2) focytb_I + o2_I --> odecoa_I + (2) ficytb_I + (2) h2o_I	C00412_I + (2) C00999_I + C00007_I --> C00510_I + (2) C00996_I + (2) C00001_I	fat-7_I | fat-6_I	Biosynthesis of unsaturated fatty acids	0	1000	0.0275217	0.041549	0.040036	0.147189	0.0504949	0.0421442	0.0531119	0.0275217	0.0416681	0.02238	0.21568	0.0510448	0.0421442	0.0536046	0.0191514	0.0380349	0	0.01	0.0480103	0.0398945	0.0507804	0.405206	0.165822	0.137153	1.23866	0.190792	0.175784	0.17993
RC02222_X	1.14.19.1	[c] : stcoa_X + (2) focytb_X + o2_X --> odecoa_X + (2) ficytb_X + (2) h2o_X	C00412_X + (2) C00999_X + C00007_X --> C00510_X + (2) C00996_X + (2) C00001_X	fat-7_X | fat-6_X	Biosynthesis of unsaturated fatty acids	0	1000	0.0221787	0.0258538	0.0363022	NA	0	0.010835	0.0108293	0.0221787	0.0258538	0.053816	NA	0	0.010835	0.0108293	0.0221787	0.0258469	0.01	NA	0	0.0108135	0.0107932	0.0221837	0.0258633	0.174833	NA	8.72584e-06	0.0108354	0.0108296
RC03814_I	1.14.19.3	[c] : lnlccoa_I + (2) focytb_I + o2_I --> lnlncgcoa_I + (2) ficytb_I + (2) h2o_I	C02050_I + (2) C00999_I + C00007_I --> C03035_I + (2) C00996_I + (2) C00001_I	fat-3_I	Biosynthesis of unsaturated fatty acids	0	1000	0.00529812	0.0160708	0.0142248	0.104146	0.00931261	0.0282883	0.0100902	0.00529812	0.0373915	0.012375	0.152002	0.0094183	0.00798769	0.0376979	0.0037393	0.0154064	0	0	0.00885133	0.00756874	0.00965929	0.337602	0.141487	0.114903	1.16542	0.121505	0.138693	0.142838
RC03814_X	1.14.19.3	[c] : lnlccoa_X + (2) focytb_X + o2_X --> lnlncgcoa_X + (2) ficytb_X + (2) h2o_X	C02050_X + (2) C00999_X + C00007_X --> C03035_X + (2) C00996_X + (2) C00001_X	fat-3_X	Biosynthesis of unsaturated fatty acids	0	1000	0.0231195	0.0136229	0.0233894	NA	0.021358	0.0203025	0.0203015	0.0123815	0.0236229	0.0283598	NA	0.01	0.0103025	0.0103015	0.0123815	0.0136201	0.0218394	NA	0.01	0.0102985	0.0102949	0.0231229	0.0236316	0.117743	NA	0.0115788	0.0203026	0.0203032
RC07933_I	1.14.19.3	[c] : lnlncacoa_I + (2) focytb_I + o2_I --> strdnccoa_I + (2) ficytb_I + (2) h2o_I	C16162_I + (2) C00999_I + C00007_I --> C16163_I + (2) C00996_I + (2) C00001_I	fat-3_I	Biosynthesis of unsaturated fatty acids	0	1000	0.0187033	0.0212673	0.0209246	0.01	0.00716798	0	0.0271656	0.0187033	0	0.0078617	0.01	0.00753009	0.0203006	0	0	0	0	0	0	0	0	0.332402	0.123046	0.0999862	1.06761	0.109704	0.127831	0.130189
RC07933_X	1.14.19.3	[c] : lnlncacoa_X + (2) focytb_X + o2_X --> strdnccoa_X + (2) ficytb_X + (2) h2o_X	C16162_X + (2) C00999_X + C00007_X --> C16163_X + (2) C00996_X + (2) C00001_X	fat-3_X	Biosynthesis of unsaturated fatty acids	0	1000	0	0.01	0	NA	0	0	0	0.010738	0	0.01	NA	0.011358	0.01	0.01	0	0	0.01	NA	0.01	0	0	0.0107404	0.0100074	0.0726964	NA	0.0115788	0.0100017	0.0100035
RC08174_I	3.1.2.2	[c] : stcoa_I + h2o_I --> ocdca_I + coa_I + h_I	C00412_I + C00001_I --> C01530_I + C00010_I + C00080_I	K05B2.4_I | (W03D8.8_I | T05E7.1_I) | C31H5.6_I | (C17C3.1_I | C17C3.3_I | C37H5.13_I | F25E2.3_I)	Biosynthesis of unsaturated fatty acids	0	1000	0	0.0206611	0	0.0328126	0	0.0161646	0.0172144	0	0.0206611	0	0.0528026	0	0.0161646	0.0170508	0	0	0	0	0	0	0.00959989	0.251176	0.117696	0.0972125	1.21355	0.130599	0.129428	0.122999
RC08174_X	3.1.2.2	[c] : stcoa_X + h2o_X --> ocdca_X + coa_X + h_X	C00412_X + C00001_X --> C01530_X + C00010_X + C00080_X	K05B2.4_X | (W03D8.8_X | T05E7.1_X) | C31H5.6_X | (C17C3.1_X | C17C3.3_X | C37H5.13_X | F25E2.3_X)	Biosynthesis of unsaturated fatty acids	0	1000	0	0	0	NA	0.0306711	0	0	0	0	0	NA	0.0306711	0	0	0	0	0	NA	0	0	0	1.00019e-05	1.00038e-05	0.0980582	NA	0.136754	6.42308e-06	3.27074e-05
RC08177_I	3.1.2.2	[c] : lnlccoa_I + h2o_I --> lnlc_I + coa_I + h_I	C02050_I + C00001_I --> C01595_I + C00010_I + C00080_I	K05B2.4_I | (W03D8.8_I | T05E7.1_I) | C31H5.6_I | (C17C3.1_I | C17C3.3_I | C37H5.13_I | F25E2.3_I)	Biosynthesis of unsaturated fatty acids	0	1000	0	0	0	0	0	0	0	0	0	0	0.01	0	0	0	0	0	0	0	0	0	0	0.23317	0.0935666	0.0851646	1.41717	0.0980089	0.106127	0.0965408
RC08177_X	3.1.2.2	[c] : lnlccoa_X + h2o_X --> lnlc_X + coa_X + h_X	C02050_X + C00001_X --> C01595_X + C00010_X + C00080_X	K05B2.4_X | (W03D8.8_X | T05E7.1_X) | C31H5.6_X | (C17C3.1_X | C17C3.3_X | C37H5.13_X | F25E2.3_X)	Biosynthesis of unsaturated fatty acids	0	1000	0	0	0	NA	0	0	0	0	0	0	NA	0	0	0	0	0	0	NA	0	0	0	5.00095e-06	5.00212e-06	0.0831104	NA	0.00988826	3.90322e-06	7.64199e-06
RC08183_I	3.1.2.2	[c] : arachdcoa_I + h2o_I --> arachd_I + coa_I + h_I	C02249_I + C00001_I --> C00219_I + C00010_I + C00080_I	K05B2.4_I | (W03D8.8_I | T05E7.1_I) | C31H5.6_I | (C17C3.1_I | C17C3.3_I | C37H5.13_I | F25E2.3_I)	Biosynthesis of unsaturated fatty acids	0	1000	0	0.01	0.00808606	0.041378	0	0	0	0	0.01	0.01	0.0438456	0	0	0	0	0.00998438	0	0.04	0	0	0	0.2004	0.091658	0.0843039	1.2588	0.0853618	0.0925935	0.0845139
RC08183_X	3.1.2.2	[c] : arachdcoa_X + h2o_X --> arachd_X + coa_X + h_X	C02249_X + C00001_X --> C00219_X + C00010_X + C00080_X	K05B2.4_X | (W03D8.8_X | T05E7.1_X) | C31H5.6_X | (C17C3.1_X | C17C3.3_X | C37H5.13_X | F25E2.3_X)	Biosynthesis of unsaturated fatty acids	0	1000	0.01	0	0.00191394	NA	0	0.01	0.01	0.01	0	0	NA	0	0.01	0.01	0.01	0	0	NA	0	0.01	0.01	0.0100033	1.56229e-05	0.0801953	NA	3.82862e-05	0.0100022	0.0100043
RCC0061_I	1.14.19.6	[c] : odecoa_I + (2) focytb_I + o2_I --> lnlccoa_I + (2) ficytb_I + (2) h2o_I	C00510_I + (2) C00999_I + C00007_I --> C02050_I + (2) C00996_I + (2) C00001_I	fat-2_I	Biosynthesis of unsaturated fatty acids	0	1000	0.0267154	0.0404849	0.0384627	0.135788	0.0270629	0.0341655	0.044336	0.0267154	0.0405603	0.0215713	0.19421	0.0275873	0.0341655	0.0448242	0.0214169	0.0382567	0	0.01	0.0255652	0.0327413	0.0430362	0.346757	0.159394	0.130297	1.30818	0.147404	0.161414	0.16541
RCC0061_X	1.14.19.6	[c] : odecoa_X + (2) focytb_X + o2_X --> lnlccoa_X + (2) ficytb_X + (2) h2o_X	C00510_X + (2) C00999_X + C00007_X --> C02050_X + (2) C00996_X + (2) C00001_X	fat-2_X	Biosynthesis of unsaturated fatty acids	0	1000	0.0238125	0.0259537	0.0256951	NA	0.0144786	0.0184381	0.0184357	0.0238125	0.0259537	0.0425317	NA	0.0144786	0.0184381	0.0184357	0.0238125	0.025949	0.0274693	NA	0.0138032	0.0184291	0.0184205	0.0238175	0.0259632	0.145029	NA	0.0237878	0.0184383	0.0184363
RCC0062_I	1.14.19.-	[c] : lnlccoa_I + (2) focytb_I + o2_I --> lnlncacoa_I + (2) ficytb_I + (2) h2o_I	C02050_I + (2) C00999_I + C00007_I --> C16162_I + (2) C00996_I + (2) C00001_I	fat-1_I	Biosynthesis of unsaturated fatty acids	0	1000	0.0187033	0.0212673	0.0209246	0.01	0.00716798	0	0.0271656	0.0187033	0	0.0078617	0.01	0.00753009	0.0203006	0	0	0	0	0	0	0	0	0.332402	0.123046	0.0999862	1.06761	0.109704	0.127831	0.130189
RCC0062_X	1.14.19.-	[c] : lnlccoa_X + (2) focytb_X + o2_X --> lnlncacoa_X + (2) ficytb_X + (2) h2o_X	C02050_X + (2) C00999_X + C00007_X --> C16162_X + (2) C00996_X + (2) C00001_X	fat-1_X	Biosynthesis of unsaturated fatty acids	0	1000	0	0.01	0	NA	0	0	0	0.010738	0	0.01	NA	0.011358	0.01	0.01	0	0	0.01	NA	0.01	0	0	0.0107404	0.0100074	0.0726964	NA	0.0115788	0.0100017	0.0100035
RCC0063_I	2.3.1.199;1.1.1.330;4.2.1.134;1.3.1.93	[c] : strdnccoa_I + malcoa_I + (2) nadph_I + (3) h_I --> eicostetcoa_I + coa_I + (2) nadp_I + h2o_I + co2_I	C16163_I + C00083_I + (2) C00005_I + (3) C00080_I --> C16164_I + C00010_I + (2) C00006_I + C00001_I + C00011_I	(elo-1_I | elo-2_I) & let-767_I & hpo-8_I & art-1_I	Biosynthesis of unsaturated fatty acids	0	1000	0.0187033	0.0212673	0.0209246	0.01	0.00716798	0	0.0271656	0.0187033	0	0.0078617	0.01	0.00753009	0.0203006	0	0	0	0	0	0	0	0	0.332402	0.123046	0.0999862	1.06761	0.109704	0.127831	0.130189
RCC0063_X	2.3.1.199;1.1.1.330;4.2.1.134;1.3.1.93	[c] : strdnccoa_X + malcoa_X + (2) nadph_X + (3) h_X --> eicostetcoa_X + coa_X + (2) nadp_X + h2o_X + co2_X	C16163_X + C00083_X + (2) C00005_X + (3) C00080_X --> C16164_X + C00010_X + (2) C00006_X + C00001_X + C00011_X	(elo-1_X | elo-2_X) & let-767_X & hpo-8_X & art-1_X	Biosynthesis of unsaturated fatty acids	0	1000	0	0.01	0	NA	0	0	0	0.010738	0	0.01	NA	0.011358	0.01	0.01	0	0	0.01	NA	0.01	0	0	0.0107404	0.0100074	0.0726964	NA	0.0115788	0.0100017	0.0100035
RCC0064_I	2.3.1.199;1.1.1.330;4.2.1.134;1.3.1.93	[c] : lnlncgcoa_I + malcoa_I + (2) nadph_I + (3) h_I --> dlnlcgcoa_I + coa_I + (2) nadp_I + h2o_I + co2_I	C03035_I + C00083_I + (2) C00005_I + (3) C00080_I --> C03595_I + C00010_I + (2) C00006_I + C00001_I + C00011_I	(elo-1_I | elo-2_I) & let-767_I & hpo-8_I & art-1_I	Biosynthesis of unsaturated fatty acids	0	1000	0.00529812	0.0160708	0.0142248	0.104146	0.00931261	0.0282883	0.0100902	0.00529812	0.0373915	0.012375	0.152002	0.0094183	0.00798769	0.0376979	0.0037393	0.0154064	0	0	0.00885133	0.00756874	0.00965929	0.337602	0.141487	0.114903	1.16542	0.121505	0.138693	0.142838
RCC0064_X	2.3.1.199;1.1.1.330;4.2.1.134;1.3.1.93	[c] : lnlncgcoa_X + malcoa_X + (2) nadph_X + (3) h_X --> dlnlcgcoa_X + coa_X + (2) nadp_X + h2o_X + co2_X	C03035_X + C00083_X + (2) C00005_X + (3) C00080_X --> C03595_X + C00010_X + (2) C00006_X + C00001_X + C00011_X	(elo-1_X | elo-2_X) & let-767_X & hpo-8_X & art-1_X	Biosynthesis of unsaturated fatty acids	0	1000	0.0231195	0.0136229	0.0233894	NA	0.021358	0.0203025	0.0203015	0.0123815	0.0236229	0.0283598	NA	0.01	0.0103025	0.0103015	0.0123815	0.0136201	0.0218394	NA	0.01	0.0102985	0.0102949	0.0231229	0.0236316	0.117743	NA	0.0115788	0.0203026	0.0203032
RCC0065_I	1.14.19.-	[c] : dlnlcgcoa_I + (2) focytb_I + o2_I --> arachdcoa_I + (2) ficytb_I + (2) h2o_I	C03595_I + (2) C00999_I + C00007_I --> C02249_I + (2) C00996_I + (2) C00001_I	fat-4_I	Biosynthesis of unsaturated fatty acids	0	1000	0.00143967	0.0116475	0.00974427	0.0462132	0.00219028	0.0161878	0.00262993	0.00143967	0.0266151	0.0106384	0.100073	0.00221886	0.00206598	0.00265591	0.0010599	0.0114739	0	0.00391436	0.0020791	0.00196391	0.00252777	0.327494	0.129032	0.108817	1.24194	0.109798	0.124363	0.125146
RCC0065_X	1.14.19.-	[c] : dlnlcgcoa_X + (2) focytb_X + o2_X --> arachdcoa_X + (2) ficytb_X + (2) h2o_X	C03595_X + (2) C00999_X + C00007_X --> C02249_X + (2) C00996_X + (2) C00001_X	fat-4_X	Biosynthesis of unsaturated fatty acids	0	1000	0.010678	0.01	0.01	NA	0	0.0102004	0.0102002	0.010678	0.01	0.0122781	NA	0	0.0102004	0.0102002	0.010678	0.01	0.0108108	NA	0	0.0101994	0.0101987	0.0114194	0.0100074	0.0997518	NA	1.13715e-05	0.0102019	0.0102039
RCC0066_I	1.14.19.-	[c] : dlnlcgcoa_I + (2) focytb_I + o2_I --> eicostetcoa_I + (2) ficytb_I + (2) h2o_I	C03595_I + (2) C00999_I + C00007_I --> C16164_I + (2) C00996_I + (2) C00001_I	fat-1_I	Biosynthesis of unsaturated fatty acids	0	1000	0	0	0	0.0444834	0	0.00617875	0	0	0.00633631	0	0.0276358	0	0	0.0275127	0	0	0	0	0	0	0	0.332402	0.123046	0.0999862	1.07796	0.109704	0.127831	0.130189
RCC0066_X	1.14.19.-	[c] : dlnlcgcoa_X + (2) focytb_X + o2_X --> eicostetcoa_X + (2) ficytb_X + (2) h2o_X	C03595_X + (2) C00999_X + C00007_X --> C16164_X + (2) C00996_X + (2) C00001_X	fat-1_X	Biosynthesis of unsaturated fatty acids	0	1000	0.010738	0	0.01	NA	0.0226929	0.01	0.01	0	0.01	0.01	NA	0.0113349	0	0	0	0	0.01	NA	0.0112947	0	0	0.0107404	0.0100074	0.0726964	NA	0.0128736	0.0100017	0.0100035
RCC0067_I	1.14.19.-	[c] : eicostetcoa_I + (2) focytb_I + o2_I --> tmndnccoa_I + (2) ficytb_I + (2) h2o_I	C16164_I + (2) C00999_I + C00007_I --> C16165_I + (2) C00996_I + (2) C00001_I	fat-1_I	Biosynthesis of unsaturated fatty acids	0	1000	0.0131424	0.0149411	0.0146897	0.0381022	0.0045714	0	0.0189356	0.0131424	0	0.0055148	0.01	0.00482565	0.0141218	0.0191797	0	0	0	0	0	0	0	0.328449	0.11497	0.0958481	1.09199	0.105174	0.119504	0.11998
RCC0067_X	1.14.19.-	[c] : eicostetcoa_X + (2) focytb_X + o2_X --> tmndnccoa_X + (2) ficytb_X + (2) h2o_X	C16164_X + (2) C00999_X + C00007_X --> C16165_X + (2) C00996_X + (2) C00001_X	fat-1_X	Biosynthesis of unsaturated fatty acids	0	1000	0.0075876	0.0044791	0.00500716	NA	0.016442	0.00718849	0.00718856	0.0075876	0.0044791	0.0110892	NA	0.016442	0.00718849	0.00718856	0.00684886	0.00447707	0	NA	0.016092	0.00718452	0.00718393	0.00758928	0.00448442	0.0552972	NA	0.0165705	0.00718991	0.00719123
RCC0068_I	1.14.19.-	[c] : arachdcoa_I + (2) focytb_I + o2_I --> tmndnccoa_I + (2) ficytb_I + (2) h2o_I	C02249_I + (2) C00999_I + C00007_I --> C16165_I + (2) C00996_I + (2) C00001_I	fat-4_I	Biosynthesis of unsaturated fatty acids	0	1000	0	0	0	0	0	0.0141218	0	0	0.0149622	0	0.0410748	0	0	0	0	0	0	0	0	0	0	0.32853	0.11497	0.0958481	1.05012	0.105174	0.119504	0.11998
RCC0068_X	1.14.19.-	[c] : arachdcoa_X + (2) focytb_X + o2_X --> tmndnccoa_X + (2) ficytb_X + (2) h2o_X	C02249_X + (2) C00999_X + C00007_X --> C16165_X + (2) C00996_X + (2) C00001_X	fat-4_X	Biosynthesis of unsaturated fatty acids	0	1000	0	0.00862997	0.00681481	NA	0	0	0	0	0.00862997	0.01	NA	0	0	0	0	0.00861542	0.01	NA	0	0	0	0.000740419	0.00863682	0.0652972	NA	7.10242e-06	1.69618e-06	3.54051e-06
RCC0069_I	1.14.19.1	[c] : pmtcoa_I + (2) focytb_I + o2_I --> fa16p1n7coa_I + (2) ficytb_I + (2) h2o_I	C00154_I + (2) C00999_I + C00007_I --> CC0067_I + (2) C00996_I + (2) C00001_I	fat-5_I	Biosynthesis of unsaturated fatty acids	0	1000	0.117365	0	0	0.0161486	0.0436234	0.0245624	0.00534944	0.117365	0.00708466	0	0.01	0.0348262	0.0245624	0.00599284	0	0	0	0.01	0	0	0	0.420221	0.141699	0.128814	1.408	0.158993	0.152402	0.144292
RCC0069_X	1.14.19.1	[c] : pmtcoa_X + (2) focytb_X + o2_X --> fa16p1n7coa_X + (2) ficytb_X + (2) h2o_X	C00154_X + (2) C00999_X + C00007_X --> CC0067_X + (2) C00996_X + (2) C00001_X	fat-5_X	Biosynthesis of unsaturated fatty acids	0	1000	0	0	0	NA	0	0	0	0	0	0	NA	0	0	0	0	0	0	NA	0	0	0	5.00111e-06	0	9.99758e-06	NA	0	3.3095e-06	4.97834e-06
RCC0070_I	2.3.1.199;1.1.1.330;4.2.1.134;1.3.1.93	[c] : fa16p1n7coa_I + malcoa_I + (2) nadph_I + (3) h_I --> vacccoa_I + coa_I + (2) nadp_I + h2o_I + co2_I	CC0067_I + C00083_I + (2) C00005_I + (3) C00080_I --> CC0068_I + C00010_I + (2) C00006_I + C00001_I + C00011_I	(elo-1_I | elo-2_I | elo-3_I | elo-4_I | elo-5_I | elo-6_I | elo-7_I | elo-9_I) & let-767_I & hpo-8_I & art-1_I	Biosynthesis of unsaturated fatty acids	0	1000	0.133433	0.00277203	0	0.01	0.0235719	0.00103904	0.00271683	0.133433	0.0016831	0	0.01	0.023734	0.00103904	0.00519207	0	0	0	0.01	0	0	0	0.408359	0.138167	0.124428	1.42008	0.149343	0.142939	0.13645
RCC0070_X	2.3.1.199;1.1.1.330;4.2.1.134;1.3.1.93	[c] : fa16p1n7coa_X + malcoa_X + (2) nadph_X + (3) h_X --> vacccoa_X + coa_X + (2) nadp_X + h2o_X + co2_X	CC0067_X + C00083_X + (2) C00005_X + (3) C00080_X --> CC0068_X + C00010_X + (2) C00006_X + C00001_X + C00011_X	(elo-1_X | elo-2_X | elo-3_X | elo-4_X | elo-5_X | elo-6_X | elo-7_X | elo-9_X) & let-767_X & hpo-8_X & art-1_X	Biosynthesis of unsaturated fatty acids	0	1000	0	0	0.01	NA	0.01	0	0	0	0	0.01	NA	0.01	0	0	0	0	0.01	NA	0.01	0	0	0.000182353	1.79769e-06	0.102106	NA	0.0100377	9.92994e-06	9.9709e-06
RC01357_I	6.2.1.16	[c] : acac_I + atp_I + coa_I --> aacoa_I + amp_I + ppi_I	C00164_I + C00002_I + C00010_I --> C00332_I + C00020_I + C00013_I	sur-5_I	Butanoate metabolism	0	1000	0	0.0023981	0	0.01	0	0	0	0	0	0	0.02	0	0	0	0	0	0	0.01	0	0	0	2.60903	0.998965	0.907144	9.24696	0.945607	0.863263	0.953827
RC01357_X	6.2.1.16	[c] : acac_X + atp_X + coa_X --> aacoa_X + amp_X + ppi_X	C00164_X + C00002_X + C00010_X --> C00332_X + C00020_X + C00013_X	sur-5_X	Butanoate metabolism	0	1000	0.300224	0	0.0576261	NA	0.0126162	0.00411199	0.141343	0.331457	0	0.01	NA	0.0171191	0.00411199	0.169749	0	0	0.01	NA	0	0	0	2.11309	1.00042e-05	1.25864	NA	1.56629	1.33495	1.38067
RM03534_I	1.1.99.2;1.1.99.39	[c] : 2hglut_I + fad_I <==> akg_I + fadh2_I	M02630_I + M00016_I <==> M00026_I + M01352_I	Y45G12B.3_I | F54D5.12_I	Butanoate metabolism	-1000	1000	0	0	0.01	-0.01	0	0	0	0	0	0	-0.01	0	0	0	-2.65163	-0.976056	-0.95677	-11.7748	-0.71448	-0.875402	-0.810894	2.42371	0.912732	0.939997	9.29346	2.28598	0.853088	0.857721
RM03534_X	1.1.99.2;1.1.99.39	[c] : 2hglut_X + fad_X <==> akg_X + fadh2_X	M02630_X + M00016_X <==> M00026_X + M01352_X	Y45G12B.3_X | F54D5.12_X	Butanoate metabolism	-1000	1000	0	-0.01	-0.01	NA	0	0	0	0	-0.01	-0.01	NA	0	0	0	-0.0418457	-0.01001	-0.728742	NA	-2.48353	-9.92979e-06	-9.97136e-06	3.19162	0.01001	0.87318	NA	0.658032	9.93053e-06	9.97174e-06
RC08198_I	1.1.1.95	[c] : 2hglut_I + nad_I <==> akg_I + nadh_I + h_I	C02630_I + C00003_I <==> C00026_I + C00004_I + C00080_I	C31C9.2_I	Butanoate metabolism (indirect)	-1000	1000	0	0	0	0	0	0	0	-0.01	0	0.01	-0.000585038	0	-0.01	0	-4.79277	-1.47686	-2.56247	-12.2151	-1.8742	-2.5399	-2.58699	4.50863	0.0464065	2.4856	0.145177	0.0522595	2.07105	2.30009
RC08198_X	1.1.1.95	[c] : 2hglut_X + nad_X <==> akg_X + nadh_X + h_X	C02630_X + C00003_X <==> C00026_X + C00004_X + C00080_X	C31C9.2_X	Butanoate metabolism (indirect)	-1000	1000	0	0	0	NA	0	0	0	0.01	0	-0.01	NA	0	0.01	0	-4.50863	-1.00016e-05	-2.50681	NA	-8.78243e-06	-2.12136	-2.30009	4.79277	1.00042e-05	2.48188	NA	8.78128e-06	2.52183	2.58699
RCC0134_I	3.1.2.4	[c] : 3hbcoa_I + h2o_I --> S3hb_I + coa_I + h_I	C01144_I + C00001_I --> C03197_I + C00010_I + C00080_I	hach-1_I	Butanoate metabolism (indirect)	0	1000	0	0	0	0	0	0	0	0	0	0	0	0	0	0	0	0	0	0	0	0	0	2.66729	0.903445	0.882325	9.60761	0.87495	0.854909	0.857721
RCC0134_X	3.1.2.4	[c] : 3hbcoa_X + h2o_X --> S3hb_X + coa_X + h_X	C01144_X + C00001_X --> C03197_X + C00010_X + C00080_X	hach-1_X	Butanoate metabolism (indirect)	0	1000	0	0	0	NA	0	0	0	0	0	0	NA	0	0	0	0	0	0	NA	0	0	0	0	0	9.99758e-06	NA	8.7663e-06	4.96229e-06	9.96701e-06
RM03225_I	1.1.99.24	[c] : S3hb_I + akg_I <==> acac_I + 2hglut_I	M03197_I + M00026_I <==> M00164_I + M02630_I	hphd-1_I	Butanoate metabolism (indirect)	-1000	1000	0	0	0.01	-0.01	0	0	0	0	0	0	-0.01	0	0	0	-2.65163	-0.976056	-0.95677	-11.7748	-0.71448	-0.875402	-0.810894	2.42371	0.912732	0.939997	9.29346	2.28598	0.853088	0.857721
RM03225_X	1.1.99.24	[c] : S3hb_X + akg_X <==> acac_X + 2hglut_X	M03197_X + M00026_X <==> M00164_X + M02630_X	hphd-1_X	Butanoate metabolism (indirect)	-1000	1000	0	-0.01	-0.01	NA	0	0	0	0	-0.01	-0.01	NA	0	0	0	-0.0418457	-0.01001	-0.728742	NA	-2.48353	-9.92979e-06	-9.97136e-06	3.19162	0.01001	0.87318	NA	0.658032	9.93053e-06	9.97174e-06
RC02397_I	1.14.11.1	[c] : 4tmeabutn_I + akg_I + o2_I --> co2_I + crn_I + succ_I	C01181_I + C00026_I + C00007_I --> C00011_I + C00318_I + C00042_I	gbh-1_I	Carnitine biosynthesis	0	1000	0	0	0	0.01	0	0	0	0	0	0	0.01	0	0	0	0	0	0	0.01	0	0	0	0.27796	0.142084	0.15039	0.86551	0.162727	0.160735	0.162299
RC02397_X	1.14.11.1	[c] : 4tmeabutn_X + akg_X + o2_X --> co2_X + crn_X + succ_X	C01181_X + C00026_X + C00007_X --> C00011_X + C00318_X + C00042_X	gbh-1_X	Carnitine biosynthesis	0	1000	0	0	0	NA	0	0	0	0	0	0	NA	0	0	0	0	0	0	NA	0	0	0	0	0	0.153004	NA	8.77497e-06	9.93689e-06	0.161713
RC03283_I	1.2.1.3;1.2.1.47	[c] : 4tmeabut_I + h2o_I + nad_I --> 4tmeabutn_I + (2) h_I + nadh_I	C01149_I + C00001_I + C00003_I --> C01181_I + (2) C00080_I + C00004_I	(alh-2_I | alh-4_I) | (alh-11_I | alh-12_I)	Carnitine biosynthesis	0	1000	0	0	0	0.01	0	0	0	0	0	0	0.01	0	0	0	0	0	0	0.01	0	0	0	0.269094	0.151648	0.14906	0.808638	0.169548	0.156328	0.153539
RC03283_X	1.2.1.3;1.2.1.47	[c] : 4tmeabut_X + h2o_X + nad_X --> 4tmeabutn_X + (2) h_X + nadh_X	C01149_X + C00001_X + C00003_X --> C01181_X + (2) C00080_X + C00004_X	(alh-2_X | alh-4_X) | (alh-11_X | alh-12_X)	Carnitine biosynthesis	0	1000	0	0	0	NA	0	0	0	0	0	0	NA	0	0	0	0	0	0	NA	0	0	0	1.00022e-05	1.00042e-05	0.15163	NA	0.176121	0.161705	9.97304e-06
RC03284_I	4.1.2.-	[c] : 3htmelys_I --> 4tmeabut_I + gly_I	C01259_I --> C01149_I + C00037_I	Unknown	Carnitine biosynthesis	0	1000	0	0	0	0.01	0	0	0	0	0	0	0.01	0	0	0	0	0	0	0.01	0	0	0	0.269094	0.151648	0.14906	0.808638	0.169548	0.156328	0.153539
RC03284_X	4.1.2.-	[c] : 3htmelys_X --> 4tmeabut_X + gly_X	C01259_X --> C01149_X + C00037_X	Unknown	Carnitine biosynthesis	0	1000	0	0	0	NA	0	0	0	0	0	0	NA	0	0	0	0	0	0	NA	0	0	0	1.00022e-05	1.00042e-05	0.15163	NA	0.176121	0.161705	9.97304e-06
RC04313_I	3.4.-.-	[c] : peptmelys_I + h2o_I --> pepX_I + tmlys_I	C05546_I + C00001_I --> CC0152_I + C03793_I	Unknown	Carnitine biosynthesis	0	1000	0	0	0	0.01	0	0	0	0	0	0	0.01	0	0	0	0	0	0	0	0	0	0	0.302436	0.164823	0.143703	0.788495	0.18837	0.161841	0.15022
RC04313_X	3.4.-.-	[c] : peptmelys_X + h2o_X --> pepX_X + tmlys_X	C05546_X + C00001_X --> CC0152_X + C03793_X	Unknown	Carnitine biosynthesis	0	1000	0	0	0	NA	0	0	0	0	0	0	NA	0	0	0	0	0	0	NA	0	0	0	0.302717	0.167748	0.149343	NA	0.186696	0.163854	0.146584
RCC0159_I	NA	[c] : pepX_I + lys-L_I --> peplys_I + h2o_I	CC0152_I + C00047_I --> C02188_I + C00001_I	NA	Carnitine biosynthesis	0	1000	0	0	0	0.01	0	0	0	0	0	0	0.01	0	0	0	0	0	0	0	0	0	0	0.302436	0.164823	0.143703	0.788495	0.18837	0.161841	0.15022
RCC0159_X	NA	[c] : pepX_X + lys-L_X --> peplys_X + h2o_X	CC0152_X + C00047_X --> C02188_X + C00001_X	NA	Carnitine biosynthesis	0	1000	0	0	0	NA	0	0	0	0	0	0	NA	0	0	0	0	0	0	NA	0	0	0	0.302717	0.167748	0.149343	NA	0.186696	0.163854	0.147393
RCC0177_I	2.1.1.43	[c] : peplys_I + (3) amet_I --> peptmelys_I + (3) ahcys_I + (3) h_I	C02188_I + (3) C00019_I --> C05546_I + (3) C00021_I + (3) C00080_I	[set-16_I | lin-59_I | (met-1_I | set-12_I) | set-2_I | met-2_I | set-11_I | mes-2_I | set-23_I | (dot-1.1_I | dot-1.2_I | dot-1.3_I | dot-1.4_I | dot-1.5_I) | set-4_I | set-1_I] | [set-13_I | set-15_I | set-21_I | set-32_I | set-33_I | set-6_I]	Carnitine biosynthesis	0	1000	0	0	0	0.01	0	0	0	0	0	0	0.01	0	0	0	0	0	0	0	0	0	0	0.302436	0.164823	0.143703	0.788495	0.18837	0.161841	0.15022
RCC0177_X	2.1.1.43	[c] : peplys_X + (3) amet_X --> peptmelys_X + (3) ahcys_X + (3) h_X	C02188_X + (3) C00019_X --> C05546_X + (3) C00021_X + (3) C00080_X	[set-16_X | lin-59_X | (met-1_X | set-12_X) | set-2_X | met-2_X | set-11_X | mes-2_X | set-23_X | (dot-1.1_X | dot-1.2_X | dot-1.3_X | dot-1.4_X | dot-1.5_X) | set-4_X | set-1_X] | [set-13_X | set-15_X | set-21_X | set-32_X | set-33_X | set-6_X]	Carnitine biosynthesis	0	1000	0	0	0	NA	0	0	0	0	0	0	NA	0	0	0	0	0	0	NA	0	0	0	0.302717	0.167748	0.149343	NA	0.186696	0.163854	0.146584
RM03451_I	1.14.11.8	[m] : akg_I + o2_I + tmlys_I --> 3htmelys_I + co2_I + succ_I	M00026_I + M00007_I + M03793_I --> M01259_I + M00011_I + M00042_I	gbh-2_I	Carnitine biosynthesis	0	1000	0	0	0	0.01	0	0	0	0	0	0	0.01	0	0	0	0	0	0	0.01	0	0	0	0.269094	0.151648	0.14906	0.808638	0.169548	0.156328	0.153539
RM03451_X	1.14.11.8	[m] : akg_X + o2_X + tmlys_X --> 3htmelys_X + co2_X + succ_X	M00026_X + M00007_X + M03793_X --> M01259_X + M00011_X + M00042_X	gbh-2_X	Carnitine biosynthesis	0	1000	0	0	0	NA	0	0	0	0	0	0	NA	0	0	0	0	0	0	NA	0	0	0	1.00022e-05	1.00042e-05	0.15163	NA	0.176121	0.161705	9.97304e-06
RC02396_I	2.3.1.7	[c] : accoa_I + crn_I --> acrn_I + coa_I	C00024_I + C00318_I --> C02571_I + C00010_I	B0395.3_I	Carnitine shuttle	0	1000	0	0	0	0	0	0	0	0	0	0	0.01	0	0	0	0	0	0	0	0	0	0	2.918	1.75343	1.68606	16.7389	1.68461	1.59709	1.62635
RC02396_X	2.3.1.7	[c] : accoa_X + crn_X --> acrn_X + coa_X	C00024_X + C00318_X --> C02571_X + C00010_X	B0395.3_X	Carnitine shuttle	0	1000	0.01	0	0.01	NA	0.01	0.01	0.01	0.01	0	0.01	NA	0.01	0.01	0.01	0	0	0	NA	0.01	0	0.01	3.26923	1.00021e-05	2.09973	NA	2.55967	2.66762	2.15758
RCC0058_I	2.3.1.21	[c] : crn_I + ddcacoa_I --> coa_I + ddcrn_I	C00318_I + C01832_I --> C00010_I + CC0062_I	cpt-1_I | cpt-3_I | cpt-4_I | cpt-5_I | cpt-6_I	Carnitine shuttle	0	1000	0	0	0.00414965	0	0	0	0	0	0	0	0	0	0	0	0	0	0	0	0	0	0	0.520564	0.208693	0.198489	1.60035	0.218705	0.213771	0.213717
RCC0058_X	2.3.1.21	[c] : crn_X + ddcacoa_X --> coa_X + ddcrn_X	C00318_X + C01832_X --> C00010_X + CC0062_X	cpt-1_X | cpt-3_X | cpt-4_X | cpt-5_X | cpt-6_X	Carnitine shuttle	0	1000	0	0	0	NA	0	0	0	0	0	0	NA	0	0	0	0	0	0	NA	0	0	0	1.00019e-05	1.66694e-06	0.188308	NA	0.0505893	9.93529e-06	0.0395717
RCC0087_I	2.3.1.137	[c] : crn_I + occoa_I --> coa_I + occrn_I	C00318_I + C01944_I --> C00010_I + CC0088_I	F41E7.6_I | T20B3.1_I	Carnitine shuttle	0	1000	0	0	0	0.01	0	0	0	0	0	0	0	0	0	0	0	0	0	0	0	0	0	0.552444	0.233841	0.229342	2.4275	0.222864	0.220927	0.225065
RCC0087_X	2.3.1.137	[c] : crn_X + occoa_X --> coa_X + occrn_X	C00318_X + C01944_X --> C00010_X + CC0088_X	F41E7.6_X | T20B3.1_X	Carnitine shuttle	0	1000	0	0	0	NA	0	0	0	0	0	0	NA	0	0	0	0	0	0	NA	0	0	0	0	0	0.199717	NA	1.25125e-06	1.98521e-06	9.97323e-06
RCC0099_I	2.3.1.137	[c] : crn_I + fa8p1n3coa_I --> coa_I + fa8p1n3crn_I	C00318_I + CC0091_I --> C00010_I + CC0093_I	F41E7.6_I | T20B3.1_I	Carnitine shuttle	0	1000	0	0	0	0	0	0	0	0	0	0	0.02	0	0	0	0	0	0	0	0	0	0	0.316936	0.101989	0.0921245	1.22886	0.102413	0.10753	0.102899
RCC0099_X	2.3.1.137	[c] : crn_X + fa8p1n3coa_X --> coa_X + fa8p1n3crn_X	C00318_X + CC0091_X --> C00010_X + CC0093_X	F41E7.6_X | T20B3.1_X	Carnitine shuttle	0	1000	0	0	0	NA	0	0	0	0	0	0	NA	0	0	0	0	0	0	NA	0	0	0	0	0	9.99758e-06	NA	0	0	2.8578e-06
RCC0108_I	2.3.1.21	[c] : crn_I + vacccoa_I --> coa_I + vacccrn_I	C00318_I + CC0068_I --> C00010_I + CC0100_I	cpt-1_I | cpt-3_I | cpt-4_I | cpt-5_I | cpt-6_I	Carnitine shuttle	0	1000	0.162016	0	0	0.016567	0	0	0	0.162016	0	0.00913479	0	0	0	0	0	0	0	0	0	0	0	0.473854	0.126126	0.129718	1.8517	0.118484	0.136843	0.122429
RCC0108_X	2.3.1.21	[c] : crn_X + vacccoa_X --> coa_X + vacccrn_X	C00318_X + CC0068_X --> C00010_X + CC0100_X	cpt-1_X | cpt-3_X | cpt-4_X | cpt-5_X | cpt-6_X	Carnitine shuttle	0	1000	0	0.01	0.01	NA	0.0538042	0.0131246	0	0	0.01	0.00618431	NA	0.0538041	0.0131246	0	0	0.01	0	NA	0.0538008	0.0131241	0	1.00019e-05	0.0100025	0.111989	NA	0.119691	0.0131554	0.0131775
RCC0109_I	2.3.1.21	[c] : crn_I + odecoa_I --> coa_I + odecrn_I	C00318_I + C00510_I --> C00010_I + CC0101_I	cpt-1_I | cpt-3_I | cpt-4_I | cpt-5_I | cpt-6_I	Carnitine shuttle	0	1000	0	0	0	0	0	0	0	0	0	0	0	0	0	0	0	0	0	0	0	0	0	0.3801	0.112839	0.105913	1.25862	0.116371	0.129084	0.116308
RCC0109_X	2.3.1.21	[c] : crn_X + odecoa_X --> coa_X + odecrn_X	C00318_X + C00510_X --> C00010_X + CC0101_X	cpt-1_X | cpt-3_X | cpt-4_X | cpt-5_X | cpt-6_X	Carnitine shuttle	0	1000	0	0	0	NA	0.00918225	0	0	0	0	0	NA	0.00918224	0	0	0	0	0	NA	0	0	0	3.33397e-06	2.00032e-06	0.0993078	NA	0.00990654	2.18385e-06	4.32603e-06
RCC0110_I	2.3.1.21	[c] : crn_I + lnlccoa_I --> coa_I + lnlccrn_I	C00318_I + C02050_I --> C00010_I + CC0102_I	cpt-1_I | cpt-3_I | cpt-4_I | cpt-5_I | cpt-6_I	Carnitine shuttle	0	1000	0	0	0	0	0	0	0	0	0	0	0	0	0	0	0	0	0	0	0	0	0	0	0	0	0	0	0	0
RCC0110_X	2.3.1.21	[c] : crn_X + lnlccoa_X --> coa_X + lnlccrn_X	C00318_X + C02050_X --> C00010_X + CC0102_X	cpt-1_X | cpt-3_X | cpt-4_X | cpt-5_X | cpt-6_X	Carnitine shuttle	0	1000	0	0	0	NA	0	0	0	0	0	0	NA	0	0	0	0	0	0	NA	0	0	0	0	0	0	NA	0	2.18419e-06	4.32626e-06
RCC0111_I	2.3.1.21	[c] : crn_I + dlnlcgcoa_I --> coa_I + dlnlcgcrn_I	C00318_I + C03595_I --> C00010_I + CC0103_I	cpt-1_I | cpt-3_I | cpt-4_I | cpt-5_I | cpt-6_I	Carnitine shuttle	0	1000	0	0	0	0	0	0	0	0	0	0	0	0	0	0	0	0	0	0	0	0	0	0	0	0	0	0	0	0
RCC0111_X	2.3.1.21	[c] : crn_X + dlnlcgcoa_X --> coa_X + dlnlcgcrn_X	C00318_X + C03595_X --> C00010_X + CC0103_X	cpt-1_X | cpt-3_X | cpt-4_X | cpt-5_X | cpt-6_X	Carnitine shuttle	0	1000	0	0	0	NA	0	0	0	0	0	0	NA	0	0	0	0	0	0	NA	0	0	0	0	0	0	NA	0	1.31489e-06	2.31629e-06
RCC0112_I	2.3.1.21	[c] : crn_I + tmndnccoa_I --> coa_I + tmndnccrn_I	C00318_I + C16165_I --> C00010_I + CC0104_I	cpt-1_I | cpt-3_I | cpt-4_I | cpt-5_I | cpt-6_I	Carnitine shuttle	0	1000	0	0	0	0	0	0	0	0	0	0	0	0	0	0	0	0	0	0	0	0	0	0	0	0	0	0	0	0
RCC0112_X	2.3.1.21	[c] : crn_X + tmndnccoa_X --> coa_X + tmndnccrn_X	C00318_X + C16165_X --> C00010_X + CC0104_X	cpt-1_X | cpt-3_X | cpt-4_X | cpt-5_X | cpt-6_X	Carnitine shuttle	0	1000	0	0	0	NA	0	0	0	0	0	0	NA	0	0	0	0	0	0	NA	0	0	0	0	0	0	NA	0	3.6868e-06	4.0038e-06
RCC0113_I	2.3.1.21	[c] : crn_I + eicostetcoa_I --> coa_I + eicostetcrn_I	C00318_I + C16164_I --> C00010_I + CC0105_I	cpt-1_I | cpt-3_I | cpt-4_I | cpt-5_I | cpt-6_I	Carnitine shuttle	0	1000	0	0	0	0	0	0	0	0	0	0	0	0	0	0	0	0	0	0	0	0	0	0	0	0	0	0	0	0
RCC0113_X	2.3.1.21	[c] : crn_X + eicostetcoa_X --> coa_X + eicostetcrn_X	C00318_X + C16164_X --> C00010_X + CC0105_X	cpt-1_X | cpt-3_X | cpt-4_X | cpt-5_X | cpt-6_X	Carnitine shuttle	0	1000	0	0	0	NA	0	0	0	0	0	0	NA	0	0	0	0	0	0	NA	0	0	0	0	0	0	NA	0	5.8694e-06	6.70115e-06
RCC0114_I	2.3.1.21	[c] : crn_I + arachdcoa_I --> coa_I + arachdcrn_I	C00318_I + C02249_I --> C00010_I + CC0106_I	cpt-1_I | cpt-3_I | cpt-4_I | cpt-5_I | cpt-6_I	Carnitine shuttle	0	1000	0	0	0	0	0	0	0	0	0	0	0	0	0	0	0	0	0	0	0	0	0	0	0	0	0	0	0	0
RCC0114_X	2.3.1.21	[c] : crn_X + arachdcoa_X --> coa_X + arachdcrn_X	C00318_X + C02249_X --> C00010_X + CC0106_X	cpt-1_X | cpt-3_X | cpt-4_X | cpt-5_X | cpt-6_X	Carnitine shuttle	0	1000	0	0	0	NA	0	0	0	0	0	0	NA	0	0	0	0	0	0	NA	0	0	0	0	0	0	NA	0	1.16133e-06	1.87897e-06
RCC0115_I	2.3.1.21	[c] : crn_I + tdcoa_I --> coa_I + ttdcrn_I	C00318_I + C02593_I --> C00010_I + CC0061_I	cpt-1_I | cpt-3_I | cpt-4_I | cpt-5_I | cpt-6_I	Carnitine shuttle	0	1000	0.0140677	0	0.0402647	0	0.0555132	0	0.0286377	0.0240677	0.0130275	0.00791913	0	0.0555469	0	0.0370568	0	0	0	0	0	0	0	0.483929	0.195923	0.187192	1.51955	0.204357	0.204637	0.199239
RCC0115_X	2.3.1.21	[c] : crn_X + tdcoa_X --> coa_X + ttdcrn_X	C00318_X + C02593_X --> C00010_X + CC0061_X	cpt-1_X | cpt-3_X | cpt-4_X | cpt-5_X | cpt-6_X	Carnitine shuttle	0	1000	0.000851552	0.00016723	0	NA	0.0114868	0.00370676	0.00370835	0.000851552	0.00016723	0	NA	0.0114868	0.00370677	0.00370835	0.000851536	0.0001671	0	NA	0.0114864	0.00370639	0.00370803	0.000861554	0.000169264	0.176048	NA	0.177515	0.00372129	0.184211
RCC0116_I	2.3.1.21	[c] : crn_I + stcoa_I --> coa_I + stcrn_I	C00318_I + C00412_I --> C00010_I + CC0108_I	cpt-1_I | cpt-3_I | cpt-4_I | cpt-5_I | cpt-6_I	Carnitine shuttle	0	1000	0	0	0	0	0	0	0	0	0	0	0	0	0	0	0	0	0	0	0	0	0	0.309033	0.112336	0.105107	1.11537	0.115693	0.127594	0.115608
RCC0116_X	2.3.1.21	[c] : crn_X + stcoa_X --> coa_X + stcrn_X	C00318_X + C00412_X --> C00010_X + CC0108_X	cpt-1_X | cpt-3_X | cpt-4_X | cpt-5_X | cpt-6_X	Carnitine shuttle	0	1000	0	0	0	NA	0	0	0	0	0	0	NA	0	0	0	0	0	0	NA	0	0	0	5.00095e-06	1.66731e-06	0.106082	NA	0.109303	3.89796e-06	3.27089e-05
RCC0117_I	2.3.1.21	[c] : crn_I + fa16p1n7coa_I --> coa_I + fa16p1n7crn_I	C00318_I + CC0067_I --> C00010_I + CC0109_I	cpt-1_I | cpt-3_I | cpt-4_I | cpt-5_I | cpt-6_I	Carnitine shuttle	0	1000	0	0	0	5.47866e-05	0	0.0305172	0	0	0	0.00947643	0	0	0.0305172	0	0	0	0	0	0	0	0	0.44225	0.137661	0.128311	1.49277	0.131564	0.151689	0.134901
RCC0117_X	2.3.1.21	[c] : crn_X + fa16p1n7coa_X --> coa_X + fa16p1n7crn_X	C00318_X + CC0067_X --> C00010_X + CC0109_X	cpt-1_X | cpt-3_X | cpt-4_X | cpt-5_X | cpt-6_X	Carnitine shuttle	0	1000	0.000668541	0	0	NA	0	0.00320211	0	0.000668541	0	0	NA	0	0.00320211	0	0.000486188	0	0	NA	0	0.00319623	0	0.000673542	1.0458e-06	0.101529	NA	3.77337e-05	0.00320948	0.00321237
RCC0118_I	2.3.1.21	[c] : crn_I + fa11c3coa_I --> coa_I + fa11c3crn_I	C00318_I + CC0097_I --> C00010_I + CC0110_I	cpt-1_I | cpt-3_I | cpt-4_I | cpt-5_I | cpt-6_I	Carnitine shuttle	0	1000	0	0	0	0	0	0	0	0	0	0	0.01	0	0	0	0	nan	0	0	0	0	0	0.266689	0.143321	0.121127	2.2523	0.0486462	0.0895106	0.0861442
RCC0118_X	2.3.1.21	[c] : crn_X + fa11c3coa_X --> coa_X + fa11c3crn_X	C00318_X + CC0097_X --> C00010_X + CC0110_X	cpt-1_X | cpt-3_X | cpt-4_X | cpt-5_X | cpt-6_X	Carnitine shuttle	0	1000	0	0	0.00040819	NA	0	0	0	0	0	0	NA	0	0	0	0	0	0	NA	0	0	0	0	0	0.106489	NA	8.76433e-06	9.93502e-06	9.97136e-06
RCC0119_I	2.3.1.21	[c] : crn_I + fa17c9coa_I --> coa_I + fa17c9crn_I	C00318_I + CC0098_I --> C00010_I + CC0111_I	cpt-1_I | cpt-3_I | cpt-4_I | cpt-5_I | cpt-6_I	Carnitine shuttle	0	1000	0.120188	0.073928	0.0556941	0	0	0	0.0253673	0.120188	0.0118535	0	0	0	0	0.0262048	0	0	0	0	0	0	0	0.294431	0.150177	0.127492	2.24958	0.0494783	0.0936768	0.0890948
RCC0119_X	2.3.1.21	[c] : crn_X + fa17c9coa_X --> coa_X + fa17c9crn_X	C00318_X + CC0098_X --> C00010_X + CC0111_X	cpt-1_X | cpt-3_X | cpt-4_X | cpt-5_X | cpt-6_X	Carnitine shuttle	0	1000	0.01	0.00324831	0	NA	0.125395	0.0406729	0.0406899	0.01	0.00324831	0	NA	0.125395	0.0406729	0.0406899	0.01	0.00324578	0	NA	0.125391	0.0406717	0.0406891	0.0100022	0.00327022	0.106636	NA	0.126013	0.0407371	0.0407977
RCC0120_I	2.3.1.21	[c] : crn_I + fa19c11coa_I --> coa_I + fa19c11crn_I	C00318_I + CC0099_I --> C00010_I + CC0112_I	cpt-1_I | cpt-3_I | cpt-4_I | cpt-5_I | cpt-6_I	Carnitine shuttle	0	1000	0.0257508	0.0161564	0.012861	0	0	0	0.0140987	0.0257508	0.0169875	0.0123793	0	0	0	0.0142702	0	0	0	0	0	0	0	0.0488049	0.0258917	0.0222751	0.0784698	0.0287068	0.0224966	0.0220323
RCC0120_X	2.3.1.21	[c] : crn_X + fa19c11coa_X --> coa_X + fa19c11crn_X	C00318_X + CC0099_X --> C00010_X + CC0112_X	cpt-1_X | cpt-3_X | cpt-4_X | cpt-5_X | cpt-6_X	Carnitine shuttle	0	1000	3.69809e-06	1.91183e-06	0	NA	4.11183e-05	1.34609e-05	1.34664e-05	3.69809e-06	1.91183e-06	0	NA	4.11183e-05	1.34609e-05	1.34664e-05	3.69809e-06	1.91033e-06	0	NA	3.2377e-05	3.54178e-06	3.51508e-06	3.6989e-06	1.91884e-06	3.56626e-05	NA	4.13193e-05	1.34814e-05	1.35007e-05
RCC0121_I	2.3.1.21	[c] : crn_I + fa15p0isocoa_I --> coa_I + fa15p0isocrn_I	C00318_I + CC0094_I --> C00010_I + CC0113_I	cpt-1_I | cpt-3_I | cpt-4_I | cpt-5_I | cpt-6_I	Carnitine shuttle	0	1000	0	0	0	0	0	0	0	0	0	0	0	0	0	0	0	0	0	0	0	0	0	0.500246	0.172896	0.168604	1.70675	0.156281	0.161168	0.160633
RCC0121_X	2.3.1.21	[c] : crn_X + fa15p0isocoa_X --> coa_X + fa15p0isocrn_X	C00318_X + CC0094_X --> C00010_X + CC0113_X	cpt-1_X | cpt-3_X | cpt-4_X | cpt-5_X | cpt-6_X	Carnitine shuttle	0	1000	0.00195506	0.000339005	0	NA	0.0267045	0.00861023	0.00861392	0.00195506	0.000339005	0	NA	0.0267045	0.00861023	0.00861391	0.00195502	0.000338741	0	NA	0.0267037	0.00860998	0.00861094	0.00196506	0.000344008	0.111519	NA	0.0268353	0.00863085	0.00863725
RCC0122_I	2.3.1.21	[c] : crn_I + fa17p0isocoa_I --> coa_I + fa17p0isocrn_I	C00318_I + CC0095_I --> C00010_I + CC0114_I	cpt-1_I | cpt-3_I | cpt-4_I | cpt-5_I | cpt-6_I	Carnitine shuttle	0	1000	0	0	0	0	0	0	0	0	0	0	0	0	0	0	0	0	0	0	0	0	0	0.432392	0.147711	0.143746	1.33282	0.133315	0.137622	0.137045
RCC0122_X	2.3.1.21	[c] : crn_X + fa17p0isocoa_X --> coa_X + fa17p0isocrn_X	C00318_X + CC0095_X --> C00010_X + CC0114_X	cpt-1_X | cpt-3_X | cpt-4_X | cpt-5_X | cpt-6_X	Carnitine shuttle	0	1000	0	0	0	NA	0	0	0	0	0	0	NA	0	0	0	0	0	0	NA	0	0	0	5.00095e-06	1.0004e-05	0.109055	NA	0.0948188	0.106156	0.10407
RCC0123_I	2.3.1.21	[c] : crn_I + fa9p0isocoa_I --> coa_I + fa9p0isocrn_I	C00318_I + CC0096_I --> C00010_I + CC0115_I	cpt-1_I | cpt-3_I | cpt-4_I | cpt-5_I | cpt-6_I	Carnitine shuttle	0	1000	0	0	0	0	0	0	0	0	0	0	0.01	0	0	0	0	0	0	0	0	0	0	0.42818	0.184176	0.179149	1.52742	0.169709	0.17327	0.170337
RCC0123_X	2.3.1.21	[c] : crn_X + fa9p0isocoa_X --> coa_X + fa9p0isocrn_X	C00318_X + CC0096_X --> C00010_X + CC0115_X	cpt-1_X | cpt-3_X | cpt-4_X | cpt-5_X | cpt-6_X	Carnitine shuttle	0	1000	0	0	0	NA	0	0	0	0	0	0	NA	0	0	0	0	0	0	NA	0	0	0	0	0	0.109885	NA	8.72834e-06	9.92979e-06	9.9719e-06
RM02396_I	2.3.1.7	[m] : acrn_I + coa_I --> accoa_I + crn_I	M02571_I + M00010_I --> M00024_I + M00318_I	cpt-2_I	Carnitine shuttle	0	1000	0	0	0	0	0	0	0	0	0	0	0.01	0	0	0	0	0	0	0	0	0	0	2.918	1.75343	1.68606	17.4453	1.68461	1.59709	1.62635
RM02396_X	2.3.1.7	[m] : acrn_X + coa_X --> accoa_X + crn_X	M02571_X + M00010_X --> M00024_X + M00318_X	cpt-2_X	Carnitine shuttle	0	1000	0.01	0	0.01	NA	0.01	0.01	0.01	0.01	0	0.01	NA	0.01	0.01	0.01	0	0	0	NA	0.01	0	0.01	3.26923	1e-05	2.09973	NA	2.55967	2.66762	2.15758
RMC0058_I	2.3.1.21	[m] : coa_I + ddcrn_I --> crn_I + ddcacoa_I	M00010_I + MC0062_I --> M00318_I + M01832_I	cpt-2_I	Carnitine shuttle	0	1000	0	0	0.00414965	0	0	0	0	0	0	0	0	0	0	0	0	0	0	0	0	0	0	0.520564	0.208693	0.198489	1.60035	0.218705	0.213771	0.213717
RMC0058_X	2.3.1.21	[m] : coa_X + ddcrn_X --> crn_X + ddcacoa_X	M00010_X + MC0062_X --> M00318_X + M01832_X	cpt-2_X	Carnitine shuttle	0	1000	0	0	0	NA	0	0	0	0	0	0	NA	0	0	0	0	0	0	NA	0	0	0	1.00019e-05	1.66694e-06	0.188308	NA	0.0505893	9.93529e-06	0.0395717
RMC0087_I	2.3.1.21	[m] : coa_I + occrn_I --> crn_I + occoa_I	M00010_I + MC0088_I --> M00318_I + M01944_I	cpt-2_I	Carnitine shuttle	0	1000	0	0	0	0.01	0	0	0	0	0	0	0	0	0	0	0	0	0	0	0	0	0	0.552444	0.233841	0.229342	2.4275	0.222864	0.220927	0.225065
RMC0087_X	2.3.1.21	[m] : coa_X + occrn_X --> crn_X + occoa_X	M00010_X + MC0088_X --> M00318_X + M01944_X	cpt-2_X	Carnitine shuttle	0	1000	0	0	0	NA	0	0	0	0	0	0	NA	0	0	0	0	0	0	NA	0	0	0	0	0	0.199717	NA	1.25125e-06	1.98521e-06	9.97323e-06
RMC0099_I	2.3.1.21	[m] : coa_I + fa8p1n3crn_I --> crn_I + fa8p1n3coa_I	M00010_I + MC0093_I --> M00318_I + MC0091_I	cpt-2_I	Carnitine shuttle	0	1000	0	0	0	0	0	0	0	0	0	0	0.02	0	0	0	0	0	0	0	0	0	0	0.316936	0.101989	0.0921245	1.22886	0.102413	0.10753	0.102899
RMC0099_X	2.3.1.21	[m] : coa_X + fa8p1n3crn_X --> crn_X + fa8p1n3coa_X	M00010_X + MC0093_X --> M00318_X + MC0091_X	cpt-2_X	Carnitine shuttle	0	1000	0	0	0	NA	0	0	0	0	0	0	NA	0	0	0	0	0	0	NA	0	0	0	0	0	9.99758e-06	NA	0	0	2.8578e-06
RMC0108_I	2.3.1.21	[m] : coa_I + vacccrn_I --> crn_I + vacccoa_I	M00010_I + MC0100_I --> M00318_I + MC0068_I	cpt-2_I	Carnitine shuttle	0	1000	0.162016	0	0	0.016567	0	0	0	0.162016	0	0.00913479	0	0	0	0	0	0	0	0	0	0	0	0.473854	0.126126	0.129718	1.8517	0.118484	0.136843	0.122429
RMC0108_X	2.3.1.21	[m] : coa_X + vacccrn_X --> crn_X + vacccoa_X	M00010_X + MC0100_X --> M00318_X + MC0068_X	cpt-2_X	Carnitine shuttle	0	1000	0	0.01	0.01	NA	0.0538042	0.0131246	0	0	0.01	0.00618431	NA	0.0538041	0.0131246	0	0	0.01	0	NA	0.0538008	0.0131241	0	1.00019e-05	0.0100025	0.111989	NA	0.119691	0.0131554	0.0131775
RMC0109_I	2.3.1.21	[m] : coa_I + odecrn_I --> crn_I + odecoa_I	M00010_I + MC0101_I --> M00318_I + M00510_I	cpt-2_I	Carnitine shuttle	0	1000	0	0	0	0	0	0	0	0	0	0	0	0	0	0	0	0	0	0	0	0	0	0.3801	0.112839	0.105913	1.25862	0.116371	0.129084	0.116308
RMC0109_X	2.3.1.21	[m] : coa_X + odecrn_X --> crn_X + odecoa_X	M00010_X + MC0101_X --> M00318_X + M00510_X	cpt-2_X	Carnitine shuttle	0	1000	0	0	0	NA	0.00918225	0	0	0	0	0	NA	0.00918224	0	0	0	0	0	NA	0	0	0	3.33397e-06	2.00032e-06	0.0993078	NA	0.00990654	2.18385e-06	4.32603e-06
RMC0110_I	2.3.1.21	[m] : coa_I + lnlccrn_I --> crn_I + lnlccoa_I	M00010_I + MC0102_I --> M00318_I + M02050_I	cpt-2_I	Carnitine shuttle	0	1000	0	0	0	0	0	0	0	0	0	0	0	0	0	0	0	0	0	0	0	0	0	0	0	0	0	0	0	0
RMC0110_X	2.3.1.21	[m] : coa_X + lnlccrn_X --> crn_X + lnlccoa_X	M00010_X + MC0102_X --> M00318_X + M02050_X	cpt-2_X	Carnitine shuttle	0	1000	0	0	0	NA	0	0	0	0	0	0	NA	0	0	0	0	0	0	NA	0	0	0	0	0	0	NA	0	2.18419e-06	4.32626e-06
RMC0111_I	2.3.1.21	[m] : coa_I + dlnlcgcrn_I --> crn_I + dlnlcgcoa_I	M00010_I + MC0103_I --> M00318_I + M03595_I	cpt-2_I	Carnitine shuttle	0	1000	0	0	0	0	0	0	0	0	0	0	0	0	0	0	0	0	0	0	0	0	0	0	0	0	0	0	0	0
RMC0111_X	2.3.1.21	[m] : coa_X + dlnlcgcrn_X --> crn_X + dlnlcgcoa_X	M00010_X + MC0103_X --> M00318_X + M03595_X	cpt-2_X	Carnitine shuttle	0	1000	0	0	0	NA	0	0	0	0	0	0	NA	0	0	0	0	0	0	NA	0	0	0	0	0	0	NA	0	1.31489e-06	2.31629e-06
RMC0112_I	2.3.1.21	[m] : coa_I + tmndnccrn_I --> crn_I + tmndnccoa_I	M00010_I + MC0104_I --> M00318_I + M16165_I	cpt-2_I	Carnitine shuttle	0	1000	0	0	0	0	0	0	0	0	0	0	0	0	0	0	0	0	0	0	0	0	0	0	0	0	0	0	0	0
RMC0112_X	2.3.1.21	[m] : coa_X + tmndnccrn_X --> crn_X + tmndnccoa_X	M00010_X + MC0104_X --> M00318_X + M16165_X	cpt-2_X	Carnitine shuttle	0	1000	0	0	0	NA	0	0	0	0	0	0	NA	0	0	0	0	0	0	NA	0	0	0	0	0	0	NA	0	3.6868e-06	4.0038e-06
RMC0113_I	2.3.1.21	[m] : coa_I + eicostetcrn_I --> crn_I + eicostetcoa_I	M00010_I + MC0105_I --> M00318_I + M16164_I	cpt-2_I	Carnitine shuttle	0	1000	0	0	0	0	0	0	0	0	0	0	0	0	0	0	0	0	0	0	0	0	0	0	0	0	0	0	0	0
RMC0113_X	2.3.1.21	[m] : coa_X + eicostetcrn_X --> crn_X + eicostetcoa_X	M00010_X + MC0105_X --> M00318_X + M16164_X	cpt-2_X	Carnitine shuttle	0	1000	0	0	0	NA	0	0	0	0	0	0	NA	0	0	0	0	0	0	NA	0	0	0	0	0	0	NA	0	5.8694e-06	6.70115e-06
RMC0114_I	2.3.1.21	[m] : coa_I + arachdcrn_I --> crn_I + arachdcoa_I	M00010_I + MC0106_I --> M00318_I + M02249_I	cpt-2_I	Carnitine shuttle	0	1000	0	0	0	0	0	0	0	0	0	0	0	0	0	0	0	0	0	0	0	0	0	0	0	0	0	0	0	0
RMC0114_X	2.3.1.21	[m] : coa_X + arachdcrn_X --> crn_X + arachdcoa_X	M00010_X + MC0106_X --> M00318_X + M02249_X	cpt-2_X	Carnitine shuttle	0	1000	0	0	0	NA	0	0	0	0	0	0	NA	0	0	0	0	0	0	NA	0	0	0	0	0	0	NA	0	1.16133e-06	1.87897e-06
RMC0115_I	2.3.1.21	[m] : coa_I + ttdcrn_I --> crn_I + tdcoa_I	M00010_I + MC0061_I --> M00318_I + M02593_I	cpt-2_I	Carnitine shuttle	0	1000	0.0140677	0	0.0402647	0	0.0555132	0	0.0286377	0.0240677	0.0130275	0.00791913	0	0.0555469	0	0.0370568	0	0	0	0	0	0	0	0.483929	0.195923	0.187192	1.51955	0.204357	0.204637	0.199239
RMC0115_X	2.3.1.21	[m] : coa_X + ttdcrn_X --> crn_X + tdcoa_X	M00010_X + MC0061_X --> M00318_X + M02593_X	cpt-2_X	Carnitine shuttle	0	1000	0.000851552	0.00016723	0	NA	0.0114868	0.00370676	0.00370835	0.000851552	0.00016723	0	NA	0.0114868	0.00370677	0.00370835	0.000851536	0.0001671	0	NA	0.0114864	0.00370639	0.00370803	0.000861554	0.000169264	0.176048	NA	0.177515	0.00372129	0.184211
RMC0116_I	2.3.1.21	[m] : coa_I + stcrn_I --> crn_I + stcoa_I	M00010_I + MC0108_I --> M00318_I + M00412_I	cpt-2_I	Carnitine shuttle	0	1000	0	0	0	0	0	0	0	0	0	0	0	0	0	0	0	0	0	0	0	0	0	0.309033	0.112336	0.105107	1.11537	0.115693	0.127594	0.115608
RMC0116_X	2.3.1.21	[m] : coa_X + stcrn_X --> crn_X + stcoa_X	M00010_X + MC0108_X --> M00318_X + M00412_X	cpt-2_X	Carnitine shuttle	0	1000	0	0	0	NA	0	0	0	0	0	0	NA	0	0	0	0	0	0	NA	0	0	0	5.00095e-06	1.66731e-06	0.106082	NA	0.109303	3.89796e-06	3.27089e-05
RMC0117_I	2.3.1.21	[m] : coa_I + fa16p1n7crn_I --> crn_I + fa16p1n7coa_I	M00010_I + MC0109_I --> M00318_I + MC0067_I	cpt-2_I	Carnitine shuttle	0	1000	0	0	0	5.47866e-05	0	0.0305172	0	0	0	0.00947643	0	0	0.0305172	0	0	0	0	0	0	0	0	0.44225	0.137661	0.128311	1.49277	0.131564	0.151689	0.134901
RMC0117_X	2.3.1.21	[m] : coa_X + fa16p1n7crn_X --> crn_X + fa16p1n7coa_X	M00010_X + MC0109_X --> M00318_X + MC0067_X	cpt-2_X	Carnitine shuttle	0	1000	0.000668541	0	0	NA	0	0.00320211	0	0.000668541	0	0	NA	0	0.00320211	0	0.000486188	0	0	NA	0	0.00319623	0	0.000673542	1.0458e-06	0.101529	NA	3.77337e-05	0.00320948	0.00321237
RMC0118_I	2.3.1.21	[m] : coa_I + fa11c3crn_I --> crn_I + fa11c3coa_I	M00010_I + MC0110_I --> M00318_I + MC0097_I	cpt-2_I	Carnitine shuttle	0	1000	0	0	0	0	0	0	0	0	0	0	0.01	0	0	0	0	nan	0	0	0	0	0	0.266689	0.143321	0.121127	2.2523	0.0486462	0.0895106	0.0861442
RMC0118_X	2.3.1.21	[m] : coa_X + fa11c3crn_X --> crn_X + fa11c3coa_X	M00010_X + MC0110_X --> M00318_X + MC0097_X	cpt-2_X	Carnitine shuttle	0	1000	0	0	0.00040819	NA	0	0	0	0	0	0	NA	0	0	0	0	0	0	NA	0	0	0	0	0	0.106489	NA	8.76433e-06	9.93502e-06	9.97136e-06
RMC0119_I	2.3.1.21	[m] : coa_I + fa17c9crn_I --> crn_I + fa17c9coa_I	M00010_I + MC0111_I --> M00318_I + MC0098_I	cpt-2_I	Carnitine shuttle	0	1000	0.120188	0.073928	0.0556941	0	0	0	0.0253673	0.120188	0.0118535	0	0	0	0	0.0262048	0	0	0	0	0	0	0	0.294431	0.150177	0.127492	2.24958	0.0494783	0.0936768	0.0890948
RMC0119_X	2.3.1.21	[m] : coa_X + fa17c9crn_X --> crn_X + fa17c9coa_X	M00010_X + MC0111_X --> M00318_X + MC0098_X	cpt-2_X	Carnitine shuttle	0	1000	0.01	0.00324831	0	NA	0.125395	0.0406729	0.0406899	0.01	0.00324831	0	NA	0.125395	0.0406729	0.0406899	0.01	0.00324578	0	NA	0.125391	0.0406717	0.0406891	0.0100022	0.00327022	0.106636	NA	0.126013	0.0407371	0.0407977
RMC0120_I	2.3.1.21	[m] : coa_I + fa19c11crn_I --> crn_I + fa19c11coa_I	M00010_I + MC0112_I --> M00318_I + MC0099_I	cpt-2_I	Carnitine shuttle	0	1000	0.0257508	0.0161564	0.012861	0	0	0	0.0140987	0.0257508	0.0169875	0.0123793	0	0	0	0.0142702	0	0	0	0	0	0	0	0.0488049	0.0258917	0.0222751	0.0784698	0.0287068	0.0224966	0.0220323
RMC0120_X	2.3.1.21	[m] : coa_X + fa19c11crn_X --> crn_X + fa19c11coa_X	M00010_X + MC0112_X --> M00318_X + MC0099_X	cpt-2_X	Carnitine shuttle	0	1000	3.69809e-06	1.91183e-06	0	NA	4.11183e-05	1.34609e-05	1.34664e-05	3.69809e-06	1.91183e-06	0	NA	4.11183e-05	1.34609e-05	1.34664e-05	3.69809e-06	1.91033e-06	0	NA	3.2377e-05	3.54178e-06	3.51508e-06	3.6989e-06	1.91884e-06	3.56626e-05	NA	4.13193e-05	1.34814e-05	1.35007e-05
RMC0121_I	2.3.1.21	[m] : coa_I + fa15p0isocrn_I --> crn_I + fa15p0isocoa_I	M00010_I + MC0113_I --> M00318_I + MC0094_I	cpt-2_I	Carnitine shuttle	0	1000	0	0	0	0	0	0	0	0	0	0	0	0	0	0	0	0	0	0	0	0	0	0.500246	0.172896	0.168604	1.70675	0.156281	0.161168	0.160633
RMC0121_X	2.3.1.21	[m] : coa_X + fa15p0isocrn_X --> crn_X + fa15p0isocoa_X	M00010_X + MC0113_X --> M00318_X + MC0094_X	cpt-2_X	Carnitine shuttle	0	1000	0.00195506	0.000339005	0	NA	0.0267045	0.00861023	0.00861392	0.00195506	0.000339005	0	NA	0.0267045	0.00861023	0.00861391	0.00195502	0.000338741	0	NA	0.0267037	0.00860998	0.00861094	0.00196506	0.000344008	0.111519	NA	0.0268353	0.00863085	0.00863725
RMC0122_I	2.3.1.21	[m] : coa_I + fa17p0isocrn_I --> crn_I + fa17p0isocoa_I	M00010_I + MC0114_I --> M00318_I + MC0095_I	cpt-2_I	Carnitine shuttle	0	1000	0	0	0	0	0	0	0	0	0	0	0	0	0	0	0	0	0	0	0	0	0	0.432392	0.147711	0.143746	1.33282	0.133315	0.137622	0.137045
RMC0122_X	2.3.1.21	[m] : coa_X + fa17p0isocrn_X --> crn_X + fa17p0isocoa_X	M00010_X + MC0114_X --> M00318_X + MC0095_X	cpt-2_X	Carnitine shuttle	0	1000	0	0	0	NA	0	0	0	0	0	0	NA	0	0	0	0	0	0	NA	0	0	0	5.00095e-06	1.0004e-05	0.109055	NA	0.0948188	0.106156	0.10407
RMC0123_I	2.3.1.21	[m] : coa_I + fa9p0isocrn_I --> crn_I + fa9p0isocoa_I	M00010_I + MC0115_I --> M00318_I + MC0096_I	cpt-2_I	Carnitine shuttle	0	1000	0	0	0	0	0	0	0	0	0	0	0.01	0	0	0	0	0	0	0	0	0	0	0.42818	0.184176	0.179149	1.52742	0.169709	0.17327	0.170337
RMC0123_X	2.3.1.21	[m] : coa_X + fa9p0isocrn_X --> crn_X + fa9p0isocoa_X	M00010_X + MC0115_X --> M00318_X + MC0096_X	cpt-2_X	Carnitine shuttle	0	1000	0	0	0	NA	0	0	0	0	0	0	NA	0	0	0	0	0	0	NA	0	0	0	0	0	0.109885	NA	8.72834e-06	9.92979e-06	9.9719e-06
TCM5001_I	NA	pmtcrn_I[c] --> pmtcrn_I[m]	C02990_I --> M02990_I	dif-1_I | slc-25A29_I	Carnitine shuttle	0	1000	0	0	0	0	0	0	0	0	0	0	0.01	0	0	0	0	0	0	0	0	0	0	0.327819	0.126902	0.118713	1.26089	0.130695	0.144096	0.130599
TCM5001_X	NA	pmtcrn_X[c] --> pmtcrn_X[m]	C02990_X --> M02990_X	dif-1_X | slc-25A29_X	Carnitine shuttle	0	1000	0	0	0	NA	0	0	0	0	0	0.01	NA	0.01	0	0	0	0	0	NA	0	0	0	1.00019e-05	1.66667e-06	0.11995	NA	0.12469	9.93901e-06	0.125012
TCM5002_I	NA	ttdcrn_I[c] --> ttdcrn_I[m]	CC0061_I --> MC0061_I	dif-1_I | slc-25A29_I	Carnitine shuttle	0	1000	0.0140677	0	0.0402647	0	0.0555132	0	0.0286377	0.0240677	0.0130275	0.00791913	0	0.0555469	0	0.0370568	0	0	0	0	0	0	0	0.483929	0.195923	0.187192	1.51955	0.204357	0.204637	0.199239
TCM5002_X	NA	ttdcrn_X[c] --> ttdcrn_X[m]	CC0061_X --> MC0061_X	dif-1_X | slc-25A29_X	Carnitine shuttle	0	1000	0.000851552	0.00016723	0	NA	0.0114868	0.00370676	0.00370835	0.000851552	0.00016723	0	NA	0.0114868	0.00370677	0.00370835	0.000851536	0.0001671	0	NA	0.0114864	0.00370639	0.00370803	0.000861554	0.000169264	0.176048	NA	0.177515	0.00372129	0.184211
TCM5003_I	NA	ddcrn_I[c] --> ddcrn_I[m]	CC0062_I --> MC0062_I	dif-1_I | slc-25A29_I	Carnitine shuttle	0	1000	0	0	0.00414965	0	0	0	0	0	0	0	0	0	0	0	0	0	0	0	0	0	0	0.520564	0.208693	0.198489	1.60035	0.218705	0.213771	0.213717
TCM5003_X	NA	ddcrn_X[c] --> ddcrn_X[m]	CC0062_X --> MC0062_X	dif-1_X | slc-25A29_X	Carnitine shuttle	0	1000	0	0	0	NA	0	0	0	0	0	0	NA	0	0	0	0	0	0	NA	0	0	0	1.00019e-05	1.66694e-06	0.188308	NA	0.0505893	9.93529e-06	0.0395717
TCM5009_I	NA	fa16p1n7crn_I[c] --> fa16p1n7crn_I[m]	CC0109_I --> MC0109_I	dif-1_I | slc-25A29_I	Carnitine shuttle	0	1000	0	0	0	5.47866e-05	0	0.0305172	0	0	0	0.00947643	0	0	0.0305172	0	0	0	0	0	0	0	0	0.44225	0.137661	0.128311	1.49277	0.131564	0.151689	0.134901
TCM5009_X	NA	fa16p1n7crn_X[c] --> fa16p1n7crn_X[m]	CC0109_X --> MC0109_X	dif-1_X | slc-25A29_X	Carnitine shuttle	0	1000	0.000668541	0	0	NA	0	0.00320211	0	0.000668541	0	0	NA	0	0.00320211	0	0.000486188	0	0	NA	0	0.00319623	0	0.000673542	1.0458e-06	0.101529	NA	3.77337e-05	0.00320948	0.00321237
TCM5010_I	NA	fa11c3crn_I[c] --> fa11c3crn_I[m]	CC0110_I --> MC0110_I	dif-1_I | slc-25A29_I	Carnitine shuttle	0	1000	0	0	0	0	0	0	0	0	0	0	0.01	0	0	0	0	nan	0	0	0	0	0	0.266689	0.143321	0.121127	2.2523	0.0486462	0.0895106	0.0861442
TCM5010_X	NA	fa11c3crn_X[c] --> fa11c3crn_X[m]	CC0110_X --> MC0110_X	dif-1_X | slc-25A29_X	Carnitine shuttle	0	1000	0	0	0.00040819	NA	0	0	0	0	0	0	NA	0	0	0	0	0	0	NA	0	0	0	0	0	0.106489	NA	8.76433e-06	9.93502e-06	9.97136e-06
TCM5011_I	NA	fa17c9crn_I[c] --> fa17c9crn_I[m]	CC0111_I --> MC0111_I	dif-1_I | slc-25A29_I	Carnitine shuttle	0	1000	0.120188	0.073928	0.0556941	0	0	0	0.0253673	0.120188	0.0118535	0	0	0	0	0.0262048	0	0	0	0	0	0	0	0.294431	0.150177	0.127492	2.24958	0.0494783	0.0936768	0.0890948
TCM5011_X	NA	fa17c9crn_X[c] --> fa17c9crn_X[m]	CC0111_X --> MC0111_X	dif-1_X | slc-25A29_X	Carnitine shuttle	0	1000	0.01	0.00324831	0	NA	0.125395	0.0406729	0.0406899	0.01	0.00324831	0	NA	0.125395	0.0406729	0.0406899	0.01	0.00324578	0	NA	0.125391	0.0406717	0.0406891	0.0100022	0.00327022	0.106636	NA	0.126013	0.0407371	0.0407977
TCM5012_I	NA	fa19c11crn_I[c] --> fa19c11crn_I[m]	CC0112_I --> MC0112_I	dif-1_I | slc-25A29_I	Carnitine shuttle	0	1000	0.0257508	0.0161564	0.012861	0	0	0	0.0140987	0.0257508	0.0169875	0.0123793	0	0	0	0.0142702	0	0	0	0	0	0	0	0.0488049	0.0258917	0.0222751	0.0784698	0.0287068	0.0224966	0.0220323
TCM5012_X	NA	fa19c11crn_X[c] --> fa19c11crn_X[m]	CC0112_X --> MC0112_X	dif-1_X | slc-25A29_X	Carnitine shuttle	0	1000	3.69809e-06	1.91183e-06	0	NA	4.11183e-05	1.34609e-05	1.34664e-05	3.69809e-06	1.91183e-06	0	NA	4.11183e-05	1.34609e-05	1.34664e-05	3.69809e-06	1.91033e-06	0	NA	3.2377e-05	3.54178e-06	3.51508e-06	3.6989e-06	1.91884e-06	3.56626e-05	NA	4.13193e-05	1.34814e-05	1.35007e-05
TCM5013_I	NA	fa15p0isocrn_I[c] --> fa15p0isocrn_I[m]	CC0113_I --> MC0113_I	dif-1_I | slc-25A29_I	Carnitine shuttle	0	1000	0	0	0	0	0	0	0	0	0	0	0	0	0	0	0	0	0	0	0	0	0	0.500246	0.172896	0.168604	1.70675	0.156281	0.161168	0.160633
TCM5013_X	NA	fa15p0isocrn_X[c] --> fa15p0isocrn_X[m]	CC0113_X --> MC0113_X	dif-1_X | slc-25A29_X	Carnitine shuttle	0	1000	0.00195506	0.000339005	0	NA	0.0267045	0.00861023	0.00861392	0.00195506	0.000339005	0	NA	0.0267045	0.00861023	0.00861391	0.00195502	0.000338741	0	NA	0.0267037	0.00860998	0.00861094	0.00196506	0.000344008	0.111519	NA	0.0268353	0.00863085	0.00863725
TCM5014_I	NA	fa17p0isocrn_I[c] --> fa17p0isocrn_I[m]	CC0114_I --> MC0114_I	dif-1_I | slc-25A29_I	Carnitine shuttle	0	1000	0	0	0	0	0	0	0	0	0	0	0	0	0	0	0	0	0	0	0	0	0	0.432392	0.147711	0.143746	1.33282	0.133315	0.137622	0.137045
TCM5014_X	NA	fa17p0isocrn_X[c] --> fa17p0isocrn_X[m]	CC0114_X --> MC0114_X	dif-1_X | slc-25A29_X	Carnitine shuttle	0	1000	0	0	0	NA	0	0	0	0	0	0	NA	0	0	0	0	0	0	NA	0	0	0	5.00095e-06	1.0004e-05	0.109055	NA	0.0948188	0.106156	0.10407
TCM5015_I	NA	fa9p0isocrn_I[c] --> fa9p0isocrn_I[m]	CC0115_I --> MC0115_I	dif-1_I | slc-25A29_I	Carnitine shuttle	0	1000	0	0	0	0	0	0	0	0	0	0	0.01	0	0	0	0	0	0	0	0	0	0	0.42818	0.184176	0.179149	1.52742	0.169709	0.17327	0.170337
TCM5015_X	NA	fa9p0isocrn_X[c] --> fa9p0isocrn_X[m]	CC0115_X --> MC0115_X	dif-1_X | slc-25A29_X	Carnitine shuttle	0	1000	0	0	0	NA	0	0	0	0	0	0	NA	0	0	0	0	0	0	NA	0	0	0	0	0	0.109885	NA	8.72834e-06	9.92979e-06	9.9719e-06
TCM5029_I	NA	pcrn_I[c] --> pcrn_I[m]	CC0140_I --> MC0140_I	dif-1_I | slc-25A29_I	Carnitine shuttle	0	1000	0	0	0	0.0112495	0	0	0	0	0	0	0.00124953	0	0	0	0	0	0	0	0	0	0	1.28091	0.786746	0.736614	7.58017	0.746768	0.694029	0.717492
TCM5029_X	NA	pcrn_X[c] --> pcrn_X[m]	CC0140_X --> MC0140_X	dif-1_X | slc-25A29_X	Carnitine shuttle	0	1000	0	0	0.00124953	NA	0	0	0	0	0	0.00124953	NA	0.01	0	0.01	0	0	0	NA	0.01	0	0.01	0.981774	1.00042e-05	0.927423	NA	1.31415	1.24204	0.924009
TCM5048_I	NA	occrn_I[c] --> occrn_I[m]	CC0088_I --> MC0088_I	dif-1_I | slc-25A29_I	Carnitine shuttle	0	1000	0	0	0	0.01	0	0	0	0	0	0	0	0	0	0	0	0	0	0	0	0	0	0.552444	0.233841	0.229342	2.4275	0.222864	0.220927	0.225065
TCM5048_X	NA	occrn_X[c] --> occrn_X[m]	CC0088_X --> MC0088_X	dif-1_X | slc-25A29_X	Carnitine shuttle	0	1000	0	0	0	NA	0	0	0	0	0	0	NA	0	0	0	0	0	0	NA	0	0	0	0	0	0.199717	NA	1.25125e-06	1.98521e-06	9.97323e-06
TCM5049_I	NA	arachdcrn_I[c] --> arachdcrn_I[m]	CC0106_I --> MC0106_I	dif-1_I | slc-25A29_I	Carnitine shuttle	0	1000	0	0	0	0	0	0	0	0	0	0	0	0	0	0	0	0	0	0	0	0	0	0	0	0	0	0	0	0
TCM5049_X	NA	arachdcrn_X[c] --> arachdcrn_X[m]	CC0106_X --> MC0106_X	dif-1_X | slc-25A29_X	Carnitine shuttle	0	1000	0	0	0	NA	0	0	0	0	0	0	NA	0	0	0	0	0	0	NA	0	0	0	0	0	0	NA	0	1.16133e-06	1.87897e-06
TCM5050_I	NA	dlnlcgcrn_I[c] --> dlnlcgcrn_I[m]	CC0103_I --> MC0103_I	dif-1_I | slc-25A29_I	Carnitine shuttle	0	1000	0	0	0	0	0	0	0	0	0	0	0	0	0	0	0	0	0	0	0	0	0	0	0	0	0	0	0	0
TCM5050_X	NA	dlnlcgcrn_X[c] --> dlnlcgcrn_X[m]	CC0103_X --> MC0103_X	dif-1_X | slc-25A29_X	Carnitine shuttle	0	1000	0	0	0	NA	0	0	0	0	0	0	NA	0	0	0	0	0	0	NA	0	0	0	0	0	0	NA	0	1.31489e-06	2.31629e-06
TCM5051_I	NA	eicostetcrn_I[c] --> eicostetcrn_I[m]	CC0105_I --> MC0105_I	dif-1_I | slc-25A29_I	Carnitine shuttle	0	1000	0	0	0	0	0	0	0	0	0	0	0	0	0	0	0	0	0	0	0	0	0	0	0	0	0	0	0	0
TCM5051_X	NA	eicostetcrn_X[c] --> eicostetcrn_X[m]	CC0105_X --> MC0105_X	dif-1_X | slc-25A29_X	Carnitine shuttle	0	1000	0	0	0	NA	0	0	0	0	0	0	NA	0	0	0	0	0	0	NA	0	0	0	0	0	0	NA	0	5.8694e-06	6.70115e-06
TCM5052_I	NA	fa8p1n3crn_I[c] --> fa8p1n3crn_I[m]	CC0093_I --> MC0093_I	dif-1_I | slc-25A29_I	Carnitine shuttle	0	1000	0	0	0	0	0	0	0	0	0	0	0.02	0	0	0	0	0	0	0	0	0	0	0.316936	0.101989	0.0921245	1.22886	0.102413	0.10753	0.102899
TCM5052_X	NA	fa8p1n3crn_X[c] --> fa8p1n3crn_X[m]	CC0093_X --> MC0093_X	dif-1_X | slc-25A29_X	Carnitine shuttle	0	1000	0	0	0	NA	0	0	0	0	0	0	NA	0	0	0	0	0	0	NA	0	0	0	0	0	9.99758e-06	NA	0	0	2.8578e-06
TCM5053_I	NA	lnlccrn_I[c] --> lnlccrn_I[m]	CC0102_I --> MC0102_I	dif-1_I | slc-25A29_I	Carnitine shuttle	0	1000	0	0	0	0	0	0	0	0	0	0	0	0	0	0	0	0	0	0	0	0	0	0	0	0	0	0	0	0
TCM5053_X	NA	lnlccrn_X[c] --> lnlccrn_X[m]	CC0102_X --> MC0102_X	dif-1_X | slc-25A29_X	Carnitine shuttle	0	1000	0	0	0	NA	0	0	0	0	0	0	NA	0	0	0	0	0	0	NA	0	0	0	0	0	0	NA	0	2.18419e-06	4.32626e-06
TCM5054_I	NA	odecrn_I[c] --> odecrn_I[m]	CC0101_I --> MC0101_I	dif-1_I | slc-25A29_I	Carnitine shuttle	0	1000	0	0	0	0	0	0	0	0	0	0	0	0	0	0	0	0	0	0	0	0	0	0.3801	0.112839	0.105913	1.25862	0.116371	0.129084	0.116308
TCM5054_X	NA	odecrn_X[c] --> odecrn_X[m]	CC0101_X --> MC0101_X	dif-1_X | slc-25A29_X	Carnitine shuttle	0	1000	0	0	0	NA	0.00918225	0	0	0	0	0	NA	0.00918224	0	0	0	0	0	NA	0	0	0	3.33397e-06	2.00032e-06	0.0993078	NA	0.00990654	2.18385e-06	4.32603e-06
TCM5055_I	NA	stcrn_I[c] --> stcrn_I[m]	CC0108_I --> MC0108_I	dif-1_I | slc-25A29_I	Carnitine shuttle	0	1000	0	0	0	0	0	0	0	0	0	0	0	0	0	0	0	0	0	0	0	0	0	0.309033	0.112336	0.105107	1.11537	0.115693	0.127594	0.115608
TCM5055_X	NA	stcrn_X[c] --> stcrn_X[m]	CC0108_X --> MC0108_X	dif-1_X | slc-25A29_X	Carnitine shuttle	0	1000	0	0	0	NA	0	0	0	0	0	0	NA	0	0	0	0	0	0	NA	0	0	0	5.00095e-06	1.66731e-06	0.106082	NA	0.109303	3.89796e-06	3.27089e-05
TCM5056_I	NA	tmndnccrn_I[c] --> tmndnccrn_I[m]	CC0104_I --> MC0104_I	dif-1_I | slc-25A29_I	Carnitine shuttle	0	1000	0	0	0	0	0	0	0	0	0	0	0	0	0	0	0	0	0	0	0	0	0	0	0	0	0	0	0	0
TCM5056_X	NA	tmndnccrn_X[c] --> tmndnccrn_X[m]	CC0104_X --> MC0104_X	dif-1_X | slc-25A29_X	Carnitine shuttle	0	1000	0	0	0	NA	0	0	0	0	0	0	NA	0	0	0	0	0	0	NA	0	0	0	0	0	0	NA	0	3.6868e-06	4.0038e-06
TCM5057_I	NA	vacccrn_I[c] --> vacccrn_I[m]	CC0100_I --> MC0100_I	dif-1_I | slc-25A29_I	Carnitine shuttle	0	1000	0.162016	0	0	0.016567	0	0	0	0.162016	0	0.00913479	0	0	0	0	0	0	0	0	0	0	0	0.473854	0.126126	0.129718	1.8517	0.118484	0.136843	0.122429
TCM5057_X	NA	vacccrn_X[c] --> vacccrn_X[m]	CC0100_X --> MC0100_X	dif-1_X | slc-25A29_X	Carnitine shuttle	0	1000	0	0.01	0.01	NA	0.0538042	0.0131246	0	0	0.01	0.00618431	NA	0.0538041	0.0131246	0	0	0.01	0	NA	0.0538008	0.0131241	0	1.00019e-05	0.0100025	0.111989	NA	0.119691	0.0131554	0.0131775
RC00267_I	1.1.1.42	[c] : icit_I + nadp_I --> akg_I + co2_I + nadph_I	C00311_I + C00006_I --> C00026_I + C00011_I + C00005_I	idh-1_I	Citrate cycle (TCA cycle)	0	1000	0.503451	0	0	0	0	0	0	0.58458	0	0	0.01	0	0	0	0	0	0	0	0	0	0	6.06913	2.91667	2.60768	12.2927	2.49112	2.54148	2.59339
RC00267_X	1.1.1.42	[c] : icit_X + nadp_X --> akg_X + co2_X + nadph_X	C00311_X + C00006_X --> C00026_X + C00011_X + C00005_X	idh-1_X	Citrate cycle (TCA cycle)	0	1000	0.858658	0.0895621	0.01	NA	0	0.01	0.01	0.980755	0.114898	0.01	NA	0	0.01	0.01	0	0	0	NA	0	0	0	6.16865	3.11984	2.97309	NA	1.9023	2.67784	2.92675
RC00342_I	1.1.1.37	[c] : mal-L_I + nad_I <==> oaa_I + nadh_I + h_I	C00149_I + C00003_I <==> C00036_I + C00004_I + C00080_I	mdh-1_I	Citrate cycle (TCA cycle)	-1000	1000	0.297109	-0.166704	-0.169021	-0.842274	-0.262885	-0.309034	-0.152923	0.206303	-0.15223	-0.239577	-0.0336576	-0.248342	-0.343602	-0.135864	-3.44109	-3.29146	-2.97657	-23.6062	-3.68537	-3.0077	-3.04516	7.03027	2.56636	2.1662	16.0048	2.20008	2.03172	2.24174
RC00342_X	1.1.1.37	[c] : mal-L_X + nad_X <==> oaa_X + nadh_X + h_X	C00149_X + C00003_X <==> C00036_X + C00004_X + C00080_X	mdh-1_X	Citrate cycle (TCA cycle)	-1000	1000	0.500023	-0.50052	0	NA	0.0984931	0	0	0.443746	-0.433472	-0.0430862	NA	0.118493	-0.01	0.01	-5.16335	-2.74159	-3.1319	NA	-2.23578	-2.72422	-2.96447	9.51561	1.57892	2.57153	NA	2.6285	3.07518	2.58095
RC00352_I	2.3.3.8	[c] : atp_I + cit_I + coa_I --> adp_I + pi_I + accoa_I + oaa_I	C00002_I + C00158_I + C00010_I --> C00008_I + C00009_I + C00024_I + C00036_I	acly-2_I | acly-1_I	Citrate cycle (TCA cycle)	0	1000	0	0	0	0.01	0	0	0	0	0	0	0.01	0	0	0	0	0	0	0.01	0	0	0	2.4321	1.3663	1.22602	11.6394	1.30168	1.20763	1.30861
RC00352_X	2.3.3.8	[c] : atp_X + cit_X + coa_X --> adp_X + pi_X + accoa_X + oaa_X	C00002_X + C00158_X + C00010_X --> C00008_X + C00009_X + C00024_X + C00036_X	acly-2_X | acly-1_X	Citrate cycle (TCA cycle)	0	1000	0.01	0.724869	0.01	NA	0	0.01	0.01	0.01	0.739944	0.01	NA	0	0.01	0.01	0.01	0.218501	0.01	NA	0	0.01	0.01	1.51172	2.1381	1.56587	NA	1.02393	1.33915	1.63526
RC01082_I	4.2.1.2	[c] : mal-L_I <==> fum_I + h2o_I	C00149_I <==> C00122_I + C00001_I	fum-1_I	Citrate cycle (TCA cycle)	-1000	1000	0	0	0	0	0	0	0	0	0	0	-0.01	0	0	0	-7.86192	-4.67114	-4.16812	-41.3932	-4.23914	-3.92852	-4.35296	10.5272	7.54728	6.99238	56.6618	7.01964	6.61078	7.11452
RC01082_X	4.2.1.2	[c] : mal-L_X <==> fum_X + h2o_X	C00149_X <==> C00122_X + C00001_X	fum-1_X	Citrate cycle (TCA cycle)	-1000	1000	0	0	0	NA	0	-0.02	-0.01	-0.01	-0.01	-0.01	NA	-0.01	-0.02	-0.01	-9.17729	-6.23738	-5.54176	NA	-5.67067	-5.20242	-5.73172	10.8206	7.29036	6.77652	NA	7.11116	6.45866	6.99521
RCC0001_I	4.2.1.3	[c] : cit_I <==> icit_I	C00158_I <==> C00311_I	aco-1_I	Citrate cycle (TCA cycle)	-1000	1000	0.503451	0	0	0.01	0	0	0	0.58458	0	0	0.01	0	0	0	-9.65303	-7.27321	-6.75958	-55.8491	-6.82556	-6.35404	-6.84565	13.5209	7.9203	7.15813	57.4459	7.16142	6.7284	7.24689
RCC0001_X	4.2.1.3	[c] : cit_X <==> icit_X	C00158_X <==> C00311_X	aco-1_X	Citrate cycle (TCA cycle)	-1000	1000	0.858658	0	0.01	NA	0	0.01	0.01	0.980755	0	0.01	NA	0	0.01	0.01	-9.96371	-1.00016e-05	-6.76013	NA	-6.82556	-6.35343	-6.84231	12.4168	1.00042e-05	7.67833	NA	7.8655	7.18215	8.19658
RM00267_I	1.1.1.42	[m] : icit_I + nadp_I --> akg_I + co2_I + nadph_I	M00311_I + M00006_I --> M00026_I + M00011_I + M00005_I	idh-1_I | idh-2_I	Citrate cycle (TCA cycle)	0	1000	2.4575	1.37793	1.07916	2.92148	0.74067	0.926143	1.18337	2.19813	1.40554	1.10881	2.49764	0.775448	0.973561	1.19018	0	0	0	0.01	0	0	0	5.8472	3.67092	3.53005	12.8693	3.39791	3.45462	3.55943
RM00267_X	1.1.1.42	[m] : icit_X + nadp_X --> akg_X + co2_X + nadph_X	M00311_X + M00006_X --> M00026_X + M00011_X + M00005_X	idh-1_X | idh-2_X	Citrate cycle (TCA cycle)	0	1000	0	0.83514	0	NA	0.01	0	0	0	0.816268	0	NA	0.01	0	0	0	0	0	NA	0.01	0	0	5.34364	2.88176	2.99522	NA	2.67089	2.81739	2.94
RM00342_I	1.1.1.37	[m] : mal-L_I + nad_I <==> oaa_I + nadh_I + h_I	M00149_I + M00003_I <==> M00036_I + M00004_I + M00080_I	mdh-1_I | mdh-2_I	Citrate cycle (TCA cycle)	-1000	1000	4.04876	0.851568	0.404736	0.896831	0	0.138625	0.461502	4.16064	0.753817	0.304736	0.144601	0	0.205201	0.44816	-1.87995	-2.53759	-2.38206	-19.9179	-2.61195	-2.27265	-2.45532	8.708	3.959	3.5661	17.9505	4.00322	3.425	3.62275
RM00342_X	1.1.1.37	[m] : mal-L_X + nad_X <==> oaa_X + nadh_X + h_X	M00149_X + M00003_X <==> M00036_X + M00004_X + M00080_X	mdh-1_X | mdh-2_X	Citrate cycle (TCA cycle)	-1000	1000	-1.87563	1.84791	1.52807	NA	1.44727	1.2252	1.46832	-1.75427	1.87945	1.29602	NA	1.44977	1.22114	1.48661	-8.78808	-0.649388	-1.26371	NA	-1.47466	-1.41481	-1.25223	3.18592	4.6731	4.85633	NA	3.34729	4.11304	4.71585
RM00344_I	6.4.1.1	[m] : atp_I + pyr_I + hco3_I --> adp_I + pi_I + oaa_I + h_I	M00002_I + M00022_I + M00288_I --> M00008_I + M00009_I + M00036_I + M00080_I	pyc-1_I	Citrate cycle (TCA cycle)	0	1000	0	0	0	0.01	0	0	0	0	0	0	0.01	0	0	0	0	0	0	0.01	0	0	0	4.8187	2.20016	2.03632	20.0042	2.041	1.92371	1.96727
RM00344_X	6.4.1.1	[m] : atp_X + pyr_X + hco3_X --> adp_X + pi_X + oaa_X + h_X	M00002_X + M00022_X + M00288_X --> M00008_X + M00009_X + M00036_X + M00080_X	pyc-1_X	Citrate cycle (TCA cycle)	0	1000	0	0.01	0.01	NA	0.01	0	0.01	0	0.01	0.01	NA	0.01	0	0.01	0	0.01	0.01	NA	0.01	0	0.01	5.00111e-06	0.01001	2.3239	NA	2.33077	2.31481	2.29816
RM00351_I	2.3.3.1	[m] : accoa_I + h2o_I + oaa_I --> cit_I + coa_I + h_I	M00024_I + M00001_I + M00036_I --> M00158_I + M00010_I + M00080_I	cts-1_I	Citrate cycle (TCA cycle)	0	1000	4.04876	0.890093	0.404736	1.06441	0.0834702	0.222529	0.461502	4.16064	0.817372	0.430861	0.323434	0.0690373	0.278554	0.44816	1.32017	0	0	0.01	0	0	0	7.36322	3.40483	2.86634	15.2795	2.99993	2.69164	2.84463
RM00351_X	2.3.3.1	[m] : accoa_X + h2o_X + oaa_X --> cit_X + coa_X + h_X	M00024_X + M00001_X + M00036_X --> M00158_X + M00010_X + M00080_X	cts-1_X	Citrate cycle (TCA cycle)	0	1000	0.01	1.64957	1.4965	NA	1.45727	1.18362	1.44674	0.01	1.67111	1.27445	NA	1.45977	1.17957	1.45504	0.01	0.01	0.01	NA	0.01	0.01	0.01	3.34509	4.09613	3.59572	NA	3.11597	3.18199	3.68565
RM00405_I	6.2.1.5	[m] : atp_I + succ_I + coa_I <==> adp_I + pi_I + succoa_I	M00002_I + M00042_I + M00010_I <==> M00008_I + M00009_I + M00091_I	(sucl-1_I | sucl-2_I) & suca-1_I	Citrate cycle (TCA cycle)	-1000	1000	0.118934	-1.27028	-1.35853	-2.68534	-1.7206	-1.44803	-1.41618	0.117379	-1.34461	-1.3864	-3.40288	-1.76061	-1.44143	-1.40852	-4.08451	-3.68634	-3.50054	-13.4756	-3.90358	-3.39281	-3.50496	3.85173	1.70509	1.49592	18.2296	1.54354	1.35252	1.52703
RM00405_X	6.2.1.5	[m] : atp_X + succ_X + coa_X <==> adp_X + pi_X + succoa_X	M00002_X + M00042_X + M00010_X <==> M00008_X + M00009_X + M00091_X	(sucl-1_X | sucl-2_X) & suca-1_X	Citrate cycle (TCA cycle)	-1000	1000	-3.76362	-0.311122	-0.306685	NA	-0.389493	-0.29801	-0.38492	-3.73073	-0.315528	-0.518872	NA	-0.373146	-0.283951	-0.406545	-6.60867	-2.60984	-2.77635	NA	-2.79238	-2.41298	-2.67594	0.95257	2.69042	2.36581	NA	2.48573	2.01656	2.38644
RM00432_I	6.2.1.4	[m] : gtp_I + succ_I + coa_I <==> gdp_I + pi_I + succoa_I	M00044_I + M00042_I + M00010_I <==> M00035_I + M00009_I + M00091_I	(sucl-1_I | sucl-2_I) & sucg-1_I	Citrate cycle (TCA cycle)	-1000	1000	0	0	0	-0.982576	0	0	0	0	0	0	-0.982576	0	0	0	-3.67595	-2.31121	-2.18913	-18.0473	-2.31907	-2.13082	-2.13518	0	0	0	-0.982576	0	0	0
RM00432_X	6.2.1.4	[m] : gtp_X + succ_X + coa_X <==> gdp_X + pi_X + succoa_X	M00044_X + M00042_X + M00010_X <==> M00035_X + M00009_X + M00091_X	(sucl-1_X | sucl-2_X) & sucg-1_X	Citrate cycle (TCA cycle)	-1000	1000	-0.982369	-0.982369	-0.982369	NA	-0.982369	-0.982369	-0.982369	-0.982369	-0.982369	-0.982369	NA	-0.982369	-0.982369	-0.982369	-2.59685	-3.97872	-3.90748	NA	-3.95733	-0.982379	-3.82579	-0.982369	-0.982369	-0.982369	NA	-0.982369	-0.982369	-0.982369
RM00709_I	1.1.1.41	[m] : icit_I + nad_I --> akg_I + co2_I + nadh_I	M00311_I + M00003_I --> M00026_I + M00011_I + M00004_I	idha-1_I & idhb-1_I & (idhg-1_I | idhg-2_I)	Citrate cycle (TCA cycle)	0	1000	0	0	0	0.01	0	0	0	0	0	0	0.01	0	0	0	0	0	0	0.01	0	0	0	5.59433	3.50568	3.3195	12.3967	3.1938	3.26019	3.38653
RM00709_X	1.1.1.41	[m] : icit_X + nad_X --> akg_X + co2_X + nadh_X	M00311_X + M00003_X --> M00026_X + M00011_X + M00004_X	idha-1_X & idhb-1_X & (idhg-1_X | idhg-2_X)	Citrate cycle (TCA cycle)	0	1000	0.01	0	1.41352	NA	1.38186	1.12762	1.24068	0.01	0	1.25215	NA	1.36831	1.12356	1.23898	0.01	0	0.01	NA	0.01	0.01	0.01	4.74511	1.00036e-05	3.29847	NA	2.9741	2.9452	3.14592
RM01082_I	4.2.1.2	[m] : mal-L_I <==> fum_I + h2o_I	M00149_I <==> M00122_I + M00001_I	fum-1_I	Citrate cycle (TCA cycle)	-1000	1000	0	0	0	-0.0354152	0	0	0	0	0	0	-0.027558	0	0	0	-9.88238	-7.54728	-6.99238	-56.6909	-7.01964	-6.61078	-7.11452	6.301	4.37415	4.06914	41.367	4.17985	3.83952	4.116
RM01082_X	4.2.1.2	[m] : mal-L_X <==> fum_X + h2o_X	M00149_X <==> M00122_X + M00001_X	fum-1_X	Citrate cycle (TCA cycle)	-1000	1000	-5.63868	-2.11304	-2.12322	NA	-1.55942	-1.41925	-2.18406	-5.65685	-2.07425	-1.59521	NA	-1.55912	-1.43519	-2.16999	-16.2115	-9.43902	-8.58844	NA	-9.0926	-8.08114	-9.2457	2.99605	3.56422	3.18699	NA	3.26694	3.03757	3.04693
RM02164_I	1.3.5.1	[m] : q_I + succ_I --> qh2_I + fum_I	M00399_I + M00042_I --> M00390_I + M00122_I	[(sdha-1_I | sdha-2_I) & sdhb-1_I] & mev-1_I & sdhd-1_I	Citrate cycle (TCA cycle)	0	1000	0	0	0	0	0	0	0	0	0	0	0	0	0	0	0	0	0	0	0	0	0	1.00019e-05	1.00042e-05	9.99758e-06	0.0317154	8.76856e-06	9.92903e-06	9.97315e-06
RM02164_X	1.3.5.1	[m] : q_X + succ_X --> qh2_X + fum_X	M00399_X + M00042_X --> M00390_X + M00122_X	[(sdha-1_X | sdha-2_X) & sdhb-1_X] & mev-1_X & sdhd-1_X	Citrate cycle (TCA cycle)	0	1000	6.16309	2.12304	2.11322	NA	1.55942	1.42925	2.19406	6.26416	2.08425	1.59521	NA	1.56912	1.44519	2.17999	3.32308	0.01	0.01	NA	0.01	0.01	0.0116439	9.49564	10.0453	9.60286	NA	9.23844	8.67234	9.79078
RMC0001_I	4.2.1.3	[m] : cit_I <==> icit_I	M00158_I <==> M00311_I	aco-2_I	Citrate cycle (TCA cycle)	-1000	1000	2.4575	0.890093	0.404736	1.01243	0.0834702	0.222529	0.461502	2.19813	0.817372	0.430861	0.26293	0.0690373	0.278554	0.44816	-9.1868	-7.00665	-6.65193	-68.9158	-6.82304	-6.31223	-6.78221	13.317	8.20289	7.40809	71.1789	7.52304	6.9733	7.49534
RMC0001_X	4.2.1.3	[m] : cit_X <==> icit_X	M00158_X <==> M00311_X	aco-2_X	Citrate cycle (TCA cycle)	-1000	1000	0.229154	0.924702	1.4765	NA	1.45727	1.16362	1.42674	0.397175	0.931166	1.25445	NA	1.45977	1.15957	1.43504	-9.72948	-2.70906	-6.3452	NA	-6.3474	-5.97062	-6.46384	11.6748	4.71406	8.21002	NA	8.36332	7.61261	8.59155
RMC0003_I	1.2.4.2;2.3.1.61;1.8.1.4	[m] : akg_I + coa_I + nad_I --> co2_I + nadh_I + succoa_I	M00026_I + M00010_I + M00003_I --> M00011_I + M00004_I + M00091_I	(ogdh-1_I & ogdh-2_I) & dlst-1_I & dld-1_I	Citrate cycle (TCA cycle)	0	1000	0	1.2046	1.07862	3.10469	0.923742	1.08551	1.21381	0	1.26724	1.11505	2.73451	0.954753	1.11293	1.17673	0	0	0	0	0	0	0	3.50683	3.33557	3.43586	11.7089	3.78987	3.27381	3.35805
RMC0003_X	1.2.4.2;2.3.1.61;1.8.1.4	[m] : akg_X + coa_X + nad_X --> co2_X + nadh_X + succoa_X	M00026_X + M00010_X + M00003_X --> M00011_X + M00004_X + M00091_X	(ogdh-1_X & ogdh-2_X) & dlst-1_X & dld-1_X	Citrate cycle (TCA cycle)	0	1000	4.43577	1.31867	1.51476	NA	1.37186	1.28038	1.41832	4.37164	1.3179	1.48124	NA	1.35551	1.26632	1.4397	0	0	0	NA	0	0.01	0	6.84241	3.62565	3.67055	NA	3.09715	3.27986	3.48573
RMC0183_I	1.3.5.4	[m] : rq9h2_I + fum_I --> rq9_I + succ_I	MC0158_I + M00122_I --> MC0157_I + M00042_I	F48E8.3_I	Citrate cycle (TCA cycle)	0	1000	0	0	0	0.01	0	0	0	0	0	0	0.01	0	0	0	0	0	0	0.01	0	0	0	1.00009e-05	1.00042e-05	9.99758e-06	0.0417154	8.7293e-06	9.92928e-06	9.97293e-06
RMC0183_X	1.3.5.4	[m] : rq9h2_X + fum_X --> rq9_X + succ_X	MC0158_X + M00122_X --> MC0157_X + M00042_X	F48E8.3_X	Citrate cycle (TCA cycle)	0	1000	0.01	0.01	0.01	NA	0.01	0.01	0.01	0.01	0.01	0.01	NA	0.01	0.01	0.01	0.01	0.01	0.01	NA	0.01	0.01	0.01	0.01001	8.0007	7.59412	NA	6.82541	6.7345	7.51576
RC03219_I	1.14.11.2	[c] : akg_I + o2_I + pcollgpro_I --> pcollg4hpro_I + co2_I + succ_I	C00026_I + C00007_I + C01078_I --> C04398_I + C00011_I + C00042_I	C14E2.4_I | Y43F8B.19_I | dpy-18_I | phy-2_I | phy-3_I | phy-4_I	Collagen biosynthesis	0	1000	0	0	0	0.00072079	0	0	0	0	0	0	0.00072079	0	0	0	0	0	0	0.00072079	0	0	0	0	0	0	0.0074467	0	0	0
RC03219_X	1.14.11.2	[c] : akg_X + o2_X + pcollgpro_X --> pcollg4hpro_X + co2_X + succ_X	C00026_X + C00007_X + C01078_X --> C04398_X + C00011_X + C00042_X	C14E2.4_X | Y43F8B.19_X | dpy-18_X | phy-2_X | phy-3_X | phy-4_X	Collagen biosynthesis	0	1000	0.00216237	0.0184704	0.00216237	NA	0.0184704	0.00072079	0.00216237	0.00216237	0.0184704	0.00216237	NA	0.0184704	0.00072079	0.00216237	0.00216237	0.0184704	0.00216237	NA	0.0184704	0.00072079	0.00216237	0.00227791	0.0184732	0.00227787	NA	0.0184709	0.000722933	0.0022776
RC03376_I	1.14.11.4	[c] : akg_I + o2_I + pcollglys_I <==> co2_I + pcollg5hlys_I + succ_I	C00026_I + C00007_I + CC0143_I <==> C00011_I + C01211_I + C00042_I	let-268_I	Collagen biosynthesis	-1000	1000	0	0	0	6.239e-05	0	0	0	0	0	0	6.239e-05	0	0	0	0	0	0	6.239e-05	0	0	0	0	0	0	0.00064457	0	0	0
RC03376_X	1.14.11.4	[c] : akg_X + o2_X + pcollglys_X <==> co2_X + pcollg5hlys_X + succ_X	C00026_X + C00007_X + CC0143_X <==> C00011_X + C01211_X + C00042_X	let-268_X	Collagen biosynthesis	-1000	1000	0.00018717	0.00159876	0.00018717	NA	0.00159876	6.239e-05	0.00018717	0.00018717	0.00159876	0.00018717	NA	0.00159876	6.239e-05	0.00018717	0.00018717	0.00159876	0.00018717	NA	0.00159876	6.239e-05	0.00018717	0.000197171	0.001599	0.000197168	NA	0.0015988	6.2575e-05	0.000197143
RCC0170_I	NA	[c] : (2.0) gtp_I + (0.324) atp_I + (2.324) h2o_I + (0.072072) alatrna_I + (0.048116) argtrna_I + (0.033015) asntrna_I + (0.049284) asptrna_I + (0.027047) cystrna_I + (0.049537) glutrna_I + (0.046288) glntrna_I + (0.195952) glytrna_I + (0.014203) histrna_I + (0.027694) iletrna_I + (0.033232) leutrna_I + (0.036365) lystrna_I + (0.017249) mettrna_I + (0.017276) phetrna_I + (0.167533) protrna_I + (0…	(2.0) C00044_I + (0.324) C00002_I + (2.324) C00001_I + (0.072072) C00886_I + (0.048116) C02163_I + (0.033015) C03402_I + (0.049284) C02984_I + (0.027047) C03125_I + (0.049537) C02987_I + (0.046288) C02282_I + (0.195952) C02412_I + (0.014203) C02988_I + (0.027694) C03127_I + (0.033232) C02047_I + (0.036365) C01931_I + (0.017249) C02430_I + (0.017276) C03511_I + (0.167533) C02702_I + (0.051072) C02…	NA	Collagen biosynthesis	0	1000	0	0	0	0.01	0	0	0	0	0	0	0.01	0	0	0	0	0	0	0.01	0	0	0	0	0	0	0.103313	0	0	0
RCC0170_X	NA	[c] : (2.0) gtp_X + (0.324) atp_X + (2.324) h2o_X + (0.072072) alatrna_X + (0.048116) argtrna_X + (0.033015) asntrna_X + (0.049284) asptrna_X + (0.027047) cystrna_X + (0.049537) glutrna_X + (0.046288) glntrna_X + (0.195952) glytrna_X + (0.014203) histrna_X + (0.027694) iletrna_X + (0.033232) leutrna_X + (0.036365) lystrna_X + (0.017249) mettrna_X + (0.017276) phetrna_X + (0.167533) protrna_X + (0…	(2.0) C00044_X + (0.324) C00002_X + (2.324) C00001_X + (0.072072) C00886_X + (0.048116) C02163_X + (0.033015) C03402_X + (0.049284) C02984_X + (0.027047) C03125_X + (0.049537) C02987_X + (0.046288) C02282_X + (0.195952) C02412_X + (0.014203) C02988_X + (0.027694) C03127_X + (0.033232) C02047_X + (0.036365) C01931_X + (0.017249) C02430_X + (0.017276) C03511_X + (0.167533) C02702_X + (0.051072) C02…	NA	Collagen biosynthesis	0	1000	0.03	0.256252	0.03	NA	0.256252	0.01	0.03	0.03	0.256252	0.03	NA	0.256252	0.01	0.03	0.03	0.256252	0.03	NA	0.256252	0.01	0.03	0.031603	0.25629	0.0316024	NA	0.25626	0.0100298	0.0315987
RCC0171_I	NA	[c] : (0.921682) pcollg_rest_I + (0.006239) pcollg5hlys_I + (0.072079) pcollg4hpro_I --> pcollg_mod_I	(0.921682) CC0144_I + (0.006239) C01211_I + (0.072079) C04398_I --> CC0145_I	NA	Collagen biosynthesis	0	1000	0	0	0	0.01	0	0	0	0	0	0	0.01	0	0	0	0	0	0	0.01	0	0	0	0	0	0	0.103313	0	0	0
RCC0171_X	NA	[c] : (0.921682) pcollg_rest_X + (0.006239) pcollg5hlys_X + (0.072079) pcollg4hpro_X --> pcollg_mod_X	(0.921682) CC0144_X + (0.006239) C01211_X + (0.072079) C04398_X --> CC0145_X	NA	Collagen biosynthesis	0	1000	0.03	0.256252	0.03	NA	0.256252	0.01	0.03	0.03	0.256252	0.03	NA	0.256252	0.01	0.03	0.03	0.256252	0.03	NA	0.256252	0.01	0.03	0.031603	0.25629	0.0316024	NA	0.25626	0.0100298	0.0315987
RCC0172_I	5.3.4.1	[c] : pcollg_mod_I --> pcollg_diS_I	CC0145_I --> CC0146_I	pdi-1_I | pdi-2_I | pdi-3_I | pdi-6_I | C14B9.2_I | M04D5.1_I | Y49E10.4_I | ZK973.11_I	Collagen biosynthesis	0	1000	0	0	0	0.01	0	0	0	0	0	0	0.01	0	0	0	0	0	0	0.01	0	0	0	0	0	0	0.103313	0	0	0
RCC0172_X	5.3.4.1	[c] : pcollg_mod_X --> pcollg_diS_X	CC0145_X --> CC0146_X	pdi-1_X | pdi-2_X | pdi-3_X | pdi-6_X | C14B9.2_X | M04D5.1_X | Y49E10.4_X | ZK973.11_X	Collagen biosynthesis	0	1000	0.03	0.256252	0.03	NA	0.256252	0.01	0.03	0.03	0.256252	0.03	NA	0.256252	0.01	0.03	0.03	0.256252	0.03	NA	0.256252	0.01	0.03	0.031603	0.25629	0.0316024	NA	0.25626	0.0100298	0.0315987
RCC0173_I	ND	[c] : (3) pcollg_diS_I --> pcollg_tri_I	(3) CC0146_I --> CC0147_I	TBD	Collagen biosynthesis	0	1000	0	0	0	0.00333333	0	0	0	0	0	0	0.00333333	0	0	0	0	0	0	0.00333333	0	0	0	0	0	0	0.0344377	0	0	0
RCC0173_X	ND	[c] : (3) pcollg_diS_X --> pcollg_tri_X	(3) CC0146_X --> CC0147_X	TBD	Collagen biosynthesis	0	1000	0.01	0.0854174	0.01	NA	0.0854174	0.00333333	0.01	0.01	0.0854174	0.01	NA	0.0854174	0.00333333	0.01	0.01	0.0854174	0.01	NA	0.0854174	0.00333333	0.01	0.0105343	0.0854301	0.0105341	NA	0.0854199	0.00334326	0.0105329
RCC0174_I	TBD	[c] : pcollg_tri_I --> (0.99814) tropcollg_rest_I + (0.00186) tropcollgtyr_I	CC0147_I --> (0.99814) CC0148_I + (0.00186) CC0149_I	dpy-31_I & bli-4_I	Collagen biosynthesis	0	1000	0	0	0	0.00333333	0	0	0	0	0	0	0.00333333	0	0	0	0	0	0	0.00333333	0	0	0	0	0	0	0.0344377	0	0	0
RCC0174_X	TBD	[c] : pcollg_tri_X --> (0.99814) tropcollg_rest_X + (0.00186) tropcollgtyr_X	CC0147_X --> (0.99814) CC0148_X + (0.00186) CC0149_X	dpy-31_X & bli-4_X	Collagen biosynthesis	0	1000	0.01	0.0854174	0.01	NA	0.0854174	0.00333333	0.01	0.01	0.0854174	0.01	NA	0.0854174	0.00333333	0.01	0.01	0.0854174	0.01	NA	0.0854174	0.00333333	0.01	0.0105343	0.0854301	0.0105341	NA	0.0854199	0.00334326	0.0105329
RCC0175_I	1.6.3.1;1.11.1.7	[c] : (2) tropcollgtyr_I + nadph_I + h_I + o2_I --> (2) tropcollgtyrX_I + nadp_I + (2) h2o_I	(2) CC0149_I + C00005_I + C00080_I + C00007_I --> (2) CC0150_I + C00006_I + (2) C00001_I	bli-3_I	Collagen biosynthesis	0	1000	0	0	0	3.1e-06	0	0	0	0	0	0	3.1e-06	0	0	0	0	0	0	3.1e-06	0	0	0	0	0	0	3.2027e-05	0	0	0
RCC0175_X	1.6.3.1;1.11.1.7	[c] : (2) tropcollgtyr_X + nadph_X + h_X + o2_X --> (2) tropcollgtyrX_X + nadp_X + (2) h2o_X	(2) CC0149_X + C00005_X + C00080_X + C00007_X --> (2) CC0150_X + C00006_X + (2) C00001_X	bli-3_X	Collagen biosynthesis	0	1000	9.3e-06	7.94382e-05	9.3e-06	NA	7.94382e-05	3.1e-06	9.3e-06	9.3e-06	7.94382e-05	9.3e-06	NA	7.94382e-05	3.1e-06	9.3e-06	9.3e-06	7.94382e-05	9.3e-06	NA	7.94382e-05	3.1e-06	9.3e-06	9.79693e-06	7.945e-05	9.79675e-06	NA	7.94405e-05	3.10919e-06	9.7954e-06
RCC0176_I	NA	[c] : (0.99814) tropcollg_rest_I + (0.00186) tropcollgtyrX_I --> collg_I	(0.99814) CC0148_I + (0.00186) CC0150_I --> CC0151_I	NA	Collagen biosynthesis	0	1000	0	0	0	0.00333333	0	0	0	0	0	0	0.00333333	0	0	0	0	0	0	0.00333333	0	0	0	0	0	0	0.0344377	0	0	0
RCC0176_X	NA	[c] : (0.99814) tropcollg_rest_X + (0.00186) tropcollgtyrX_X --> collg_X	(0.99814) CC0148_X + (0.00186) CC0150_X --> CC0151_X	NA	Collagen biosynthesis	0	1000	0.01	0.0854174	0.01	NA	0.0854174	0.00333333	0.01	0.01	0.0854174	0.01	NA	0.0854174	0.00333333	0.01	0.01	0.0854174	0.01	NA	0.0854174	0.00333333	0.01	0.0105343	0.0854301	0.0105341	NA	0.0854199	0.00334326	0.0105329
EXC9998_E	NA	sideMet[e] -->	EC9998 -->	NA	Controlled uptake	0	1000	0.27845	0.174704	0.139079	0.411821	0.226413	0.17642	0.152584	0.27845	0.183691	0.166489	0.443284	0.226561	0.17642	0.154439	0.0669439	0.180963	0.104756	0	0.19232	0.0867705	0.0542161	0.527695	0.280029	0.240911	0.849578	0.311063	0.24345	0.238589
EXC9999_E	NA	storageMet[e] -->	EC9999 -->	NA	Controlled uptake	0	1000	0.139225	0.0873521	0.0695396	0.20591	0.113206	0.0882099	0.0762922	0.139225	0.0918457	0.0832447	0.221642	0.11328	0.0882099	0.0772193	0.0021323	0	0.0324118	0	0	0	0	0.263847	0.140015	0.120455	0.424789	0.155531	0.121725	0.119295
UP00002_L	NA	(5.031488) sideMet[e] + atp_L[e] <--	(5.031488) EC9998 + E00002_L <--	NA	Controlled uptake	-1000	0	0	0	0	0	0	0	0	0	0	0	0	0	0	0	-0.0258939	-0.0135157	-0.0118335	-0.0418822	-0.0152298	-0.0120376	-0.0117915	0	0	0	0	0	0	0
UP00011_L	NA	(0.44009) sideMet[e] + co2_L[e] <--	(0.44009) EC9998 + E00011_L <--	NA	Controlled uptake	-1000	0	0	0	0	0	0	0	0	0	0	0	0	0	0	0	-0.290353	-0.152665	-0.133856	-0.458585	-0.171642	-0.136199	-0.133427	0	0	0	0	0	0	0
UP00014_L	NA	(0.180386) sideMet[e] + nh4_L[e] <--	(0.180386) EC9998 + E00014_L <--	NA	Controlled uptake	-1000	0	0	0	0	0	0	0	0	0	0	0	0	0	0	0	-0.696409	-0.367568	-0.322865	-1.15515	-0.412888	-0.328584	-0.321904	0	0	0	0	0	0	0
UP00016_L	NA	(7.835379) sideMet[e] + fad_L[e] <--	(7.835379) EC9998 + E00016_L <--	NA	Controlled uptake	-1000	0	0	0	0	0	-0.0029184	0	0	0	0	0	0	-0.00290723	0	0	-0.0165301	-0.00865097	-0.00757593	-0.0268552	-0.00987554	-0.00774336	-0.00755068	0	0	0	0	0	0	0
UP00018_L	NA	(2.451262) sideMet[e] + pydx5p_L[e] <--	(2.451262) EC9998 + E00018_L <--	NA	Controlled uptake	-1000	0	0	0	0	0	0	0	0	0	0	0	0	0	0	0	-0.0526851	-0.0276289	-0.0241977	-0.0860993	-0.031081	-0.0246193	-0.0241179	0	0	0	0	0	0	0
UP00019_L	NA	(3.994487) sideMet[e] + amet_L[e] <--	(3.994487) EC9998 + E00019_L <--	NA	Controlled uptake	-1000	0	0	0	0	0	0	0	0	0	0	0	0	0	0	0	-0.0326015	-0.0170622	-0.0149268	-0.0531719	-0.0192148	-0.015168	-0.014862	0	0	0	0	0	0	0
UP00020_L	NA	(3.452068) sideMet[e] + amp_L[e] <--	(3.452068) EC9998 + E00020_L <--	NA	Controlled uptake	-1000	0	0	0	0	0	0	0	0	0	0	0	0	0	0	0	0	0	0	0	0	0	0	0	0	0	0	0	0	0
UP00021_L	NA	(3.84414) sideMet[e] + ahcys_L[e] <--	(3.84414) EC9998 + E00021_L <--	NA	Controlled uptake	-1000	0	0	0	0	0	0	0	0	0	0	0	0	0	0	0	-0.0336944	-0.0176212	-0.0154325	-0.0548619	-0.0198231	-0.0157013	-0.015389	0	0	0	0	0	0	0
UP00022_L	NA	(0.870537) sideMet[e] + pyr_L[e] <--	(0.870537) EC9998 + E00022_L <--	NA	Controlled uptake	-1000	0	0	0	0	0	0	0	0	0	0	0	0	0	0	0	-0.148353	-0.0777022	-0.0680454	-0.243133	-0.0874206	-0.0692403	-0.0678235	0	0	0	0	0	0	0
UP00025_L	NA	(1.461212) sideMet[e] + glu-L_L[e] <--	(1.461212) EC9998 + E00025_L <--	NA	Controlled uptake	-1000	0	0	0	0	0	0	0	0	0	0	0	0	0	0	0	-0.0890093	-0.0464168	-0.0406471	-0.145287	-0.052233	-0.0413615	-0.0405139	0	0	0	0	0	0	0
UP00026_L	NA	(1.440816) sideMet[e] + akg_L[e] <--	(1.440816) EC9998 + E00026_L <--	NA	Controlled uptake	-1000	0	0	0	0	0	0	0	0	0	0	0	0	0	0	0	-0.0905302	-0.0471057	-0.0412333	-0.146263	-0.0530115	-0.0419612	-0.0411046	0	0	0	0	0	0	0
UP00027_L	NA	(0.340138) sideMet[e] + h2o2_L[e] <--	(0.340138) EC9998 + E00027_L <--	NA	Controlled uptake	-1000	0	0	0	0	0	0	0	0	0	0	0	0	0	0	0	-0.376537	-0.198467	-0.1739	-0.618681	-0.223213	-0.176934	-0.173332	0	0	0	0	0	0	0
UP00031_L	NA	(1.801548) sideMet[e] + glc-D_L[e] <--	(1.801548) EC9998 + E00031_L <--	NA	Controlled uptake	-1000	0	0	0	0	0	0	0	0	0	0	0	-0.00268182	0	0	0	-0.0720139	-0.0375962	-0.0329337	-0.117117	-0.0423246	-0.0335081	-0.0328685	0	0	0	0	0	0	0
UP00032_L	NA	(6.1448) sideMet[e] + pheme_L[e] <--	(6.1448) EC9998 + E00032_L <--	NA	Controlled uptake	-1000	0	-0.00066989	-0.0007775	-0.000814368	-0.00205893	-0.00291954	0	0	-0.00066989	-0.0007682	-0.000786002	-0.00202637	-0.00291939	0	0	-0.0210089	-0.01106	-0.0096608	-0.0344802	-0.0125072	-0.00981362	-0.00961382	-0.000412012	-0.000668501	-0.000708992	-7.99921e-05	-0.00280038	0	0
UP00033_L	NA	(0.590437) sideMet[e] + ac_L[e] <--	(0.590437) EC9998 + E00033_L <--	NA	Controlled uptake	-1000	0	0	0	0	0	0	0	0	0	0	0	0	0	0	0	-0.221478	-0.115924	-0.100553	-0.357338	-0.129358	-0.101978	-0.100196	0	0	0	0	0	0	0
UP00037_L	NA	(0.750665) sideMet[e] + gly_L[e] <--	(0.750665) EC9998 + E00037_L <--	NA	Controlled uptake	-1000	0	0	0	0	0	0	0	0	0	0	0	0	0	0	0	-0.17109	-0.0904354	-0.0791929	-0.27989	-0.10193	-0.0805858	-0.07891	0	0	0	0	0	0	0
UP00041_L	NA	(0.890933) sideMet[e] + ala-L_L[e] <--	(0.890933) EC9998 + E00041_L <--	NA	Controlled uptake	-1000	0	0	0	0	0	0	0	0	0	0	0	0	0	0	0	-0.144318	-0.0758201	-0.0664117	-0.236398	-0.0853128	-0.067577	-0.0661916	0	0	0	0	0	0	0
UP00042_L	NA	(1.160716) sideMet[e] + succ_L[e] <--	(1.160716) EC9998 + E00042_L <--	NA	Controlled uptake	-1000	0	0	0	0	0	0	0	0	0	0	0	0	0	0	0	-0.112367	-0.0582161	-0.0510029	-0.182322	-0.0654796	-0.0518924	-0.0508358	0	0	0	0	0	0	0
UP00047_L	NA	(1.471965) sideMet[e] + lys-L_L[e] <--	(1.471965) EC9998 + E00047_L <--	NA	Controlled uptake	-1000	0	0	0	0	0	0	0	0	0	0	0	0	0	0	0	-0.0875606	-0.0459404	-0.0403053	-0.143855	-0.051675	-0.0409455	-0.0401118	0	0	0	0	0	0	0
UP00049_L	NA	(1.320944) sideMet[e] + asp-L_L[e] <--	(1.320944) EC9998 + E00049_L <--	NA	Controlled uptake	-1000	0	0	0	0	0	0	0	0	0	0	0	0	0	0	0	-0.0975337	-0.0511966	-0.044848	-0.160261	-0.0576116	-0.0456443	-0.0447017	0	0	0	0	0	0	0
UP00054_L	NA	(4.231699) sideMet[e] + pap_L[e] <--	(4.231699) EC9998 + E00054_L <--	NA	Controlled uptake	-1000	0	0	0	0	-0.01	0	0	0	0	0	0	-0.00970605	0	0	0	-0.0306918	-0.0160193	-0.0140339	-0.0499594	-0.0180723	-0.014275	-0.0139832	0	0	0	0	0	0	0
UP00058_L	NA	(0.450169) sideMet[e] + for_L[e] <--	(0.450169) EC9998 + E00058_L <--	NA	Controlled uptake	-1000	0	0	0	0	0	0	0	0	0	0	0	0	0	0	0	-0.283941	-0.149277	-0.130883	-0.46802	-0.167836	-0.133173	-0.130462	0	0	0	0	0	0	0
UP00059_L	NA	(0.96061) sideMet[e] + so4_L[e] <--	(0.96061) EC9998 + E00059_L <--	NA	Controlled uptake	-1000	0	0	0	0	0	0	0	0	0	0	0	0	0	0	0	-0.133909	-0.0702925	-0.0615891	-0.220172	-0.0790578	-0.0626635	-0.0613875	0	0	0	0	0	0	0
UP00061_L	NA	(4.543301) sideMet[e] + fmn_L[e] <--	(4.543301) EC9998 + E00061_L <--	NA	Controlled uptake	-1000	0	0	0	0	-0.00141685	-0.0124586	-0.00639779	0	0	0	0	0	-0.0124668	-0.00639779	0	-0.0284383	-0.0149127	-0.0130594	-0.0466777	-0.0170735	-0.0133427	-0.0130163	0	0	0	0	-0.00379939	0	0
UP00062_L	NA	(1.752105) sideMet[e] + arg-L_L[e] <--	(1.752105) EC9998 + E00062_L <--	NA	Controlled uptake	-1000	0	0	0	0	0	0	0	0	0	0	0	0	0	0	0	-0.0736626	-0.0387026	-0.0338929	-0.120897	-0.0434334	-0.0344541	-0.0337454	0	0	0	0	0	0	0
UP00064_L	NA	(1.46145) sideMet[e] + gln-L_L[e] <--	(1.46145) EC9998 + E00064_L <--	NA	Controlled uptake	-1000	0	0	0	0	0	0	0	0	0	0	0	0	0	0	0	-0.0889214	-0.046377	-0.0406585	-0.144121	-0.0521286	-0.0413697	-0.0405036	0	0	0	0	0	0	0
UP00065_L	NA	(1.050923) sideMet[e] + ser-L_L[e] <--	(1.050923) EC9998 + E00065_L <--	NA	Controlled uptake	-1000	0	0	0	0	0	0	0	0	0	0	0	0	0	0	0	-0.123366	-0.0647758	-0.0567023	-0.202084	-0.0730134	-0.0576706	-0.0564883	0	0	0	0	0	0	0
UP00067_L	NA	(0.300258) sideMet[e] + fald_L[e] <--	(0.300258) EC9998 + E00067_L <--	NA	Controlled uptake	-1000	0	0	0	0	0	0	0	0	0	0	0	0	0	0	0	-0.42324	-0.222804	-0.195468	-0.69917	-0.250426	-0.198903	-0.194861	0	0	0	0	0	0	0
UP00068_L	NA	(4.222924) sideMet[e] + thmpp_L[e] <--	(4.222924) EC9998 + E00068_L <--	NA	Controlled uptake	-1000	0	0	0	0	0	0	0	0	0	0	0	0	0	0	0	-0.0305313	-0.0160023	-0.0140228	-0.0499838	-0.0179913	-0.014285	-0.0139785	0	0	0	0	0	0	0
UP00072_L	NA	(1.761232) sideMet[e] + ascb-L_L[e] <--	(1.761232) EC9998 + E00072_L <--	NA	Controlled uptake	-1000	0	0	0	0	0	0	0	0	0	0	0	0	0	0	0	-0.0732799	-0.0384348	-0.033664	-0.119366	-0.0432356	-0.0342506	-0.0335531	0	0	0	0	0	0	0
UP00073_L	NA	(1.492119) sideMet[e] + met-L_L[e] <--	(1.492119) EC9998 + E00073_L <--	NA	Controlled uptake	-1000	0	0	0	0	0	0	0	0	0	0	0	0	0	0	0	-0.0863822	-0.0453215	-0.0397016	-0.141916	-0.050979	-0.0403937	-0.0395712	0	0	0	0	0	0	0
UP00074_L	NA	(1.650168) sideMet[e] + pep_L[e] <--	(1.650168) EC9998 + E00074_L <--	NA	Controlled uptake	-1000	0	0	0	0	0	0	0	0	0	0	0	0	0	0	0	-0.0786926	-0.041155	-0.0360349	-0.127353	-0.046294	-0.0366729	-0.035922	0	0	0	0	0	0	0
UP00075_L	NA	(4.801069) sideMet[e] + utp_L[e] <--	(4.801069) EC9998 + E00075_L <--	NA	Controlled uptake	-1000	0	0	0	0	0	0	0	0	0	0	0	0	0	0	0	-0.0270473	-0.0141688	-0.0124033	-0.0440732	-0.0159141	-0.0126224	-0.0123664	0	0	0	0	0	0	0
UP00077_L	NA	(1.331697) sideMet[e] + orn_L[e] <--	(1.331697) EC9998 + E00077_L <--	NA	Controlled uptake	-1000	0	0	0	0	0	0	0	0	0	0	0	0	0	0	0	-0.0970608	-0.0510384	-0.0446232	-0.159093	-0.0572157	-0.0454079	-0.0444706	0	0	0	0	0	0	0
UP00078_L	NA	(2.042278) sideMet[e] + trp-L_L[e] <--	(2.042278) EC9998 + E00078_L <--	NA	Controlled uptake	-1000	0	0	0	0	0	0	0	0	0	0	0	0	0	0	0	-0.0631739	-0.033137	-0.0290249	-0.103747	-0.0372754	-0.0295307	-0.0289294	0	0	0	0	0	0	0
UP00079_L	NA	(1.651909) sideMet[e] + phe-L_L[e] <--	(1.651909) EC9998 + E00079_L <--	NA	Controlled uptake	-1000	0	0	0	0	0	0	0	0	0	0	0	0	0	0	0	-0.0781252	-0.0409484	-0.0358694	-0.12765	-0.0460609	-0.0364946	-0.0357515	0	0	0	0	0	0	0
UP00082_L	NA	(1.811899) sideMet[e] + tyr-L_L[e] <--	(1.811899) EC9998 + E00082_L <--	NA	Controlled uptake	-1000	0	0	0	0	0	0	0	0	0	0	0	0	0	0	0	-0.0712708	-0.0373408	-0.0327082	-0.116915	-0.0420035	-0.033283	-0.0326007	0	0	0	0	0	0	0
UP00084_L	NA	(0.440526) sideMet[e] + acald_L[e] <--	(0.440526) EC9998 + E00084_L <--	NA	Controlled uptake	-1000	0	0	0	0	0	0	0	0	0	0	0	0	0	0	0	-0.295026	-0.155795	-0.134588	-0.478189	-0.173139	-0.136183	-0.133889	0	0	0	0	0	0	0
UP00086_L	NA	(0.600556) sideMet[e] + urea_L[e] <--	(0.600556) EC9998 + E00086_L <--	NA	Controlled uptake	-1000	0	0	0	0	0	0	0	0	0	0	0	0	0	0	0	-0.213469	-0.112149	-0.0982994	-0.351457	-0.126115	-0.100016	-0.0979803	0	0	0	0	0	0	0
UP00089_L	NA	(3.422948) sideMet[e] + sucr_L[e] <--	(3.422948) EC9998 + E00089_L <--	NA	Controlled uptake	-1000	0	0	0	0	0	0	0	0	0	0	0	0	0	0	0	-0.0379617	-0.0197921	-0.017343	-0.0615043	-0.0224341	-0.017648	-0.0173215	0	0	0	0	0	0	0
UP00093_L	NA	(1.700563) sideMet[e] + glyc3p_L[e] <--	(1.700563) EC9998 + E00093_L <--	NA	Controlled uptake	-1000	0	0	0	0	0	0	0	0	0	0	0	0	0	0	0	-0.0775238	-0.040144	-0.0351324	-0.124897	-0.0451935	-0.0357376	-0.0350086	0	0	0	0	0	0	0
UP00094_L	NA	(0.80062) sideMet[e] + so3_L[e] <--	(0.80062) EC9998 + E00094_L <--	NA	Controlled uptake	-1000	0	0	0	0	0	0	0	0	0	0	0	-0.0031063	0	0	0	-0.161866	-0.0844655	-0.0739923	-0.264492	-0.0950233	-0.075281	-0.0737454	0	0	0	0	0	0	0
UP00095_L	NA	(1.801548) sideMet[e] + fru_L[e] <--	(1.801548) EC9998 + E00095_L <--	NA	Controlled uptake	-1000	0	0	0	0	0	0	0	0	0	0	0	0	0	0	0	-0.072118	-0.0375962	-0.0329487	-0.117549	-0.0423619	-0.0335377	-0.0328922	0	0	0	0	0	0	0
UP00097_L	NA	(1.211583) sideMet[e] + cys-L_L[e] <--	(1.211583) EC9998 + E00097_L <--	NA	Controlled uptake	-1000	0	0	0	0	0	0	0	0	0	0	0	0	0	0	0	-0.10674	-0.0557802	-0.0488678	-0.174688	-0.0627404	-0.0497199	-0.0487076	0	0	0	0	0	0	0
UP00101_L	NA	(4.434179) sideMet[e] + thf_L[e] <--	(4.434179) EC9998 + E00101_L <--	NA	Controlled uptake	-1000	0	0	-0.00422057	0	-0.00800314	-0.00416705	0	0	0	0	0	-0.00797058	-0.0041669	0	0	-0.0291199	-0.0155599	-0.0134557	-0.047499	-0.0173611	-0.0136598	-0.013347	0	0	0	0	0	0	0
UP00106_L	NA	(1.120876) sideMet[e] + ura_L[e] <--	(1.120876) EC9998 + E00106_L <--	NA	Controlled uptake	-1000	0	0	0	0	0	0	0	0	0	0	0	0	0	0	0	-0.114854	-0.0602778	-0.0528101	-0.188783	-0.0677979	-0.0537311	-0.052643	0	0	0	0	0	0	0
UP00108_L	NA	(1.361294) sideMet[e] + anth_L[e] <--	(1.361294) EC9998 + E00108_L <--	NA	Controlled uptake	-1000	0	0	-0.00999	0	-0.00196487	0	0	0	0	-0.01999	0	-0.00305667	0	0	0	-0.0946508	-0.0507997	-0.0435073	-0.155522	-0.0558626	-0.0442658	-0.0433645	0	0	0	0	0	0	0
UP00109_L	NA	(1.010805) sideMet[e] + 2obut_L[e] <--	(1.010805) EC9998 + E00109_L <--	NA	Controlled uptake	-1000	0	0	0	0	0	0	0	0	0	0	0	0	0	0	0	-0.127617	-0.0671399	-0.0587918	-0.209597	-0.0756254	-0.0598139	-0.0585822	0	0	0	0	0	0	0
UP00111_L	NA	(1.680405) sideMet[e] + dhap_L[e] <--	(1.680405) EC9998 + E00111_L <--	NA	Controlled uptake	-1000	0	0	0	0	0	0	0	0	0	0	0	0	0	0	0	-0.0776835	-0.0405119	-0.0354676	-0.126395	-0.0455932	-0.0360805	-0.0353449	0	0	0	0	0	0	0
UP00114_L	NA	(1.041716) sideMet[e] + chol_L[e] <--	(1.041716) EC9998 + E00114_L <--	NA	Controlled uptake	-1000	0	-0.0229367	-0.0385648	-0.0129367	-0.00876736	-0.0209357	-0.0329367	-0.0329367	-0.0229367	-0.00971566	-0.0129367	-0.0213947	-0.00352784	-0.0329367	-0.0329367	-0.124192	-0.0669303	-0.0570691	-0.203084	-0.0741462	-0.0580839	-0.0569261	0	0	0	0	0	0	0
UP00116_L	NA	(0.920932) sideMet[e] + glyc_L[e] <--	(0.920932) EC9998 + E00116_L <--	NA	Controlled uptake	-1000	0	-0.0604074	0	0	0	0	0	0	-0.0604074	0	0	0	0	0	0	-0.14325	-0.0738563	-0.0646479	-0.230235	-0.0831853	-0.065728	-0.0643951	0	0	0	0	0	0	0
UP00121_L	NA	(1.50129) sideMet[e] + rib-D_L[e] <--	(1.50129) EC9998 + E00121_L <--	NA	Controlled uptake	-1000	0	0	0	0	0	0	0	0	0	0	0	0	0	0	0	-0.0863171	-0.0450542	-0.0394679	-0.14106	-0.0507158	-0.0401475	-0.03933	0	0	0	0	0	0	0
UP00122_L	NA	(1.140558) sideMet[e] + fum_L[e] <--	(1.140558) EC9998 + E00122_L <--	NA	Controlled uptake	-1000	0	0	0	0	0	0	0	0	0	0	0	0	0	0	0	-0.113212	-0.0593675	-0.0520016	-0.185799	-0.0668605	-0.0529247	-0.0518304	0	0	0	0	0	0	0
UP00123_L	NA	(1.311737) sideMet[e] + leu-L_L[e] <--	(1.311737) EC9998 + E00123_L <--	NA	Controlled uptake	-1000	0	0	0	0	0	0	0	0	0	0	0	0	0	0	0	-0.0982119	-0.0515345	-0.0451466	-0.161383	-0.057966	-0.0459337	-0.0450141	0	0	0	0	0	0	0
UP00124_L	NA	(1.801548) sideMet[e] + gal_L[e] <--	(1.801548) EC9998 + E00124_L <--	NA	Controlled uptake	-1000	0	-0.01	-0.01	0	-0.0209242	0	0	0	-0.01	-0.01	0	0	-0.00218412	0	0	-0.0718504	-0.0382474	-0.0329425	-0.11766	-0.0424609	-0.0334787	-0.0328238	0	0	0	0	0	0	0
UP00127_L	NA	(6.10617) sideMet[e] + gthox_L[e] <--	(6.10617) EC9998 + E00127_L <--	NA	Controlled uptake	-1000	0	0	0	0	0	0	0	0	0	0	0	0	0	0	0	-0.0212589	-0.0111488	-0.00973146	-0.0346677	-0.012585	-0.00990372	-0.00973017	0	0	0	0	0	0	0
UP00130_L	NA	(3.461909) sideMet[e] + imp_L[e] <--	(3.461909) EC9998 + E00130_L <--	NA	Controlled uptake	-1000	0	0	0	0	0	0	0	0	0	0	0	0	0	0	0	-0.0374796	-0.0196029	-0.0171632	-0.0613193	-0.0220634	-0.0174571	-0.0171004	0	0	0	0	0	0	0
UP00132_L	NA	(0.320416) sideMet[e] + meoh_L[e] <--	(0.320416) EC9998 + E00132_L <--	NA	Controlled uptake	-1000	0	0	0	0	0	0	0	0	0	0	0	0	0	0	0	-0.397044	-0.209131	-0.183305	-0.655717	-0.234884	-0.186523	-0.182728	0	0	0	0	0	0	0
UP00133_L	NA	(0.890933) sideMet[e] + ala-D_L[e] <--	(0.890933) EC9998 + E00133_L <--	NA	Controlled uptake	-1000	0	0	0	0	0	0	0	0	0	0	0	0	0	0	0	-0.144318	-0.075764	-0.0663866	-0.237333	-0.0852104	-0.0675449	-0.0661698	0	0	0	0	0	0	0
UP00134_L	NA	(0.901686) sideMet[e] + ptrc_L[e] <--	(0.901686) EC9998 + E00134_L <--	NA	Controlled uptake	-1000	0	0	0	0	0	0	0	0	0	0	0	0	0	0	0	-0.142629	-0.0748645	-0.065598	-0.233331	-0.0841992	-0.0667425	-0.0653837	0	0	0	0	0	0	0
UP00135_L	NA	(1.551561) sideMet[e] + his-L_L[e] <--	(1.551561) EC9998 + E00135_L <--	NA	Controlled uptake	-1000	0	0	0	0	0	0	0	0	0	0	0	0	0	0	0	-0.0830844	-0.0435898	-0.0382149	-0.136491	-0.0490315	-0.0388496	-0.0380586	0	0	0	0	0	0	0
UP00137_L	NA	(1.801548) sideMet[e] + inost_L[e] <--	(1.801548) EC9998 + E00137_L <--	NA	Controlled uptake	-1000	0	0	0	0	0	0	0	0	0	0	0	0	0	0	0	-0.0717528	-0.0376325	-0.0330268	-0.117181	-0.0422442	-0.0334691	-0.032906	0	0	0	0	0	0	0
UP00140_L	NA	(2.212075) sideMet[e] + acgam_L[e] <--	(2.212075) EC9998 + E00140_L <--	NA	Controlled uptake	-1000	0	0	0	0	-0.0318777	-0.00577411	-0.0199383	0	0	0	0	-0.0247734	-0.00573217	-0.0199383	0	-0.0583365	-0.0306626	-0.0269128	-0.0957955	-0.0344892	-0.0273352	-0.0267854	0	0	0	0	0	-0.000945676	0
UP00141_L	NA	(1.151073) sideMet[e] + 3mob_L[e] <--	(1.151073) EC9998 + E00141_L <--	NA	Controlled uptake	-1000	0	0	0	0	0	0	0	0	0	0	0	0	0	0	0	-0.112262	-0.0590874	-0.0517142	-0.184111	-0.0665712	-0.0526055	-0.0515194	0	0	0	0	0	0	0
UP00143_L	NA	(4.554289) sideMet[e] + mlthf_L[e] <--	(4.554289) EC9998 + E00143_L <--	NA	Controlled uptake	-1000	0	0	0	0	0	0	-0.00421879	0	0	0	-0.00422907	0	0	-0.00421879	0	-0.0284114	-0.0151324	-0.0131137	-0.0464536	-0.0169209	-0.0133116	-0.013007	0	0	0	0	0	0	0
UP00147_L	NA	(1.351295) sideMet[e] + ade_L[e] <--	(1.351295) EC9998 + E00147_L <--	NA	Controlled uptake	-1000	0	0	0	0	0	0	0	0	0	0	0	0	0	0	0	-0.0953484	-0.0500304	-0.0438284	-0.156095	-0.0562746	-0.0445925	-0.0436846	0	0	0	0	0	0	0
UP00148_L	NA	(1.151311) sideMet[e] + pro-L_L[e] <--	(1.151311) EC9998 + E00148_L <--	NA	Controlled uptake	-1000	0	0	0	0	0	0	0	0	0	0	0	0	0	0	0	-0.111833	-0.05869	-0.0514183	-0.183807	-0.066088	-0.052473	-0.0513874	0	0	0	0	0	0	0
UP00149_L	NA	(1.320706) sideMet[e] + mal-L_L[e] <--	(1.320706) EC9998 + E00149_L <--	NA	Controlled uptake	-1000	0	0	0	0	0	0	0	0	0	0	0	0	0	0	0	-0.0977473	-0.051307	-0.0449348	-0.160318	-0.0577869	-0.0457196	-0.0447819	0	0	0	0	0	0	0
UP00152_L	NA	(1.321182) sideMet[e] + asn-L_L[e] <--	(1.321182) EC9998 + E00152_L <--	NA	Controlled uptake	-1000	0	0	0	0	0	0	0	0	0	0	0	0	0	0	0	-0.0975127	-0.0511672	-0.0448247	-0.160232	-0.057553	-0.0456062	-0.0446776	0	0	0	0	0	0	0
UP00153_L	NA	(1.221264) sideMet[e] + ncam_L[e] <--	(1.221264) EC9998 + E00153_L <--	NA	Controlled uptake	-1000	0	0	0	0	0	0	0	-0.01	0	0	0	0	0	0	-0.01	-0.105455	-0.0553395	-0.0484815	-0.173307	-0.0622449	-0.0493269	-0.0484542	0	0	0	0	0	0	0
UP00158_L	NA	(1.890985) sideMet[e] + cit_L[e] <--	(1.890985) EC9998 + E00158_L <--	NA	Controlled uptake	-1000	0	0	0	0	0	0	0	0	0	0	0	0	0	0	0	-0.0687571	-0.0358618	-0.0314073	-0.111742	-0.0403907	-0.031959	-0.0313048	0	0	0	0	0	0	0
UP00159_L	NA	(1.801548) sideMet[e] + man_L[e] <--	(1.801548) EC9998 + E00159_L <--	NA	Controlled uptake	-1000	0	0	0	0	0	0	0	0	0	0	0	0	0	0	0	-0.0720659	-0.0376176	-0.0329585	-0.117585	-0.042376	-0.0335539	-0.0328843	0	0	0	0	0	0	0
UP00160_L	NA	(0.750427) sideMet[e] + glyclt_L[e] <--	(0.750427) EC9998 + E00160_L <--	NA	Controlled uptake	-1000	0	0	0	0	-0.00561358	0	0	0	0	0	0	-0.00561358	0	0	0	-0.171144	-0.0904335	-0.0791922	-0.280856	-0.101897	-0.0805915	-0.078919	0	0	0	0	0	0	0
UP00163_L	NA	(0.730705) sideMet[e] + ppa_L[e] <--	(0.730705) EC9998 + E00163_L <--	NA	Controlled uptake	-1000	0	0	0	0	0	0	0	0	0	0	0	0	0	0	0	-0.175729	-0.092285	-0.0808744	-0.288955	-0.103784	-0.082286	-0.0806109	0	0	0	0	0	0	0
UP00164_L	NA	(1.010805) sideMet[e] + acac_L[e] <--	(1.010805) EC9998 + E00164_L <--	NA	Controlled uptake	-1000	0	0	0	0	0	0	0	0	0	0	0	0	0	0	0	-0.12845	-0.0668153	-0.058541	-0.209274	-0.0751489	-0.0595621	-0.0583495	0	0	0	0	0	0	0
UP00166_L	NA	(1.631513) sideMet[e] + phpyr_L[e] <--	(1.631513) EC9998 + E00166_L <--	NA	Controlled uptake	-1000	0	0	0	0	0	0	0	0	0	0	0	0	0	0	0	-0.0792354	-0.041459	-0.0363168	-0.129822	-0.0466351	-0.0369498	-0.0361975	0	0	0	0	0	0	0
UP00167_L	NA	(5.772591) sideMet[e] + udpglcur_L[e] <--	(5.772591) EC9998 + E00167_L <--	NA	Controlled uptake	-1000	0	0	0	0	0	0	0	0	0	0	0	0	0	0	0	-0.022486	-0.0117478	-0.0103205	-0.0367449	-0.0132058	-0.0104676	-0.010299	0	0	0	0	0	0	0
UP00170_L	NA	(2.973365) sideMet[e] + 5mta_L[e] <--	(2.973365) EC9998 + E00170_L <--	NA	Controlled uptake	-1000	0	0	0	0	0	0	0	0	0	0	0	0	0	0	0	-0.0435923	-0.0227746	-0.0199467	-0.0712954	-0.02562	-0.0203504	-0.0199468	0	0	0	0	0	0	0
UP00178_L	NA	(1.261144) sideMet[e] + thym_L[e] <--	(1.261144) EC9998 + E00178_L <--	NA	Controlled uptake	-1000	0	0	0	0	0	0	0	0	0	0	0	0	0	0	0	-0.102135	-0.0535952	-0.0469527	-0.16784	-0.0604701	-0.0477714	-0.0467987	0	0	0	0	0	0	0
UP00181_L	NA	(1.50129) sideMet[e] + xyl-D_L[e] <--	(1.50129) EC9998 + E00181_L <--	NA	Controlled uptake	-1000	0	0	0	0	0	0	0	0	0	0	0	-0.01	0	0	0	-0.0863171	-0.0450454	-0.0394596	-0.14107	-0.0506685	-0.0401475	-0.03933	0	0	0	0	0	0	0
UP00183_L	NA	(1.171469) sideMet[e] + val-L_L[e] <--	(1.171469) EC9998 + E00183_L <--	NA	Controlled uptake	-1000	0	0	0	0	0	0	0	0	0	0	0	0	0	0	0	-0.109917	-0.0579753	-0.0507651	-0.179845	-0.065342	-0.0516392	-0.050571	0	0	0	0	0	0	0
UP00185_L	NA	(3.422948) sideMet[e] + clb_L[e] <--	(3.422948) EC9998 + E00185_L <--	NA	Controlled uptake	-1000	0	0	0	0	-0.00141148	0	0	0	0	0	0	-0.00141148	0	0	0	-0.0379329	-0.0197921	-0.0173371	-0.0614481	-0.0222826	-0.0176395	-0.017304	0	0	0	-0.00141148	0	0	0
UP00186_L	NA	(0.890695) sideMet[e] + lac-L_L[e] <--	(0.890695) EC9998 + E00186_L <--	NA	Controlled uptake	-1000	0	0	0	0	0	0	0	0	0	0	0	0	0	0	0	-0.144356	-0.0757841	-0.0664466	-0.237391	-0.0854443	-0.0676154	-0.0662369	0	0	0	0	0	0	0
UP00187_L	NA	(3.866594) sideMet[e] + chsterol_L[e] <--	(3.866594) EC9998 + E00187_L <--	NA	Controlled uptake	-1000	0	-0.00124953	0	-0.00124953	-0.00350283	-0.00124953	-0.00124953	-0.00124953	-0.00124953	0	-0.00124953	-0.00350283	-0.00124953	-0.00124953	-0.00124953	-0.0334038	-0.017497	-0.0153529	-0.0544365	-0.0197871	-0.0156094	-0.0152917	-0.00124953	0	-0.00124953	-0.00249906	-0.00124953	-0.00124953	-0.00124953
UP00188_L	NA	(1.191191) sideMet[e] + thr-L_L[e] <--	(1.191191) EC9998 + E00188_L <--	NA	Controlled uptake	-1000	0	0	0	0	0	0	0	0	0	0	0	0	0	0	0	-0.108439	-0.0572804	-0.0499062	-0.177043	-0.0642524	-0.0506803	-0.04973	0	0	0	0	0	0	0
UP00189_L	NA	(0.620912) sideMet[e] + etha_L[e] <--	(0.620912) EC9998 + E00189_L <--	NA	Controlled uptake	-1000	0	0	0	0	0	0	0	0	0	0	0	0	0	0	0	-0.208998	-0.110309	-0.0956961	-0.341828	-0.123259	-0.0973231	-0.0953495	0	0	0	0	0	0	0
UP00191_L	NA	(1.931301) sideMet[e] + glcur_L[e] <--	(1.931301) EC9998 + E00191_L <--	NA	Controlled uptake	-1000	0	0	0	0	-0.00805788	0	0	0	0	0	0	-0.00805788	0	0	0	-0.0669397	-0.0350371	-0.0306897	-0.109724	-0.0394125	-0.0312246	-0.0305888	0	0	0	0	0	0	0
UP00194_L	NA	(15.79598) sideMet[e] + adocbl_L[e] <--	(15.79598) EC9998 + E00194_L <--	NA	Controlled uptake	-1000	0	0	0	0	0	0	0	0	0	0	0	0	0	0	0	-0.00818093	-0.00428931	-0.00375641	-0.0134316	-0.00482535	-0.00382184	-0.00374401	0	0	0	0	0	0	0
UP00197_L	NA	(1.830316) sideMet[e] + 3pg_L[e] <--	(1.830316) EC9998 + E00197_L <--	NA	Controlled uptake	-1000	0	0	0	0	0	0	0	0	0	0	0	0	0	0	0	-0.0709333	-0.037098	-0.0324833	-0.115911	-0.0417312	-0.0330576	-0.0323812	0	0	0	0	0	0	0
UP00208_L	NA	(3.422948) sideMet[e] + malt_L[e] <--	(3.422948) EC9998 + E00208_L <--	NA	Controlled uptake	-1000	0	0	0	0	-0.00191924	-0.00141148	0	0	0	0	0	-0.00191924	-0.00141148	0	0	-0.0379617	-0.0197869	-0.0173295	-0.0619405	-0.022439	-0.0176314	-0.0173303	0	0	0	0	0	0	0
UP00212_L	NA	(2.672437) sideMet[e] + adn_L[e] <--	(2.672437) EC9998 + E00212_L <--	NA	Controlled uptake	-1000	0	0	0	0	0	0	0	0	0	0	0	0	0	0	0	-0.0486238	-0.025395	-0.022236	-0.0794448	-0.0285922	-0.0226148	-0.022155	0	0	0	0	0	0	0
UP00214_L	NA	(2.422296) sideMet[e] + thymd_L[e] <--	(2.422296) EC9998 + E00214_L <--	NA	Controlled uptake	-1000	0	0	0	0	0	0	0	0	0	0	0	0	0	0	0	-0.053285	-0.0281391	-0.0245618	-0.0871717	-0.031438	-0.0249634	-0.0244942	0	0	0	0	0	0	0
UP00233_L	NA	(1.291341) sideMet[e] + 4mop_L[e] <--	(1.291341) EC9998 + E00233_L <--	NA	Controlled uptake	-1000	0	0	-0.00966099	0	-0.00190016	0	0	0	0	-0.00966099	0	-0.00190016	0	0	0	-0.100096	-0.0530433	-0.045878	-0.163931	-0.0589109	-0.0466804	-0.0457457	0	-0.00965099	0	0	0	0	0
UP00239_L	NA	(3.051818) sideMet[e] + dcmp_L[e] <--	(3.051818) EC9998 + E00239_L <--	NA	Controlled uptake	-1000	0	0	0	0	0	0	0	0	0	0	0	0	0	0	0	-0.0425532	-0.022296	-0.0194704	-0.0695533	-0.025025	-0.019796	-0.0194204	0	0	0	0	0	0	0
UP00242_L	NA	(1.511285) sideMet[e] + gua_L[e] <--	(1.511285) EC9998 + E00242_L <--	NA	Controlled uptake	-1000	0	0	0	0	0	0	0	0	0	0	0	0	0	0	0	-0.0852907	-0.0447483	-0.0391993	-0.14012	-0.0503344	-0.0398826	-0.0390705	0	0	0	0	0	0	0
UP00243_L	NA	(3.422948) sideMet[e] + lcts_L[e] <--	(3.422948) EC9998 + E00243_L <--	NA	Controlled uptake	-1000	0	0	0	0	0	0	0	0	0	0	0	0	0	0	0	-0.0379449	-0.0201659	-0.0173537	-0.06197	-0.0223799	-0.0176351	-0.0173033	0	0	0	0	0	0	0
UP00245_L	NA	(1.251463) sideMet[e] + taur_L[e] <--	(1.251463) EC9998 + E00245_L <--	NA	Controlled uptake	-1000	0	0	0	0	0	0	0	0	0	0	0	0	0	0	0	-0.102631	-0.053892	-0.0472292	-0.163871	-0.06063	-0.048054	-0.0470807	0	0	0	0	0	0	0
UP00249_L	NA	(2.554189) sideMet[e] + hdca_L[e] <--	(2.554189) EC9998 + E00249_L <--	NA	Controlled uptake	-1000	0	0	0	-7.9278e-05	0	0	0	0	0	0	-0.00307509	0	0	0	0	-0.0511307	-0.0265703	-0.0232659	-0.0825991	-0.029904	-0.0236612	-0.0231793	0	0	0	0	0	0	0
UP00250_L	NA	(1.671631) sideMet[e] + pydx_L[e] <--	(1.671631) EC9998 + E00250_L <--	NA	Controlled uptake	-1000	0	0	0	0	0	0	0	0	0	-0.00280015	0	-0.000129382	0	0	0	-0.077136	-0.0406599	-0.0354471	-0.126232	-0.0455188	-0.03608	-0.0353306	0	0	0	0	0	0	0
UP00253_L	NA	(1.221026) sideMet[e] + nac_L[e] <--	(1.221026) EC9998 + E00253_L <--	NA	Controlled uptake	-1000	0	0	0	0	-0.0116552	-0.01	0	0	0	0	0	-0.0113613	-0.01	0	0	-0.105498	-0.0553503	-0.0485229	-0.172682	-0.0628247	-0.0493365	-0.048332	0	0	0	0	0	0	0
UP00255_L	NA	(3.76367) sideMet[e] + ribflv_L[e] <--	(3.76367) EC9998 + E00255_L <--	NA	Controlled uptake	-1000	0	0	0	0	0	0	0	0	0	0	0	0	0	0	0	-0.0342243	-0.0179565	-0.0157296	-0.0560644	-0.0201939	-0.0160039	-0.0156782	0	0	0	0	0	0	0
UP00256_L	NA	(0.890695) sideMet[e] + lac-D_L[e] <--	(0.890695) EC9998 + E00256_L <--	NA	Controlled uptake	-1000	0	0	0	0	0	0	0	0	0	0	0	0	0	0	0	-0.144478	-0.0758551	-0.0664607	-0.237391	-0.0853748	-0.0676276	-0.0662407	0	0	0	0	0	0	0
UP00257_L	NA	(1.951459) sideMet[e] + glcn_L[e] <--	(1.951459) EC9998 + E00257_L <--	NA	Controlled uptake	-1000	0	0	0	0	0	0	0	0	0	0	0	0	0	0	0	-0.0661058	-0.0346775	-0.0303733	-0.108568	-0.0390567	-0.0309248	-0.0303152	0	0	0	0	0	0	0
UP00259_L	NA	(1.50129) sideMet[e] + arab-L_L[e] <--	(1.50129) EC9998 + E00259_L <--	NA	Controlled uptake	-1000	0	0	0	0	0	0	0	0	0	0	0	0	0	0	0	-0.0861681	-0.0450454	-0.0394596	-0.141059	-0.0506685	-0.0401475	-0.03933	0	0	0	0	0	0	0
UP00262_L	NA	(1.361136) sideMet[e] + hxan_L[e] <--	(1.361136) EC9998 + E00262_L <--	NA	Controlled uptake	-1000	0	0	0	0	0	0	0	0	0	0	0	0	0	0	0	-0.0946618	-0.0496698	-0.0435123	-0.15488	-0.055869	-0.0442709	-0.0433695	0	0	0	0	0	0	0
UP00266_L	NA	(0.600516) sideMet[e] + gcald_L[e] <--	(0.600516) EC9998 + E00266_L <--	NA	Controlled uptake	-1000	0	0	0	0	0	0	0	0	0	0	0	0	0	0	0	-0.213483	-0.112157	-0.0983059	-0.351481	-0.126121	-0.100023	-0.0979868	0	0	0	0	0	0	0
UP00268_L	NA	(2.392337) sideMet[e] + dhbpt_L[e] <--	(2.392337) EC9998 + E00268_L <--	NA	Controlled uptake	-1000	0	0	0	0	0	0	0	0	0	0	0	0	0	0	0	-0.0539806	-0.0289258	-0.0247931	-0.0879521	-0.0318455	-0.025225	-0.0247113	0	0	0	0	0	0	0
UP00272_L	NA	(2.412495) sideMet[e] + thbpt_L[e] <--	(2.412495) EC9998 + E00272_L <--	NA	Controlled uptake	-1000	0	0	0	0	0	0	0	0	0	0	0	0	0	0	0	-0.053501	-0.0280774	-0.0245856	-0.0872314	-0.0315655	-0.0250087	-0.0244963	0	0	0	0	0	0	0
UP00288_L	NA	(0.610159) sideMet[e] + hco3_L[e] <--	(0.610159) EC9998 + E00288_L <--	NA	Controlled uptake	-1000	0	0	0	0	0	0	0	0	0	0	0	0	0	0	0	-0.210047	-0.110391	-0.0967982	-0.344195	-0.124571	-0.0985582	-0.0965057	0	0	0	0	0	0	0
UP00294_L	NA	(2.682278) sideMet[e] + ins_L[e] <--	(2.682278) EC9998 + E00294_L <--	NA	Controlled uptake	-1000	0	0	0	0	0	0	0	0	0	0	0	0	0	0	0	-0.0484209	-0.0253018	-0.0221544	-0.078629	-0.0284797	-0.0225318	-0.0220737	0	0	0	0	0	0	0
UP00295_L	NA	(1.550887) sideMet[e] + orot_L[e] <--	(1.550887) EC9998 + E00295_L <--	NA	Controlled uptake	-1000	0	0	0	0	0	0	0	0	0	0	0	0	0	0	0	-0.0831282	-0.0436087	-0.0382006	-0.13655	-0.0490536	-0.0388665	-0.0380751	0	0	0	0	0	0	0
UP00299_L	NA	(2.442018) sideMet[e] + uri_L[e] <--	(2.442018) EC9998 + E00299_L <--	NA	Controlled uptake	-1000	0	0	0	0	0	0	0	0	0	0	0	0	0	0	0	-0.0529422	-0.0277961	-0.0243359	-0.0867874	-0.0311846	-0.0247675	-0.0242666	0	0	0	0	0	0	0
UP00301_L	NA	(5.572999) sideMet[e] + adprib_L[e] <--	(5.572999) EC9998 + E00301_L <--	NA	Controlled uptake	-1000	0	0	0	0	0	0	0	0	0	0	0	0	0	0	0	-0.0235574	-0.012205	-0.0107758	-0.0381113	-0.0137707	-0.0108752	-0.0106527	0	0	0	0	0	0	0
UP00311_L	NA	(1.890985) sideMet[e] + icit_L[e] <--	(1.890985) EC9998 + E00311_L <--	NA	Controlled uptake	-1000	0	0	0	0	0	0	0	0	0	0	0	0	0	0	0	-0.0687571	-0.0358781	-0.0314214	-0.112276	-0.0404141	-0.0319737	-0.0313192	0	0	0	0	0	0	0
UP00314_L	NA	(1.691789) sideMet[e] + pydxn_L[e] <--	(1.691789) EC9998 + E00314_L <--	NA	Controlled uptake	-1000	0	0	0	0	0	0	0	0	0	-0.00572152	0	-0.000703967	0	0	0	-0.0762198	-0.0405612	-0.0350256	-0.125199	-0.0449779	-0.0356703	-0.0349104	0	-0.00562182	0	0	0	0	0
UP00315_L	NA	(1.482718) sideMet[e] + spmd_L[e] <--	(1.482718) EC9998 + E00315_L <--	NA	Controlled uptake	-1000	0	0	0	0	0	0	0	0	0	0	0	0	0	0	0	-0.0870119	-0.0456395	-0.0399763	-0.142893	-0.0513391	-0.0406729	-0.0398448	0	0	0	0	0	0	0
UP00318_L	NA	(1.611995) sideMet[e] + crn_L[e] <--	(1.611995) EC9998 + E00318_L <--	NA	Controlled uptake	-1000	0	0	0	0	0	0	0	0	0	0	0	0	0	0	0	-0.07998	-0.0419597	-0.0367556	-0.130798	-0.0471983	-0.0373963	-0.0366348	0	0	0	0	0	0	0
UP00320_L	NA	(1.12127) sideMet[e] + tsul_L[e] <--	(1.12127) EC9998 + E00320_L <--	NA	Controlled uptake	-1000	0	0	0	0	0	0	0	0	0	0	0	0	0	0	0	-0.11637	-0.0600999	-0.052681	-0.188418	-0.0676409	-0.0536019	-0.0525183	0	0	0	0	0	0	0
UP00322_L	NA	(1.581084) sideMet[e] + 2oxoadp_L[e] <--	(1.581084) EC9998 + E00322_L <--	NA	Controlled uptake	-1000	0	-0.01	-0.01	0	-0.00516347	0	0	0	-0.01	-0.01	0	0	0	0	0	-0.0820506	-0.0435953	-0.0375811	-0.133757	-0.0483492	-0.0382404	-0.0374574	-0.009995	-0.009995	0	0	0	0	0
UP00328_L	NA	(2.082158) sideMet[e] + Lkynr_L[e] <--	(2.082158) EC9998 + E00328_L <--	NA	Controlled uptake	-1000	0	0	0	0	0	0	0	0	0	0	-0.01999	-0.0032947	0	0	0	-0.061967	-0.0332148	-0.028796	-0.101763	-0.0365629	-0.028966	-0.0283762	0	0	-0.01999	0	0	0	0
UP00329_L	NA	(1.801786) sideMet[e] + gam_L[e] <--	(1.801786) EC9998 + E00329_L <--	NA	Controlled uptake	-1000	0	0	0	0	0	0	0	0	0	0	0	0	0	0	0	-0.0719922	-0.0375756	-0.0329128	-0.117585	-0.0422423	-0.0334647	-0.0327886	0	0	0	0	0	0	0
UP00330_L	NA	(2.672437) sideMet[e] + dgsn_L[e] <--	(2.672437) EC9998 + E00330_L <--	NA	Controlled uptake	-1000	0	0	0	0	0	0	0	0	0	0	0	0	0	0	0	-0.0486332	-0.0254832	-0.0222594	-0.0794503	-0.0286295	-0.0226212	-0.0221796	0	0	0	0	0	0	0
UP00334_L	NA	(1.031201) sideMet[e] + 4abut_L[e] <--	(1.031201) EC9998 + E00334_L <--	NA	Controlled uptake	-1000	0	0	0	0	0	0	0	0	0	0	0	0	0	0	0	-0.125378	-0.065499	-0.0574166	-0.205148	-0.0736688	-0.0584288	-0.0571992	0	0	0	0	0	0	0
UP00346_L	NA	(1.400543) sideMet[e] + ethamp_L[e] <--	(1.400543) EC9998 + E00346_L <--	NA	Controlled uptake	-1000	0	0	0	0	0	0	0	0	0	0	0	0	0	0	0	-0.0923158	-0.0484474	-0.0422911	-0.151174	-0.054302	-0.0430283	-0.0421522	0	0	0	0	0	0	0
UP00352_L	NA	(2.581417) sideMet[e] + gam6p_L[e] <--	(2.581417) EC9998 + E00352_L <--	NA	Controlled uptake	-1000	0	0	0	0	0	0	0	0	0	0	0	0	0	0	0	-0.0504534	-0.0263209	-0.0230476	-0.0822743	-0.0296048	-0.023429	-0.022956	0	0	0	0	0	0	0
UP00354_L	NA	(3.36081) sideMet[e] + fdp_L[e] <--	(3.36081) EC9998 + E00354_L <--	NA	Controlled uptake	-1000	0	0	0	0	0	0	0	0	0	0	0	0	0	0	0	-0.0388718	-0.0202682	-0.0177431	-0.0631974	-0.0228114	-0.0180496	-0.0176816	0	0	0	0	0	0	0
UP00366_L	NA	(1.681116) sideMet[e] + urate_L[e] <--	(1.681116) EC9998 + E00366_L <--	NA	Controlled uptake	-1000	0	0	0	0	0	0	0	0	0	0	0	0	0	0	0	-0.0767022	-0.0402143	-0.0352292	-0.125931	-0.0452333	-0.0358434	-0.0351136	0	0	0	0	0	0	0
UP00376_L	NA	(2.844402) sideMet[e] + retinal_L[e] <--	(2.844402) EC9998 + E00376_L <--	NA	Controlled uptake	-1000	0	0	0	0	0	0	0	0	0	0	0	0	0	0	0	-0.0454134	-0.023958	-0.0208563	-0.0739647	-0.0269333	-0.0212196	-0.0207875	0	0	0	0	0	0	0
UP00378_L	NA	(2.653583) sideMet[e] + thm_L[e] <--	(2.653583) EC9998 + E00378_L <--	NA	Controlled uptake	-1000	0	0	0	0	0	0	-0.00250941	0	0	0	0	0	0	-0.00250941	0	-0.0486499	-0.025515	-0.0223473	-0.0796264	-0.0287024	-0.0227621	-0.0222736	0	0	0	0	0	0	0
UP00379_L	NA	(1.521448) sideMet[e] + xylt_L[e] <--	(1.521448) EC9998 + E00379_L <--	NA	Controlled uptake	-1000	0	0	0	0	0	0	0	0	0	0	0	0	0	0	0	-0.0851717	-0.0444695	-0.0389672	-0.139227	-0.0500841	-0.0396325	-0.0388253	0	0	0	0	0	0	0
UP00385_L	NA	(1.521126) sideMet[e] + xan_L[e] <--	(1.521126) EC9998 + E00385_L <--	NA	Controlled uptake	-1000	0	0	0	0	0	0	0	0	0	0	0	0	0	0	0	-0.0847409	-0.0444596	-0.0389463	-0.138644	-0.0500097	-0.0396252	-0.0388183	0	0	0	0	0	0	0
UP00387_L	NA	(2.832427) sideMet[e] + gsn_L[e] <--	(2.832427) EC9998 + E00387_L <--	NA	Controlled uptake	-1000	0	0	0	0	0	0	0	0	0	0	0	0	0	0	0	-0.0458445	-0.0239595	-0.0209791	-0.0748885	-0.0269682	-0.021337	-0.0209031	0	0	0	0	0	0	0
UP00388_L	NA	(1.12155) sideMet[e] + hista_L[e] <--	(1.12155) EC9998 + E00388_L <--	NA	Controlled uptake	-1000	0	0	0	0	0	0	0	0	0	0	0	0	0	0	0	-0.114786	-0.0602417	-0.0527785	-0.18867	-0.0677574	-0.0536989	-0.0526056	0	0	0	0	0	0	0
UP00398_L	NA	(1.612267) sideMet[e] + trypta_L[e] <--	(1.612267) EC9998 + E00398_L <--	NA	Controlled uptake	-1000	0	0	0	0	0	0	0	0	0	0	0	0	0	0	0	-0.0800336	-0.0419792	-0.0367714	-0.131428	-0.0472222	-0.0374101	-0.036659	0	0	0	0	0	0	0
UP00402_L	NA	(1.320944) sideMet[e] + asp-D_L[e] <--	(1.320944) EC9998 + E00402_L <--	NA	Controlled uptake	-1000	0	0	0	-0.00365756	-0.00557614	-0.00365756	0	0	0	0	-0.00365756	-0.00557614	-0.00365756	0	0	-0.0975302	-0.0511764	-0.0449142	-0.160273	-0.0578868	-0.0456144	-0.0446857	0	0	-0.00365756	-0.00365756	-0.00365756	0	0
UP00407_L	NA	(1.311737) sideMet[e] + ile-L_L[e] <--	(1.311737) EC9998 + E00407_L <--	NA	Controlled uptake	-1000	0	0	0	0	0	0	0	0	0	0	0	0	0	0	0	-0.0983137	-0.051806	-0.0453569	-0.159954	-0.0583621	-0.0461343	-0.0451872	0	0	0	0	0	0	0
UP00429_L	NA	(1.141034) sideMet[e] + 56dura_L[e] <--	(1.141034) EC9998 + E00429_L <--	NA	Controlled uptake	-1000	0	0	0	0	0	0	0	0	0	0	0	0	0	0	0	-0.112835	-0.0592304	-0.0519184	-0.184791	-0.0667319	-0.0528125	-0.0517424	0	0	0	0	0	0	0
UP00437_L	NA	(1.741986) sideMet[e] + acorn_L[e] <--	(1.741986) EC9998 + E00437_L <--	NA	Controlled uptake	-1000	0	0	0	0	0	0	0	0	0	0	0	0	0	0	0	-0.0745889	-0.0391921	-0.034146	-0.121163	-0.0438083	-0.0346888	-0.0340294	0	0	0	0	0	0	0
UP00438_L	NA	(1.741114) sideMet[e] + cbasp_L[e] <--	(1.741114) EC9998 + E00438_L <--	NA	Controlled uptake	-1000	0	0	0	0	0	0	0	0	0	0	0	0	0	0	0	-0.0747231	-0.0389743	-0.0341259	-0.121327	-0.0438688	-0.0347249	-0.0340147	0	0	0	0	0	0	0
UP00439_L	NA	(1.721392) sideMet[e] + forglu_L[e] <--	(1.721392) EC9998 + E00439_L <--	NA	Controlled uptake	-1000	0	0	0	0	0	0	0	0	0	0	0	0	0	0	0	-0.0749132	-0.0392994	-0.0344685	-0.12305	-0.0442063	-0.0350723	-0.0343113	0	0	0	0	0	0	0
UP00440_L	NA	(4.584526) sideMet[e] + 5mthf_L[e] <--	(4.584526) EC9998 + E00440_L <--	NA	Controlled uptake	-1000	0	0	0	-0.00425743	0	0	0	0	0	0	0	0	0	0	0	-0.0281915	-0.0150639	-0.013026	-0.0463078	-0.0168077	-0.0132209	-0.0129187	0	0	0	0	0	0	0
UP00455_L	NA	(3.332116) sideMet[e] + nmn_L[e] <--	(3.332116) EC9998 + E00455_L <--	NA	Controlled uptake	-1000	0	0	0	0	0	0	0	0	0	0	0	0	0	0	0	-0.0392419	-0.0203398	-0.0179499	-0.0634482	-0.0228826	-0.0181215	-0.017801	0	0	0	0	0	0	0
UP00459_L	NA	(4.781347) sideMet[e] + dttp_L[e] <--	(4.781347) EC9998 + E00459_L <--	NA	Controlled uptake	-1000	0	0	0	0	0	0	0	0	0	0	0	0	0	0	0	-0.0271057	-0.0142543	-0.0124615	-0.0444215	-0.0159595	-0.0126641	-0.0124165	0	0	0	0	0	0	0
UP00469_L	NA	(0.460684) sideMet[e] + etoh_L[e] <--	(0.460684) EC9998 + E00469_L <--	NA	Controlled uptake	-1000	0	0	0	0	0	0	0	0	0	0	0	0	0	0	0	-0.2805	-0.148828	-0.128459	-0.457326	-0.16541	-0.130156	-0.127951	0	0	0	0	0	0	0
UP00473_L	NA	(2.86456) sideMet[e] + retinol_L[e] <--	(2.86456) EC9998 + E00473_L <--	NA	Controlled uptake	-1000	0	0	0	0	0	0	0	0	0	0	0	0	0	0	0	-0.0450734	-0.023792	-0.0207157	-0.0740215	-0.0267562	-0.0210749	-0.0206456	0	0	0	0	0	0	0
UP00475_L	NA	(2.432177) sideMet[e] + cytd_L[e] <--	(2.432177) EC9998 + E00475_L <--	NA	Controlled uptake	-1000	0	0	0	0	0	0	0	0	0	0	0	0	0	0	0	-0.0531496	-0.0278969	-0.0244213	-0.087144	-0.0313105	-0.0248574	-0.0243563	0	0	0	0	0	0	0
UP00483_L	NA	(1.381888) sideMet[e] + tym_L[e] <--	(1.381888) EC9998 + E00483_L <--	NA	Controlled uptake	-1000	0	0	0	0	0	0	0	0	0	0	0	0	0	0	0	-0.0932629	-0.0489261	-0.0428605	-0.152066	-0.0550327	-0.0436078	-0.0427199	0	0	0	0	0	0	0
UP00486_L	NA	(5.826536) sideMet[e] + bilirub_L[e] <--	(5.826536) EC9998 + E00486_L <--	NA	Controlled uptake	-1000	0	0	-0.000829211	-0.000829211	-0.00133575	0	-0.000829211	-0.000829211	0	-0.000829211	-0.000829211	-0.00133575	0	-0.000829211	-0.000829211	-0.0221611	-0.0116842	-0.0101997	-0.0363838	-0.0130813	-0.01037	-0.0101587	0	0	0	0	0	0	0
UP00504_L	NA	(4.403942) sideMet[e] + fol_L[e] <--	(4.403942) EC9998 + E00504_L <--	NA	Controlled uptake	-1000	0	0	0	0	0	0	0	0	0	-0.00421127	0	0	0	0	0	-0.0293393	-0.015663	-0.0135412	-0.0481532	-0.0174668	-0.0137477	-0.0134331	0	0	0	0	0	0	0
UP00506_L	NA	(1.681474) sideMet[e] + Lcyst_L[e] <--	(1.681474) EC9998 + E00506_L <--	NA	Controlled uptake	-1000	0	0	0	0	0	0	0	0	0	0	0	0	0	0	0	-0.0764071	-0.0401133	-0.0351478	-0.125757	-0.0451187	-0.0357612	-0.0350331	0	0	0	0	0	0	0
UP00526_L	NA	(2.282028) sideMet[e] + duri_L[e] <--	(2.282028) EC9998 + E00526_L <--	NA	Controlled uptake	-1000	0	0	0	0	0	0	0	0	0	0	0	0	0	0	0	-0.056999	-0.0298781	-0.0260757	-0.0926761	-0.033544	-0.0264992	-0.0260038	0	0	0	0	0	0	0
UP00532_L	NA	(1.521448) sideMet[e] + abt_L[e] <--	(1.521448) EC9998 + E00532_L <--	NA	Controlled uptake	-1000	0	0	0	0	0	0	0	0	0	0	0	0	0	0	0	-0.0850266	-0.0444582	-0.0389584	-0.139195	-0.0500527	-0.0396325	-0.0388253	0	0	0	0	0	0	0
UP00534_L	NA	(1.692027) sideMet[e] + pydam_L[e] <--	(1.692027) EC9998 + E00534_L <--	NA	Controlled uptake	-1000	0	0	-0.00277461	0	-0.000728223	0	-0.00277283	0	0	-0.00572072	0	-0.00127694	0	-0.00277283	0	-0.0762091	-0.0405523	-0.0350207	-0.125182	-0.0449716	-0.0356653	-0.0349055	0	-0.00562102	0	0	0	0	0
UP00544_L	NA	(1.671393) sideMet[e] + hgentis_L[e] <--	(1.671393) EC9998 + E00544_L <--	NA	Controlled uptake	-1000	0	0	0	0	0	0	0	0	0	0	0	0	0	0	0	-0.077147	-0.0404722	-0.0354521	-0.126752	-0.0455253	-0.0361087	-0.0353356	0	0	0	0	0	0	0
UP00559_L	NA	(2.512447) sideMet[e] + dad-2_L[e] <--	(2.512447) EC9998 + E00559_L <--	NA	Controlled uptake	-1000	0	0	0	0	0	0	0	0	0	0	0	0	0	0	0	-0.0517456	-0.0271134	-0.0236796	-0.0845317	-0.0304582	-0.0240627	-0.0235943	0	0	0	0	0	0	0
UP00565_L	NA	(0.60119) sideMet[e] + tma_L[e] <--	(0.60119) EC9998 + E00565_L <--	NA	Controlled uptake	-1000	0	-0.00784828	0	-0.00799251	-0.0126685	-0.00790213	0	-0.00797853	-0.00784828	0	-0.00796414	-0.012636	-0.00790198	0	-0.00797662	-0.213485	-0.112032	-0.0983968	-0.351139	-0.126713	-0.0999112	-0.0980056	-0.0075904	0	-0.00788713	-0.00725835	-0.00781453	0	-0.00788958
UP00577_L	NA	(0.900774) sideMet[e] + glyald_L[e] <--	(0.900774) EC9998 + E00577_L <--	NA	Controlled uptake	-1000	0	-0.0772809	0	0	0	0	0	0	-0.0772809	0	0	0	0	0	0	-0.146453	-0.0753947	-0.0659913	-0.23436	-0.0848317	-0.0671208	-0.0657528	0	0	0	0	0	0	0
UP00583_L	NA	(0.760942) sideMet[e] + 12ppd-R_L[e] <--	(0.760942) EC9998 + E00583_L <--	NA	Controlled uptake	-1000	0	0	0	0	0	0	0	0	0	0	0	0	0	0	0	-0.168796	-0.0886375	-0.0776923	-0.277697	-0.0999012	-0.0790311	-0.0774243	0	0	0	0	0	0	0
UP00588_L	NA	(1.821347) sideMet[e] + cholp_L[e] <--	(1.821347) EC9998 + E00588_L <--	NA	Controlled uptake	-1000	0	0	0	0	0	0	0	0	0	0	0	0	0	0	0	-0.0713894	-0.0382444	-0.0327989	-0.116396	-0.0425478	-0.0334138	-0.032749	0	0	0	0	0	0	0
UP00631_L	NA	(1.830316) sideMet[e] + 2pg_L[e] <--	(1.830316) EC9998 + E00631_L <--	NA	Controlled uptake	-1000	0	0	0	0	0	0	0	0	0	0	0	0	0	0	0	-0.0709838	-0.0371187	-0.0324989	-0.116043	-0.0417561	-0.0330733	-0.0323965	0	0	0	0	0	0	0
UP00632_L	NA	(1.531363) sideMet[e] + 3hanthrn_L[e] <--	(1.531363) EC9998 + E00632_L <--	NA	Controlled uptake	-1000	0	0	0	0	0	0	0	0	0	0	0	0	0	0	0	-0.0841764	-0.0441633	-0.0387268	-0.13821	-0.0499594	-0.0393609	-0.0385594	0	0	0	0	0	0	0
UP00642_L	NA	(1.511403) sideMet[e] + 4hphac_L[e] <--	(1.511403) EC9998 + E00642_L <--	NA	Controlled uptake	-1000	0	0	0	0	0	0	0	0	0	0	0	0	0	0	0	-0.085284	-0.0447448	-0.0391962	-0.139636	-0.0503305	-0.0398795	-0.0390675	0	0	0	0	0	0	0
UP00655_L	NA	(3.621899) sideMet[e] + xmp_L[e] <--	(3.621899) EC9998 + E00655_L <--	NA	Controlled uptake	-1000	0	0	0	0	0	0	0	0	0	0	0	0	0	0	0	-0.0358222	-0.0187254	-0.0163997	-0.0585905	-0.0210695	-0.0166805	-0.0163397	0	0	0	0	0	0	0
UP00670_L	NA	(2.57221) sideMet[e] + g3pc_L[e] <--	(2.57221) EC9998 + E00670_L <--	NA	Controlled uptake	-1000	0	0	0	0	0	0	0	0	0	0	0	0	0	0	0	-0.0510582	-0.0270871	-0.0232623	-0.0821761	-0.0301411	-0.0236339	-0.0231605	0	0	0	0	0	0	0
UP00671_L	NA	(1.291341) sideMet[e] + 3mop_L[e] <--	(1.291341) EC9998 + E00671_L <--	NA	Controlled uptake	-1000	0	0	0	0	0	0	0	0	0	0	0	0	0	0	0	-0.100244	-0.0526938	-0.046113	-0.163097	-0.0593407	-0.0469047	-0.0459429	0	0	0	0	0	0	0
UP00704_L	NA	(0.31998) sideMet[e] + o2s_L[e] <--	(0.31998) EC9998 + E00704_L <--	NA	Controlled uptake	-1000	0	-0.02	-0.01001	-0.02	-0.0180351	-0.02	-0.02	-0.02	-0.02	-1.00003e-05	-0.00524844	-0.013647	-0.02	-0.02	-0.02	-0.407506	-0.212611	-0.186342	-0.663774	-0.240738	-0.189562	-0.185592	0	0	0	0	0	0	0
UP00708_L	NA	(1.269) sideMet[e] + i_L[e] <--	(1.269) EC9998 + E00708_L <--	NA	Controlled uptake	-1000	0	0	0	0	-0.0071947	-0.02	0	0	0	0	0	-0.0071947	-0.02	0	0	-0.101505	-0.0532645	-0.0466675	-0.166804	-0.0607688	-0.0474893	-0.0465212	0	0	0	0	-0.02	0	0
UP00719_L	NA	(1.171469) sideMet[e] + glyb_L[e] <--	(1.171469) EC9998 + E00719_L <--	NA	Controlled uptake	-1000	0	0	0	0	0	0	0	0	0	0	0	0	0	0	0	-0.109585	-0.0575507	-0.0504363	-0.179657	-0.0647455	-0.0513193	-0.0502734	0	0	0	0	0	0	0
UP00750_L	NA	(2.06375) sideMet[e] + sprm_L[e] <--	(2.06375) EC9998 + E00750_L <--	NA	Controlled uptake	-1000	0	0	0	0	0	0	0	0	0	0	0	0	0	0	0	-0.0625588	-0.0328091	-0.0287356	-0.10271	-0.0369079	-0.0292362	-0.0286409	0	0	0	0	0	0	0
UP00777_L	NA	(2.994313) sideMet[e] + retn_L[e] <--	(2.994313) EC9998 + E00777_L <--	NA	Controlled uptake	-1000	0	0	0	0	0	0	0	0	0	0	0	0	0	0	0	-0.0431237	-0.0227272	-0.0198394	-0.0705217	-0.025441	-0.0201698	-0.0197592	0	0	0	0	0	0	0
UP00785_L	NA	(1.371175) sideMet[e] + urcan_L[e] <--	(1.371175) EC9998 + E00785_L <--	NA	Controlled uptake	-1000	0	0	0	0	0	0	0	0	0	0	0	0	0	0	0	-0.0939714	-0.0493072	-0.0433169	-0.153222	-0.0554613	-0.0439476	-0.0430528	0	0	0	0	0	0	0
UP00794_L	NA	(1.821706) sideMet[e] + sbt-D_L[e] <--	(1.821706) EC9998 + E00794_L <--	NA	Controlled uptake	-1000	0	0	0	0	0	0	0	0	0	0	0	0	0	0	0	-0.0712149	-0.0371887	-0.0325964	-0.116287	-0.0419306	-0.0331501	-0.0325384	0	0	0	0	0	0	0
UP00811_L	NA	(1.631513) sideMet[e] + T4hcinnm_L[e] <--	(1.631513) EC9998 + E00811_L <--	NA	Controlled uptake	-1000	0	0	0	0	0	0	0	0	0	0	0	0	0	0	0	-0.0789795	-0.0414462	-0.0363171	-0.129711	-0.0465728	-0.0369574	-0.0361592	0	0	0	0	0	0	0
UP00818_L	NA	(2.081212) sideMet[e] + glcr_L[e] <--	(2.081212) EC9998 + E00818_L <--	NA	Controlled uptake	-1000	0	0	0	0	0	0	0	0	0	0	0	0	0	0	0	-0.0621148	-0.0325183	-0.0284828	-0.100988	-0.0365795	-0.0289806	-0.0283891	0	0	0	0	0	0	0
UP00853_L	NA	(13.293612) sideMet[e] + cbl1_L[e] <--	(13.293612) EC9998 + E00853_L <--	NA	Controlled uptake	-1000	0	-0.000175274	-0.00028264	-0.000319508	-0.000500691	-0.000229127	-0.000280865	-0.000305532	-0.000175274	-0.000273339	-0.000291142	-0.00046813	-0.000228974	-0.000280865	-0.000303613	-0.0097198	-0.00510869	-0.00446789	-0.0159523	-0.00574602	-0.0045431	-0.0044512	0	-0.000173641	-0.000214131	0	-0.000141524	-0.000211496	-0.000216581
UP00864_L	NA	(2.182274) sideMet[e] + pnto-R_L[e] <--	(2.182274) EC9998 + E00864_L <--	NA	Controlled uptake	-1000	0	0	-0.00213314	-0.00217001	-0.00330127	0	-0.00213152	-0.00215617	0	-0.00212384	-0.00214164	-0.00326871	0	-0.00213152	-0.00215425	-0.0591312	-0.0311592	-0.0272098	-0.0971071	-0.0348889	-0.0276645	-0.0271019	0	-0.00202414	-0.00206463	-0.00143591	0	-0.00206212	-0.00206719
UP00881_L	NA	(2.272187) sideMet[e] + dcyt_L[e] <--	(2.272187) EC9998 + E00881_L <--	NA	Controlled uptake	-1000	0	0	0	0	0	0	0	0	0	0	0	0	0	0	0	-0.0572378	-0.0299948	-0.0261739	-0.0934758	-0.0336725	-0.0266021	-0.0261068	0	0	0	0	0	0	0
UP00906_L	NA	(1.281302) sideMet[e] + 56dthm_L[e] <--	(1.281302) EC9998 + E00906_L <--	NA	Controlled uptake	-1000	0	0	0	0	0	0	0	0	0	0	0	0	0	0	0	-0.100535	-0.0527657	-0.0462472	-0.163897	-0.0596147	-0.047044	-0.0460858	0	0	0	0	0	0	0
UP00954_L	NA	(1.741782) sideMet[e] + ind3ac_L[e] <--	(1.741782) EC9998 + E00954_L <--	NA	Controlled uptake	-1000	0	0	0	0	0	0	0	0	0	0	0	0	0	0	0	-0.074039	-0.0388405	-0.0340223	-0.120676	-0.0436901	-0.0346153	-0.0339104	0	0	0	0	0	0	0
UP00979_L	NA	(1.471291) sideMet[e] + acser_L[e] <--	(1.471291) EC9998 + E00979_L <--	NA	Controlled uptake	-1000	0	0	0	0	0	0	0	0	0	0	0	0	0	0	0	-0.0880807	-0.0460846	-0.0404455	-0.143921	-0.0518415	-0.0410366	-0.0403359	0	0	0	0	0	0	0
UP01103_L	NA	(3.65166) sideMet[e] + orot5p_L[e] <--	(3.65166) EC9998 + E01103_L <--	NA	Controlled uptake	-1000	0	0	0	0	0	0	0	0	0	0	0	0	0	0	0	-0.0357837	-0.0186769	-0.0163471	-0.0581638	-0.021049	-0.0166255	-0.0162961	0	0	0	0	0	0	0
UP01132_L	NA	(2.212075) sideMet[e] + acgal_L[e] <--	(2.212075) EC9998 + E01132_L <--	NA	Controlled uptake	-1000	0	0	0	0	-0.00226078	0	0	0	0	0	-0.00218412	-0.00454235	-0.00218412	0	-0.00218412	-0.0583365	-0.0305981	-0.0268468	-0.0958093	-0.0346175	-0.0272753	-0.0267455	0	0	-0.00218412	-0.01	-0.00218412	0	-0.00218412
UP01137_L	NA	(3.564476) sideMet[e] + ametam_L[e] <--	(3.564476) EC9998 + E01137_L <--	NA	Controlled uptake	-1000	0	0	0	0	0	0	0	0	0	0	0	0	0	0	0	-0.036361	-0.0190022	-0.0166421	-0.059483	-0.0213765	-0.0169789	-0.0166422	0	0	0	0	0	0	0
UP01179_L	NA	(1.791503) sideMet[e] + 34hpp_L[e] <--	(1.791503) EC9998 + E01179_L <--	NA	Controlled uptake	-1000	0	0	0	0	0	0	0	0	0	0	0	0	0	0	0	-0.0722487	-0.0377756	-0.0330877	-0.1174	-0.0424805	-0.0336755	-0.0329711	0	0	0	0	0	0	0
UP01181_L	NA	(1.452005) sideMet[e] + 4tmeabutn_L[e] <--	(1.452005) EC9998 + E01181_L <--	NA	Controlled uptake	-1000	0	0	0	0	0	0	0	0	0	0	0	0	0	0	0	-0.0886543	-0.046527	-0.0407633	-0.144552	-0.0523435	-0.0414758	-0.0406303	0	0	0	0	0	0	0
UP01185_L	NA	(3.331878) sideMet[e] + nicrnt_L[e] <--	(3.331878) EC9998 + E01185_L <--	NA	Controlled uptake	-1000	0	0	0	0	0	0	0	0	0	0	0	0	0	0	0	-0.0392371	-0.0204762	-0.0179371	-0.0637462	-0.0232284	-0.0182208	-0.0178573	0	0	0	0	0	0	0
UP01326_L	NA	(0.270259) sideMet[e] + cyan_L[e] <--	(0.270259) EC9998 + E01326_L <--	NA	Controlled uptake	-1000	0	0	0	0	0	0	0	0	0	0	0	0	0	0	0	-0.46932	-0.247203	-0.216885	-0.773562	-0.27778	-0.220701	-0.216211	0	0	0	0	0	0	0
UP01419_L	NA	(1.7821) sideMet[e] + cgly_L[e] <--	(1.7821) EC9998 + E01419_L <--	NA	Controlled uptake	-1000	0	0	0	0	0	0	0	0	0	0	0	0	0	0	0	-0.0725094	-0.0381742	-0.0333232	-0.118553	-0.0430829	-0.0338881	-0.0333067	0	0	0	0	0	0	0
UP01530_L	NA	(2.834725) sideMet[e] + ocdca_L[e] <--	(2.834725) EC9998 + E01530_L <--	NA	Controlled uptake	-1000	0	-0.0206711	0	-0.0106711	0	0	-0.00450645	-0.0134567	-0.0206711	0	-0.0106711	0	0	-0.00450645	-0.0136202	-0.0460073	-0.024262	-0.0210871	-0.0748387	-0.0273185	-0.0214644	-0.0210417	0	0	0	0	0	0	0
UP01595_L	NA	(2.794409) sideMet[e] + lnlc_L[e] <--	(2.794409) EC9998 + E01595_L <--	NA	Controlled uptake	-1000	0	0	0	0	0	0	0	0	0	0	0	0	0	0	0	-0.0462028	-0.024231	-0.0212225	-0.0758558	-0.0272582	-0.0215922	-0.0211525	0	0	0	0	0	0	0
UP01613_L	NA	(6.665748) sideMet[e] + stachyose_L[e] <--	(6.665748) EC9998 + E01613_L <--	NA	Controlled uptake	-1000	0	0	0	0	0	0	0	0	0	0	0	0	0	0	0	-0.0194999	-0.0103509	-0.00891562	-0.0318387	-0.0115276	-0.00905966	-0.00889123	0	0	0	0	0	0	0
UP01697_L	NA	(1.821706) sideMet[e] + galt_L[e] <--	(1.821706) EC9998 + E01697_L <--	NA	Controlled uptake	-1000	0	0	0	0	0	0	0	0	0	0	-0.00218412	-0.0225724	0	0	-0.00218412	nan	-0.0378315	-0.0325929	-0.115491	-0.0420286	-0.03312	-0.0324718	0	0	0	0	0	0	0
UP01762_L	NA	(2.842268) sideMet[e] + xtsn_L[e] <--	(2.842268) EC9998 + E01762_L <--	NA	Controlled uptake	-1000	0	0	0	0	0	0	0	0	0	0	0	0	0	0	0	-0.0456851	-0.0238765	-0.0209064	-0.0746807	-0.0268747	-0.0212631	-0.0208307	0	0	0	0	0	0	0
UP01801_L	NA	(1.3413) sideMet[e] + drib_L[e] <--	(1.3413) EC9998 + E01801_L <--	NA	Controlled uptake	-1000	0	0	0	0	-0.00360205	0	0	0	0	0	0	-0.00360205	0	0	0	-0.0968165	-0.0507616	-0.0442591	-0.157846	-0.0569275	-0.0449323	-0.0440912	0	0	0	0	0	0	0
UP01879_L	NA	(1.281064) sideMet[e] + 5oxpro_L[e] <--	(1.281064) EC9998 + E01879_L <--	NA	Controlled uptake	-1000	0	0	0	0	-0.00944557	0	0	0	0	0	0	-0.00944557	0	0	0	-0.100631	-0.0526533	-0.0461542	-0.165007	-0.0592702	-0.0469487	-0.0459918	0	0	0	0	0	0	0
UP01888_L	NA	(0.741022) sideMet[e] + aact_L[e] <--	(0.741022) EC9998 + E01888_L <--	NA	Controlled uptake	-1000	0	0	0	0	0	0	0	0	0	0	0	0	0	0	0	-0.1733	-0.0910071	-0.0797909	-0.284066	-0.102347	-0.0811457	-0.0795053	0	0	0	0	0	0	0
UP02076_L	NA	(2.101806) sideMet[e] + sedh_L[e] <--	(2.101806) EC9998 + E02076_L <--	NA	Controlled uptake	-1000	0	0	0	0	0	0	0	0	0	0	0	0	0	0	0	-0.0613892	-0.0322003	-0.0282042	-0.100079	-0.0362219	-0.0286957	-0.0281114	0	0	0	0	0	0	0
UP02094_L	NA	(5.368824) sideMet[e] + caro_L[e] <--	(5.368824) EC9998 + E02094_L <--	NA	Controlled uptake	-1000	0	0	0	0	0	0	0	0	0	0	0	0	0	0	0	-0.0240699	-0.0126949	-0.0110527	-0.0395042	-0.0142714	-0.0112452	-0.0110162	0	0	0	0	0	0	0
UP02470_L	NA	(2.031525) sideMet[e] + xanate_L[e] <--	(2.031525) EC9998 + E02470_L <--	NA	Controlled uptake	-1000	0	0	0	0	0	0	0	0	0	0	0	0	0	0	0	-0.0635074	-0.033312	-0.0291783	-0.104296	-0.0374723	-0.0296867	-0.0290822	0	0	0	0	0	0	0
UP02512_L	NA	(1.130955) sideMet[e] + cyanala_L[e] <--	(1.130955) EC9998 + E02512_L <--	NA	Controlled uptake	-1000	0	0	0	0	0	0	0	0	0	0	0	0	0	0	0	-0.113836	-0.0597426	-0.0523409	-0.185588	-0.0671961	-0.0532537	-0.0521695	0	0	0	0	0	0	0
UP02630_L	NA	(1.460974) sideMet[e] + 2hglut_L[e] <--	(1.460974) EC9998 + E02630_L <--	NA	Controlled uptake	-1000	0	0	0	0	0	0	0	0	0	0	0	0	0	0	0	-0.0891167	-0.0463981	-0.0406505	-0.145177	-0.0522595	-0.0413603	-0.0405055	0	0	0	0	0	0	0
UP02642_L	NA	(1.311103) sideMet[e] + cala_L[e] <--	(1.311103) EC9998 + E02642_L <--	NA	Controlled uptake	-1000	0	0	0	0	0	0	0	0	0	0	0	0	0	0	0	-0.0983173	-0.0515594	-0.0451684	-0.161597	-0.0580811	-0.0459599	-0.0450202	0	0	0	0	0	0	0
UP02679_L	NA	(1.993117) sideMet[e] + ddca_L[e] <--	(1.993117) EC9998 + E02679_L <--	NA	Controlled uptake	-1000	0	0	0	0	0	0	0	0	0	0	0	0	0	0	0	-0.0647278	-0.0339527	-0.0297396	-0.106302	-0.0381928	-0.0302578	-0.0296417	0	0	0	0	0	0	0
UP02918_L	NA	(1.371611) sideMet[e] + 1mncam_L[e] <--	(1.371611) EC9998 + E02918_L <--	NA	Controlled uptake	-1000	0	0	0	0	0	0	0	0	0	0	0	0	0	0	0	-0.0932154	-0.0489684	-0.042937	-0.15355	-0.0550506	-0.0436889	-0.0428004	0	0	0	0	0	0	0
UP02946_L	NA	(1.44149) sideMet[e] + 4aabutn_L[e] <--	(1.44149) EC9998 + E02946_L <--	NA	Controlled uptake	-1000	0	0	0	0	0	0	0	0	0	0	0	0	0	0	0	-0.0902533	-0.0471227	-0.0411642	-0.146889	-0.0528427	-0.041809	-0.0409926	0	0	0	0	0	0	0
UP03197_L	NA	(1.030963) sideMet[e] + S3hb_L[e] <--	(1.030963) EC9998 + E03197_L <--	NA	Controlled uptake	-1000	0	0	0	0	0	0	0	0	0	0	0	0	0	0	0	-0.127298	-0.065514	-0.0574002	-0.20521	-0.0736858	-0.0584014	-0.0572124	0	0	0	0	0	0	0
UP03284_L	NA	(1.031201) sideMet[e] + 3aib_L[e] <--	(1.031201) EC9998 + E03284_L <--	NA	Controlled uptake	-1000	0	0	0	0	0	0	0	0	0	0	0	0	0	0	0	-0.12479	-0.065499	-0.057387	-0.205094	-0.0736688	-0.058388	-0.0571992	0	0	0	0	0	0	0
UP03722_L	NA	(1.651037) sideMet[e] + quln_L[e] <--	(1.651037) EC9998 + E03722_L <--	NA	Controlled uptake	-1000	0	0	0	0	0	0	0	0	0	0	0	0	0	0	0	-0.078102	-0.0409704	-0.0359041	-0.127733	-0.0464855	-0.036514	-0.0357704	0	0	0	0	0	0	0
UP03793_L	NA	(1.892769) sideMet[e] + tmlys_L[e] <--	(1.892769) EC9998 + E03793_L <--	NA	Controlled uptake	-1000	0	0	0	0	0	0	0	0	0	0	0	0	0	0	0	-0.0681497	-0.0357488	-0.0313133	-0.111954	-0.040213	-0.031859	-0.0312103	0	0	0	0	0	0	0
UP04677_L	NA	(3.361957) sideMet[e] + aicar_L[e] <--	(3.361957) EC9998 + E04677_L <--	NA	Controlled uptake	-1000	0	0	0	0	0	0	0	0	0	0	0	0	0	0	0	-0.0384355	-0.0201469	-0.0176445	-0.0562618	-0.0226756	-0.0179509	-0.0175853	0	0	0	0	0	0	0
UP05100_L	NA	(1.451371) sideMet[e] + 3uib_L[e] <--	(1.451371) EC9998 + E05100_L <--	NA	Controlled uptake	-1000	0	0	0	0	0	0	0	0	0	0	0	0	0	0	0	-0.0887984	-0.0466042	-0.0408313	-0.14595	-0.0526872	-0.0415592	-0.0406931	0	0	0	0	0	0	0
UP05127_L	NA	(1.261818) sideMet[e] + mhista_L[e] <--	(1.261818) EC9998 + E05127_L <--	NA	Controlled uptake	-1000	0	0	0	0	0	0	0	0	0	0	0	0	0	0	0	-0.102081	-0.0535667	-0.0469277	-0.167751	-0.0602513	-0.0477459	-0.0467738	0	0	0	0	0	0	0
UP05335_L	NA	(1.961179) sideMet[e] + selmeth_L[e] <--	(1.961179) EC9998 + E05335_L <--	NA	Controlled uptake	-1000	0	0	0	0	0	0	0	0	0	0	0	0	0	0	0	-0.0657791	-0.0345044	-0.030223	-0.10803	-0.0388134	-0.0307497	-0.0301236	0	0	0	0	0	0	0
UP05402_L	NA	(3.422948) sideMet[e] + melib_L[e] <--	(3.422948) EC9998 + E05402_L <--	NA	Controlled uptake	-1000	0	0	0	0	0	0	0	0	0	0	0	0	0	0	0	-0.0379449	-0.0201498	-0.0173591	-0.0617753	-0.0223738	-0.0176351	-0.0173033	0	0	0	0	0	0	0
UP05422_L	NA	(1.741074) sideMet[e] + dhdascb_L[e] <--	(1.741074) EC9998 + E05422_L <--	NA	Controlled uptake	-1000	0	0	0	0	0	0	0	0	0	0	0	0	0	0	0	-0.0740886	-0.0388689	-0.0340411	-0.121732	-0.0437107	-0.0346293	-0.0339342	0	0	0	0	0	0	0
UP05512_L	NA	(2.522288) sideMet[e] + din_L[e] <--	(2.522288) EC9998 + E05512_L <--	NA	Controlled uptake	-1000	0	0	0	0	0	0	0	0	0	0	0	0	0	0	0	-0.0515427	-0.0270071	-0.0235871	-0.0841345	-0.030339	-0.0239687	-0.0235021	0	0	0	0	0	0	0
UP05519_L	NA	(1.191191) sideMet[e] + athr-L_L[e] <--	(1.191191) EC9998 + E05519_L <--	NA	Controlled uptake	-1000	0	0	0	0	0	0	0	0	0	0	0	0	0	0	0	-0.108439	-0.0572804	-0.0499062	-0.177715	-0.0642524	-0.0506803	-0.04973	0	0	0	0	0	0	0
UP05684_L	NA	(1.26968) sideMet[e] + selnt_L[e] <--	(1.26968) EC9998 + E05684_L <--	NA	Controlled uptake	-1000	0	0	-0.0198192	0	-0.00561889	0	0	0	0	-0.0198099	0	0	0	0	0	-0.101456	-0.0544239	-0.0466386	-0.166715	-0.05988	-0.0474514	-0.0464852	0	0	0	0	0	0	0
UP05688_L	NA	(1.680643) sideMet[e] + selcys_L[e] <--	(1.680643) EC9998 + E05688_L <--	NA	Controlled uptake	-1000	0	0	0	0	-0.00788859	0	0	0	0	0	0	-0.0178564	0	0	0	-0.0767391	-0.041097	-0.035492	-0.126253	-0.0455338	-0.0360326	-0.0353595	0	0	0	0	0	0	0
UP05697_L	NA	(1.42967) sideMet[e] + sel_L[e] <--	(1.42967) EC9998 + E05697_L <--	NA	Controlled uptake	-1000	0	0	0	0	0	0	0	0	0	0	0	0	0	0	0	-0.0898055	-0.0479352	-0.0413308	-0.147651	-0.0530609	-0.0420544	-0.0411973	0	0	0	0	0	0	0
UP05787_L	NA	(9.349) sideMet[e] + bildglcur_L[e] <--	(9.349) EC9998 + E05787_L <--	NA	Controlled uptake	-1000	0	0	0	0	0	0	0	0	0	0	0	0	0	0	0	-0.0138208	-0.00724864	-0.006348	-0.0225261	-0.00815552	-0.00645886	-0.00632722	0	0	0	0	0	0	0
UP05828_L	NA	(1.391333) sideMet[e] + 3mlda_L[e] <--	(1.391333) EC9998 + E05828_L <--	NA	Controlled uptake	-1000	0	0	0	0	0	0	0	0	0	0	0	0	0	0	0	-0.0926153	-0.0485949	-0.0425703	-0.151117	-0.0546603	-0.0433125	-0.0424306	0	0	0	0	0	0	0
UP05852_L	NA	(1.511403) sideMet[e] + 2hyoxplac_L[e] <--	(1.511403) EC9998 + E05852_L <--	NA	Controlled uptake	-1000	0	0	0	0	0	0	0	0	0	0	0	0	0	0	0	-0.085284	-0.0447448	-0.0391962	-0.139533	-0.0503305	-0.0398795	-0.0390675	0	0	0	0	0	0	0
UP05984_L	NA	(1.030963) sideMet[e] + 2hb_L[e] <--	(1.030963) EC9998 + E05984_L <--	NA	Controlled uptake	-1000	0	0	0	0	0	0	0	0	0	0	0	0	0	0	0	-0.124819	-0.065514	-0.0574443	-0.205195	-0.0739608	-0.0584149	-0.0572434	0	0	0	0	0	0	0
UP06232_L	NA	(1.59946) sideMet[e] + mobd_L[e] <--	(1.59946) EC9998 + E06232_L <--	NA	Controlled uptake	-1000	0	0	0	-0.0016478	0	0	0	-0.00121103	0	0	-0.000761343	0	0	0	-0.00115107	-0.0800667	-0.0420496	-0.0368638	-0.104795	-0.0472775	-0.0375084	-0.0367646	0	0	0	0	0	0	0
UP06424_L	NA	(2.273653) sideMet[e] + ttdca_L[e] <--	(2.273653) EC9998 + E06424_L <--	NA	Controlled uptake	-1000	0	0	0	0	0	0	0	0	0	0	0	0	0	0	0	-0.0567603	-0.0297709	-0.0260758	-0.0928702	-0.033503	-0.0265301	-0.0259899	0	0	0	0	0	0	0
UP14818_L	NA	(0.55845) sideMet[e] + fe2_L[e] <--	(0.55845) EC9998 + E14818_L <--	NA	Controlled uptake	-1000	0	0	0	0	-0.00726694	0	0	0	0	0	0	-0.00712156	0	0	0	-0.230386	-0.120911	-0.105952	-0.378611	-0.136121	-0.107855	-0.105632	0	0	0	-0.00517731	0	0	0
UPC0013_L	NA	(7.271196) sideMet[e] + q8_L[e] <--	(7.271196) EC9998 + EC0013_L <--	NA	Controlled uptake	-1000	0	0	0	0	0	0	0	0	0	0	0	0	0	0	0	-0.017777	-0.00932063	-0.00816234	-0.0291733	-0.0104857	-0.00830449	-0.00813537	0	0	0	0	0	0	0
UPC0135_L	NA	(2.814567) sideMet[e] + vacc_L[e] <--	(2.814567) EC9998 + EC0135_L <--	NA	Controlled uptake	-1000	0	0	0	0	0	0	0	-0.00562549	0	0	0	0	0	0	-0.00303438	-0.0466937	-0.0241971	-0.0211794	-0.0754511	-0.027313	-0.021535	-0.0210967	0	0	0	0	0	0	0
UPK0012_I	NA	(1.6214) storageMet[e] + glycogen_I[c] <--	(1.6214) EC9999 + C00182_I <--	NA	Controlled uptake	-1000	0	0	0	0	0	0	0	0	0	0	0	0	0	0	0	-0.156381	-0.0845119	-0.052879	-56.2972	-0.0931651	-0.0732705	-0.0716049	0	0	0	0	0	0	0
UPK0012_X	NA	(1.6214) storageMet[e] + glycogen_X[c] <--	(1.6214) EC9999 + C00182_X <--	NA	Controlled uptake	-1000	0	-0.00133549	0	-0.02	NA	0	0	0	-0.00133549	-0.00386579	-0.02	NA	0	0	0	-0.154243	-0.0852105	-0.0732055	NA	-0.0936774	-0.0739006	-0.0722303	-0.0013151	0	-0.01999	NA	0	0	0
UPK0013_I	NA	(3.422948) storageMet[e] + tre_I[c] <--	(3.422948) EC9999 + C01083_I <--	NA	Controlled uptake	-1000	0	0	0	0	0	0	0	0	0	0	0	0	0	0	0	-0.0735458	-0.0400584	-0.0249835	-38.1363	-0.044	-0.0346609	-0.0339003	0	0	0	0	0	0	0
UPK0013_X	NA	(3.422948) storageMet[e] + tre_X[c] <--	(3.422948) EC9999 + C01083_X <--	NA	Controlled uptake	-1000	0	0	0	0	NA	0	0	0	0	0	0	NA	0	0	0	-0.0734661	-0.0400996	-0.0250085	NA	-0.0440437	-0.0346946	-0.0339344	0	0	0	NA	0	0	0
UPK0014_I	NA	(8.5577723218) storageMet[e] + tag_I[c] <--	(8.5577723218) EC9999 + C00422_I <--	NA	Controlled uptake	-1000	0	-0.00300839	-0.00392034	0	-0.0138436	0	0	0	-0.00300839	-0.003713	0	-0.0152648	0	0	0	-0.0305728	-0.0163066	-0.0102839	-19.8637	-0.0181668	-0.0142182	-0.0139343	0	0	0	0	0	0	0
UPK0014_X	NA	(8.5577723218) storageMet[e] + tag_X[c] <--	(8.5577723218) EC9999 + C00422_X <--	NA	Controlled uptake	-1000	0	-0.0130074	-0.006287	-0.00433659	NA	-0.0132285	-0.0103076	-0.00891496	-0.0130074	-0.006287	-0.00593807	NA	-0.0132371	-0.0103076	-0.00902329	-0.0305701	-0.0163051	-0.0102881	NA	-0.0181743	-0.0142239	-0.0139399	0	0	0	NA	0	0	0
UPK0016_I	NA	(5.392851) sideMet[e] + polyadprib_I[c] <--	(5.392851) EC9998 + CC0049_I <--	NA	Controlled uptake	-1000	0	0	0	0	0	0	0	0	0	0	0	0	0	0	0	-0.0243545	-0.012614	-0.0111371	-0.0391406	-0.0142328	-0.0112397	-0.0110098	0	0	0	0	0	0	0
UPK0016_X	NA	(5.392851) sideMet[e] + polyadprib_X[c] <--	(5.392851) EC9998 + CC0049_X <--	NA	Controlled uptake	-1000	0	0	0	0	NA	0	0	0	0	0	0	NA	0	0	0	-0.0243536	-0.0126066	-0.0111421	NA	-0.0141407	-0.0112299	-0.0110005	0	0	0	NA	0	0	0
UPK0028_I	NA	(5.24868) sideMet[e] + retpalm_I[c] <--	(5.24868) EC9998 + C02588_I <--	NA	Controlled uptake	-1000	0	0	0	0	0	0	0	0	0	0	0	0	0	0	0	-0.0248809	-0.0130523	-0.0113537	-0.0404663	-0.0146643	-0.0115477	-0.0113127	0	0	0	0	0	0	0
UPK0028_X	NA	(5.24868) sideMet[e] + retpalm_X[c] <--	(5.24868) EC9998 + C02588_X <--	NA	Controlled uptake	-1000	0	0	0	0	NA	0	0	0	0	-0.00184101	0	NA	-0.00184101	0	0	-0.0248696	-0.0130983	-0.0113558	NA	-0.0146735	-0.0115236	-0.0113031	0	0	0	NA	0	0	0
UPK0029_I	NA	(5.24868) sideMet[e] + retpalm-cis-11_I[c] <--	(5.24868) EC9998 + C03455_I <--	NA	Controlled uptake	-1000	0	0	0	0	-0.000920504	0	0	0	0	0	0	-0.000920504	0	0	0	-0.0249837	-0.0130998	-0.0113895	-0.0404663	-0.0147112	-0.0115836	-0.0113478	0	0	0	0	0	0	0
UPK0029_X	NA	(5.24868) sideMet[e] + retpalm-cis-11_X[c] <--	(5.24868) EC9998 + C03455_X <--	NA	Controlled uptake	-1000	0	0	0	0	NA	0	0	-0.000920504	0	0	0	NA	0	0	-0.000920504	-0.0246327	-0.0129147	-0.0113093	NA	-0.0145289	-0.0115184	-0.0113242	0	0	0	NA	0	0	0
UPK0036_I	NA	(1.432085) sideMet[e] + Nmelys_I[c] <--	(1.432085) EC9998 + C03702_I <--	NA	Controlled uptake	-1000	0	0	0	0	0	0	0	0	0	0	0	0	0	0	0	-0.0901591	-0.0472834	-0.0414124	-0.146673	-0.0531905	-0.0421339	-0.0412759	0	0	0	0	0	0	0
UPK0036_X	NA	(1.432085) sideMet[e] + Nmelys_X[c] <--	(1.432085) EC9998 + C03702_X <--	NA	Controlled uptake	-1000	0	0	0	0	NA	0	0	0	0	0	0	NA	0	0	0	-0.0901591	-0.0472834	-0.0414124	NA	-0.0531905	-0.0421339	-0.0412759	0	0	0	NA	0	0	0
UPK0045_I	NA	(5.041329) sideMet[e] + itp_I[c] <--	(5.041329) EC9998 + C00081_I <--	NA	Controlled uptake	-1000	0	0	0	0	0	0	0	0	0	0	0	0	0	0	0	-0.0257529	-0.0134745	-0.0117986	-0.041985	-0.0151501	-0.011998	-0.0117566	0	0	0	0	0	0	0
UPK0045_X	NA	(5.041329) sideMet[e] + itp_X[c] <--	(5.041329) EC9998 + C00081_X <--	NA	Controlled uptake	-1000	0	0	0	0	NA	0	0	0	0	0	0	NA	0	0	0	-0.0257606	-0.01348	-0.0118027	NA	-0.0151567	-0.0120021	-0.0117606	0	0	0	NA	0	0	0
UPK0056_I	NA	(1.572353) sideMet[e] + Ndmelys_I[c] <--	(1.572353) EC9998 + C05545_I <--	NA	Controlled uptake	-1000	0	0	0	0	0	0	0	0	0	0	0	0	0	0	0	-0.0821296	-0.0430707	-0.0377221	-0.134317	-0.048452	-0.0383793	-0.0375977	0	0	0	0	0	0	0
UPK0056_X	NA	(1.572353) sideMet[e] + Ndmelys_X[c] <--	(1.572353) EC9998 + C05545_X <--	NA	Controlled uptake	-1000	0	0	0	0	NA	0	0	0	0	0	0	NA	0	0	0	-0.0821296	-0.0430707	-0.0377221	NA	-0.048452	-0.0383793	-0.0375977	0	0	0	NA	0	0	0
UPK0069_I	NA	(1.530058) sideMet[e] + 2pglyc_I[c] <--	(1.530058) EC9998 + C00988_I <--	NA	Controlled uptake	-1000	0	0	0	0	-0.00315768	0	0	0	0	0	0	-0.00315768	0	0	0	-0.084396	-0.0442937	-0.0388055	-0.138568	-0.0498459	-0.0394972	-0.0386844	0	0	0	-0.00315768	0	0	0
UPK0069_X	NA	(1.530058) sideMet[e] + 2pglyc_X[c] <--	(1.530058) EC9998 + C00988_X <--	NA	Controlled uptake	-1000	0	-0.00315768	0	0	NA	-0.00315768	0	0	-0.00315768	0	0	NA	-0.00315768	0	0	-0.0844678	-0.0442597	-0.0387795	NA	-0.0501109	-0.039439	-0.0386359	-0.00315768	0	0	NA	-0.00315768	0	0
UPK0070_I	NA	(1.702106) sideMet[e] + Naclys_I[c] <--	(1.702106) EC9998 + C01997_I <--	NA	Controlled uptake	-1000	0	0	0	0	0	0	0	0	0	0	0	0	0	0	0	-0.0763438	-0.0399506	-0.0349415	-0.124277	-0.0449351	-0.0355108	-0.0348305	0	0	0	0	0	0	0
UPK0070_X	NA	(1.702106) sideMet[e] + Naclys_X[c] <--	(1.702106) EC9998 + C01997_X <--	NA	Controlled uptake	-1000	0	0	0	0	NA	0	0	0	0	0	0	NA	0	0	0	-0.0766188	-0.0400878	-0.0349612	NA	-0.0449357	-0.0354691	-0.0348443	0	0	0	NA	0	0	0
UPK0071_I	NA	(1.291817) sideMet[e] + Nlys_I[c] <--	(1.291817) EC9998 + C02415_I <--	NA	Controlled uptake	-1000	0	0	0	0	0	0	0	0	0	0	0	0	0	0	0	-0.0999287	-0.0524094	-0.0459029	-0.163546	-0.0589563	-0.0467027	-0.0457517	0	0	0	0	0	0	0
UPK0071_X	NA	(1.291817) sideMet[e] + Nlys_X[c] <--	(1.291817) EC9998 + C02415_X <--	NA	Controlled uptake	-1000	0	0	0	0	NA	0	0	0	0	0	0	NA	0	0	0	-0.0999287	-0.0524094	-0.0459029	NA	-0.0589563	-0.0467027	-0.0457517	0	0	0	NA	0	0	0
UPK0074_I	NA	(3.36081) sideMet[e] + f26bp_I[c] <--	(3.36081) EC9998 + C00665_I <--	NA	Controlled uptake	-1000	0	0	0	0	0	0	0	0	0	0	0	0	0	0	0	-0.0387391	-0.0202077	-0.0176973	-0.0628107	-0.0227375	-0.0180036	-0.0176366	0	0	0	0	0	0	0
UPK0074_X	NA	(3.36081) sideMet[e] + f26bp_X[c] <--	(3.36081) EC9998 + C00665_X <--	NA	Controlled uptake	-1000	0	0	0	0	NA	0	0	0	0	0	0	NA	0	0	0	-0.0386823	-0.0202502	-0.0177295	NA	-0.0227983	-0.0180216	-0.0176582	0	0	0	NA	0	0	0
UPK0101_I	NA	(1.641558) sideMet[e] + fuc-L_I[c] <--	(1.641558) EC9998 + C01019_I <--	NA	Controlled uptake	-1000	0	0	0	0	-0.0029432	0	0	0	0	0	0	-0.0029432	0	0	0	-0.0786728	-0.0412572	-0.0361335	-0.128721	-0.0464121	-0.036763	-0.0360144	0	0	0	-0.0029432	0	0	0
UPK0101_X	NA	(1.641558) sideMet[e] + fuc-L_X[c] <--	(1.641558) EC9998 + C01019_X <--	NA	Controlled uptake	-1000	0	-0.0029432	0	-0.0029432	NA	0	-0.000700884	0	-0.0029432	0	-0.0029432	NA	0	-0.000700884	0	-0.0787394	-0.0412572	-0.0361944	NA	-0.0465156	-0.0367712	-0.03602	-0.0029432	0	-0.0029432	NA	0	-0.000690948	0
UPK0102_I	NA	(2.531736) sideMet[e] + argp_I[c] <--	(2.531736) EC9998 + C05945_I <--	NA	Controlled uptake	-1000	0	0	0	0	0	0	0	0	0	0	0	0	0	0	0	-0.0512423	-0.0268655	-0.0235209	-0.0838928	-0.0301719	-0.0239194	-0.0234282	0	0	0	0	0	0	0
UPK0102_X	NA	(2.531736) sideMet[e] + argp_X[c] <--	(2.531736) EC9998 + C05945_X <--	NA	Controlled uptake	-1000	0	0	0	-0.00190835	NA	0	0	-0.00190835	0	0	0	NA	0	0	-0.00190835	-0.0510398	-0.0269297	-0.0235566	NA	-0.0302277	-0.0239202	-0.0234451	0	0	0	NA	0	0	0
UPK1002_I	NA	(2.812705) sideMet[e] + caphis_I[c] <--	(2.812705) EC9998 + C04441_I <--	NA	Controlled uptake	-1000	0	0	0	0	0	0	0	0	0	0	0	0	0	0	0	-0.0459461	-0.0240911	-0.0210977	-0.0750109	-0.0271021	-0.0214651	-0.021028	0	0	0	0	0	0	0
UPK1002_X	NA	(2.812705) sideMet[e] + caphis_X[c] <--	(2.812705) EC9998 + C04441_X <--	NA	Controlled uptake	-1000	0	0	0	0	NA	0	0	0	0	0	0	NA	0	0	0	-0.0459461	-0.0241265	-0.0210977	NA	-0.0271454	-0.0214651	-0.021028	0	0	0	NA	0	0	0
UPK1003_I	NA	(3.233509) sideMet[e] + pdipht_I[c] <--	(3.233509) EC9998 + C01573_I <--	NA	Controlled uptake	-1000	0	0	0	0	0	0	0	0	0	0	0	0	0	0	0	-0.0399716	-0.0209579	-0.0183536	-0.0656073	-0.0235775	-0.0186732	-0.0182929	0	0	0	0	0	0	0
UPK1003_X	NA	(3.233509) sideMet[e] + pdipht_X[c] <--	(3.233509) EC9998 + C01573_X <--	NA	Controlled uptake	-1000	0	-0.00149418	-0.00149418	-0.00731337	NA	-0.00149418	0	-0.00335726	-0.00149418	-0.00149418	-0.00149418	NA	-0.00149418	0	-0.00335726	-0.0402635	-0.0214603	-0.0186123	NA	-0.0238388	-0.0186732	-0.0183319	0	0	0	NA	0	0	0
DMN0009_I	NA	gcynala_I[c] -->	C05711_I -->	NA	Cyanoamino acid metabolism	0	1000	0	0	0	0	0	0	0	0	0	0	0	0	0	0	0	0	0	0	0	0	0	0.248037	0.0798982	0.255109	0.457188	0.239755	0.232468	0.235095
DMN0009_X	NA	gcynala_X[c] -->	C05711_X -->	NA	Cyanoamino acid metabolism	0	1000	0	0	0	NA	0	0	0	0	0	0	NA	0	0	0	0	0	0	NA	0	0	0	0.244836	0.0785765	0.252101	NA	0.225726	0.221569	0.228885
RC01410_I	Unknown	[c] : cyan_I + acald_I + nh4_I <==> aprop_I + h2o_I	C01326_I + C00084_I + C00014_I <==> C05714_I + C00001_I	Unknown	Cyanoamino acid metabolism	-1000	1000	0	0	0	0	0	0	0	0	0	0	0	0	0	0	-1.00022e-05	-1.00016e-05	-9.99758e-06	-0.0317154	-8.76994e-06	-9.93238e-06	-9.97358e-06	1.00022e-05	1.00042e-05	9.99758e-06	0.0317154	8.76884e-06	9.93219e-06	9.97333e-06
RC01410_X	Unknown	[c] : cyan_X + acald_X + nh4_X <==> aprop_X + h2o_X	C01326_X + C00084_X + C00014_X <==> C05714_X + C00001_X	Unknown	Cyanoamino acid metabolism	-1000	1000	0	0	-0.01	NA	0	0	0	0	0	-0.01	NA	0	0	0	0	-1.00036e-05	-1.60524	NA	-8.76949e-06	0	-9.97352e-06	0	1.00021e-05	0.21852	NA	8.76962e-06	0	9.97352e-06
RC03542_I	3.5.5.1	[c] : aprop_I + (2) h2o_I <==> ala-L_I + nh4_I	C05714_I + (2) C00001_I <==> C00041_I + C00014_I	nit-1_I	Cyanoamino acid metabolism	-1000	1000	0	0	0	0	0	0	0	0	0	0	0	0	0	0	-1.00022e-05	-1.00016e-05	-9.99758e-06	-0.0317154	-8.76994e-06	-9.93238e-06	-9.97358e-06	1.00022e-05	1.00042e-05	9.99758e-06	0.0317154	8.76884e-06	9.93219e-06	9.97333e-06
RC03542_X	3.5.5.1	[c] : aprop_X + (2) h2o_X <==> ala-L_X + nh4_X	C05714_X + (2) C00001_X <==> C00041_X + C00014_X	nit-1_X	Cyanoamino acid metabolism	-1000	1000	0	0	-0.01	NA	0	0	0	0	0	-0.01	NA	0	0	0	0	-1.00036e-05	-1.60524	NA	-8.76949e-06	0	-9.97352e-06	0	1.00021e-05	0.21852	NA	8.76962e-06	0	9.97352e-06
RC03970_I	2.3.2.2	[c] : cyanala_I + glu-L_I + h_I <==> gcynala_I + h2o_I	C02512_I + C00025_I + C00080_I <==> C05711_I + C00001_I	C53D5.5_I | H14N18.4_I | T03D8.6_I | T19H12.6_I | Y7A9A.1_I | Y97E10AR.2_I	Cyanoamino acid metabolism	-1000	1000	0	0	0	0	0	0	0	0	0	0	0	0	0	0	0	0	0	0	0	0	0	0.248037	0.0798982	0.255109	0.457188	0.239755	0.232468	0.235095
RC03970_X	2.3.2.2	[c] : cyanala_X + glu-L_X + h_X <==> gcynala_X + h2o_X	C02512_X + C00025_X + C00080_X <==> C05711_X + C00001_X	C53D5.5_X | H14N18.4_X | T03D8.6_X | T19H12.6_X | Y7A9A.1_X | Y97E10AR.2_X	Cyanoamino acid metabolism	-1000	1000	0	0	0	NA	0	0	0	0	0	0	NA	0	0	0	0	0	0	NA	0	0	0	0.244836	0.0785765	0.252101	NA	0.225726	0.221569	0.228885
RM03524_I	4.4.1.9	[m] : cys-L_I + cyan_I <==> h2s_I + cyanala_I + h_I	M00097_I + M01326_I <==> M00283_I + M02512_I + M00080_I	cysl-2_I	Cyanoamino acid metabolism	-1000	1000	0	0	0	0	0	0	0	0	0	0	0	0	0	0	0	0	0	-0.00504592	0	0	0	0.156811	0.0593536	0.0728397	0.279187	0.241184	0.198085	0.193825
RM03524_X	4.4.1.9	[m] : cys-L_X + cyan_X <==> h2s_X + cyanala_X + h_X	M00097_X + M01326_X <==> M00283_X + M02512_X + M00080_X	cysl-2_X	Cyanoamino acid metabolism	-1000	1000	0	0	0	NA	0	0	0	0	0	0	NA	0	0	0	0	-1e-05	-0.00428733	NA	0	-9.93518e-06	-9.97439e-06	0	5e-06	0.248962	NA	0	9.93499e-06	9.97414e-06
TCE5007_I	NA	cyanala_E[e] <==> cyanala_I[c]	E02512_E <==> C02512_I	ND	Cyanoamino acid metabolism	-1000	1000	0	0	0	0	0	0	0	0	0	0	0	0	0	0	-0.254195	-0.0800369	-0.0939077	-0.459059	-0.241184	-0.233431	-0.235874	0	5.00083e-06	0.246101	0	0	9.93594e-06	9.97071e-06
TCE5007_L	NA	cyanala_L[e] <==> cyanala_I[c]	E02512_L <==> C02512_I	ND	Cyanoamino acid metabolism	-1000	1000	0	0	0	0	0	0	0	0	0	0	0	0	0	0	0	0	0	0	0	0	0	0.113836	0.0597426	0.0523409	0.187106	0.0671961	0.0532537	0.0521695
TCE5007_X	NA	cyanala_E[e] <==> cyanala_X[c]	E02512_E <==> C02512_X	ND	Cyanoamino acid metabolism	-1000	1000	0	0	0	NA	0	0	0	0	0	0	NA	0	0	0	0	-5.00081e-06	-0.248962	NA	0	-9.93456e-06	-9.97302e-06	0.244836	0.0785765	0.0922284	NA	0.225726	0.221569	0.228885
TCM5007_I	NA	cyanala_I[m] <==> cyanala_I[c]	M02512_I <==> C02512_I	ND	Cyanoamino acid metabolism	-1000	1000	0	0	0	0	0	0	0	0	0	0	0	0	0	0	0	0	0	-0.00504592	0	0	0	0.156811	0.0593536	0.0728397	0.279187	0.241184	0.198085	0.193825
TCM5007_X	NA	cyanala_X[m] <==> cyanala_X[c]	M02512_X <==> C02512_X	ND	Cyanoamino acid metabolism	-1000	1000	0	0	0	NA	0	0	0	0	0	0	NA	0	0	0	0	-1e-05	-0.00428733	NA	0	-9.93518e-06	-9.97439e-06	0	5e-06	0.248962	NA	0	9.93499e-06	9.97414e-06
DMN0034_I	NA	spmd_I[c] -->	C00315_I -->	NA	Cysteine and methionine metabolism	0	1000	0	0	0	0.00970605	0	0	0	0	0	0	0.00970605	0	0	0	0	0	0	0	0	0	0	0.369441	0.184256	0.179618	0.804455	0.202149	0.202162	0.209576
DMN0034_X	NA	spmd_X[c] -->	C00315_X -->	NA	Cysteine and methionine metabolism	0	1000	0	0	0	NA	0	0.01	0.01	0	0	0	NA	0	0.01	0.01	0	0	0	NA	0	0	0	0.365388	0.182819	0.178261	NA	0.200694	0.201928	0.208216
DMN0035_I	NA	sprm_I[c] -->	C00750_I -->	NA	Cysteine and methionine metabolism	0	1000	0.005	0	0	0.000293948	0	0	0	0.005	0	0	0.000293948	0	0	0	0	0	0	0	0	0	0	0.216688	0.102093	0.10216	0.483152	0.111792	0.113327	0.121323
DMN0035_X	NA	sprm_X[c] -->	C00750_X -->	NA	Cysteine and methionine metabolism	0	1000	0	0	0	NA	0	0	0	0	0	0	NA	0	0	0	0	0	0	NA	0	0	0	0.215343	0.101621	0.101747	NA	0.111314	0.113456	0.120859
RC00177_I	2.5.1.6	[c] : atp_I + h2o_I + met-L_I --> amet_I + pi_I + ppi_I	C00002_I + C00001_I + C00073_I --> C00019_I + C00009_I + C00013_I	sams-1_I | sams-3_I | sams-4_I | sams-5_I	Cysteine and methionine metabolism	0	1000	0	0.0130858	0	0.284131	0	0	0.01	0	0.129633	0.0230698	0.237135	0	0	0.01	0	0	0	0.01	0	0	0	1.18314	0.814169	0.701186	6.46977	0.73714	0.653409	0.648252
RC00177_X	2.5.1.6	[c] : atp_X + h2o_X + met-L_X --> amet_X + pi_X + ppi_X	C00002_X + C00001_X + C00073_X --> C00019_X + C00009_X + C00013_X	sams-1_X | sams-3_X | sams-4_X | sams-5_X	Cysteine and methionine metabolism	0	1000	0.0455893	0.0455895	0.0481319	NA	0.0815923	0.0500718	0.01	0.0455893	0.0455895	0.0425197	NA	0.133816	0.0500718	0.01	0.01	0.01	0.01	NA	0	0.01	0.01	1.27545	0.768075	0.877125	NA	0.889977	0.756848	0.628743
RC00178_I	4.1.1.50	[c] : amet_I + h_I --> ametam_I + co2_I	C00019_I + C00080_I --> C01137_I + C00011_I	smd-1_I	Cysteine and methionine metabolism	0	1000	0.01	0	0	0.0108484	0	0	0.01	0.01	0	0	0.0108484	0	0	0.01	0	0	0	0.01	0	0	0	0.339667	0.183742	0.163382	0.665183	0.198563	0.185697	0.190161
RC00178_X	4.1.1.50	[c] : amet_X + h_X --> ametam_X + co2_X	C00019_X + C00080_X --> C01137_X + C00011_X	smd-1_X	Cysteine and methionine metabolism	0	1000	0	0	0	NA	0	0.01	0	0	0	0	NA	0	0.01	0	0	0	0	NA	0	0	0	0	0	9.99758e-06	NA	0	0.18652	9.97308e-06
RC00192_I	3.3.1.1	[c] : ahcys_I + h2o_I <==> adn_I + hcys-L_I	C00021_I + C00001_I <==> C00212_I + C00155_I	ahcy-1_I	Cysteine and methionine metabolism	-1000	1000	0.0255893	0	0	0.101062	0	0	0	0.0255893	0.0382995	0	0.0461268	0.0314737	0	0	0	0	0	0.03	0	0	0	1.25545	0.810436	0.681713	6.46743	0.86951	0.718541	0.639361
RC00192_X	3.3.1.1	[c] : ahcys_X + h2o_X <==> adn_X + hcys-L_X	C00021_X + C00001_X <==> C00212_X + C00155_X	ahcy-1_X	Cysteine and methionine metabolism	-1000	1000	0.01	0.02	0.0481319	NA	0.0155893	0.01	0.01	0.01	0.0344114	0.0655895	NA	0.0155893	0.01	0.01	0.01	0.01	0.02	NA	0.01	0.01	0.01	0.901895	0.654502	0.877456	NA	0.220303	0.0100099	0.01001
RC00650_I	2.1.1.10	[c] : amet_I + hcys-L_I --> ahcys_I + met-L_I + h_I	C00019_I + C00155_I --> C00021_I + C00073_I + C00080_I	T13G4.4_I	Cysteine and methionine metabolism	0	1000	0	0	0	0.01	0	0	0	0	0	0	0.01	0	0	0	0	0	0	0.01	0	0	0	1.1664	0.6513	0.633065	6.38718	0.754667	0.680039	0.628835
RC00650_X	2.1.1.10	[c] : amet_X + hcys-L_X --> ahcys_X + met-L_X + h_X	C00019_X + C00155_X --> C00021_X + C00073_X + C00080_X	T13G4.4_X	Cysteine and methionine metabolism	0	1000	0	0	0	NA	0	0	0	0	0	0	NA	0	0	0	0	0	0	NA	0	0	0	1.00008e-05	1.00042e-05	0.805708	NA	8.7702e-06	0.0100099	0
RC00782_I	4.4.1.1	[c] : cys-L_I + h2o_I --> h2s_I + nh4_I + pyr_I	C00097_I + C00001_I --> C00283_I + C00014_I + C00022_I	cbl-1_I | cth-1_I | cth-2_I	Cysteine and methionine metabolism	0	1000	0.000288166	0.000361599	0	0	0	0	0	0.000288166	0.000380201	0	0	0	0	0	0	0	0	0	0	0	0	0.160986	0.0706372	0.0737692	0.286543	0.591738	0.536955	0.558423
RC00782_X	4.4.1.1	[c] : cys-L_X + h2o_X --> h2s_X + nh4_X + pyr_X	C00097_X + C00001_X --> C00283_X + C00014_X + C00022_X	cbl-1_X | cth-1_X | cth-2_X	Cysteine and methionine metabolism	0	1000	0.125713	0	0.0102879	NA	0.02	0.0103652	0.01	0.115448	0	0.0101723	NA	0.0191368	0.0103652	0.01	0	0	0	NA	0	0	0	0.627272	5.00212e-06	0.262485	NA	1.76404	1.69552	1.67229
RC00893_I	1.13.11.20	[c] : cys-L_I + o2_I --> 3sala_I + (2) h_I	C00097_I + C00007_I --> C00606_I + (2) C00080_I	cdo-1_I	Cysteine and methionine metabolism	0	1000	0	0	0	0	0	0	0	0	0	0	0	0	0	0	0	0	0	0	0	0	0	0	0	0	0	0	0	0
RC00893_X	1.13.11.20	[c] : cys-L_X + o2_X --> 3sala_X + (2) h_X	C00097_X + C00007_X --> C00606_X + (2) C00080_X	cdo-1_X	Cysteine and methionine metabolism	0	1000	0	0	0.0401034	NA	0	0	0	0	0	0.01	NA	0	0	0	0	0	0.01	NA	0	0	0	0	0	0.267552	NA	0	9.9286e-06	0
RC00895_I	2.6.1.1	[c] : cys-L_I + akg_I <==> mercppyr_I + glu-L_I	C00097_I + C00026_I <==> C00957_I + C00025_I	got-1.2_I | got-2.1_I | got-2.2_I	Cysteine and methionine metabolism	-1000	1000	0	0	0	0.00185527	0	0	0	0.00937523	0	0	-0.00301125	0	0	0	-0.115411	-1.50225	-1.35287	-0.188418	-1.23561	-0.0536089	-1.38007	0.587701	1.51492	1.20388	1.17483	1.20159	0.788441	1.32215
RC00895_X	2.6.1.1	[c] : cys-L_X + akg_X <==> mercppyr_X + glu-L_X	C00097_X + C00026_X <==> C00957_X + C00025_X	got-1.2_X | got-2.1_X | got-2.2_X	Cysteine and methionine metabolism	-1000	1000	0	0	0.02	NA	0.01	0.01	0	0	0	0.02	NA	0.02	0	0	-1.00022e-05	-1.51472	-1.16573	NA	-1.17692	-9.92855e-06	-1.29877	0.289074	1.50227	1.40322	NA	1.2886	0.163292	1.42886
RC00897_I	2.5.1.47	[c] : acser_I + h2s_I --> ac_I + cys-L_I + h_I	C00979_I + C00283_I --> C00033_I + C00097_I + C00080_I	F01D4.8_I | F13B12.4_I | F59A7.7_I | T25D3.3_I | cysl-1_I | cysl-2_I | cysl-3_I | cysl-4_I	Cysteine and methionine metabolism	0	1000	0.000288166	0.000361599	0	0	0	0	0	0.000288166	0.000380201	0	0	0	0	0	0	0	0	0	0	0	0	0.160986	0.0706372	0.0737659	0.269774	0.591738	0.536955	0.558423
RC00897_X	2.5.1.47	[c] : acser_X + h2s_X --> ac_X + cys-L_X + h_X	C00979_X + C00283_X --> C00033_X + C00097_X + C00080_X	F01D4.8_X | F13B12.4_X | F59A7.7_X | T25D3.3_X | cysl-1_X | cysl-2_X | cysl-3_X | cysl-4_X	Cysteine and methionine metabolism	0	1000	0	0	0.000287863	NA	0.01	0.0103652	0.01	0	0	0.000172298	NA	0.01	0.0103652	0.01	0	0	0	NA	0	0	0	0.161253	1.00042e-05	0.0746676	NA	1.75404	1.69552	1.67229
RC00946_I	2.1.1.13	[c] : 5mthf_I + hcys-L_I --> h_I + met-L_I + thf_I	C00440_I + C00155_I --> C00080_I + C00073_I + C00101_I	metr-1_I & mtrr-1_I	Cysteine and methionine metabolism	0	1000	0	0	0	0.081062	0	0	0	0	0.0382995	0	0.0261268	0.0314737	0	0	0	0	0	0.01	0	0	0	0.892209	0.650389	0.538051	4.01481	0.689736	0.593903	0.501148
RC00946_X	2.1.1.13	[c] : 5mthf_X + hcys-L_X --> h_X + met-L_X + thf_X	C00440_X + C00155_X --> C00080_X + C00073_X + C00101_X	metr-1_X & mtrr-1_X	Cysteine and methionine metabolism	0	1000	0.01	0.02	0.01	NA	0	0.01	0	0.01	0.0344114	0.0555895	NA	0	0.01	0	0.01	0.01	0.01	NA	0	0	0	0.901895	0.654502	0.588114	NA	8.76827e-06	0.0100099	0.01001
RC01402_I	2.4.2.28	[c] : 5mta_I + pi_I <==> 5mdr1p_I + ade_I	C00170_I + C00009_I <==> C04188_I + C00147_I	B0228.7_I	Cysteine and methionine metabolism	-1000	1000	0	0	0	0.01	0	0	0	0	0	0	0.01	0	0	0	0	0	0	0.01	0	0	0	5.00095e-06	5.00212e-06	4.99879e-06	0.0258577	4.35772e-06	4.96011e-06	4.98551e-06
RC01402_X	2.4.2.28	[c] : 5mta_X + pi_X <==> 5mdr1p_X + ade_X	C00170_X + C00009_X <==> C04188_X + C00147_X	B0228.7_X	Cysteine and methionine metabolism	-1000	1000	0.01	0	0	NA	0	0.01	0.01	0.01	0	0	NA	0	0.01	0.01	0.01	0	0	NA	0	0.01	0.01	0.01001	0	3.33253e-06	NA	1.74106e-06	0.0100025	0.0100033
RC01920_I	2.5.1.16	[c] : ametam_I + ptrc_I --> 5mta_I + h_I + spmd_I	C01137_I + C00134_I --> C00170_I + C00080_I + C00315_I	spds-1_I	Cysteine and methionine metabolism	0	1000	0.005	0	0	0.01	0	0	0	0.005	0	0	0.01	0	0	0	0	0	0	0	0	0	0	0.332867	0.177594	0.159768	0.697368	0.194403	0.182296	0.188043
RC01920_X	2.5.1.16	[c] : ametam_X + ptrc_X --> 5mta_X + h_X + spmd_X	C01137_X + C00134_X --> C00170_X + C00080_X + C00315_X	spds-1_X	Cysteine and methionine metabolism	0	1000	0	0	0	NA	0	0.01	0.01	0	0	0	NA	0	0.01	0.01	0	0	0	NA	0	0	0	1.00022e-05	1.00042e-05	9.99758e-06	NA	0.191484	0.182403	0.186431
RC02619_I	2.6.1.1	[c] : 3sala_I + akg_I + h_I <==> 3snpyr_I + glu-L_I	C00606_I + C00026_I + C00080_I <==> C05527_I + C00025_I	got-1.2_I	Cysteine and methionine metabolism	-1000	1000	0	0	0	0	0	0	0	0	0	0	0	0	0	0	0	0	0	0	0	0	0	0	0	0	0	0	0	0
RC02619_X	2.6.1.1	[c] : 3sala_X + akg_X + h_X <==> 3snpyr_X + glu-L_X	C00606_X + C00026_X + C00080_X <==> C05527_X + C00025_X	got-1.2_X	Cysteine and methionine metabolism	-1000	1000	0	0	0.0301034	NA	0	0	0	0	0	0.01	NA	0	0	0	0	0	0	NA	0	0	0	0	0	0.267535	NA	0	9.9354e-06	0
RC02869_I	2.5.1.16	[c] : ametam_I + spmd_I --> 5mta_I + h_I + sprm_I	C01137_I + C00315_I --> C00170_I + C00080_I + C00750_I	spds-1_I	Cysteine and methionine metabolism	0	1000	0.005	0	0	0.000293948	0	0	0	0.005	0	0	0.000293948	0	0	0	0	0	0	0	0	0	0	0.187238	0.0934694	0.091304	0.405355	0.101726	0.102207	0.105758
RC02869_X	2.5.1.16	[c] : ametam_X + spmd_X --> 5mta_X + h_X + sprm_X	C01137_X + C00315_X --> C00170_X + C00080_X + C00750_X	spds-1_X	Cysteine and methionine metabolism	0	1000	0	0	0	NA	0	0	0	0	0	0	NA	0	0	0	0	0	0	NA	0	0	0	1.00022e-05	1.00042e-05	9.99758e-06	NA	0.100942	0.10252	0.105267
RC03104_I	1.1.1.27	[c] : mercplac_I + nad_I <==> h_I + mercppyr_I + nadh_I	C05823_I + C00003_I <==> C00080_I + C00957_I + C00004_I	ldh-1_I	Cysteine and methionine metabolism	-1000	1000	0	0	0	0	0	0	0	0	0	0	0	0	0	0	-1.00022e-05	-1.00016e-05	-9.99758e-06	-0.0317154	-8.77123e-06	-9.93567e-06	-9.96998e-06	0	0	0	0	0	0	0
RC03104_X	1.1.1.27	[c] : mercplac_X + nad_X <==> h_X + mercppyr_X + nadh_X	C05823_X + C00003_X <==> C00080_X + C00957_X + C00004_X	ldh-1_X	Cysteine and methionine metabolism	-1000	1000	0	0	-0.01	NA	-0.01	-0.01	0	0	0	-0.01	NA	-0.01	0	0	-0.289069	-1.00008e-05	-0.142086	NA	-0.163094	-0.163292	-0.159381	0	0	-0.01	NA	-0.01	0	0
RC03105_I	2.8.1.2	[c] : mercppyr_I + so3_I <==> tsul_I + pyr_I	C00957_I + C00094_I <==> C00320_I + C00022_I	mpst-1_I | mpst-2_I | mpst-3_I | mpst-4_I | mpst-5_I | mpst-6_I | mpst-7_I	Cysteine and methionine metabolism	-1000	1000	0	0	0	-0.00814473	0	0	0	0.00937523	0	0	-0.01	0	0	0	-9.77558	-7.27321	-6.75985	-68.9467	-6.82638	-6.35404	-6.84565	0.587701	1.51492	1.20158	1.1718	1.20159	0.784686	1.31878
RC03105_X	2.8.1.2	[c] : mercppyr_X + so3_X <==> tsul_X + pyr_X	C00957_X + C00094_X <==> C00320_X + C00022_X	mpst-1_X | mpst-2_X | mpst-3_X | mpst-4_X | mpst-5_X | mpst-6_X | mpst-7_X	Cysteine and methionine metabolism	-1000	1000	0	-0.01	0	NA	-0.01	0	0	0	-0.01	0	NA	0.01	0	0	-1.00019e-05	-7.28321	-6.75958	NA	-6.83543	-9.92593e-06	-6.84565	1.00019e-05	1.50227	1.38961	NA	1.251	9.93372e-06	1.42583
RC03601_I	2.5.1.47	[c] : acser_I + seln_I <==> ac_I + selcys_I	C00979_I + C01528_I <==> C00033_I + C05688_I	F01D4.8_I | F13B12.4_I | F59A7.7_I | T25D3.3_I | cysl-1_I | cysl-2_I | cysl-3_I | cysl-4_I	Cysteine and methionine metabolism	-1000	1000	-0.01	-0.0001808	-0.0101439	-0.01	0.000234313	0.000182575	0.000157908	-0.01	-0.000190101	-0.01	-0.02	0.000234466	0.000182575	0.000159827	-1.78363	-0.0413418	-0.749307	-0.126973	-0.707085	-0.636657	-0.684132	0.0875809	0.0304899	0.0406918	0.143472	0.0521368	0.041283	0.0405746
RC03601_X	2.5.1.47	[c] : acser_X + seln_X <==> ac_X + selcys_X	C00979_X + C01528_X <==> C00033_X + C05688_X	F01D4.8_X | F13B12.4_X | F59A7.7_X | T25D3.3_X | cysl-1_X | cysl-2_X | cysl-3_X | cysl-4_X	Cysteine and methionine metabolism	-1000	1000	0.01	0	0.01	NA	-0.01	-0.0103652	-0.01	0.01	0	0.01	NA	-0.01	-0.0103652	-0.01	-0.15879	-5e-06	-0.0746676	NA	-1.75404	-1.69552	-1.67229	1.7836	1.00042e-05	0.749224	NA	0.706907	0.63821	0.684007
RC04420_I	5.3.1.23	[c] : 5mdr1p_I <==> 5mdru1p_I	C04188_I <==> C04582_I	C01G10.9_I	Cysteine and methionine metabolism	-1000	1000	0	0	0	0.01	0	0	0	0	0	0	0.01	0	0	0	0	0	0	0.01	0	0	0	5.00095e-06	5.00212e-06	4.99879e-06	0.0258577	4.35772e-06	4.96011e-06	4.98551e-06
RC04420_X	5.3.1.23	[c] : 5mdr1p_X <==> 5mdru1p_X	C04188_X <==> C04582_X	C01G10.9_X	Cysteine and methionine metabolism	-1000	1000	0.01	0	0	NA	0	0.01	0.01	0.01	0	0	NA	0	0.01	0.01	0.01	0	0	NA	0	0.01	0.01	0.01001	0	3.33253e-06	NA	1.74106e-06	0.0100025	0.0100033
RC07392_I	4.2.1.109	[c] : 5mdru1p_I --> dkmpp_I + h2o_I	C04582_I --> C15650_I + C00001_I	ZC373.5_I	Cysteine and methionine metabolism	0	1000	0	0	0	0.01	0	0	0	0	0	0	0.01	0	0	0	0	0	0	0.01	0	0	0	5.00095e-06	5.00212e-06	4.99879e-06	0.0258577	4.35772e-06	4.96151e-06	4.97983e-06
RC07392_X	4.2.1.109	[c] : 5mdru1p_X --> dkmpp_X + h2o_X	C04582_X --> C15650_X + C00001_X	ZC373.5_X	Cysteine and methionine metabolism	0	1000	0.01	0	0	NA	0	0.01	0.01	0.01	0	0	NA	0	0.01	0.01	0.01	0	0	NA	0	0.01	0.01	0.01001	0	3.33253e-06	NA	1.74106e-06	0.0100025	0.0100033
RC07396_I	2.6.1.5	[c] : 2kmb_I + glu-L_I --> akg_I + met-L_I	C01180_I + C00025_I --> C00026_I + C00073_I	tatn-1_I	Cysteine and methionine metabolism	0	1000	0	0	0	0.01	0	0	0	0	0	0	0.01	0	0	0	0	0	0	0.01	0	0	0	5.00095e-06	5.00212e-06	4.99879e-06	0.0258577	4.35772e-06	4.96151e-06	4.97983e-06
RC07396_X	2.6.1.5	[c] : 2kmb_X + glu-L_X --> akg_X + met-L_X	C01180_X + C00025_X --> C00026_X + C00073_X	tatn-1_X	Cysteine and methionine metabolism	0	1000	0.01	0	0	NA	0	0.01	0.01	0.01	0	0	NA	0	0.01	0.01	0.01	0	0	NA	0	0.01	0.01	0.01001	0	3.33253e-06	NA	1.74106e-06	0.0100025	0.0100033
RCC0009_I	spontaneous	[c] : 3snpyr_I + h2o_I --> h_I + pyr_I + so3_I	C05527_I + C00001_I --> C00080_I + C00022_I + C00094_I	NA	Cysteine and methionine metabolism	0	1000	0	0	0	0	0	0	0	0	0	0	0	0	0	0	0	0	0	0	0	0	0	0	0	0	0	0	0	0
RCC0009_X	spontaneous	[c] : 3snpyr_X + h2o_X --> h_X + pyr_X + so3_X	C05527_X + C00001_X --> C00080_X + C00022_X + C00094_X	NA	Cysteine and methionine metabolism	0	1000	0	0	0.0301034	NA	0	0	0	0	0	0.01	NA	0	0	0	0	0	0	NA	0	0	0	0	0	0.267535	NA	0	9.9292e-06	0
RCC0010_I	3.1.3.77;1.13.11.54	[c] : dkmpp_I + h2o_I + o2_I --> 2kmb_I + for_I + (2) h_I + pi_I	C15650_I + C00001_I + C00007_I --> C01180_I + C00058_I + (2) C00080_I + C00009_I	F58H1.3_I & (F42F12.4_I | T01D1.4_I)	Cysteine and methionine metabolism	0	1000	0	0	0	0.01	0	0	0	0	0	0	0.01	0	0	0	0	0	0	0.01	0	0	0	5.00095e-06	5.00212e-06	4.99879e-06	0.0258577	4.35772e-06	4.96151e-06	4.97983e-06
RCC0010_X	3.1.3.77;1.13.11.54	[c] : dkmpp_X + h2o_X + o2_X --> 2kmb_X + for_X + (2) h_X + pi_X	C15650_X + C00001_X + C00007_X --> C01180_X + C00058_X + (2) C00080_X + C00009_X	F58H1.3_X & (F42F12.4_X | T01D1.4_X)	Cysteine and methionine metabolism	0	1000	0.01	0	0	NA	0	0.01	0.01	0.01	0	0	NA	0	0.01	0.01	0.01	0	0	NA	0	0.01	0.01	0.01001	0	3.33253e-06	NA	1.74106e-06	0.0100025	0.0100033
RCC0162_I	Unknown	[c] : cys-L_I + mercplac_I + nad_I --> h_I + mercplaccys_I + nadh_I	C00097_I + C05823_I + C00003_I --> C00080_I + CC0141_I + C00004_I	Unknown	Cysteine and methionine metabolism	0	1000	0	0	0	0	0	0	0	0	0	0	0	0	0	0	0	0	0	0	0	0	0	1.00022e-05	1.00016e-05	9.99758e-06	0.0317154	8.77808e-06	9.93343e-06	9.9698e-06
RCC0162_X	Unknown	[c] : cys-L_X + mercplac_X + nad_X --> h_X + mercplaccys_X + nadh_X	C00097_X + C05823_X + C00003_X --> C00080_X + CC0141_X + C00004_X	Unknown	Cysteine and methionine metabolism	0	1000	0	0	0.01	NA	0.01	0.01	0	0	0	0.01	NA	0.01	0	0	0	0	0.01	NA	0.01	0	0	0.289069	1.00042e-05	0.142086	NA	0.163094	0.163292	0.159381
RM02433_I	2.6.1.1	[m] : Lcyst_I + akg_I <==> 3spyr_I + glu-L_I	M00506_I + M00026_I <==> M05528_I + M00025_I	got-2.1_I | got-2.2_I	Cysteine and methionine metabolism	-1000	1000	0	0	0	0	0	0	0	0	0	0	0	0	0	0	0	0	0	0	0	0	0	0	0	0	0	0	0	0
RM02433_X	2.6.1.1	[m] : Lcyst_X + akg_X <==> 3spyr_X + glu-L_X	M00506_X + M00026_X <==> M05528_X + M00025_X	got-2.1_X | got-2.2_X	Cysteine and methionine metabolism	-1000	1000	0	0	0	NA	0	0	0	0	0	0	NA	0	0	0	0	0	0	NA	0	0	0	0	0	0.256908	NA	0	9.93237e-06	0
RM02619_I	2.6.1.1	[m] : 3sala_I + akg_I + h_I <==> 3snpyr_I + glu-L_I	M00606_I + M00026_I + M00080_I <==> M05527_I + M00025_I	got-2.1_I | got-2.2_I	Cysteine and methionine metabolism	-1000	1000	0	0	0	0	0	0	0	0	0	0	0	0	0	0	0	0	0	0	0	0	0	0	0	0	0	0	0	0
RM02619_X	2.6.1.1	[m] : 3sala_X + akg_X + h_X <==> 3snpyr_X + glu-L_X	M00606_X + M00026_X + M00080_X <==> M05527_X + M00025_X	got-2.1_X | got-2.2_X	Cysteine and methionine metabolism	-1000	1000	0	0	0.01	NA	0	0	0	0	0	0	NA	0	0	0	0	0	0	NA	0	0	0	0	0	0.265946	NA	0	9.93171e-06	0
RM07136_I	1.1.1.37	[m] : nad_I + sl-L_I <==> 3spyr_I + h_I + nadh_I	M00003_I + M11499_I <==> M05528_I + M00080_I + M00004_I	mdh-1_I | mdh-2_I	Cysteine and methionine metabolism	-1000	1000	0	0	0	0	0	0	0	0	0	0	0	0	0	0	0	0	0	0	0	0	0	0	0	0	0	0	0	0
RM07136_X	1.1.1.37	[m] : nad_X + sl-L_X <==> 3spyr_X + h_X + nadh_X	M00003_X + M11499_X <==> M05528_X + M00080_X + M00004_X	mdh-1_X | mdh-2_X	Cysteine and methionine metabolism	-1000	1000	0	0	0	NA	0	0	0	0	0	0	NA	0	0	0	0	0	-0.256908	NA	0	-9.93316e-06	0	0	0	0	NA	0	0	0
RMC0009_I	spontaneous	[m] : 3snpyr_I + h2o_I --> h_I + pyr_I + so3_I	M05527_I + M00001_I --> M00080_I + M00022_I + M00094_I	NA	Cysteine and methionine metabolism	0	1000	0	0	0	0	0	0	0	0	0	0	0	0	0	0	0	0	0	0	0	0	0	0	0	0	0	0	0	0
RMC0009_X	spontaneous	[m] : 3snpyr_X + h2o_X --> h_X + pyr_X + so3_X	M05527_X + M00001_X --> M00080_X + M00022_X + M00094_X	NA	Cysteine and methionine metabolism	0	1000	0	0	0.01	NA	0	0	0	0	0	0	NA	0	0	0	0	0	0	NA	0	0	0	0	0	0.265946	NA	0	9.93255e-06	0
TCE5008_I	NA	acser_E[e] <==> acser_I[c]	E00979_E <==> C00979_I	ND	Cysteine and methionine metabolism	-1000	1000	-0.01	0	-0.0102879	-0.0104262	0	0	0	-0.01	0	-0.0101723	-0.0204588	0	0	0	-1.7838	-0.0700823	-0.749479	-0.271066	-0.707319	-0.639815	-0.684941	0	0	0	0	0	0	0
TCE5008_L	NA	acser_L[e] --> acser_I[c]	E00979_L --> C00979_I	ND	Cysteine and methionine metabolism	0	1000	0.000288166	0.0001808	0.000143932	0.000426189	0.000234313	0.000182575	0.000157908	0.000288166	0.000190101	0.000172298	0.00045875	0.000234466	0.000182575	0.000159827	0	0	0	0	0	0	0	0.08861	0.0463653	0.0406918	0.144613	0.0521573	0.0412865	0.0405746
TCE5008_X	NA	acser_E[e] --> acser_X[c]	E00979_E --> C00979_X	ND	Cysteine and methionine metabolism	0	1000	0.01	0	0.0102879	NA	0	0	0	0.01	0	0.0101723	NA	0	0	0	0	0	0	NA	0	0	0	1.7838	1.00042e-05	0.749479	NA	0.707281	0.639815	0.684941
RC00631_I	1.2.1.3	[c] : fattyald_I + nad_I + h2o_I <==> Rtotal7_I + nadh_I + (2) h_I	C00071_I + C00003_I + C00001_I <==> CC0122_I + C00004_I + (2) C00080_I	(alh-2_I | alh-4_I) | (alh-11_I | alh-12_I)	Degradation of alkylacylglycerolipids	-1000	1000	0	0	0	0	0	0	0	0	0	0	9.99772e-06	0	0	0	0	0	0	0	0	0	0	5.00095e-06	1.00036e-05	4.99879e-06	0.0208577	8.76013e-06	9.9331e-06	9.97357e-06
RC00631_X	1.2.1.3	[c] : fattyald_X + nad_X + h2o_X <==> Rtotal7_X + nadh_X + (2) h_X	C00071_X + C00003_X + C00001_X <==> CC0122_X + C00004_X + (2) C00080_X	(alh-2_X | alh-4_X) | (alh-11_X | alh-12_X)	Degradation of alkylacylglycerolipids	-1000	1000	0.01	1.00027e-05	0.01	NA	0	0	0	0.01	1.00003e-05	0.01	NA	0	0	0	0.01	0	0.01	NA	0	0	0	0.01001	1.00021e-05	0.01001	NA	8.77086e-06	9.93369e-06	9.97425e-06
RCC0140_I	1.14.16.5	[c] : ak2lgchol_I + thbpt_I + o2_I --> hak2lgchol_I + dhbpt_I + h2o_I	C04317_I + C00272_I + C00007_I --> CC0139_I + C00268_I + C00001_I	agmo-1_I	Degradation of alkylacylglycerolipids	0	1000	0	0	0	0	0	0	0	0	0	0	9.99772e-06	0	0	0	0	0	0	0	0	0	0	5.00095e-06	1.0002e-05	4.99879e-06	0.0208577	8.76013e-06	9.9331e-06	9.97357e-06
RCC0140_X	1.14.16.5	[c] : ak2lgchol_X + thbpt_X + o2_X --> hak2lgchol_X + dhbpt_X + h2o_X	C04317_X + C00272_X + C00007_X --> CC0139_X + C00268_X + C00001_X	agmo-1_X	Degradation of alkylacylglycerolipids	0	1000	0.01	1.00027e-05	0.01	NA	0	0	0	0.01	1.00003e-05	0.01	NA	0	0	0	0.01	0	0.01	NA	0	0	0	0.01001	1.00021e-05	0.01001	NA	8.77059e-06	9.93343e-06	9.97343e-06
RCC0141_I	spontaneous	[c] : hak2lgchol_I --> g3pc_I + fattyald_I	CC0139_I --> C00670_I + C00071_I	NA	Degradation of alkylacylglycerolipids	0	1000	0	0	0	0	0	0	0	0	0	0	9.99772e-06	0	0	0	0	0	0	0	0	0	0	5.00095e-06	1.0002e-05	4.99879e-06	0.0208577	8.76013e-06	9.9331e-06	9.97357e-06
RCC0141_X	spontaneous	[c] : hak2lgchol_X --> g3pc_X + fattyald_X	CC0139_X --> C00670_X + C00071_X	NA	Degradation of alkylacylglycerolipids	0	1000	0.01	1.00027e-05	0.01	NA	0	0	0	0.01	1.00003e-05	0.01	NA	0	0	0	0.01	0	0.01	NA	0	0	0	0.01001	1.00021e-05	0.01001	NA	8.77059e-06	9.93343e-06	9.97343e-06
DMN0082_I	NA	rq9_I[m] -->	MC0157_I -->	NA	Demand reactions	0	1000	0	0	0	0.01	0	0	0	0	0	0	0.01	0	0	0	0	0	0	0	0	0	0	3.33407e-06	3.33387e-06	3.33253e-06	0.0205718	2.92004e-06	3.31159e-06	3.32274e-06
DMN0082_X	NA	rq9_X[m] -->	MC0157_X -->	NA	Demand reactions	0	1000	0	0.01	0.01	NA	0	0.01	0	0	0.01	0.01	NA	0	0.01	0	0	0	0	NA	0	0	0	0.0100009	0.01001	0.01001	NA	0	0.0100033	0
DMN0060_I	NA	alkenac2gp_I[c] -->	C15647_I -->	NA	Ether lipid metabolism	0	1000	0	0	0	0	0	0	0	0	0	0	0.01	0	0	0	0	0	0	0	0	0	0	0.109178	0.0465976	0.0423025	0.766576	0.046713	0.0519791	0.0470637
DMN0060_X	NA	alkenac2gp_X[c] -->	C15647_X -->	NA	Ether lipid metabolism	0	1000	0	0	0	NA	0	0	0	0	0	0	NA	0	0	0	0	0	0	NA	0	0	0	3.32739e-06	2.50094e-06	2.49939e-06	NA	4.3644e-06	2.48098e-06	3.32189e-06
DMN0061_I	NA	alkenac2g_I[c] -->	C03454_I -->	NA	Ether lipid metabolism	0	1000	0	0	0	0	0	0	0	0	0	0	0.01	0	0	0	0	0	0	0	0	0	0	0.11326	0.0475842	0.0431414	0.794681	0.0475764	0.0532097	0.0480858
DMN0061_X	NA	alkenac2g_X[c] -->	C03454_X -->	NA	Ether lipid metabolism	0	1000	0	0	0	NA	0	0	0	0	0	0	NA	0	0	0	0	0	0	NA	0	0	0	3.33362e-06	2.50106e-06	2.49939e-06	NA	4.36068e-06	2.48113e-06	3.3239e-06
DMN0062_I	NA	alkenglyc_I[c] -->	C15645_I -->	NA	Ether lipid metabolism	0	1000	0	0	0	0	0	0	0	0	0	0	0	0	0	0	0	0	0	0	0	0	0	0.163813	0.0717344	0.0649202	0.816952	0.0765596	0.0808331	0.0736401
DMN0062_X	NA	alkenglyc_X[c] -->	C15645_X -->	NA	Ether lipid metabolism	0	1000	0.01	0	0	NA	0.01	0	0.01	0.01	0	0	NA	0.01	0	0.01	0.01	0	0	NA	0.01	0	0.01	0.0100033	2.00085e-06	2.49939e-06	NA	0.0100044	2.47963e-06	0.0100033
RC03454_I	3.1.3.59	[c] : acakgp_I + h2o_I --> acakg_I + pi_I	C01264_I + C00001_I --> C03820_I + C00009_I	Unknown	Ether lipid metabolism	0	1000	0.01	0.01	0.01	0.02	0.01	0.01	0.01	0.01	0.01	0.01	0.02	0.01	0.01	0.01	0.009995	0.00999667	0.00999667	0.01	0.00999561	0.00999669	0.00999668	0.01001	0.01001	0.01001	0.0417154	0.0100088	0.0100099	0.01001
RC03454_X	3.1.3.59	[c] : acakgp_X + h2o_X --> acakg_X + pi_X	C01264_X + C00001_X --> C03820_X + C00009_X	Unknown	Ether lipid metabolism	0	1000	0	0	0	NA	0	0	0	0	0	0	NA	0	0	0	0	0	0	NA	0	0	0	5.00095e-06	3.33456e-06	3.33253e-06	NA	4.37988e-06	3.30537e-06	3.32204e-06
RC03455_I	2.3.1.105	[c] : accoa_I + akgp_I --> coa_I + acakgp_I	C00024_I + C03968_I --> C00010_I + C01264_I	Unknown	Ether lipid metabolism	0	1000	0.01	0.01	0.01	0.02	0.01	0.01	0.01	0.01	0.01	0.01	0.02	0.01	0.01	0.01	0.009995	0.00999667	0.00999667	0.01	0.00999561	0.00999669	0.00999668	0.01001	0.01001	0.01001	0.0417154	0.0100088	0.0100099	0.01001
RC03455_X	2.3.1.105	[c] : accoa_X + akgp_X --> coa_X + acakgp_X	C00024_X + C03968_X --> C00010_X + C01264_X	Unknown	Ether lipid metabolism	0	1000	0	0	0	NA	0	0	0	0	0	0	NA	0	0	0	0	0	0	NA	0	0	0	5.00095e-06	3.33456e-06	3.33253e-06	NA	4.37988e-06	3.30537e-06	3.32204e-06
RC04162_I	3.1.3.4	[c] : akac2gp_I + h2o_I --> akac2g_I + pi_I	C05977_I + C00001_I --> C03201_I + C00009_I	F13E6.5_I | F53C3.13_I | T28D9.3_I	Ether lipid metabolism	0	1000	0	0	0	0.0106734	0	0	0	0	0	0	0.0306734	0	0	0	0	0	0	0.0106733	0	0	0	0.163815	0.0717344	0.064923	0.843078	0.0765596	0.0808331	0.0736401
RC04162_X	3.1.3.4	[c] : akac2gp_X + h2o_X --> akac2g_X + pi_X	C05977_X + C00001_X --> C03201_X + C00009_X	F13E6.5_X | F53C3.13_X | T28D9.3_X	Ether lipid metabolism	0	1000	0.0206711	0.0106711	0.0106711	NA	0.0206711	0.0106711	0.0206711	0.0206711	0.0106711	0.0106711	NA	0.0206711	0.0106711	0.0206711	0.0206711	0.0106711	0.0106711	NA	0.0206711	0.0106711	0.0206711	0.0206744	0.0106736	0.0106736	NA	0.0206754	0.0106736	0.0206744
RC04311_I	2.5.1.26	[c] : adhap_I + alkylR1oh_I <==> Rtotal_I + akdhap_I + h_I	C03372_I + C00339_I <==> C00162_I + C03715_I + C00080_I	ads-1_I	Ether lipid metabolism	-1000	1000	0.01	0.01	0.01	0.0306734	0.01	0.01	0.01	0.01	0.01	0.01	0.0506734	0.01	0.01	0.01	0.009995	0.00999667	0.00999667	0.0306733	0.00999561	0.00999669	0.00999668	0.173816	0.0817344	0.0749235	0.853078	0.0865595	0.0908331	0.0836401
RC04311_X	2.5.1.26	[c] : adhap_X + alkylR1oh_X <==> Rtotal_X + akdhap_X + h_X	C03372_X + C00339_X <==> C00162_X + C03715_X + C00080_X	ads-1_X	Ether lipid metabolism	-1000	1000	0.0206711	0.0106711	0.0106711	NA	0.0206711	0.0106711	0.0206711	0.0206711	0.0106711	0.0106711	NA	0.0206711	0.0106711	0.0206711	0.0206711	0.0106711	0.0106711	NA	0.0206711	0.0106711	0.0206711	0.0206761	0.0106744	0.0106744	NA	0.0206754	0.0106744	0.0206744
RC04321_I	2.7.8.2	[c] : cdpchol_I + acakg_I <==> cmp_I + paf_I + h_I	C00307_I + C03820_I <==> C00055_I + C04598_I + C00080_I	cept-2_I	Ether lipid metabolism	-1000	1000	0.01	0.01	0.01	0.02	0.01	0.01	0.01	0.01	0.01	0.01	0.02	0.01	0.01	0.01	0.009995	0.00999667	0.00999667	0.01	0.00999561	0.00999669	0.00999668	0.01001	0.01001	0.01001	0.0417154	0.0100088	0.0100099	0.01001
RC04321_X	2.7.8.2	[c] : cdpchol_X + acakg_X <==> cmp_X + paf_X + h_X	C00307_X + C03820_X <==> C00055_X + C04598_X + C00080_X	cept-2_X	Ether lipid metabolism	-1000	1000	0	0	0	NA	0	0	0	0	0	0	NA	0	0	0	0	0	0	NA	0	0	0	5.00095e-06	3.33456e-06	3.33253e-06	NA	4.36062e-06	3.30537e-06	3.32006e-06
RC04360_I	1.1.1.101	[c] : akdhap_I + h_I + nadph_I <==> akgp_I + nadp_I	C03715_I + C00080_I + C00005_I <==> C03968_I + C00006_I	TBD	Ether lipid metabolism	-1000	1000	0.01	0.01	0.01	0.0306734	0.01	0.01	0.01	0.01	0.01	0.01	0.0506734	0.01	0.01	0.01	0.009995	0.00999667	0.00999667	0.0306733	0.00999561	0.00999669	0.00999668	0.173816	0.0817344	0.0749235	0.853078	0.0865595	0.0908331	0.0836401
RC04360_X	1.1.1.101	[c] : akdhap_X + h_X + nadph_X <==> akgp_X + nadp_X	C03715_X + C00080_X + C00005_X <==> C03968_X + C00006_X	TBD	Ether lipid metabolism	-1000	1000	0.0206711	0.0106711	0.0106711	NA	0.0206711	0.0106711	0.0206711	0.0206711	0.0106711	0.0106711	NA	0.0206711	0.0106711	0.0206711	0.0206711	0.0106711	0.0106711	NA	0.0206711	0.0106711	0.0206711	0.0206761	0.0106744	0.0106744	NA	0.0206754	0.0106744	0.0206744
RC04361_I	2.3.1.-	[c] : Rtotal6coa_I + akgp_I --> akac2gp_I + coa_I	CC0123_I + C03968_I --> C05977_I + C00010_I	Unknown	Ether lipid metabolism	0	1000	0	0	0	0.0106734	0	0	0	0	0	0	0.0306734	0	0	0	0	0	0	0.0106733	0	0	0	0.163815	0.0717344	0.064923	0.843078	0.0765596	0.0808331	0.0736401
RC04361_X	2.3.1.-	[c] : Rtotal6coa_X + akgp_X --> akac2gp_X + coa_X	CC0123_X + C03968_X --> C05977_X + C00010_X	Unknown	Ether lipid metabolism	0	1000	0.0206711	0.0106711	0.0106711	NA	0.0206711	0.0106711	0.0206711	0.0206711	0.0106711	0.0106711	NA	0.0206711	0.0106711	0.0206711	0.0206711	0.0106711	0.0106711	NA	0.0206711	0.0106711	0.0206711	0.0206744	0.0106736	0.0106736	NA	0.0206754	0.0106736	0.0206744
RC04452_I	3.1.1.47	[c] : paf_I + h2o_I --> ak2lgchol_I + ac_I + h_I	C04598_I + C00001_I --> C04317_I + C00033_I + C00080_I	[(paf-1_I | paf-2_I) | C27A7.5_I] | lis-1_I	Ether lipid metabolism	0	1000	0	0	0	0.01	0	0	0	0	0	0	0.01	0	0	0	0	0	0	0.01	0	0	0	1.00022e-05	1.00042e-05	9.99758e-06	0.0417154	8.76542e-06	9.93584e-06	9.97358e-06
RC04452_X	3.1.1.47	[c] : paf_X + h2o_X --> ak2lgchol_X + ac_X + h_X	C04598_X + C00001_X --> C04317_X + C00033_X + C00080_X	[(paf-1_X | paf-2_X) | C27A7.5_X] | lis-1_X	Ether lipid metabolism	0	1000	0.01	0.01	0.01	NA	0.01	0.01	0.01	0.01	0.01	0.01	NA	0.01	0.01	0.01	0.01	0.01	0.01	NA	0.01	0.01	0.01	0.01001	0.01001	0.01001	NA	0.0100087	0.0100099	0.01001
RC04571_I	1.14.99.19	[c] : akac2gpe_I + h_I + nadph_I + o2_I <==> alkenac2gpe_I + (2) h2o_I + nadp_I	C04475_I + C00080_I + C00005_I + C00007_I <==> C04756_I + (2) C00001_I + C00006_I	Unknown	Ether lipid metabolism	-1000	1000	0	0	0	0.00417618	0	0	0	0	0	0	0.0241762	0	0	0	0	0	0	0.00417618	0	0	0	0.163813	0.0717344	0.0649202	0.836581	0.0765596	0.0808331	0.0736401
RC04571_X	1.14.99.19	[c] : akac2gpe_X + h_X + nadph_X + o2_X <==> alkenac2gpe_X + (2) h2o_X + nadp_X	C04475_X + C00080_X + C00005_X + C00007_X <==> C04756_X + (2) C00001_X + C00006_X	Unknown	Ether lipid metabolism	-1000	1000	0.0141753	0.00417529	0.00417529	NA	0.0141753	0.00417529	0.0141753	0.0141753	0.00417529	0.00417529	NA	0.0141753	0.00417529	0.0141753	0.0141753	0.00417529	0.00417529	NA	0.0141753	0.00417529	0.0141753	0.0141786	0.00417779	0.00417779	NA	0.0141797	0.00417777	0.0141786
RC06364_I	2.7.8.1	[c] : akac2g_I + cdpea_I <==> akac2gpe_I + cmp_I + h_I	C03201_I + C00570_I <==> C04475_I + C00055_I + C00080_I	cept-1_I	Ether lipid metabolism	-1000	1000	0	0	0	0.0101421	0	0	0	0	0	0	0.0301421	0	0	0	0	0	0	0.0101421	0	0	0	0.163813	0.0717344	0.0649202	0.842547	0.0765596	0.0808331	0.0736401
RC06364_X	2.7.8.1	[c] : akac2g_X + cdpea_X <==> akac2gpe_X + cmp_X + h_X	C03201_X + C00570_X <==> C04475_X + C00055_X + C00080_X	cept-1_X	Ether lipid metabolism	-1000	1000	0.0201399	0.0101399	0.0101399	NA	0.0201399	0.0101399	0.0201399	0.0201399	0.0101399	0.0101399	NA	0.0201399	0.0101399	0.0201399	0.0201399	0.0101399	0.0101399	NA	0.0201399	0.0101399	0.0201399	0.0201433	0.0101424	0.0101424	NA	0.0201443	0.0101424	0.0201432
RC07379_I	3.1.1.4	[c] : alkenac2gpe_I + h2o_I --> alken2gpe_I + Rtotal6_I + h_I	C04756_I + C00001_I --> C04635_I + CC0133_I + C00080_I	ipla-1_I | ipla-2_I | ipla-3_I | ipla-4_I | ipla-5_I | ipla-6_I | ipla-7_I | C07E3.9_I | Y69A2AL.2_I	Ether lipid metabolism	0	1000	0	0	0	0	0	0	0	0	0	0	0	0	0	0	0	0	0	0	0	0	0	0.163813	0.0717344	0.0649202	0.816952	0.0765596	0.0808331	0.0736401
RC07379_X	3.1.1.4	[c] : alkenac2gpe_X + h2o_X --> alken2gpe_X + Rtotal6_X + h_X	C04756_X + C00001_X --> C04635_X + CC0133_X + C00080_X	ipla-1_X | ipla-2_X | ipla-3_X | ipla-4_X | ipla-5_X | ipla-6_X | ipla-7_X | C07E3.9_X | Y69A2AL.2_X	Ether lipid metabolism	0	1000	0.01	0	0	NA	0.01	0	0.01	0.01	0	0	NA	0.01	0	0.01	0.01	0	0	NA	0.01	0	0.01	0.0100033	2.00085e-06	2.49939e-06	NA	0.0100044	2.47963e-06	0.0100033
RC07380_I	3.1.4.-	[c] : alken2gpe_I + h2o_I <==> alkenglyc_I + ethamp_I + h_I	C04635_I + C00001_I <==> C15645_I + C00346_I + C00080_I	T03G6.3_I | C27A7.1_I | C27A7.3_I | F13H10.5_I	Ether lipid metabolism	-1000	1000	0	0	0	0	0	0	0	0	0	0	0	0	0	0	0	0	0	0	0	0	0	0.163813	0.0717344	0.0649202	0.816952	0.0765596	0.0808331	0.0736401
RC07380_X	3.1.4.-	[c] : alken2gpe_X + h2o_X <==> alkenglyc_X + ethamp_X + h_X	C04635_X + C00001_X <==> C15645_X + C00346_X + C00080_X	T03G6.3_X | C27A7.1_X | C27A7.3_X | F13H10.5_X	Ether lipid metabolism	-1000	1000	0.01	0	0	NA	0.01	0	0.01	0.01	0	0	NA	0.01	0	0.01	0.01	0	0	NA	0.01	0	0.01	0.0100033	2.00085e-06	2.49939e-06	NA	0.0100044	2.47963e-06	0.0100033
RC07384_I	2.7.8.1	[c] : alkenac2gpe_I + cmp_I + h_I <==> alkenac2g_I + cdpea_I	C04756_I + C00055_I + C00080_I <==> C03454_I + C00570_I	cept-1_I | F54D7.2_I	Ether lipid metabolism	-1000	1000	0	0	0	0	0	0	0	0	0	0	0.01	0	0	0	0	0	0	0	0	0	0	0.11326	0.0475842	0.0431414	0.794681	0.0475765	0.0532097	0.0480858
RC07384_X	2.7.8.1	[c] : alkenac2gpe_X + cmp_X + h_X <==> alkenac2g_X + cdpea_X	C04756_X + C00055_X + C00080_X <==> C03454_X + C00570_X	cept-1_X | F54D7.2_X	Ether lipid metabolism	-1000	1000	0	0	0	NA	0	0	0	0	0	0	NA	0	0	0	0	0	0	NA	0	0	0	3.33362e-06	2.50106e-06	2.49939e-06	NA	4.36068e-06	2.48113e-06	3.31967e-06
RC07385_I	3.1.4.4	[c] : alkenac2gpe_I + h2o_I <==> alkenac2gp_I + etha_I + h_I	C04756_I + C00001_I <==> C15647_I + C00189_I + C00080_I	pld-1_I | (F09G2.8_I | T05C3.6_I | Y51A2D.13_I)	Ether lipid metabolism	-1000	1000	0	0	0	0	0	0	0	0	0	0	0.01	0	0	0	0	0	0	0	0	0	0	0.109178	0.0465976	0.0423025	0.766576	0.046713	0.0519791	0.0470637
RC07385_X	3.1.4.4	[c] : alkenac2gpe_X + h2o_X <==> alkenac2gp_X + etha_X + h_X	C04756_X + C00001_X <==> C15647_X + C00189_X + C00080_X	pld-1_X | (F09G2.8_X | T05C3.6_X | Y51A2D.13_X)	Ether lipid metabolism	-1000	1000	0	0	0	NA	0	0	0	0	0	0	NA	0	0	0	0	0	0	NA	0	0	0	3.32739e-06	2.50105e-06	2.49939e-06	NA	4.3644e-06	2.48163e-06	3.31979e-06
RC07387_I	3.1.1.4	[c] : akac2gchol_I + h2o_I --> ak2lgchol_I + Rtotal6_I + h_I	C05212_I + C00001_I --> C04317_I + CC0133_I + C00080_I	ipla-1_I | ipla-2_I | ipla-3_I | ipla-4_I | ipla-5_I | ipla-6_I | ipla-7_I | C07E3.9_I | Y69A2AL.2_I	Ether lipid metabolism	0	1000	0	0	0	0	0	0	0	0	0	0	0	0	0	0	0	0	0	0	0	0	0	1.00008e-05	1.00042e-05	9.99758e-06	0.0317154	8.76165e-06	9.93591e-06	9.97438e-06
RC07387_X	3.1.1.4	[c] : akac2gchol_X + h2o_X --> ak2lgchol_X + Rtotal6_X + h_X	C05212_X + C00001_X --> C04317_X + CC0133_X + C00080_X	ipla-1_X | ipla-2_X | ipla-3_X | ipla-4_X | ipla-5_X | ipla-6_X | ipla-7_X | C07E3.9_X | Y69A2AL.2_X	Ether lipid metabolism	0	1000	0	0	0	NA	0	0	0	0	0	0	NA	0	0	0	0	0	0	NA	0	0	0	3.33407e-06	2.50066e-06	2.49939e-06	NA	2.92028e-06	2.48119e-06	2.49008e-06
RC07389_I	2.7.8.2	[c] : akac2g_I + cdpchol_I <==> akac2gchol_I + cmp_I + h_I	C03201_I + C00307_I <==> C05212_I + C00055_I + C00080_I	cept-2_I	Ether lipid metabolism	-1000	1000	0	0	0	0.000531274	0	0	0	0	0	0	0.000531274	0	0	0	0	0	0	0.000531273	0	0	0	1.00019e-05	1.00016e-05	9.99758e-06	0.0322467	8.76116e-06	9.93788e-06	9.9739e-06
RC07389_X	2.7.8.2	[c] : akac2g_X + cdpchol_X <==> akac2gchol_X + cmp_X + h_X	C03201_X + C00307_X <==> C05212_X + C00055_X + C00080_X	cept-2_X	Ether lipid metabolism	-1000	1000	0.000531161	0.000531161	0.000531161	NA	0.000531161	0.000531161	0.000531161	0.000531161	0.000531161	0.000531161	NA	0.000531161	0.000531161	0.000531161	0.000531161	0.000531161	0.000531161	NA	0.000531161	0.000531161	0.000531161	0.000534495	0.000533661	0.00053366	NA	0.000534082	0.000533642	0.00053365
EX00001_E	NA	h2o_E[e] -->	E00001_E -->	NA	Exchange with the environment	-1000	1000	0	1.78895	2.34984	0.791222	2.13575	1.35775	2.10346	0	1.51354	1.64468	0.798564	2.0003	1.36824	2.09547	-7.92861	-4.59604	-4.32441	-96.3636	-6.40114	-5.98881	-5.71665	10.7418	5.91679	6.30505	23.0504	6.6357	5.71805	5.67325
EX00002_E	NA	atp_E[e] -->	E00002_E -->	NA	Exchange with the environment	0	1000	0	0	0	0	0	0	0	0	0	0	0	0	0	0	0	0	0	0	0	0	0	0.564524	0.442441	0.384965	2.12872	0.492403	0.405345	0.369832
EX00007_E	NA	o2_E[e] -->	E00007_E -->	NA	Exchange with the environment	-1000	1000	-13.2621	-8.64507	-8.25594	-14.8491	-8.31084	-7.64911	-8.29341	-13.353	-8.78595	-8.38339	-16.0766	-8.34287	-7.70245	-8.36749	-20.8306	-11.7677	-11.7697	-111.656	-11.605	-10.6628	-11.3921	-10.1569	-7.93133	-7.72727	-1.55564	-7.27781	-7.07313	-7.67656
EX00009_E	NA	pi_E[e] -->	E00009_E -->	NA	Exchange with the environment	-1000	1000	1.03795	0.531455	0.409113	1.24756	0.41826	0.471918	0.428362	1.03795	0.559416	0.518784	1.33065	0.488515	0.471098	0.432377	-1.32739	-1.30809	-1.22669	-96.0262	-1.57807	-1.3423	-1.13097	2.38207	1.04088	0.913968	6.08478	1.27518	1.01472	0.898618
EX00011_E	NA	co2_E[e] -->	E00011_E -->	NA	Exchange with the environment	0	1000	8.34425	7.26775	6.69196	13.0289	6.5344	6.71399	6.83556	8.46573	7.47919	7.26562	13.5006	6.58653	6.758	6.88189	0	1.47147	1.31121	0	0	0	0	17.0071	10.7741	10.0512	22.0124	9.43134	9.21706	9.88441
EX00014_E	NA	nh4_E[e] -->	E00014_E -->	NA	Exchange with the environment	0	1000	1.93175	1.79922	1.6846	4.48946	1.68384	1.97664	1.7079	1.99132	1.94649	2.37987	5.09955	1.7498	2.00525	1.72823	0	0	0	0	0	0	0	6.95969	4.38176	4.78942	15.6929	4.90586	4.06636	4.2562
EX00016_E	NA	fad_E[e] -->	E00016_E -->	NA	Exchange with the environment	0	1000	0	0	0	0	0	0	0	0	0	0	0	0	0	0	0	0	0	0	0	0	0	0.0840003	0.0268148	0.033567	0.120698	0.012236	0.0156861	0.024956
EX00018_E	NA	pydx5p_E[e] -->	E00018_E -->	NA	Exchange with the environment	0	1000	0	0	0	0	0	0	0	0	0	0	0	0	0	0	0	0	0	0	0	0	0	0.223171	0.0634281	0.07256	0.116963	0.0310674	0.0848124	0.0241183
EX00019_E	NA	amet_E[e] -->	E00019_E -->	NA	Exchange with the environment	0	1000	0	0	0	0	0	0	0	0	0	0	0	0	0	0	0	0	0	0	0	0	0	0.338147	0.185421	0.164406	0.657307	0.200572	0.180539	0.184277
EX00020_E	NA	amp_E[e] -->	E00020_E -->	NA	Exchange with the environment	0	1000	0	0	0	0	0	0	0	0	0	0	0	0	0	0	0	0	0	0	0	0	0	0.621491	1.00042e-05	0.376082	0	0.496126	0.410732	9.97225e-06
EX00021_E	NA	ahcys_E[e] -->	E00021_E -->	NA	Exchange with the environment	0	1000	0	0.0386753	0	0.207875	0.0660031	0.0300718	0	0	0.102512	0	0.227964	0.0867528	0.0300718	0	0	0	0	0	0	0	0	0.345231	0.203048	0.172857	0.662425	0.211316	0.192268	0.195099
EX00022_E	NA	pyr_E[e] -->	E00022_E -->	NA	Exchange with the environment	0	1000	0	0	0	0	0	0	0	0	0	0	0	0	0	0	0	0	0	0	0	0	0	5.24538	2.78132	2.73878	28.7124	3.64636	2.83289	2.59385
EX00025_E	NA	glu-L_E[e] -->	E00025_E -->	NA	Exchange with the environment	0	1000	0	0	0	0	0	0	0	0	0	0	0	0	0	0	0	0	0	0	0	0	0	1.70466	1.64741	1.74958	10.5916	2.39132	1.80212	1.58625
EX00026_E	NA	akg_E[e] -->	E00026_E -->	NA	Exchange with the environment	0	1000	0	0	0	0	0	0	0	0	0	0	0	0	0	0	0	0	0	0	0	0	0	1.38882	1.67235	1.84315	10.9941	2.35009	1.86345	1.69345
EX00027_E	NA	h2o2_E[e] -->	E00027_E -->	NA	Exchange with the environment	0	1000	0	0	0	0	0	0	0	0	0	0	0	0	0	0	0	0	0	0	0	0	0	8.56115	3.05493	3.1783	25.2896	3.21168	2.84852	3.00034
EX00031_E	NA	glc-D_E[e] -->	E00031_E -->	NA	Exchange with the environment	0	1000	0	0	0	0	0	0	0	0	0	0	0	0	0	0	0	0	0	0	0	0	0	0.822629	0.665557	0.590955	40.0161	0.800285	0.669355	0.589224
EX00032_E	NA	pheme_E[e] -->	E00032_E -->	NA	Exchange with the environment	0	1000	0	0	0	0	0	0.000110783	8.61156e-05	0	0	0	0	0	0.000110783	8.80345e-05	0	0	0	0	0	0	0	0.0205824	0.010383	0.00894824	0.0343518	0.00970039	0.00999145	0.00978503
EX00033_E	NA	ac_E[e] -->	E00033_E -->	NA	Exchange with the environment	0	1000	0	0	0	0	0	0	0	0	0	0	0	0	0	0	0	0	0	0	0	0	0	1.24299	0.641757	1.71512	4.50522	0.78635	2.12569	1.57062
EX00037_E	NA	gly_E[e] -->	E00037_E -->	NA	Exchange with the environment	0	1000	1.14974	0	0	0	0	0	0	1.29724	0	0	0	0	0	0	0	0	0	0	0	0	0	6.40185	1.95126	2.14744	10.9532	2.53269	2.13081	1.94492
EX00041_E	NA	ala-L_E[e] -->	E00041_E -->	NA	Exchange with the environment	0	1000	0.779695	0	0	0	0	0	0	0.774703	0	0	0	0	0	0	0	0	0	0	0	0	0	5.61123	2.45569	2.33658	12.4827	3.14863	2.35947	2.24348
EX00042_E	NA	succ_E[e] -->	E00042_E -->	NA	Exchange with the environment	0	1000	0	0	0	1.07221	0.266542	0.381898	0	0	0	0.437095	0.443649	0.248342	0.417923	0	0	0	0	0	0	0	0	1.76487	2.28528	2.43013	13.8545	3.01224	2.42599	2.27875
EX00047_E	NA	lys-L_E[e] -->	E00047_E -->	NA	Exchange with the environment	0	1000	0.294009	0.138383	0	0.333431	0.156309	0.132001	0.0895355	0.290674	0.154686	0	0.364196	0.16038	0.132001	0.092899	0	0	0	0	0	0	0	0.615871	0.345882	0.262894	1.22398	0.395574	0.277488	0.273797
EX00048_E	NA	glx_E[e] -->	E00048_E -->	NA	Exchange with the environment	0	1000	0	0	0	0	0	0	0	0	0	0	0	0	0	0	0	0	0	0	0	0	0	5.36635	1.84743	2.29598	12.8636	2.4601	2.21395	2.14701
EX00049_E	NA	asp-L_E[e] -->	E00049_E -->	NA	Exchange with the environment	0	1000	0.0498543	0	0	0	0	0	0	0.0222073	0	0	0	0	0	0	0	0	0	0	0	0	0	5.51968	2.27218	2.07073	11.4262	2.7874	2.18731	2.00067
EX00051_E	NA	gthrd_E[e] -->	E00051_E -->	NA	Exchange with the environment	0	1000	0	0	0	0	0	0	0	0	0	0	0	0	0	0	0	0	0	0	0	0	0	0.508789	0.27366	0.235598	1.28045	0.275297	0.28382	0.282602
EX00054_E	NA	pap_E[e] -->	E00054_E -->	NA	Exchange with the environment	0	1000	0	0	0	0	0	0	0	0	0	0	0	0	0	0	0	0	0	0	0	0	0	0.473587	0.0539294	0.358002	0.0602677	0.46202	0.396761	0.053262
EX00058_E	NA	for_E[e] -->	E00058_E -->	NA	Exchange with the environment	0	1000	0	0	0.332416	0.719309	0.181576	0.255088	0.223317	0	0	0.285331	1.04204	0.183035	0.246481	0.235642	0	0	0	0	0	0	0	3.3108	3.08446	3.35079	16.5549	3.21471	3.15592	3.12531
EX00059_E	NA	so4_E[e] -->	E00059_E -->	NA	Exchange with the environment	0	1000	0.125713	0	0.0501034	0.0136953	0.01	0	0	0.124823	0	0.02	0.0136691	0.000863181	0	0	0	0	0	0	0	0	0	0.791627	0.189501	0.352729	1.11138	0.243304	0.266064	0.291764
EX00061_E	NA	fmn_E[e] -->	E00061_E -->	NA	Exchange with the environment	0	1000	0.00568551	0	0.00283977	0	0	0	0.00311553	0.00568551	0.00417176	0.00100967	0	0	0	0.00315339	0	0	0	0	0	0	0	0.0855389	0.0269604	0.0337694	0.121275	0.012302	0.0157367	0.0250506
EX00062_E	NA	arg-L_E[e] -->	E00062_E -->	NA	Exchange with the environment	0	1000	0	0	0	0.231301	0.121181	0	0	0	0	0	0.254452	0.130079	0	0	0	0	0	0	0	0	0	0.566446	0.308315	0.262689	1.10108	0.346346	0.283079	0.285485
EX00064_E	NA	gln-L_E[e] -->	E00064_E -->	NA	Exchange with the environment	0	1000	0	0	0	0	0	0	0	0	0	0	0	0	0	0	0	0	0	0	0	0	0	1.37306	1.16474	1.20512	6.46525	1.54905	1.24057	1.068
EX00065_E	NA	ser-L_E[e] -->	E00065_E -->	NA	Exchange with the environment	0	1000	0	0	0	0	0	0	0	0	0	0	0	0	0	0	0	0	0	0	0	0	0	2.46484	1.26416	1.34593	8.40772	1.50697	1.40122	1.22757
EX00067_E	NA	fald_E[e] -->	E00067_E -->	NA	Exchange with the environment	0	1000	0.135656	0	0	0.0139876	0	0	0	0.123558	0	0	0.013632	0	0	0	0	0	0	0	0	0	0	3.88946	2.67374	2.6971	19.0658	3.15581	2.749	2.55543
EX00068_E	NA	thmpp_E[e] -->	E00068_E -->	NA	Exchange with the environment	0	1000	0	0	0	0	0	0	0	0	0	0	0	0	0	0	0	0	0	0	0	0	0	0	0	0	0	0	0	0
EX00072_E	NA	ascb-L_E[e] -->	E00072_E -->	NA	Exchange with the environment	0	1000	0	0	0	0	0	0	0	0	0	0	0	0	0	0	0	0	0	0	0	0	0	0.143671	0.047673	0.0658701	0.241312	0.0575553	0.0677887	0.0664397
EX00073_E	NA	met-L_E[e] -->	E00073_E -->	NA	Exchange with the environment	0	1000	0.138506	0.0571054	0.0322588	0	0.0189358	0.0683997	0.0705056	0.137012	0	0.0809199	0	0	0.0683997	0.0718943	0	0	0	0	0	0	0	0.383152	0.206248	0.180296	0.71168	0.220545	0.19586	0.200908
EX00074_E	NA	pep_E[e] -->	E00074_E -->	NA	Exchange with the environment	0	1000	0	0	0	0	0	0	0	0	0	0	0	0	0	0	0	0	0	0	0	0	0	1.49735	1.46192	1.32291	11.841	1.59479	1.40021	1.25894
EX00075_E	NA	utp_E[e] -->	E00075_E -->	NA	Exchange with the environment	0	1000	0	0	0	0	0	0	0	0	0	0	0	0	0	0	0	0	0	0	0	0	0	0.605211	0.406162	0.364748	2.57087	0.490076	0.390236	0.339428
EX00077_E	NA	orn_E[e] -->	E00077_E -->	NA	Exchange with the environment	0	1000	0	0	0	0	0	0	0	0	0	0	0	0	0	0	0	0	0	0	0	0	0	1.62667	0.948921	0.97165	6.19755	1.29611	1.04528	0.880197
EX00078_E	NA	trp-L_E[e] -->	E00078_E -->	NA	Exchange with the environment	0	1000	0.0448013	0.0204853	0.0101435	0.0674297	0.0322412	0.0204455	0.0138846	0.0542489	0.0329749	0.0177265	0.0734648	0.0329121	0.0104455	0.0143982	0	0	0	0	0.00702726	0	0	0.143995	0.0878291	0.064853	0.268365	0.0978875	0.0553541	0.0743574
EX00079_E	NA	phe-L_E[e] -->	E00079_E -->	NA	Exchange with the environment	0	1000	0.150769	0.0638999	0.0241829	0.123496	0.0796228	0.0711779	0.0500051	0.148969	0.072014	0.0325592	0	0.0818094	0.0711779	0.0516792	0	0	0	0	0	0	0	0.395231	0.197194	0.16706	0.774673	0.227829	0.191225	0.189328
EX00080_E	NA	h_E[e] -->	E00080_E -->	NA	Exchange with the environment	-1000	1000	4.10591	0	0	0.427651	0.122076	0	0	3.81578	0	0	0.464357	0.0982389	0	0	-3.31032	-3.32868	-3.07495	-96.0887	-2.75314	-2.91159	-2.99935	13.1927	6.09782	6.19698	33.8013	8.82533	7.6163	7.55688
EX00081_E	NA	itp_E[e] -->	E00081_E -->	NA	Exchange with the environment	0	1000	0	0	0	0	0	0	0	0	0	0	0	0	0	0	0	0	0	0	0	0	0	0.738565	0.494346	0.42219	2.484	0.550339	0.446751	0.414178
EX00082_E	NA	tyr-L_E[e] -->	E00082_E -->	NA	Exchange with the environment	0	1000	0.0804457	0.0411009	0	0	0.0453605	0.0113936	0.0354463	0.0691056	0.0371402	0.0247903	0	0.046988	0.00139361	0.0366923	0	0	0	0	0	0	0	0.603833	0.133357	0.23614	0.637925	0.164942	0.114185	0.150889
EX00084_E	NA	acald_E[e] -->	E00084_E -->	NA	Exchange with the environment	0	1000	0	0	0	0	0	0	0	0	0	0	0	0	0	0	0	0	0	0	0	0	0	1.29444	0.609187	1.78625	4.4697	0.77991	0.993924	0.731522
EX00086_E	NA	urea_E[e] -->	E00086_E -->	NA	Exchange with the environment	0	1000	0.258245	0.133723	0.0798077	0.088343	0.00540644	0.148157	0.0992751	0.255371	0.146678	0.10741	0.0929691	0	0.148157	0.101948	0	0	0	0	0	0	0	0.679175	0.381756	0.332487	1.34969	0.407806	0.3551	0.343349
EX00089_E	NA	sucr_E[e] -->	E00089_E -->	NA	Exchange with the environment	0	1000	0	0	0	0	0	0	0	0	0	0	0	0	0	0	0	0	0	0	0	0	0	0.0560122	0.0246501	0.025647	0.0936541	0.0261985	0.0263143	0.025806
EX00093_E	NA	glyc3p_E[e] -->	E00093_E -->	NA	Exchange with the environment	0	1000	0	0	0	0	0	0	0	0	0	0	0	0	0	0	0	0	0	0	0	0	0	0.605929	0.212775	0.253933	2.22743	0.286764	0.972386	0.268864
EX00094_E	NA	so3_E[e] -->	E00094_E -->	NA	Exchange with the environment	0	1000	0	0	0	0	0	0	0	0	0	0	0	0	0	0	0	0	0	0	0	0	0	0.724386	0.0966187	0.348717	0.44874	0.124418	0.125871	0.123419
EX00095_E	NA	fru_E[e] -->	E00095_E -->	NA	Exchange with the environment	0	1000	0	0	0	0	0	0	0	0	0	0	0	0	0	0	0	0	0	0	0	0	0	0.743803	0.619295	0.548304	23.5501	0.732862	0.622593	0.545268
EX00097_E	NA	cys-L_E[e] -->	E00097_E -->	NA	Exchange with the environment	0	1000	0	0.0540874	0	0.123518	0.0325278	0.051465	0.047999	0	0.0580984	0.0142047	0.138811	0.0244719	0.071465	0.0488265	0	0	0	0	0	0	0	0.595397	0.313527	0.266887	1.36124	0.311122	0.330939	0.321682
EX00099_E	NA	ala-B_E[e] -->	E00099_E -->	NA	Exchange with the environment	0	1000	0	0	0	0.0105544	0	0	0.01	0	0	0	0.0111089	0	0	0.02	0	0	0	0	0	0	0.01999	3.79374	1.49748	1.93549	8.01795	1.89093	1.93097	1.65017
EX00101_E	NA	thf_E[e] -->	E00101_E -->	NA	Exchange with the environment	0	1000	0.000288166	0	0	0	0	0	0	0.000288166	0	0	0	0	0	0	0	0	0	0	0	0	0	0.0925646	0.018939	0.0279417	0.184281	0.0228372	0.0322395	0.0381864
EX00106_E	NA	ura_E[e] -->	E00106_E -->	NA	Exchange with the environment	0	1000	0	0.197651	0.134367	0.146646	0.0296226	0.182394	0.175769	0	0.221093	0.185364	0.164969	0.0196419	0.192054	0.178542	0	0	0	0	0	0	0	1.24737	0.755517	0.680875	3.5492	0.637788	0.789684	0.690052
EX00108_E	NA	anth_E[e] -->	E00108_E -->	NA	Exchange with the environment	0	1000	0	0	0	0	0	0	0	0	0	0.00524844	0	0	0	0	0	0	0	0	0	0	0	0.152431	0.0496923	0.0715002	0.284556	0.0668851	0.0720194	0.0705569
EX00109_E	NA	2obut_E[e] -->	E00109_E -->	NA	Exchange with the environment	0	1000	0	0	0	0	0	0	0	0	0	0	0	0	0	0	0	0	0	0	0	0	0	1.33518	0.622235	1.11352	3.93951	0.752715	0.819217	0.689515
EX00111_E	NA	dhap_E[e] -->	E00111_E -->	NA	Exchange with the environment	0	1000	0	0	0	0	0	0	0	0	0	0	0	0	0	0	0	0	0	0	0	0	0	1.27887	1.16647	1.04964	14.5153	1.37144	1.16911	0.995233
EX00114_E	NA	chol_E[e] -->	E00114_E -->	NA	Exchange with the environment	0	1000	0	0	0	0	0	0	0	0	0	0	0	0	0	0	0	0	0	0	0	0	0	0.18141	0.0645168	0.0960272	0.314707	0.0813502	0.0887019	0.0878775
EX00116_E	NA	glyc_E[e] -->	E00116_E -->	NA	Exchange with the environment	0	1000	0	0	0	0	0	0	0	0	0	0	0	0	0	0	0	0	0	0	0	0	0	0.520991	0.201592	0.243098	2.35559	0.292088	0.545658	0.262945
EX00121_E	NA	rib-D_E[e] -->	E00121_E -->	NA	Exchange with the environment	0	1000	0	0	0	0	0	0	0	0	0	0	0	0	0	0	0	0	0	0	0	0	0	0.0858565	0.0450454	0.0394596	0.141051	0.0506685	0.0401475	0.03933
EX00122_E	NA	fum_E[e] -->	E00122_E -->	NA	Exchange with the environment	0	1000	0	0	0	0	0	0	0	0	0	0	0	0	0	0	0	0	0	0	0	0	0	6.03588	2.23692	2.10161	15.3125	2.80959	2.25844	2.02384
EX00123_E	NA	leu-L_E[e] -->	E00123_E -->	NA	Exchange with the environment	0	1000	0	0.185867	0	0.103644	0.175805	0.0901321	0	0	0.205526	0.0640979	0.148716	0.181066	0.0901321	0	0	0	0	0	0	0	0	0.836219	0.43442	0.358934	1.6437	0.472958	0.300253	0.34993
EX00124_E	NA	gal_E[e] -->	E00124_E -->	NA	Exchange with the environment	0	1000	0	0	0	0	0	0	0	0	0	0	0	0	0	0	0	0	0	0	0	0	0	0.178602	0.0460506	0.0649641	0.413562	0.0558639	0.0718483	0.0779874
EX00127_E	NA	gthox_E[e] -->	E00127_E -->	NA	Exchange with the environment	0	1000	0	0	0	0	0	0	0	0	0	0	0	0	0	0	0	0	0	0	0	0	0	0.247046	0.13343	0.115189	0.632036	0.134081	0.137449	0.13784
EX00130_E	NA	imp_E[e] -->	E00130_E -->	NA	Exchange with the environment	0	1000	0	0	0	0	0	0	0	0	0	0	0	0	0	0	0	0	0	0	0	0	0	0.90683	0.555703	0.48799	2.80604	0.604417	0.510349	0.480921
EX00132_E	NA	meoh_E[e] -->	E00132_E -->	NA	Exchange with the environment	0	1000	0	0	0	0	0	0	0	0	0	0	0	0	0	0	0	0	0	0	0	0	0	0.397044	0.208965	0.183305	0.655628	0.234884	0.186523	0.182728
EX00133_E	NA	ala-D_E[e] -->	E00133_E -->	NA	Exchange with the environment	0	1000	0	0	0	0	0	0	0	0	0	0	0	0	0	0	0	0	0	0	0	0	0	0.144318	0.075764	0.0663866	0.237328	0.0852104	0.0675449	0.0661696
EX00134_E	NA	ptrc_E[e] -->	E00134_E -->	NA	Exchange with the environment	0	1000	0.005	0	0	0.0038913	0.01	0	0	0.005	0	0	0.0038913	0.01	0	0	0	0	0	0	0	0	0	1.47323	0.87216	0.87845	5.8917	1.14087	0.93804	0.796277
EX00135_E	NA	his-L_E[e] -->	E00135_E -->	NA	Exchange with the environment	0	1000	0.0785759	0.0378903	0	0.0940307	0.0408168	0.0379978	0.0270491	0.0776552	0.0420395	0	0.10147	0.0419349	0.0379978	0.0279051	0	0	0	0	0	0	0	0.209664	0.122022	0.0919143	0.403555	0.137695	0.102707	0.101362
EX00137_E	NA	inost_E[e] -->	E00137_E -->	NA	Exchange with the environment	0	1000	0	0	0	0	0.00914049	0.00914049	0	0	0	0	0	0.00914049	0.00914049	0	0	0	0	0	0	0	0	0.807167	0.702831	0.602579	17.6875	0.843265	0.686603	0.596277
EX00140_E	NA	acgam_E[e] -->	E00140_E -->	NA	Exchange with the environment	0	1000	0	0	0	0	0	0	0	0	0	0	0	0	0	0	0	0	0	0	0	0	0	0.125698	0.38826	0.0945524	0.274328	0.0506705	0.0257681	0.104085
EX00141_E	NA	3mob_E[e] -->	E00141_E -->	NA	Exchange with the environment	0	1000	0	0	0	0	0	0	0	0	0	0	0	0	0	0	0	0	0	0	0	0	0	0.779473	0.402884	0.364021	1.55989	0.450289	0.382522	0.370799
EX00143_E	NA	mlthf_E[e] -->	E00143_E -->	NA	Exchange with the environment	0	1000	0	0	0	0	0	0	0	0	0	0	0	0	0	0	0	0	0	0	0	0	0	0.0909096	0.0187737	0.0276614	0.182401	0.0226307	0.0317394	0.0379248
EX00147_E	NA	ade_E[e] -->	E00147_E -->	NA	Exchange with the environment	0	1000	0.531986	0.0825524	0.0458268	0.0217266	0.0243808	0.0751286	0.0998696	0.298681	0.0616703	0.0667717	0.037746	0.0109536	0.0749091	0.0717652	0	0	0	0	0	0	0	1.13724	0.55189	0.500489	2.67963	0.596867	0.511303	0.505578
EX00148_E	NA	pro-L_E[e] -->	E00148_E -->	NA	Exchange with the environment	0	1000	0.162159	0	0	0.137879	0	0	0	0.160011	0	0.05691	0.161664	0	0	0	0	0	0	0	0	0	0	1.55894	0.882344	0.883312	7.66243	1.09275	0.912551	0.776135
EX00149_E	NA	mal-L_E[e] -->	E00149_E -->	NA	Exchange with the environment	0	1000	2.36868	0	0	0	0	0	0	2.26223	0	0	0	0	0	0	0	0	0	0	0	0	0	5.88839	2.34882	2.30874	15.852	2.83315	2.39517	2.22349
EX00152_E	NA	asn-L_E[e] -->	E00152_E -->	NA	Exchange with the environment	0	1000	0.230651	0.125817	0	0.297	0.133263	0.113457	0	0.228308	0.136374	0.00153343	0.306766	0.126108	0.0840737	0	0	0.0380704	0	0	0	0	0	1.4478	0.785518	0.81205	4.76516	1.15658	0.702558	0.776872
EX00153_E	NA	ncam_E[e] -->	E00153_E -->	NA	Exchange with the environment	0	1000	0	0	0	0.00750345	0	0	0	0	0	0	0.0072095	0	0	0	0	0	0	0	0	0	0	0.258942	0.0663402	0.11706	0.58171	0.0794244	0.100668	0.111356
EX00156_E	NA	4hbz_E[e] -->	E00156_E -->	NA	Exchange with the environment	0	1000	0	0	0	0	0	0	0	0	0	0	0	0	0	0	0	0	0	0	0	0	0	0.521893	0.126871	0.21635	0.688992	0.155185	0.105216	0.163848
EX00157_E	NA	pchol_E[e] -->	E00157_E -->	NA	Exchange with the environment	0	1000	0	0	0	0	0	0	0	0	0	0	0	0	0	0	0	0	0	0	0	0	0	1.00022e-05	1.00017e-05	9.99758e-06	0.0317154	8.75259e-06	9.93478e-06	9.97398e-06
EX00158_E	NA	cit_E[e] -->	E00158_E -->	NA	Exchange with the environment	0	1000	0	0	0	0	0	0	0	0	0	0	0	0	0	0	0	0	0	0	0	0	0	1.72766	1.65878	1.67352	10.224	1.98671	1.73367	1.52276
EX00159_E	NA	man_E[e] -->	E00159_E -->	NA	Exchange with the environment	0	1000	0	0	0	0	0	0	0	0	0	0	0	0	0	0	0	0	0	0	0	0	0	0.165182	0.118029	0.126766	0.233349	0.122374	0.113863	0.113152
EX00160_E	NA	glyclt_E[e] -->	E00160_E -->	NA	Exchange with the environment	0	1000	0.00315768	0	0	0	0	0	0	0.00315768	0	0	0	0	0	0	0	0	0	0	0	0	0	0.321579	0.0986808	0.119038	0.408454	0.11803	0.117596	0.115184
EX00162_E	NA	Rtotal_E[e] -->	E00162_E -->	NA	Exchange with the environment	0	1000	0	0	0	0	0	0	0	0	0	0	0	0	0	0	0	0	0	0	0	0	0	0.253084	0.110989	0.105234	2.56459	0.106108	0.116554	0.108192
EX00163_E	NA	ppa_E[e] -->	E00163_E -->	NA	Exchange with the environment	0	1000	0	0.03	0	1.6626e-05	0.0112495	0	0.00124953	0	0.03	0	0.00994735	0.0112495	0	0	0	0	0	0	0	0	0	1.42966	1.51702	1.5269	9.73075	1.78769	1.56643	1.31602
EX00164_E	NA	acac_E[e] -->	E00164_E -->	NA	Exchange with the environment	0	1000	0	0.0480927	0	0.488312	0.790943	0.358408	0	0	0.0673708	0.271348	1.61158	0.795446	0.324391	0	0	0	0	0	0	0	0	1.99112	2.60335	2.56342	12.9792	3.21688	2.53673	2.20216
EX00166_E	NA	phpyr_E[e] -->	E00166_E -->	NA	Exchange with the environment	0	1000	0	0	0	0.0483145	0	0	0	0	0	0.01	0.179388	0	0	0	0	0	0	0	0	0	0	0.387327	0.19516	0.165805	0.76903	0.224818	0.18963	0.188461
EX00167_E	NA	udpglcur_E[e] -->	E00167_E -->	NA	Exchange with the environment	0	1000	0	0	0	0	0	0	0	0	0	0	0	0	0	0	0	0	0	0	0	0	0	0.393735	0.329075	0.277767	2.28764	0.401419	0.305111	0.265242
EX00170_E	NA	5mta_E[e] -->	E00170_E -->	NA	Exchange with the environment	0	1000	0	0	0	0	0	0	0	0	0	0	0	0	0	0	0	0	0	0	0	0	0	0.334756	0.180167	0.164757	0.740435	0.19579	0.17714	0.183433
EX00178_E	NA	thym_E[e] -->	E00178_E -->	NA	Exchange with the environment	0	1000	0	0.0299957	0.0154632	0.0138774	0	0.0224456	0.0194131	0	0.0311392	0.0189506	0.0146901	0	0.0224456	0.019649	0	0	0	0	0	0	0	0.197126	0.489587	0.471326	0.359859	0.0793608	0.130991	0.139974
EX00181_E	NA	xyl-D_E[e] -->	E00181_E -->	NA	Exchange with the environment	0	1000	0	0	0	0	0	0	0	0	0	0	0	0	0	0	0	0	0	0	0	0	0	0.564148	0.055302	0.484752	0.765401	0.0668223	0.0938619	0.111486
EX00183_E	NA	val-L_E[e] -->	E00183_E -->	NA	Exchange with the environment	0	1000	0.370946	0	0	0	0	0	0	0.366833	0	0	0	0	0	0	0	0	0	0	0	0	0	0.823105	0.412753	0.372567	1.59781	0.461595	0.392317	0.37879
EX00185_E	NA	clb_E[e] -->	E00185_E -->	NA	Exchange with the environment	0	1000	0	0	0	0	0	0	0	0	0	0	0	0	0	0	0	0	0	0	0	0	0	0.0377319	0.0197869	0.0173295	0.0605311	0.0222593	0.0176313	0.0172723
EX00186_E	NA	lac-L_E[e] -->	E00186_E -->	NA	Exchange with the environment	0	1000	0.01	0	0	0.000293948	0	0	0	0.01	0	0.01	0.00747874	0.01	0.01	0	0	0	0	0	0	0	0	5.33453	0.0757914	2.01973	0.266181	2.15031	2.00569	1.81151
EX00187_E	NA	chsterol_E[e] -->	E00187_E -->	NA	Exchange with the environment	0	1000	0	0	0	0	0	0	0	0	0	0	0	0	0	0	0	0	0	0	0	0	0	0.0321002	0.017478	0.0140907	0.0521836	0.0185199	0.0143465	0.0140291
EX00188_E	NA	thr-L_E[e] -->	E00188_E -->	NA	Exchange with the environment	0	1000	0	0	0	0	0	0	0	0	0	0	0	0	0	0	0	0	0	0	0	0	0	1.32914	0.550367	1.21702	3.8574	0.703552	0.83485	0.655126
EX00189_E	NA	etha_E[e] -->	E00189_E -->	NA	Exchange with the environment	0	1000	0	0	0	0	0	0	0	0	0	0	0	0	0	0	0	0	0	0	0	0	0	0.688242	0.371481	0.41023	2.81607	0.478098	0.47315	0.381989
EX00191_E	NA	glcur_E[e] -->	E00191_E -->	NA	Exchange with the environment	0	1000	0	0	0	0	0	0	0	0	0	0.01	0	0	0	0	0	0	0	0	0	0	0	0.683021	0.0425156	0.561847	0.229919	0.0511599	0.0593306	0.0581206
EX00194_E	NA	adocbl_E[e] -->	E00194_E -->	NA	Exchange with the environment	0	1000	0.00046344	0	0.00046344	0.000372289	0.00046344	0.00046344	0.00046344	0	0	0	0.00092219	0	0	0	0	0	0	0	0	0	0	0.0184492	0.00674594	0.00849321	0.0309841	0.00795827	0.00872463	0.00854676
EX00197_E	NA	3pg_E[e] -->	E00197_E -->	NA	Exchange with the environment	0	1000	0	0	0	0	0	0	0	0	0	0	0	0	0	0	0	0	0	0	0	0	0	1.87171	1.74764	1.53604	17.1643	1.8792	1.6729	1.47501
EX00208_E	NA	malt_E[e] -->	E00208_E -->	NA	Exchange with the environment	0	1000	0	0	0	0	0	0	0	0	0	0	0	0	0	0	0	0	0	0	0	0	0	0.0377319	0.0197869	0.0173295	0.0619401	0.0222048	0.0176313	0.0172723
EX00212_E	NA	adn_E[e] -->	E00212_E -->	NA	Exchange with the environment	0	1000	0	0	0	0	0	0	0	0	0	0	0	0	0	0	0	0	0	0	0	0	0	0.870024	0.515664	0.458355	2.52449	0.556535	0.478377	0.453579
EX00214_E	NA	thymd_E[e] -->	E00214_E -->	NA	Exchange with the environment	0	1000	0.0354269	0	0	0.032133	0.0288062	0	0	0.0354269	0	0	0.0372901	0.028825	0	0	0	0	0	0	0	0	0	0.143163	0.337725	0.352037	0.268116	0.0734524	0.125052	0.134953
EX00219_E	NA	arachd_E[e] -->	E00219_E -->	NA	Exchange with the environment	0	1000	0	0	0	0	0	0	0.01	0	0	0	0	0	0	0.01	0	0	0	0	0	0	0	0.210298	0.081658	0.0743039	1.2188	0.0853618	0.0925935	0.0945139
EX00233_E	NA	4mop_E[e] -->	E00233_E -->	NA	Exchange with the environment	0	1000	0	0	0	0	0	0	0	0	0	0	0	0	0	0	0	0	0	0	0	0	0	0.0997566	0.0433774	0.0458577	0.163926	0.0588785	0.0466573	0.0457073
EX00239_E	NA	dcmp_E[e] -->	E00239_E -->	NA	Exchange with the environment	0	1000	0	0	0	0	0	0	0	0	0	0	0	0	0	0	0	0	0	0	0	0	0	0.108765	0.0461043	0.0491257	0.209359	0.0645372	0.411606	0.0501091
EX00242_E	NA	gua_E[e] -->	E00242_E -->	NA	Exchange with the environment	0	1000	0.0264308	0.205516	0.163608	0.437864	0.105158	0.16764	0.179495	0.0464308	0.18629	0.195853	0.413008	0.113858	0.16738	0.191677	0	0	0	0	0	0	0	1.08114	0.544969	0.497343	2.67887	0.610022	0.515426	0.509864
EX00243_E	NA	lcts_E[e] -->	E00243_E -->	NA	Exchange with the environment	0	1000	0	0	0	0	0	0	0	0	0	0	0	0	0	0	0	0	0	0	0	0	0	0.0377319	0.0197869	0.0173295	0.0619401	0.0222593	0.0176313	0.0172723
EX00245_E	NA	taur_E[e] -->	E00245_E -->	NA	Exchange with the environment	0	1000	0	0	0	0	0	0	0	0	0	0	0	0	0	0	0	0	0	0	0	0	0	0.173686	0.0538991	0.262418	0.198331	0.06063	0.082043	0.0804234
EX00249_E	NA	hdca_E[e] -->	E00249_E -->	NA	Exchange with the environment	0	1000	0	0	0	0	0	0	0	0	0	0	0	0	0	0	0	0	0	0	0	0	0	0.313475	0.123213	0.112065	1.35514	0.129537	0.141992	0.126928
EX00250_E	NA	pydx_E[e] -->	E00250_E -->	NA	Exchange with the environment	0	1000	0.000288166	0.0001808	0.000143932	0.000426189	0.000234313	0.000182575	0.000157908	0.000288166	0	0.000172298	0	0.000234466	0.000182575	0.000159827	0	0	0	0	0	0	0	0.21761	0.0495863	0.0739607	0.375571	0.0608519	0.0844371	0.0997203
EX00253_E	NA	nac_E[e] -->	E00253_E -->	NA	Exchange with the environment	0	1000	0	0	0	0	0	0	0	0	0	0	0	0	0	0	0	0	0	0	0	0	0	0.282508	0.067825	0.124518	0.380579	0.0738395	0.109468	0.11868
EX00255_E	NA	ribflv_E[e] -->	E00255_E -->	NA	Exchange with the environment	0	1000	0.000638287	0	0.000318809	0.0099892	0.020519	0.0104044	0.000349766	0.000638287	0	0.000381641	0.0100673	0.0205193	0.0104044	0.000354017	0	0	0	0	0.0199913	0.00999009	0	0.0862231	0.0271839	0.0340566	0.147942	0.0445282	0.0397357	0.0393108
EX00256_E	NA	lac-D_E[e] -->	E00256_E -->	NA	Exchange with the environment	0	1000	0	0	0	0	0	0	0	0	0	0	0	0	0	0	0	0	0	0	0	0	0	1.08708	0.998346	0.967904	11.669	1.00426	0.973297	0.822868
EX00257_E	NA	glcn_E[e] -->	E00257_E -->	NA	Exchange with the environment	0	1000	0	0	0	0	0	0	0	0	0	0	0	0	0	0	0	0	0	0	0	0	0	0.0661058	0.0346759	0.0303733	0.108568	0.0390063	0.0309026	0.0302733
EX00259_E	NA	arab-L_E[e] -->	E00259_E -->	NA	Exchange with the environment	0	1000	0	0	0	0	0	0	0	0	0	0	0	0	0	0	0	0	0	0	0	0	0	0.583981	0.0553529	0.501466	0.769115	0.0669061	0.0940887	0.11166
EX00262_E	NA	hxan_E[e] -->	E00262_E -->	NA	Exchange with the environment	0	1000	0.01	0.01	0.01	0.00194212	0	0.01	0.01	0.203305	0.01	0.01	0.0076243	0	0.01	0.02	0	0	0	0	0	0	0	1.2428	0.590649	0.541918	3.05896	0.634456	0.55162	0.553254
EX00266_E	NA	gcald_E[e] -->	E00266_E -->	NA	Exchange with the environment	0	1000	0	0	0	0	0	0	0	0	0	0	0.0271947	0.02	0	0	0	0	0	0	0.02	0	0	1.70217	1.03171	1.09649	8.97388	1.20691	1.0843	1.00937
EX00268_E	NA	dhbpt_E[e] -->	E00268_E -->	NA	Exchange with the environment	0	1000	0	0	0	0	0	0	0	0	0	0	0	0	0	0	0	0	0	0	0	0	0	0.1046	0.0322182	0.170343	0.21406	0.0385792	0.0494959	0.0479753
EX00272_E	NA	thbpt_E[e] -->	E00272_E -->	NA	Exchange with the environment	0	1000	0	0	0	0	0	0	0	0	0	0	0	0	0	0	0	0	0	0	0	0	0	0.104995	0.0436812	0.324189	0.128398	0.0315655	0.0494494	0.024505
EX00288_E	NA	hco3_E[e] -->	E00288_E -->	NA	Exchange with the environment	0	1000	0	1.12011	0.62611	0.00207262	0	0	0.935426	0	1.15486	0	0.254436	0	0	0.924714	0	0	0	0	0	0	0	7.85145	6.92902	6.00407	17.4399	7.87366	7.53935	8.43848
EX00294_E	NA	ins_E[e] -->	E00294_E -->	NA	Exchange with the environment	0	1000	0	0	0	0	0	0	0	0	0	0	0	0	0	0	0	0	0	0	0	0	0	0.888986	0.549127	0.49064	2.85546	0.592181	0.511932	0.487201
EX00295_E	NA	orot_E[e] -->	E00295_E -->	NA	Exchange with the environment	0	1000	0.0202509	0.01	0.01	0.00310173	0.01	0.01	0.01	0.02	0.01	0.01	0.0241852	0.02	0.01	0.02	0	0	0	0	0	0	0	2.52134	1.06205	1.01841	5.2172	1.15462	0.980123	0.963219
EX00299_E	NA	uri_E[e] -->	E00299_E -->	NA	Exchange with the environment	0	1000	0	0	0	0.139942	0.0262126	0	0	0	0	0	0.115016	0.0321569	0	0	0	0	0	0	0	0	0	0.901945	0.552939	0.495312	3.52396	0.661002	0.537356	0.47342
EX00301_E	NA	adprib_E[e] -->	E00301_E -->	NA	Exchange with the environment	0	1000	0	0	0	0	0	0	0	0	0	0	0	0	0	0	0	0	0	0	0	0	0	0.252592	0.204897	0.1937	0.470931	0.0614447	0.213271	0.18312
EX00311_E	NA	icit_E[e] -->	E00311_E -->	NA	Exchange with the environment	0	1000	0	0	0	0	0	0	0	0	0	0	0	0	0	0	0	0	0	0	0	0	0	1.6335	1.54745	1.5876	9.86413	1.89471	1.66217	1.44153
EX00314_E	NA	pydxn_E[e] -->	E00314_E -->	NA	Exchange with the environment	0	1000	0.000288166	0.0001808	0.000143932	0.000426189	0.000234313	0.000182575	0.000157908	0.000288166	0	0.000172298	0	0.000234466	0.000182575	0.000159827	0	0	0	0	0	0	0	0.0767511	0.0347546	0.0352709	0.125915	0.0452929	0.0358856	0.0351494
EX00315_E	NA	spmd_E[e] -->	E00315_E -->	NA	Exchange with the environment	0	1000	0	0	0	0	0	0	0	0	0	0	0	0	0	0	0	0	0	0	0	0	0	0.367418	0.183535	0.178937	0.802183	0.201385	0.201318	0.208894
EX00318_E	NA	crn_E[e] -->	E00318_E -->	NA	Exchange with the environment	0	1000	0	0	0	0.01	0	0	0	0	0	0	0.01	0	0	0	0	0	0	0	0	0	0	0.300557	0.142084	0.154691	0.935493	0.162727	0.160735	0.168428
EX00320_E	NA	tsul_E[e] -->	E00320_E -->	NA	Exchange with the environment	0	1000	0	0	0	0.00185527	0	0	0	0	0	0	0	0.00913682	0	0	0	0	0	0	0	0	0	0.362294	0.0959112	0.177454	0.447314	0.123592	0.12574	0.123107
EX00322_E	NA	2oxoadp_E[e] -->	E00322_E -->	NA	Exchange with the environment	0	1000	0	0	0	0	0	0	0	0	0	0	0	0	0	0	0	0	0	0	0	0	0	0.0716678	0.0334387	0.308536	0.138025	0.0480521	0.0380995	0.0373237
EX00328_E	NA	Lkynr_E[e] -->	E00328_E -->	NA	Exchange with the environment	0	1000	0	0	0	0	0	0	0	0	0	0	0	0	0	0	0	0	0	0	0	0	0	0.0619764	0.0325124	0.00880585	0.132162	0.0365629	0.0289743	0.0283849
EX00329_E	NA	gam_E[e] -->	E00329_E -->	NA	Exchange with the environment	0	1000	0	0	0	0	0	0	0	0	0	0	0	0	0	0	0	0	0	0	0	0	0	0.115577	0.0607891	0.0532441	0.189914	0.0683705	0.0541814	0.0530781
EX00330_E	NA	dgsn_E[e] -->	E00330_E -->	NA	Exchange with the environment	0	1000	0	0	0	0	0	0	0	0	0	0	0	0	0	0	0	0	0	0	0	0	0	0.676921	0.424128	0.429939	2.29569	0.48864	0.458444	0.418121
EX00334_E	NA	4abut_E[e] -->	E00334_E -->	NA	Exchange with the environment	0	1000	0	0.01	0	0.00196683	0	0	0	0	0.01	0	0.00307569	0	0	0.02	0	0	0	0	0	0	0	1.64064	0.0859314	1.40266	0.377813	0.0898418	1.45379	1.22406
EX00344_E	NA	pglyc_E[e] -->	E00344_E -->	NA	Exchange with the environment	0	1000	0	0	0	0	0	0	0	0	0	0	0	0	0	0	0	0	0	0	0	0	0	0.0927848	0.0548214	0.0458017	1.04115	0.0480973	0.0523292	0.0479273
EX00346_E	NA	ethamp_E[e] -->	E00346_E -->	NA	Exchange with the environment	0	1000	0	0	0	0.125206	0.0427423	0.0714832	0	0	0	0.00264445	0.00606485	0	0.0714832	0	0	0	0	0	0	0	0	0.915108	0.504235	0.551183	3.7615	0.62939	0.625341	0.554483
EX00350_E	NA	pe_E[e] -->	E00350_E -->	NA	Exchange with the environment	0	1000	0	0	0	0	0	0	0	0	0	0	0	0	0	0	0	0	0	0	0	0	0	0.105113	0.0510872	0.0478083	0.964379	0.0494469	0.054584	0.0497216
EX00352_E	NA	gam6p_E[e] -->	E00352_E -->	NA	Exchange with the environment	0	1000	0	0	0	0	0	0	0	0	0	0	0	0	0	0	0	0	0	0	0	0	0	0.772752	0.69025	0.566901	7.51897	0.802307	0.650014	0.557675
EX00354_E	NA	fdp_E[e] -->	E00354_E -->	NA	Exchange with the environment	0	1000	0	0	0	0	0	0	0	0	0	0	0	0	0	0	0	0	0	0	0	0	0	0.679169	0.628044	0.553097	8.19868	0.746993	0.623695	0.530401
EX00355_E	NA	34dhphe_E[e] -->	E00355_E -->	NA	Exchange with the environment	0	1000	0.01	0	0.02	0.00552956	0	0.01	0	0.02	0	0.02	0.00776278	0	0.02	0	0	0	0	0	0	0	0	0.602863	2.00032e-05	0.243124	0.0634309	1.75496e-05	0.129786	0.149365
EX00366_E	NA	urate_E[e] -->	E00366_E -->	NA	Exchange with the environment	0	1000	0	0	0	0.139886	0	0	0	0	0	0	0.0676606	0	0	0	0	0	0	0	0	0	0	1.21259	0.567957	0.522415	3.0754	0.615795	0.527908	0.537778
EX00376_E	NA	retinal_E[e] -->	E00376_E -->	NA	Exchange with the environment	0	1000	0	0	0	0	0	0	0	0	0	0	0	0	0	0	0	0	0	0	0	0	0	0.13887	0.0325704	0.0447644	0.306895	0.0388748	0.0513933	0.0612091
EX00378_E	NA	thm_E[e] -->	E00378_E -->	NA	Exchange with the environment	0	1000	0.00158923	0.00099711	0.000793783	0.00166853	0.00129223	0	0.000870863	0.00158923	0.0010484	0.000950225	0.0018481	0.00129308	0	0.000881446	0	0	0	0	0	0	0	0.0801618	0.0305126	0.0367227	0.134325	0.035805	0.0343433	0.0370298
EX00379_E	NA	xylt_E[e] -->	E00379_E -->	NA	Exchange with the environment	0	1000	0	0	0	0	0	0	0	0	0	0	0	0	0	0	0	0	0	0	0	0	0	0.584721	0.0550054	0.463239	0.764068	0.0663416	0.093472	0.111132
EX00385_E	NA	xan_E[e] -->	E00385_E -->	NA	Exchange with the environment	0	1000	0	0	0.0368032	0.00606581	0	0	0	0.02	0	0.0414901	0.00742619	0	0	0.01	0	0	0	0	0	0	0	1.24987	0.58021	0.538597	3.16138	0.627753	0.541082	0.549968
EX00387_E	NA	gsn_E[e] -->	E00387_E -->	NA	Exchange with the environment	0	1000	0	0	0	0	0	0	0	0	0	0	0	0	0	0	0	0	0	0	0	0	0	0.763985	0.518217	0.463151	2.52669	0.581395	0.492122	0.469729
EX00388_E	NA	hista_E[e] -->	E00388_E -->	NA	Exchange with the environment	0	1000	0	0	0	0	0	0	0	0	0	0	0	0	0	0	0	0	0	0	0	0	0	0.292241	0.142076	0.13773	0.218067	0.0677574	0.150516	0.149268
EX00398_E	NA	trypta_E[e] -->	E00398_E -->	NA	Exchange with the environment	0	1000	0	0	0	0	0	0	0	0	0	0	0	0	0	0	0	0	0	0	0	0	0	0.202354	0.100303	0.097333	0.161463	0.0471903	0.0893605	0.108083
EX00402_E	NA	asp-D_E[e] -->	E00402_E -->	NA	Exchange with the environment	0	1000	0	0	0	0	0	0	0	0	0	0	0	0	0	0	0	0	0	0	0	0	0	0.0975302	0.0511764	0.0412566	0.156615	0.0542292	0.0456144	0.0446857
EX00407_E	NA	ile-L_E[e] -->	E00407_E -->	NA	Exchange with the environment	0	1000	0	0	0	0	0	0	0	0	0	0	0	0	0	0	0	0	0	0	0	0	0	0.592997	0.290018	0.267051	1.14754	0.33256	0.274342	0.280899
EX00422_E	NA	tag_E[e] -->	E00422_E -->	NA	Exchange with the environment	0	1000	0	0	0	0	0	0	0	0	0	0	0	0	0	0	0	0	0	0	0	0	0	0.0955672	0.0564275	0.0554319	17.8936	0.0348395	0.0589954	0.0537382
EX00427_E	NA	prostgh2_E[e] -->	E00427_E -->	NA	Exchange with the environment	0	1000	0	0	0	0	0	0	0	0	0	0	0	0	0	0	0	0	0	0	0	0	0	0.205819	0.0794956	0.0723652	1.15856	0.0830248	0.0898066	0.0919398
EX00429_E	NA	56dura_E[e] -->	E00429_E -->	NA	Exchange with the environment	0	1000	0.364025	0	0	0.01	0	0	0	0.364025	0	0	0.00640265	0	0	0	0	0	0	0	0	0	0	1.2559	0.657289	0.623611	3.45345	0.608901	0.696039	0.622999
EX00437_E	NA	acorn_E[e] -->	E00437_E -->	NA	Exchange with the environment	0	1000	0	0	0	0.0139555	0	0	0	0	0	0	0.0138012	0	0	0	0	0	0	0	0	0	0	0.957859	0.484701	0.714075	3.69829	0.630166	0.764512	0.615997
EX00438_E	NA	cbasp_E[e] -->	E00438_E -->	NA	Exchange with the environment	0	1000	0	0	0	0	0	0	0	0	0	0	0	0	0	0	0	0	0	0	0	0	0	1.42961	0.903983	0.851454	4.73767	0.93153	0.811394	0.798412
EX00439_E	NA	forglu_E[e] -->	E00439_E -->	NA	Exchange with the environment	0	1000	0	0	0	0	0	0	0	0	0	0	0	0	0	0	0	0	0	0	0	0	0	0.0749225	0.0393075	0.131693	0.153179	0.0442063	0.0350323	0.0343197
EX00440_E	NA	5mthf_E[e] -->	E00440_E -->	NA	Exchange with the environment	0	1000	0	0	0	0	0	0	0	0	0	0	0	0	0	0	0	0	0	0	0	0	0	0.0921727	0.0188687	0.027819	0.18379	0.022776	0.0320554	0.0381168
EX00455_E	NA	nmn_E[e] -->	E00455_E -->	NA	Exchange with the environment	0	1000	0	0	0	0	0	0	0	0	0	0	0	0	0	0	0	0	0	0	0	0	0	0.227599	0.059825	0.109274	0.49327	0.0660029	0.0933861	0.107384
EX00459_E	NA	dttp_E[e] -->	E00459_E -->	NA	Exchange with the environment	0	1000	0	0	0	0.00754508	0	0	0	0	0	0	0.00557825	0	0	0	0	0	0	0	0	0	0	0.139063	0.29136	0.29167	0.263747	0.0720328	0.116178	0.12808
EX00469_E	NA	etoh_E[e] -->	E00469_E -->	NA	Exchange with the environment	0	1000	0	0	0	0	0	0	0	0	0	0	0	0	0	0	0	0	0	0	0	0	0	1.31063	0.586966	1.53593	4.55039	0.719366	0.933351	0.715633
EX00473_E	NA	retinol_E[e] -->	E00473_E -->	NA	Exchange with the environment	0	1000	0	0	0	0	0	0	0	0	0	0	0	0	0	0	0	0	0	0	0	0	0	0.139006	0.0325344	0.0447107	0.306853	0.038793	0.0513609	0.0611566
EX00475_E	NA	cytd_E[e] -->	E00475_E -->	NA	Exchange with the environment	0	1000	0	0	0	0.2207	0.0522416	0	0	0	0	0	0.202343	0.0576299	0	0	0	0	0	0	0	0	0	0.708139	0.488919	0.443058	2.7683	0.56416	0.467057	0.419172
EX00483_E	NA	tym_E[e] -->	E00483_E -->	NA	Exchange with the environment	0	1000	0	0	0	0	0	0	0	0	0.01	0	0.00196683	0	0	0	0	0	0	0	0	0	0	0.608251	0.151608	0.238766	0.183043	0.0550326	0.119772	0.180511
EX00486_E	NA	bilirub_E[e] -->	E00486_E -->	NA	Exchange with the environment	0	1000	0	0	0	0	0	0	0	0	0	0	0	0	0	0	0	0	0	0	0	0	0	0.0221611	0.0116258	0.010182	0.0363822	0.0130813	0.0103601	0.0101489
EX00504_E	NA	fol_E[e] -->	E00504_E -->	NA	Exchange with the environment	0	1000	0	0	0	0	0	0	0.000157908	0	0	0	0	0	0	0.000159827	0	0	0	0	0	0	0	0.0924376	0.0189584	0.0280174	0.184662	0.0229889	0.0322357	0.0383218
EX00506_E	NA	Lcyst_E[e] -->	E00506_E -->	NA	Exchange with the environment	0	1000	0	0	0	0	0	0	0	0	0	0	0	0	0	0	0	0	0	0	0	0	0	0.0764071	0.0401133	0.26367	0.125827	0.0451187	0.0357691	0.0350325
EX00523_E	NA	andrstrn_E[e] -->	E00523_E -->	NA	Exchange with the environment	0	1000	0	0	0	0	0	0	0	0	0	0	0	0	0	0	0	0	0	0	0	0	0	0	0	0	0	0	0	0
EX00526_E	NA	duri_E[e] -->	E00526_E -->	NA	Exchange with the environment	0	1000	0	0	0	0	0	0	0	0	0	0	0	0	0	0	0	0	0	0	0	0	0	0.676773	0.396638	0.438689	2.35315	0.418292	0.482124	0.406548
EX00532_E	NA	abt_E[e] -->	E00532_E -->	NA	Exchange with the environment	0	1000	0	0	0	0	0	0	0	0	0	0	0	0	0	0	0	0	0	0	0	0	0	0.608064	0.0552513	0.478631	0.768585	0.0666609	0.0939741	0.111468
EX00534_E	NA	pydam_E[e] -->	E00534_E -->	NA	Exchange with the environment	0	1000	0.000288166	0	0.000143932	0	0.000234313	0	0.000157908	0.000288166	0	0.000172298	0	0.000234466	0	0.000159827	0	0	0	0	0	0	0	0.0767404	0.0347497	0.035266	0.125898	0.0452866	0.0358806	0.0351445
EX00535_E	NA	tststerone_E[e] -->	E00535_E -->	NA	Exchange with the environment	0	1000	0	0	0	0	0	0	0	0	0	0	0	0	0	0	0	0	0	0	0	0	0	0	0	0	0	0	0	0
EX00544_E	NA	hgentis_E[e] -->	E00544_E -->	NA	Exchange with the environment	0	1000	0	0	0	0	0	0	0	0	0	0	0	0	0	0	0	0	0	0	0	0	0	0.561577	0.133088	0.228938	0.720096	0.164065	0.112997	0.172799
EX00546_E	NA	mthgxl_E[e] -->	E00546_E -->	NA	Exchange with the environment	0	1000	0	0	0	0	0	0	0	0	0	0	0	0	0	0	0	0	0	0	0	0	0	1.28106	1.14018	1.05935	15.8127	1.3149	1.14109	0.979771
EX00559_E	NA	dad-2_E[e] -->	E00559_E -->	NA	Exchange with the environment	0	1000	0	0	0	0	0	0	0	0	0	0	0	0	0	0	0	0	0	0	0	0	0	0.755472	0.415441	0.430544	2.3195	0.462159	0.446977	0.408647
EX00565_E	NA	tma_E[e] -->	E00565_E -->	NA	Exchange with the environment	0	1000	0	0.0001808	0	0	0	0.000182575	0	0	0.000190101	0	0	0	0.000182575	0	0	0	0	0	0	0	0	0.205872	0.11231	0.0905052	0.343424	0.118892	0.10016	0.0900971
EX00575_E	NA	camp_E[e] -->	E00575_E -->	NA	Exchange with the environment	0	1000	0	0	0	0	0	0	0	0	0	0	0	0	0	0	0	0	0	0	0	0	0	0.491799	0.400327	0.35953	1.97659	0.471913	0.398172	0.339209
EX00577_E	NA	glyald_E[e] -->	E00577_E -->	NA	Exchange with the environment	0	1000	0	0	0	0	0	0	0	0	0	0	0	0	0	0	0	0	0	0	0	0	0	0.505199	0.200701	0.243462	2.33061	0.294053	0.536491	0.263514
EX00583_E	NA	12ppd-R_E[e] -->	E00583_E -->	NA	Exchange with the environment	0	1000	0	0	0	0	0	0	0	0	0	0	0	0	0	0	0	0	0	0	0	0	0	1.35175	0.780185	0.787242	11.0381	0.879715	0.805328	0.723852
EX00584_E	NA	prostge2_E[e] -->	E00584_E -->	NA	Exchange with the environment	0	1000	0	0	0	0	0	0	0	0	0	0	0.000784994	0	0	0	0	0	0	0	0	0	0	0.204991	0.0793037	0.0721973	1.16329	0.0828236	0.0895515	0.0917727
EX00588_E	NA	cholp_E[e] -->	E00588_E -->	NA	Exchange with the environment	0	1000	0	0	0	0	0	0	0	0	0	0	0	0	0	0	0	0	0	0	0	0	0	0.332808	0.136967	0.170927	1.21532	0.157819	0.167489	0.168963
EX00631_E	NA	2pg_E[e] -->	E00631_E -->	NA	Exchange with the environment	0	1000	0	0	0	0	0	0	0	0	0	0	0	0	0	0	0	0	0	0	0	0	0	1.76931	1.7033	1.51586	15.9872	1.7902	1.63074	1.43872
EX00632_E	NA	3hanthrn_E[e] -->	E00632_E -->	NA	Exchange with the environment	0	1000	0	0	0	0	0	0	0	0	0	0	0	0	0	0	0	0	0	0	0	0	0	0.227198	0.073021	0.100274	0.263662	0.0551026	0.0915532	0.0612113
EX00642_E	NA	4hphac_E[e] -->	E00642_E -->	NA	Exchange with the environment	0	1000	0	0	0	0	0	0	0	0	0	0	0	0	0	0	0	0	0	0	0	0	0	0.571317	0.148782	0.2347	0.319565	0.0704064	0.122239	0.18328
EX00643_E	NA	5htrp_E[e] -->	E00643_E -->	NA	Exchange with the environment	0	1000	0	0	0	0	0	0	0	0	0	0	0.00193927	0	0.01	0	0	0	0	0	0	0	0	0	0	9.99758e-06	0	8.74196e-06	0.0745089	9.97449e-06
EX00655_E	NA	xmp_E[e] -->	E00655_E -->	NA	Exchange with the environment	0	1000	0	0	0	0	0	0	0	0	0	0	0	0	0	0	0	0	0	0	0	0	0	0.866134	0.557315	0.492684	2.88311	0.6025	0.508851	0.48497
EX00669_E	NA	glucys_E[e] -->	E00669_E -->	NA	Exchange with the environment	0	1000	0	0	0	0	0	0	0	0	0	0	0	0	0	0	0	0	0	0	0	0	0	0.495458	0.280997	0.240298	1.26689	0.280524	0.290505	0.288535
EX00670_E	NA	g3pc_E[e] -->	E00670_E -->	NA	Exchange with the environment	0	1000	0	0	0	0	0	0	0	0	0	0	0	0	0	0	0	0	0	0	0	0	0	0.0599344	0.0263305	0.0329173	0.112762	0.0391472	0.0234636	0.0229863
EX00671_E	NA	3mop_E[e] -->	E00671_E -->	NA	Exchange with the environment	0	1000	0	0	0	0	0	0	0	0	0	0	0	0	0	0	0	0	0	0	0	0	0	0.570379	0.284893	0.262763	1.12824	0.326761	0.269407	0.276844
EX00695_E	NA	cholate_E[e] -->	E00695_E -->	NA	Exchange with the environment	0	1000	0	0	0.00124953	0.00190498	0.00124953	0	0	0	0	0.00124953	0.00190498	0.00124953	0	0	0	0	0	0	0.00124073	0	0	0.00125953	0	0.00125953	0.00917839	0.00125173	9.93432e-06	3.32432e-06
EX00696_E	NA	prostgd2_E[e] -->	E00696_E -->	NA	Exchange with the environment	0	1000	0	0	0	0	0	0	0	0	0	0	0	0	0	0	0	0	0	0	0	0	0	1.00008e-05	1.00016e-05	9.99758e-06	0.0317154	8.76833e-06	0.098186	9.97247e-06
EX00704_E	NA	o2s_E[e] -->	E00704_E -->	NA	Exchange with the environment	0	1000	0	0	0	0	0	0	0	0	0	0	0	0	0	0	0	0	0	0	0	0	0	0.523096	0.215347	0.221237	0.894653	0.227335	0.216482	0.204195
EX00708_E	NA	i_E[e] -->	E00708_E -->	NA	Exchange with the environment	0	1000	0	0	0	0	0	0	0	0	0	0	0	0	0	0	0	0	0	0	0	0	0	0.101505	0.0532645	0.0466675	0.166804	0.0406363	0.0474893	0.0465212
EX00719_E	NA	glyb_E[e] -->	E00719_E -->	NA	Exchange with the environment	0	1000	0	0.01	0	0.0155642	0.01	0	0	0	0.02	0	0.017531	0.01	0	0	0	0.02	0	0	0.01	0	0	0.27988	0.0962949	0.122919	0.499228	0.103173	0.121212	0.131352
EX00750_E	NA	sprm_E[e] -->	E00750_E -->	NA	Exchange with the environment	0	1000	0	0	0	0	0	0	0	0	0	0	0	0	0	0	0	0	0	0	0	0	0	0.216014	0.101857	0.101953	0.482333	0.111552	0.113302	0.121081
EX00777_E	NA	retn_E[e] -->	E00777_E -->	NA	Exchange with the environment	0	1000	0	0	0	0	0	0	0	0	0	0	0	0	0	0	0	0	0	0	0	0	0	0.0431237	0.0226155	0.0198073	0.0707971	0.025441	0.0201523	0.019742
EX00780_E	NA	srtn_E[e] -->	E00780_E -->	NA	Exchange with the environment	0	1000	0	0	0	0.00193927	0	0.01	0	0	0	0	0.00193927	0	0.01	0	0	0	0	0	0	0	0	0	0	3.33253e-06	0	0	0.0741296	0
EX00785_E	NA	urcan_E[e] -->	E00785_E -->	NA	Exchange with the environment	0	1000	0	0	0	0	0	0	0	0	0	0	0	0	0	0	0	0	0	0	0	0	0	0.275476	0.0493154	0.128554	0.154404	0.0554613	0.0439551	0.0430528
EX00794_E	NA	sbt-D_E[e] -->	E00794_E -->	NA	Exchange with the environment	0	1000	0	0	0	0	0	0	0	0	0	0	0	0	0	0	0	0	0	0	0	0	0	0.834904	0.586939	0.543077	19.5	0.693144	0.603562	0.533719
EX00811_E	NA	T4hcinnm_E[e] -->	E00811_E -->	NA	Exchange with the environment	0	1000	0	0	0	0	0	0	0	0	0	0	0	0	0	0	0	0	0	0	0	0	0	0.58363	0.134231	0.229754	0.727535	0.165708	0.114943	0.174614
EX00818_E	NA	glcr_E[e] -->	E00818_E -->	NA	Exchange with the environment	0	1000	0	0	0.01	0	0	0	0	0	0	0	0	0	0	0	0	0	0	0	0	0	0	0.598418	0.0424672	0.57842	0.229644	0.0510206	0.059282	0.0580984
EX00853_E	NA	cbl1_E[e] -->	E00853_E -->	NA	Exchange with the environment	0	1000	0	0	0	0	0	0	0	0	0	0	0	0	0	0	0	0	0	0	0	0	0	0.00978186	0.00492288	0.00424717	0.0163351	0.00559448	0.00432702	0.00422883
EX00864_E	NA	pnto-R_E[e] -->	E00864_E -->	NA	Exchange with the environment	0	1000	0.000288166	0	0	0	0.000233593	0	0	0.000288166	0	0	0	0.000233748	0	0	0	0	0	0	0	0	0	0.0596626	0.0291267	0.0251417	0.0955432	0.0352034	0.0256003	0.0250278
EX00881_E	NA	dcyt_E[e] -->	E00881_E -->	NA	Exchange with the environment	0	1000	0	0	0	0	0	0	0	0	0	0	0	0	0	0	0	0	0	0	0	0	0	0.161016	0.0575112	0.0730574	0.300313	0.0789546	0.407972	0.0747981
EX00906_E	NA	56dthm_E[e] -->	E00906_E -->	NA	Exchange with the environment	0	1000	0	0	0	0	0	0	0	0	0	0	0	0	0	0	0	0	0	0	0	0	0	0.197499	0.452036	0.443328	0.359323	0.0786834	0.130031	0.139162
EX00909_E	NA	leuktrA4_E[e] -->	E00909_E -->	NA	Exchange with the environment	0	1000	0	0	0	0	0	0	0	0	0	0	0	0	0	0	0	0	0	0	0	0	0	0.205678	0.080586	0.0733329	1.18492	0.0842522	0.0911746	0.0931744
EX00940_E	NA	akgm_E[e] -->	E00940_E -->	NA	Exchange with the environment	0	1000	0	0	0	0	0	0	0	0	0	0	0	0	0	0	0	0	0	0	0	0	0	0	0	0	0	0	9.93541e-06	9.97069e-06
EX00942_E	NA	35cgmp_E[e] -->	E00942_E -->	NA	Exchange with the environment	0	1000	0	0	0	0	0	0	0	0	0	0	0	0	0	0	0	0	0	0	0	0	0	0.508852	0.404584	0.361557	1.93204	0.476892	0.398637	0.349804
EX00954_E	NA	ind3ac_E[e] -->	E00954_E -->	NA	Exchange with the environment	0	1000	0	0	0	0.00055443	0	0	0.01	0	0	0	0.00055443	0	0	0.01	0	0	0	0	0	0	0	0.24872	0.0995784	0.10445	0.279846	0.0605025	0.100821	0.134797
EX00979_E	NA	acser_E[e] -->	E00979_E -->	NA	Exchange with the environment	0	1000	0	0	0	0.00843662	0	0	0	0	0	0	0.0184882	0	0	0	0	0	0	0	0	0	0	0.159569	0.0700823	0.0738702	0.271066	0.467429	0.495559	0.442624
EX01060_E	NA	35diotyr_E[e] -->	E01060_E -->	NA	Exchange with the environment	0	1000	0	0	0	0.00359735	0.01	0	0	0	0	0	0	0	0	0	0	0	0	0	0	0	0	0.0502441	1.00016e-05	9.99758e-06	0	0.0303844	0	9.97445e-06
EX01083_E	NA	tre_E[e] -->	E01083_E -->	NA	Exchange with the environment	0	1000	0	0	0	0	0	0	0	0	0	0	0	0	0	0	0	0	0	0	0	0	0	0.381981	0.324221	0.282036	32.1986	0.39222	0.327042	0.274215
EX01103_E	NA	orot5p_E[e] -->	E01103_E -->	NA	Exchange with the environment	0	1000	0	0	0	0.0147059	0	0	0	0	0	0	0.000260481	0	0	0	0	0	0	0	0	0	0	0.580501	0.407304	0.39573	3.07024	0.435118	0.416685	0.363656
EX01132_E	NA	acgal_E[e] -->	E01132_E -->	NA	Exchange with the environment	0	1000	0	0	0	0	0	0	0	0	0	0	0	0	0	0	0	0	0	0	0	0	0	0.0583365	0.0305981	0.0246627	0.0858185	0.0324334	0.0272753	0.0245613
EX01137_E	NA	ametam_E[e] -->	E01137_E -->	NA	Exchange with the environment	0	1000	0	0	0	0	0	0	0	0	0	0	0	0	0	0	0	0	0	0	0	0	0	0.336715	0.183742	0.164712	0.700017	0.198584	0.179273	0.184422
EX01161_E	NA	34dhpha_E[e] -->	E01161_E -->	NA	Exchange with the environment	0	1000	0	0	0	0	0	0	0	0	0	0	0	0	0	0	0	0	0	0	0	0	0	0.514555	1.00017e-05	9.99758e-06	0.0317154	8.76725e-06	0.120809	0.167818
EX01179_E	NA	34hpp_E[e] -->	E01179_E -->	NA	Exchange with the environment	0	1000	0	0	0	0.0954024	0	0	0	0	0	0	0.106117	0	0	0	0	0	0	0	0	0	0	0.581214	0.132347	0.233725	0.634393	0.163242	0.113169	0.15041
EX01181_E	NA	4tmeabutn_E[e] -->	E01181_E -->	NA	Exchange with the environment	0	1000	0	0	0	0	0	0	0	0	0	0	0	0	0	0	0	0	0	0	0	0	0	0.297775	0.151648	0.161381	0.87787	0.176121	0.170035	0.172955
EX01185_E	NA	nicrnt_E[e] -->	E01185_E -->	NA	Exchange with the environment	0	1000	0	0	0	0	0	0	0	0	0	0	0	0	0	0	0	0	0	0	0	0	0	0.248311	0.0632518	0.116315	0.367441	0.0690749	0.101626	0.11237
EX01194_E	NA	pail_E[e] -->	E01194_E -->	NA	Exchange with the environment	0	1000	0	0	0	0	0	0	0	0	0	0	0	0	0	0	0	0	0	0	0	0	0	0.0857817	0.0481945	0.0443683	0.0317154	0.0482226	0.0516059	0.0465753
EX01205_E	NA	3aib-D_E[e] -->	E01205_E -->	NA	Exchange with the environment	0	1000	0	0	0	0	0	0	0	0	0	0	0.00359735	0.01	0	0	0	0	0	0	0	0	0	0.783296	0.411176	0.597562	1.69671	0.45997	0.389923	0.391561
EX01326_E	NA	cyan_E[e] -->	E01326_E -->	NA	Exchange with the environment	0	1000	0	0	0	0	0	0	0	0	0	0	0	0	0	0	0	0	0	0	0	0	0	0.469326	0.247168	1.61248	0.801783	0.27778	0.220701	0.216213
EX01419_E	NA	cgly_E[e] -->	E01419_E -->	NA	Exchange with the environment	0	1000	0	0	0	0	0	0	0	0	0	0	0	0	0	0	0	0	0	0	0	0	0	0.550184	0.276916	0.237431	1.2651	0.276075	0.28646	0.286001
EX01530_E	NA	ocdca_E[e] -->	E01530_E -->	NA	Exchange with the environment	0	1000	0	0	0	0	0	0	0	0	0	0	0	0	0	0	0	0	0	0	0	0	0	0.251015	0.0972689	0.0899339	1.19312	0.106382	0.110405	0.100175
EX01595_E	NA	lnlc_E[e] -->	E01595_E -->	NA	Exchange with the environment	0	1000	0	0	0	0	0	0	0	0	0	0	0.01	0	0	0	0	0	0	0	0	0	0	0.250215	0.0939122	0.0871256	1.43095	0.107199	0.106859	0.0999709
EX01613_E	NA	stachyose_E[e] -->	E01613_E -->	NA	Exchange with the environment	0	1000	0	0	0	0	0	0	0	0	0	0	0	0	0	0	0	0	0	0	0	0	0	0.0193904	0.0101667	0.00890334	0.0318208	0.0114375	0.00905839	0.00887392
EX01697_E	NA	galt_E[e] -->	E01697_E -->	NA	Exchange with the environment	0	1000	0	0	0	0	0	0	0	0	0	0	0	0	0	0	0	0	0	0	0	0	0	0.179152	0.045985	0.0648733	0.413433	0.0556427	0.0717809	0.0778565
EX01717_E	NA	kynate_E[e] -->	E01717_E -->	NA	Exchange with the environment	0	1000	0	0	0	0	0	0	0	0	0	0	0	0	0	0	0	0	0	0	0	0	0	0	0	0	0	0	9.93531e-06	9.974e-06
EX01755_E	NA	tcynt_E[e] -->	E01755_E -->	NA	Exchange with the environment	0	1000	0	0	0.01	0.00164818	0	0	0	0	0	0.01	0.00164818	0	0	0	0	0	0	0	0	0	0	0.406019	0.237297	0.258512	0.782013	0.244381	0.211343	0.206227
EX01762_E	NA	xtsn_E[e] -->	E01762_E -->	NA	Exchange with the environment	0	1000	0	0	0	0	0	0	0	0	0	0	0	0	0	0	0	0	0	0	0	0	0	0.856999	0.551896	0.494711	2.96072	0.594888	0.512822	0.497634
EX01801_E	NA	drib_E[e] -->	E01801_E -->	NA	Exchange with the environment	0	1000	0	0	0	0	0	0	0	0	0	0	0	0	0	0	0	0	0	0	0	0	0	0.096056	0.0504021	0.0441541	0.157834	0.0566926	0.0449239	0.0440092
EX01879_E	NA	5oxpro_E[e] -->	E01879_E -->	NA	Exchange with the environment	0	1000	0	0	0	0	0	0	0.01	0	0	0	0	0	0	0.01	0	0	0	0	0	0	0	0.100285	0.0526614	1.14635	0.184541	0.0592367	0.046956	1.00409
EX01885_E	NA	mag_E[e] -->	E01885_E -->	NA	Exchange with the environment	0	1000	0	0	0	0	0	0	0	0	0	0	0	0	0	0	0	0	0	0	0	0	0	0.202314	0.128476	0.124714	3.34933	0.0997276	0.154756	0.130083
EX01888_E	NA	aact_E[e] -->	E01888_E -->	NA	Exchange with the environment	0	1000	0	0	0	0	0	0	0	0	0	0	0	0	0	0	0	0	0	0	0	0	0	0.173309	0.0910137	1.12882	0.313242	0.102347	0.0811513	0.0795004
EX01921_E	NA	gchola_E[e] -->	E01921_E -->	NA	Exchange with the environment	0	1000	0	0	0	6.92777e-05	0	0	0.00124953	0	0	0	6.92777e-05	0	0	0.00124953	0	0	0	0	0	0	0	0.00125953	0	0.00125953	0.00917839	8.74445e-06	9.93502e-06	0.00125286
EX01996_E	NA	ach_E[e] -->	E01996_E -->	NA	Exchange with the environment	0	1000	0	0	0	0	0	0	0	0	0	0	0	0	0	0	0	0	0	0	0	0	0	7.50166e-06	0	7.49818e-06	0	6.55128e-06	0.0874974	0.0863648
EX02076_E	NA	sedh_E[e] -->	E02076_E -->	NA	Exchange with the environment	0	1000	0	0	0	0	0	0	0	0	0	0	0	0	0	0	0	0	0	0	0	0	0	0.0613986	0.0322092	0.028214	0.131324	0.0362219	0.028704	0.02812
EX02094_E	NA	caro_E[e] -->	E02094_E -->	NA	Exchange with the environment	0	1000	0	0	0	0	0	0	0	0	0	0	0	0	0	0	0	0	0	0	0	0	0	0.0240699	0.0126208	0.0110527	0.0395042	0.0141982	0.0112452	0.0110162
EX02165_E	NA	leuktrB4_E[e] -->	E02165_E -->	NA	Exchange with the environment	0	1000	0	0.01	0	0.00196683	0	0	0	0	0.01	0	0.00196683	0	0	0	0	0	0	0	0	0	0	0.205037	0.0903224	0.0730941	1.19043	0.0839792	0.0909169	0.092929
EX02188_E	NA	peplys_E[e] -->	E02188_E -->	NA	Exchange with the environment	0	1000	0	0	0	0	0	0	0	0	0	0	0	0	0	0	0	0	0	0	0	0	0	0	0	0	0	0	0	0
EX02415_E	NA	Nlys_E[e] -->	E02415_E -->	NA	Exchange with the environment	0	1000	0	0	0	0	0	0	0	0	0	0	0	0	0	0	0	0	0	0	0	0	0	0.299199	0.0644628	0.0948402	0.557031	0.077957	0.107272	0.125357
EX02470_E	NA	xanate_E[e] -->	E02470_E -->	NA	Exchange with the environment	0	1000	0	0	0	0	0	0	0	0	0	0	0	0	0	0	0	0	0	0	0	0	0	0.0635074	0.033312	0.0291783	0.104296	0.0374722	0.0296948	0.0290822
EX02505_E	NA	pad_E[e] -->	E02505_E -->	NA	Exchange with the environment	0	1000	0	0.01	0	0.0119668	0	0	0	0	0.01	0	0.0119668	0	0	0	0	0	0	0	0	0	0	0.39044	0.196055	0.163755	0.767971	0.222897	0.187192	0.185882
EX02512_E	NA	cyanala_E[e] -->	E02512_E -->	NA	Exchange with the environment	0	1000	0	0	0	0	0	0	0	0	0	0	0	0	0	0	0	0	0	0	0	0	0	0.254195	0.0800369	0.257449	0.459059	0.241184	0.233431	0.235874
EX02630_E	NA	2hglut_E[e] -->	E02630_E -->	NA	Exchange with the environment	0	1000	0	0	0	0	0	0	0	0	0	0	0	0	0	0	0	0	0	0	0	0	0	1.46801	1.47686	1.56535	12.2373	1.8742	1.60256	1.41761
EX02642_E	NA	cala_E[e] -->	E02642_E -->	NA	Exchange with the environment	0	1000	0	0	0	0	0	0	0	0	0	0	0	0	0	0	0	0	0	0	0	0	0	0.0982683	0.0515675	0.613996	0.191143	0.57745	0.0459633	0.0450282
EX02679_E	NA	ddca_E[e] -->	E02679_E -->	NA	Exchange with the environment	0	1000	0	0	0	0.00283411	0.00976029	0	0	0	0	0.00717708	0.0183117	0.00976667	0	0	0	0	0	0	0	0	0	0.0869735	0.0455692	0.0399321	0.142709	0.0512343	0.0405987	0.0397786
EX02737_E	NA	ps_E[e] -->	E02737_E -->	NA	Exchange with the environment	0	1000	0	0	0	0	0	0	0	0	0	0	0	0	0	0	0	0	0	0	0	0	0	1.00019e-05	1.00017e-05	9.99758e-06	0.0317154	8.7596e-06	9.9331e-06	9.97332e-06
EX02763_E	NA	enphpyr_E[e] -->	E02763_E -->	NA	Exchange with the environment	0	1000	0	0	0	0	0	0	0	0	0	0	0	0	0	0	0	0	0	0	0	0	0	0.382593	0.192777	0.164906	0.0317154	0.222953	0.188537	9.97187e-06
EX02918_E	NA	1mncam_E[e] -->	E02918_E -->	NA	Exchange with the environment	0	1000	0	0	0	0.00415178	0.01	0	0.01	0	0	0	0.00415178	0.01	0	0.01	0	0	0	0	0.01	0	0.01	0.0932243	0.0489758	0.0429465	0.182684	0.0833256	0.0436962	0.125156
EX02946_E	NA	4aabutn_E[e] -->	E02946_E -->	NA	Exchange with the environment	0	1000	0	0	0	0	0	0	0	0	0	0	0	0	0	0	0	0	0	0	0	0	0	0.0894138	0.0568544	0.570379	0.176567	0.0527641	0.0418166	0.0409659
EX03197_E	NA	S3hb_E[e] -->	E03197_E -->	NA	Exchange with the environment	0	1000	0	0.01	0	0.013615	0	0	0	0	0.01	0.01	0.013615	0	0	0	0	0	0	0	0	0	0	1.00158	1.09506	1.07898	14.0062	2.241	1.03241	0.907035
EX03284_E	NA	3aib_E[e] -->	E03284_E -->	NA	Exchange with the environment	0	1000	0	0	0	0	0	0	0	0	0	0	0.0135973	0.01	0	0	0	0	0	0	0.01	0	0	0.816572	0.4148	0.578379	1.85831	0.472495	0.396042	0.403621
EX03722_E	NA	quln_E[e] -->	E03722_E -->	NA	Exchange with the environment	0	1000	0	0	0	0	0	0	0	0	0	0	0	0	0	0	0	0	0	0	0	0	0	0.0779759	0.0409282	0.108157	0.158054	0.0460242	0.0364835	0.0357412
EX03758_E	NA	dopa_E[e] -->	E03758_E -->	NA	Exchange with the environment	0	1000	0.01	0	0	0.000293948	0	0	0	0.01	0	0	0.000293948	0	0	0	0	0	0	0	0	0	0	0.563304	5.00211e-06	9.99758e-06	0.0158577	4.38131e-06	0.125046	0.172206
EX03793_E	NA	tmlys_E[e] -->	E03793_E -->	NA	Exchange with the environment	0	1000	0	0	0	0	0	0	0	0	0	0	0	0	0	0	0	0	0	0	0	0	0	0.324531	0.168051	0.161782	0.842244	0.1905	0.171039	0.164901
EX03917_E	NA	5adtststerone_E[e] -->	E03917_E -->	NA	Exchange with the environment	0	1000	0	0	0	0	0	0	0	0	0	0	0	0	0	0	0	0	0	0	0	0	0	0	0	0	0	0	0	0
EX04227_E	NA	octpmn_E[e] -->	E04227_E -->	NA	Exchange with the environment	0	1000	0	0	0	0.00193927	0	0.01	0	0	0	0	0.00193927	0	0.01	0	0	0	0	0	0	0.01	0	1.00022e-05	1.00017e-05	9.99758e-06	0.0317154	8.72564e-06	0.126918	9.97147e-06
EX04230_E	NA	lpchol_E[e] -->	E04230_E -->	NA	Exchange with the environment	0	1000	0	0	0	0	0	0	0	0	0	0	0	0	0	0	0	0	0	0	0	0	0	1.00022e-05	1.00042e-05	9.99758e-06	0.0317154	8.77529e-06	9.93594e-06	9.96349e-06
EX04317_E	NA	ak2lgchol_E[e] -->	E04317_E -->	NA	Exchange with the environment	0	1000	0	0.00999	0	0.0180559	0.01	0.01	0.01	0	0.00999	0	0.0180459	0.01	0.01	0.01	0	0.00999	0	0	0.00999121	0.00999006	0.00999003	1.00022e-05	0.01001	9.99758e-06	0.0417154	0.0100088	0.0100099	0.01001
EX04598_E	NA	paf_E[e] -->	E04598_E -->	NA	Exchange with the environment	0	1000	0	0	0	0	0	0	0	0	0	0	0	0	0	0	0	0	0	0	0	0	0	1.00022e-05	1.00033e-05	9.99758e-06	0.0125749	8.76891e-06	9.93481e-06	9.97384e-06
EX04677_E	NA	aicar_E[e] -->	E04677_E -->	NA	Exchange with the environment	0	1000	0	0	0	0	0	0.01	0	0	0	0	0	0	0.01	0	0	0	0	0	0	0	0	0.924095	0.5667	0.502999	2.88149	0.621996	0.532728	0.496635
EX04722_E	NA	thcholstoic_E[e] -->	E04722_E -->	NA	Exchange with the environment	0	1000	0.00124953	0	0	3.67298e-05	0	0	0	0.00124953	0	0	3.67298e-05	0	0	0	0	0	0	0	0	0	0	0.00125953	0	9.99758e-06	0.00792886	2.17249e-06	9.93565e-06	3.32412e-06
EX04853_E	NA	leuktrB4woh_E[e] -->	E04853_E -->	NA	Exchange with the environment	0	1000	0	0	0	0	0	0	0	0	0	0	0	0	0	0	0	0	0	0	0	0	0	0.195603	0.0858822	0.0696537	1.1168	0.0798934	0.0861206	0.0883878
EX05100_E	NA	3uib_E[e] -->	E05100_E -->	NA	Exchange with the environment	0	1000	0	0	0	0	0	0	0	0	0	0.01	0.00164818	0	0	0	0	0	0	0	0	0	0	0.0888074	0.0465987	0.448955	0.175715	0.0780105	0.0415327	0.0406878
EX05122_E	NA	tchola_E[e] -->	E05122_E -->	NA	Exchange with the environment	0	1000	0	0	0	0	0	0	0	0	0	0	0	0	0	0	0	0	0	0	0	0	0	0.00125953	0	0.00125953	0.00792886	8.75802e-06	9.93505e-06	0.00125285
EX05127_E	NA	mhista_E[e] -->	E05127_E -->	NA	Exchange with the environment	0	1000	0	0	0	0	0	0	0	0	0	0	0	0	0	0	0	0	0	0	0	0	0	0.102081	0.0535667	0.0469277	0.167751	0.0602513	0.0477459	0.0467738
EX05332_E	NA	peamn_E[e] -->	E05332_E -->	NA	Exchange with the environment	0	1000	0	0	0	0	0	0	0	0	0	0	0	0	0	0	0	0	0	0	0	0	0	0.39044	0.192156	0.163845	0.0317154	8.78209e-06	0.187443	0.185882
EX05335_E	NA	selmeth_E[e] -->	E05335_E -->	NA	Exchange with the environment	0	1000	0	0	0	0	0	0	0	0	0	0	0	0	0	0	0	0	0	0	0	0	0	0.237577	0.0537804	0.080297	0.392059	0.068194	0.0853062	0.103731
EX05356_E	NA	5HPET_E[e] -->	E05356_E -->	NA	Exchange with the environment	0	1000	0	0	0	0	0	0	0	0	0	0	0	0	0	0	0	0	0	0	0	0	0	0.20711	0.0808513	0.0735732	1.20162	0.084527	0.0915802	0.0935565
EX05402_E	NA	melib_E[e] -->	E05402_E -->	NA	Exchange with the environment	0	1000	0	0	0	0	0	0	0	0	0	0	0	0	0	0	0	0	0	0	0	0	0	0.0377319	0.0197869	0.0173295	0.0619401	0.0222593	0.0176313	0.0172723
EX05422_E	NA	dhdascb_E[e] -->	E05422_E -->	NA	Exchange with the environment	0	1000	0	0	0	0	0	0	0	0	0	0	0	0	0	0	0	0	0	0	0	0	0	0.0740779	0.0388641	0.0340456	0.151661	0.0437079	0.0668259	0.0339325
EX05455_E	NA	xol7aone_E[e] -->	E05455_E -->	NA	Exchange with the environment	0	1000	0	0	0	0	0	0	0	0	0	0	0	0	0	0	0	0	0	0	0	0	0	1.00008e-05	1.00042e-05	9.99758e-06	0.0317154	8.74796e-06	9.93583e-06	0.0139948
EX05512_E	NA	din_E[e] -->	E05512_E -->	NA	Exchange with the environment	0	1000	0	0	0	0	0	0	0	0	0	0	0	0	0	0	0	0	0	0	0	0	0	0.765754	0.430965	0.454629	2.54296	0.487654	0.467893	0.430569
EX05519_E	NA	athr-L_E[e] -->	E05519_E -->	NA	Exchange with the environment	0	1000	0	0	0	0	0	0	0	0	0	0	0.01	0	0	0	0	0	0	0	0	0	0	1.31341	0.545948	1.08904	3.84815	0.69556	0.830067	0.651244
EX05635_E	NA	5hoxindoa_E[e] -->	E05635_E -->	NA	Exchange with the environment	0	1000	0	0	0	0	0	0	0	0	0	0	0	0	0	0	0	0	0	0	0	0	0	0	0	4.99879e-06	0	2.92035e-06	0.0743299	0
EX05684_E	NA	selnt_E[e] -->	E05684_E -->	NA	Exchange with the environment	0	1000	0	0	0.000143932	0	0.000234313	0.000182575	0.000157908	0	0	0	0.00438143	0.000234466	0.000182575	0.000159827	0	0	0	0	0	0	0	0.245789	0.0597002	0.0877082	0.294504	0.0757278	0.0983686	0.114723
EX05688_E	NA	selcys_E[e] -->	E05688_E -->	NA	Exchange with the environment	0	1000	0.000288166	0	0	0	0	0	0	0.000288166	0	0.000172298	0	0	0	0	0	0	0	0	0	0	0	0.158749	0.0459043	0.0585694	0.268447	0.0716288	0.0924643	0.110165
EX05697_E	NA	sel_E[e] -->	E05697_E -->	NA	Exchange with the environment	0	1000	0	0	0	0	0	0	0	0	0	0	0	0	0	0	0	0	0	0	0	0	0	0.0898055	0.0471615	0.0413308	0.147763	0.0530609	0.0420544	0.0411973
EX05787_E	NA	bildglcur_E[e] -->	E05787_E -->	NA	Exchange with the environment	0	1000	0	0.000829211	0.000829211	0.00133575	0	0.000829211	0.000829211	0	0.000829211	0.000829211	0.00133575	0	0.000829211	0.000829211	0	0	0	0	0	0	0	0.0346767	0.0135657	0.0160665	0.0587706	0.0154148	0.0165155	0.0161764
EX05828_E	NA	3mlda_E[e] -->	E05828_E -->	NA	Exchange with the environment	0	1000	0	0	0	0	0	0	0	0	0	0	0	0	0	0	0	0	0	0	0	0	0	0.188312	0.0635862	0.0866321	0.317476	0.0765017	0.089169	0.0873834
EX05852_E	NA	2hyoxplac_E[e] -->	E05852_E -->	NA	Exchange with the environment	0	1000	0	0	0	0	0	0	0	0	0	0	0.01	0	0	0	0	0	0	0	0	0	0	0.432073	0.195213	0.168785	0.874192	0.224526	0.194836	0.210595
EX05984_E	NA	2hb_E[e] -->	E05984_E -->	NA	Exchange with the environment	0	1000	0	0	0	0	0	0	0	0	0	0.01	0.00524552	0.01	0	0	0	0	0	0	0	0	0	1.3263	0.0655216	0.993232	0.234336	0.678189	0.726847	0.639545
EX06232_E	NA	mobd_E[e] -->	E06232_E -->	NA	Exchange with the environment	0	1000	0.00285951	0.00564999	0	0.00342764	0.0011766	0.00570547	0	0.00285951	0.00594064	0	0.00444518	0.00118139	0.00570547	0	0	0	0	0	0	0	0	0.0904862	0.0507501	0.0383455	0.152745	0.050914	0.0452692	0.038196
EX06341_E	NA	xoltri27_E[e] -->	E06341_E -->	NA	Exchange with the environment	0	1000	0	0	0	0	0	0	0	0	0	0	0	0	0	0	0	0	0	0	0	0	0	0.0320442	0	0.0140386	0	8.76356e-06	0.0155419	9.97427e-06
EX06424_E	NA	ttdca_E[e] -->	E06424_E -->	NA	Exchange with the environment	0	1000	0	0	0	0.0415875	0	0.010249	0	0	0	0	0	0	0.010249	0	0	0	0	0	0	0	0	0.299209	0.17592	0.184526	1.46758	0.187774	0.189127	0.175266
EX11061_E	NA	retnglc_E[e] -->	E11061_E -->	NA	Exchange with the environment	0	1000	0	0	0	0	0	0	0	0	0	0	0	0	0	0	0	0	0	0	0	0	0	0.0425381	0.0225612	0.0197244	0.0705615	0.0252932	0.0200557	0.0196477
EX11135_E	NA	andrstrnglc_E[e] -->	E11135_E -->	NA	Exchange with the environment	0	1000	0	0	0	0	0	0	0	0	0	0	0	0	0	0	0	0	0	0	0	0	0	0	0	0	0	0	0	0
EX11499_E	NA	sl-L_E[e] -->	E11499_E -->	NA	Exchange with the environment	0	1000	0	0	0	0	0	0	0	0	0	0	0	0	0	0	0	0	0	0	0	0	0	0	0	0.256908	0	0	9.93235e-06	0
EX14818_E	NA	fe2_E[e] -->	E14818_E -->	NA	Exchange with the environment	0	1000	0	0	0	0	0	0	0	0	0	0	0	0	0	0	0	0	0	0	0	0	0	0.23169	0.121712	0.106681	0.372154	0.136869	0.108545	0.106318
EX14819_E	NA	fe3_E[e] -->	E14819_E -->	NA	Exchange with the environment	0	1000	0	0	0	0	0	0	0	0	0	0	0	0	0	0	0	0	0	0	0	0	0	0.232134	0.121861	0.106805	0.381382	0.137183	0.108726	0.106467
EX15519_E	NA	xol25oh_E[e] -->	E15519_E -->	NA	Exchange with the environment	0	1000	0	0	0	0.00124953	0	0	0	0	0	0	0.00124953	0	0	0	0	0	0	0	0	0	0	0.0321543	0.017497	0.0141033	0.0534661	0.0185376	0.0143599	0.0140422
EX15520_E	NA	xoltri25_E[e] -->	E15520_E -->	NA	Exchange with the environment	0	1000	0	0	0	0	0	0	0	0	0	0	0	0	0	0	0	0	0	0	0	0	0	0.0321196	0.017475	0.0140873	0.0534005	0.0185097	0.0143448	0.0140274
EX15610_E	NA	xol27oh_E[e] -->	E15610_E -->	NA	Exchange with the environment	0	1000	0	0	0	0.000242317	0	0.00124953	0	0	0	0	0.000242317	0	0.00124953	0	0	0	0	0	0	0	0	0.0320666	0	0.0140615	0	8.76757e-06	0.0155671	9.9743e-06
EX17337_E	NA	7a3o4chlstnt_E[e] -->	E17337_E -->	NA	Exchange with the environment	0	1000	0	0	0	0	0	0	0	0	0	0	0	0	0	0	0	0	0	0	0	0	0	0	0	9.99758e-06	0	2.92064e-06	9.9355e-06	4.98645e-06
EX17339_E	NA	xoldiolone_E[e] -->	E17339_E -->	NA	Exchange with the environment	0	1000	0	0	0	0	0	0	0	0	0	0	0	0	0	0	0	0	0	0	0	0	0	1.00019e-05	1.00033e-05	9.99758e-06	0.0317154	8.73506e-06	9.93434e-06	0.0139525
EX18125_E	NA	acg3ps_E[e] -->	E18125_E -->	NA	Exchange with the environment	0	1000	0	0	0	0	0	0	0	0	0	0	0	0	0	0	0	0	0	0	0	0	0	1.00008e-05	1.00033e-05	9.99758e-06	0.0317154	8.77096e-06	9.93413e-06	9.97254e-06
EX18126_E	NA	lpglyc_E[e] -->	E18126_E -->	NA	Exchange with the environment	0	1000	0	0.00914033	0	0.000556561	0	0	0	0	0.00914033	0	0.000556561	0	0	0	0	0	0	0	0	0	0	0.141995	0.0844596	0.0711897	1.0764	0.0856335	0.0933513	0.0759752
EXC0001_E	NA	Rtotal2_E[e] -->	EC0001_E -->	NA	Exchange with the environment	0	1000	0	0	0	0	0	0	0	0	0	0	0	0	0	0	0	0	0	0	0	0	0	0.250677	0.109393	0.103611	2.53038	0.104108	0.115525	0.105277
EXC0013_E	NA	q8_E[e] -->	EC0013_E -->	NA	Exchange with the environment	0	1000	0.000288166	0.0001808	0.000143932	0.000426189	0.000234313	0.000182575	0.000157908	0.000288166	0.000190101	0.000172298	0.00045875	0.000234466	0.000182575	0.000159827	0	0	0	0	0	0	0	0.0183112	0.00960118	0.00840803	0.030013	0.0108013	0.00855445	0.00837892
EXC0051_L	NA	protein_BAC_L[e] -->	EC0051_L -->	NA	Exchange with the environment	0	1000	0.371636	0	0	0.347213	1.18254	0	0	0.423613	0	0	0.629526	1.12327	0	0	0	0	0	0	0	0	0	11.1442	3.99082	3.08922	21.4243	5.29086	2.94686	2.89417
EXC0052_L	NA	rna_BAC_L[e] -->	EC0052_L -->	NA	Exchange with the environment	0	1000	0	0	0	0	0.429496	0.0941004	0	0	0	0	0.211168	0.402657	0.0949207	0	0	0	0	0	0	0	0	1.19189	0.902196	0.750073	2.79239	0.994903	0.774878	0.731275
EXC0053_L	NA	dna_BAC_L[e] -->	EC0053_L -->	NA	Exchange with the environment	0	1000	0	0	0	0	0	0	0	0	0	0	0	0	0	0	0	0	0	0	0	0	0	0.266348	0.140562	0.123358	0.438346	0.160263	0.125225	0.122224
EXC0054_L	NA	peptido_BAC_L[e] -->	EC0054_L -->	NA	Exchange with the environment	0	1000	0	0	0	0	0	0	0	0	0	0	0	0	0	0	0	0	0	0	0	0	0	0.0625917	0.0391397	0.0336858	0.119993	0.0255145	0.0129703	0.0334397
EXC0055_L	NA	lps_BAC_L[e] -->	EC0055_L -->	NA	Exchange with the environment	0	1000	0	0	0	0	0	0	0	0	0	0	0	0	0	0	0	0	0	0	0	0	0	0.0220952	0.0120365	0.0103798	0.0366203	0.0132871	0.0104732	0.0102344
EXC0056_L	NA	lipa_BAC_L[e] -->	EC0056_L -->	NA	Exchange with the environment	0	1000	0	0	0	0.0149188	0	0.00760517	0	0	0	0	0.000797583	0	0.00760517	0	0	0	0	0	0	0	0	0.022612	0.0120714	0.0103817	0.03661	0.0134094	0.0104946	0.0102852
EXC0057_L	NA	outerlps_BAC_L[e] -->	EC0057_L -->	NA	Exchange with the environment	0	1000	0	0	0	0	0	0	0	0	0	0	0	0	0	0	0	0	0	0	0	0	0	0.0222727	0.0120353	0.0103796	0.036615	0.0132831	0.0104701	0.0102314
EXC0058_L	NA	pe_BAC_L[e] -->	EC0058_L -->	NA	Exchange with the environment	0	1000	0	0	0	0	0	0	0	0	0	0	0	0	0	0	0	0	0	0	0	0	0	0.189916	0.105837	0.101697	0.421867	0.062904	0.112229	0.101005
EXC0059_L	NA	pg_BAC_L[e] -->	EC0059_L -->	NA	Exchange with the environment	0	1000	0	0	0	0	0	0	0	0	0	0	0	0	0	0	0	0	0	0	0	0	0	0.0601154	0.0334005	0.028745	0.101896	0.0370519	0.0290828	0.0284783
EXC0060_L	NA	ps_BAC_L[e] -->	EC0060_L -->	NA	Exchange with the environment	0	1000	0	0	0	0	0	0	0	0	0	0	0	0	0	0	0	0	0	0	0	0	0	0.00707984	0.00377036	0.00324375	0.0114433	0.00418759	0.00327842	0.00321289
EXC0063_L	NA	clpn_BAC_L[e] -->	EC0063_L -->	NA	Exchange with the environment	0	1000	0	0	0	0	0	0	0	0	0	0	0	0	0	0	0	0	0	0	0	0	0	0.0172236	0.0093416	0.00803805	0.0284111	0.010372	0.0081279	0.00796433
EXC0065_L	NA	glycogen_BAC_L[e] -->	EC0065_L -->	NA	Exchange with the environment	0	1000	0	0	0	0	0	0	0	0	0	0	0	0	0	0	0	0	0	0	0	0	0	0.351796	0.194252	0.167328	0.593391	0.215389	0.169342	0.165517
EXC0072_L	NA	soluble_BAC_L[e] -->	EC0072_L -->	NA	Exchange with the environment	0	1000	0	0	0	0	0	0	0	0	0	0	0	0	0	0	0	0	0	0	0	0	0	2.72365	1.44463	1.2426	4.3961	1.59476	1.25696	1.2328
EXC0135_E	NA	vacc_E[e] -->	EC0135_E -->	NA	Exchange with the environment	0	1000	0	0	0	0	0	0	0	0	0	0	0	0	0	0	0	0	0	0	0	0	0	0.110754	0.0433967	0.0521334	0.187558	0.0662813	0.0529682	0.0518034
EXC0141_E	NA	mercplaccys_E[e] -->	EC0141_E -->	NA	Exchange with the environment	0	1000	0	0	0.01	0.00718479	0.01	0.01	0	0	0	0.01	0.00524552	0.01	0	0	0	0	0.01	0	0.01	0	0	0.289069	1.00017e-05	0.142086	0.0317154	0.163094	0.163292	0.159381
EXC0142_L	NA	phospholipid_BAC_L[e] -->	EC0142_L -->	NA	Exchange with the environment	0	1000	0	0	0	0	0	0	0	0	0	0	0	0	0	0	0	0	0	0	0	0	0	0.181396	0.100348	0.0982196	0.561341	0.0600873	0.108677	0.0976815
EXC0152_E	NA	pepX_E[e] -->	EC0152_E -->	NA	Exchange with the environment	0	1000	0	0	0	0	0	0	0	0	0	0	0	0	0	0	0	0	0	0	0	0	0	0	0	0	0	0	0	0
EXC0159_E	NA	ascr2_E[e] -->	EC0159_E -->	NA	Exchange with the environment	0	1000	0	0	0	0	0	0	0	0	0	0	0.01	0	0	0	0	0	0	0	0	0	0	0.154868	0.0707795	0.0732587	0.728402	0.0718032	0.0750125	0.0711385
EXC0160_E	NA	ascr3_E[e] -->	EC0160_E -->	NA	Exchange with the environment	0	1000	0	0	0	0	0	0	0	0	0	0	0	0	0	0	0	0	0	0	0	0	0	0.155275	0.0695562	0.0722399	0.714384	0.0708696	0.0743486	0.0700515
EXC0161_E	NA	ascr5_E[e] -->	EC0161_E -->	NA	Exchange with the environment	0	1000	0	0	0	0	0	0	0	0	0	0	0	0	0	0	0	0	0	0	0	0	0	0.151357	0.0695473	0.0733056	0.685994	0.0696598	0.0714316	0.0693659
EXC0162_E	NA	ascr10_E[e] -->	EC0162_E -->	NA	Exchange with the environment	0	1000	0	0	0	0	0	0	0	0	0	0	0	0	0	0	0	0	0	0	0	0	0	0.157194	0.0700552	0.0728067	0.724385	0.0713967	0.0749048	0.070553
EXC0163_E	NA	ascr1_E[e] -->	EC0163_E -->	NA	Exchange with the environment	0	1000	0	0	0	0	0	0	0	0	0	0.01	0.00164818	0	0	0	0	0	0	0	0	0	0	0.160196	0.0711903	0.0739322	0.723337	0.0720688	0.0753267	0.0714204
EXC0174_E	NA	ascr7_E[e] -->	EC0174_E -->	NA	Exchange with the environment	0	1000	0	0	0	0	0	0	0	0	0	0	0	0	0	0	0	0	0	0	0	0	0	0.158211	0.0706766	0.0733368	0.722419	0.0715337	0.0747499	0.0709042
EXC0181_E	NA	ascr18_E[e] -->	EC0181_E -->	NA	Exchange with the environment	0	1000	0	0	0	0	0	0	0	0	0	0	0	0	0	0	0	0	0	0	0	0	0	0.15344	0.0687066	0.0713585	0.723026	0.0704528	0.0740766	0.0694627
EXC0201_E	NA	sphmyln_ce_E[e] -->	EC0201_E -->	NA	Exchange with the environment	0	1000	0	0	0	0	0	0	0	0	0	0	0	0	0	0	0	0	0	0	0	0	0	0.00565266	1.00017e-05	0.00565265	0.0317154	8.76159e-06	0.00565259	9.97434e-06
EXC0202_E	NA	crmp_ce_E[e] -->	EC0202_E -->	NA	Exchange with the environment	0	1000	0	0	0	0	0	0	0	0	0	0	0	0	0	0	0	0	0	0	0	0	0	0.103004	0.0600098	0.0541711	0.779544	0.0576787	0.0632335	0.0559629
EXC0203_E	NA	spc_ce_E[e] -->	EC0203_E -->	NA	Exchange with the environment	0	1000	0	0	0	0	0	0	0	0	0	0	0	0	0	0	0	0	0	0	0	0	0	0.00565266	1.00042e-05	0.00565265	0.0317154	8.74815e-06	0.00565258	9.97293e-06
EXC0207_E	NA	sphgn_ce_E[e] -->	EC0207_E -->	NA	Exchange with the environment	0	1000	0	0	0	0	0	0	0	0	0	0	0	0	0	0	0	0	0	0	0	0	0	0.175083	0.108167	0.103227	0.916655	0.105882	0.104376	0.0855633
EXC0208_E	NA	sph1p_ce_E[e] -->	EC0208_E -->	NA	Exchange with the environment	0	1000	0	0	0	0	0	0	0	0	0	0	0	0	0	0	0	0	0	0	0	0	0	0.167898	0.103773	0.0997093	0.88992	0.102021	0.100995	0.0827557
EXC0210_E	NA	sphs1p_ce_E[e] -->	EC0210_E -->	NA	Exchange with the environment	0	1000	0	0	0	0	0	0	0	0	0.00564265	0	0.00471586	0	0	0.0045506	0	0	0	0	0	0	0	0.165806	0.106638	0.101504	0.862892	0.103303	0.104359	0.0856188
EXC0211_E	NA	sphings_ce_E[e] -->	EC0211_E -->	NA	Exchange with the environment	0	1000	0	0.00564265	0.00564265	0.00465287	0.00564265	0.00564265	0.00564265	0	0	0.00455059	0	0.0045506	0.00564265	0	0	0	0	0	0	0	0	0.172933	0.110583	0.105006	0.889734	0.107079	0.107849	0.0881072
EXC0213_E	NA	gluside_ce_E[e] -->	EC0213_E -->	NA	Exchange with the environment	0	1000	0	0	0	0	0	0	0	0	0	0	0	0	0	0	0	0	0	0	0	0	0	0.0932342	0.0574321	0.0514805	0.759189	0.0556684	0.0609234	0.0531162
EXC0214_E	NA	galgluside_ce_E[e] -->	EC0214_E -->	NA	Exchange with the environment	0	1000	0	0	0	0.00414187	0	0	0	0	0	0	0.0024937	0	0	0	0	0	0	0	0	0	0	0.0783022	0.0322707	0.0386621	0.304227	0.0370088	0.0452698	0.0428833
EXC0216_E	NA	gbside_ce_E[e] -->	EC0216_E -->	NA	Exchange with the environment	0	1000	0	0	0	0.00226078	0	0	0	0	0	0	0.00327557	0	0	0	0	0	0	0	0	0	0	0.047517	0.0130492	0.0190145	0.0895163	0.0153818	0.0206856	0.0220625
RCC0019_I	6.4.1.2;6.3.4.14	[c] : accoa_I + atp_I + hco3_I <==> adp_I + h_I + malcoa_I + pi_I	C00024_I + C00002_I + C00288_I <==> C00008_I + C00080_I + C00083_I + C00009_I	T28F3.5_I | pod-2_I	Fatty acid biosynthesis	-1000	1000	0.217071	0.191328	0.171194	0.538382	0.312314	0.215914	0.25042	0.217071	0.190848	0.131062	1.57376	0.313961	0.215914	0.253924	0.054422	0.152642	0.0765278	0.02	0.275514	0.187209	0.226871	3.31065	2.02754	1.84855	17.714	2.02964	1.83552	1.91113
RCC0019_X	6.4.1.2;6.3.4.14	[c] : accoa_X + atp_X + hco3_X <==> adp_X + h_X + malcoa_X + pi_X	C00024_X + C00002_X + C00288_X <==> C00008_X + C00080_X + C00083_X + C00009_X	T28F3.5_X | pod-2_X	Fatty acid biosynthesis	-1000	1000	0.129402	0.0560278	0.146071	NA	0.0569323	0.0303239	0.100315	0.189402	0.0660278	0.303589	NA	0.0669323	0.0303239	0.160315	0.189402	0.0660153	0.235626	NA	0.0407596	0.0302985	0.160295	1.26117	2.29233	2.41511	NA	2.23005	2.01981	2.25961
RCC0020_I	2.3.1.85	[c] : accoa_I + (20) h_I + (7) malcoa_I + (14) nadph_I --> (7) co2_I + (8) coa_I + (6) h2o_I + hdca_I + (14) nadp_I	C00024_I + (20) C00080_I + (7) C00083_I + (14) C00005_I --> (7) C00011_I + (8) C00010_I + (6) C00001_I + C00249_I + (14) C00006_I	fasn-1_I	Fatty acid biosynthesis	0	1000	0	0	0	0	0	0	0	0	0	0	0.104873	0	0	0	0	0	0	0	0	0	0	0.258971	0.128653	0.128132	1.23343	0.11859	0.12182	0.119103
RCC0020_X	2.3.1.85	[c] : accoa_X + (20) h_X + (7) malcoa_X + (14) nadph_X --> (7) co2_X + (8) coa_X + (6) h2o_X + hdca_X + (14) nadp_X	C00024_X + (20) C00080_X + (7) C00083_X + (14) C00005_X --> (7) C00011_X + (8) C00010_X + (6) C00001_X + C00249_X + (14) C00006_X	fasn-1_X	Fatty acid biosynthesis	0	1000	0.01	0	0.01	NA	0	0	0.01	0.01	0	0.01	NA	0	0	0.01	0.01	0	0.01	NA	0	0	0.01	0.163104	0.0885935	0.129147	NA	0.1068	0.117613	0.116034
RCC0145_I	2.3.1.85	[c] : accoa_I + (17) h_I + (6) malcoa_I + (12) nadph_I --> (6) co2_I + (7) coa_I + (5) h2o_I + (12) nadp_I + ttdca_I	C00024_I + (17) C00080_I + (6) C00083_I + (12) C00005_I --> (6) C00011_I + (7) C00010_I + (5) C00001_I + (12) C00006_I + C06424_I	fasn-1_I	Fatty acid biosynthesis	0	1000	0	0	0	0	0	0	0	0	0	0	0	0	0	0	0	0	0	0	0	0	0	0.247522	0.14013	0.138107	1.40764	0.128938	0.131946	0.130086
RCC0145_X	2.3.1.85	[c] : accoa_X + (17) h_X + (6) malcoa_X + (12) nadph_X --> (6) co2_X + (7) coa_X + (5) h2o_X + (12) nadp_X + ttdca_X	C00024_X + (17) C00080_X + (6) C00083_X + (12) C00005_X --> (6) C00011_X + (7) C00010_X + (5) C00001_X + (12) C00006_X + C06424_X	fasn-1_X	Fatty acid biosynthesis	0	1000	0	0	0	NA	0	0	0	0.01	0	0.01	NA	0	0	0.01	0.01	0	0.01	NA	0	0	0.01	0.154581	0.0990578	0.141405	NA	0.121044	0.132964	0.128892
RC01274_I	3.1.2.22	[c] : h2o_I + pmtcoa_I --> coa_I + h_I + hdca_I	C00001_I + C00154_I --> C00010_I + C00080_I + C00249_I	ppt-1_I	Fatty acid elongation	0	1000	0	0	0	0	0	0	0	0	0	0	0	0	0	0	0	0	0	0	0	0	0	0	0	0	0	0	0	0
RC01274_X	3.1.2.22	[c] : h2o_X + pmtcoa_X --> coa_X + h_X + hdca_X	C00001_X + C00154_X --> C00010_X + C00080_X + C00249_X	ppt-1_X	Fatty acid elongation	0	1000	0	0	0	NA	0.01	0	0	0	0	0	NA	0.01	0	0	0	0	0	NA	0.01	0	0	0	0	0	NA	1.81736	0	0
RC07758_I	2.3.1.199	[c] : malcoa_I + pmtcoa_I + h_I --> 3oodcoa_I + coa_I + co2_I	C00083_I + C00154_I + C00080_I --> C16216_I + C00010_I + C00011_I	elo-1_I	Fatty acid elongation	0	1000	0.0336098	0.0692073	0.047187	0.202321	0.0645381	0.0685141	0.0830201	0.0336098	0.069358	0.025177	0.31212	0.0652109	0.0685141	0.0834569	0.0230179	0.0441879	0	0	0.0613843	0.0495028	0.0724617	1.89781	1.04582	0.950779	9.06761	0.988181	0.958097	0.976246
RC07758_X	2.3.1.199	[c] : malcoa_X + pmtcoa_X + h_X --> 3oodcoa_X + coa_X + co2_X	C00083_X + C00154_X + C00080_X --> C16216_X + C00010_X + C00011_X	elo-1_X	Fatty acid elongation	0	1000	0.0246122	0.0314607	0.0416107	NA	0.0255743	0.0100214	0.010014	0.0246122	0.0314607	0.0733586	NA	0.0255743	0.0100214	0.010014	0.0246122	0.0314517	0.0190564	NA	0	0.01	0.01	0.0246222	0.0314722	1.00021	NA	0.14051	0.0100219	0.0100143
RC07759_I	1.1.1.330	[c] : 3oodcoa_I + nadph_I + h_I <==> 3hodcoa_I + nadp_I	C16216_I + C00005_I + C00080_I <==> C16217_I + C00006_I	let-767_I	Fatty acid elongation	-1000	1000	0.0336098	0.0692073	0.047187	0.202321	0.0645381	0.0685141	0.0830201	0.0336098	0.069358	0.025177	0.31212	0.0652109	0.0685141	0.0834569	0.0230179	0.0441879	0	0	0.0613843	0.0495028	0.0724617	1.89781	1.04582	0.950779	9.06761	0.988181	0.958097	0.976246
RC07759_X	1.1.1.330	[c] : 3oodcoa_X + nadph_X + h_X <==> 3hodcoa_X + nadp_X	C16216_X + C00005_X + C00080_X <==> C16217_X + C00006_X	let-767_X	Fatty acid elongation	-1000	1000	0.0246122	0.0314607	0.0416107	NA	0.0255743	0.0100214	0.010014	0.0246122	0.0314607	0.0733586	NA	0.0255743	0.0100214	0.010014	0.0246122	0.0314517	0.0190564	NA	0	0.01	0.01	0.0246222	0.0314722	1.00021	NA	0.14051	0.0100219	0.0100143
RC07760_I	4.2.1.134	[c] : 3hodcoa_I <==> h2o_I + od2coa_I	C16217_I <==> C00001_I + C16218_I	hpo-8_I	Fatty acid elongation	-1000	1000	0.0336098	0.0692073	0.047187	0.202321	0.0645381	0.0685141	0.0830201	0.0336098	0.069358	0.025177	0.31212	0.0652109	0.0685141	0.0834569	0.0230179	0.0441879	0	0	0.0613843	0.0495028	0.0724617	1.89781	1.04582	0.950779	9.06761	0.988181	0.958097	0.976246
RC07760_X	4.2.1.134	[c] : 3hodcoa_X <==> h2o_X + od2coa_X	C16217_X <==> C00001_X + C16218_X	hpo-8_X	Fatty acid elongation	-1000	1000	0.0246122	0.0314607	0.0416107	NA	0.0255743	0.0100214	0.010014	0.0246122	0.0314607	0.0733586	NA	0.0255743	0.0100214	0.010014	0.0246122	0.0314517	0.0190564	NA	0	0.01	0.01	0.0246222	0.0314722	1.00021	NA	0.14051	0.0100219	0.0100143
RC07761_I	1.3.1.93	[c] : od2coa_I + nadph_I + h_I --> stcoa_I + nadp_I	C16218_I + C00005_I + C00080_I --> C00412_I + C00006_I	art-1_I	Fatty acid elongation	0	1000	0.0336098	0.0692073	0.047187	0.202321	0.0645381	0.0685141	0.0830201	0.0336098	0.069358	0.025177	0.31212	0.0652109	0.0685141	0.0834569	0.0230179	0.0441879	0	0	0.0613843	0.0495028	0.0724617	1.89781	1.04582	0.950779	9.06761	0.988181	0.958097	0.976246
RC07761_X	1.3.1.93	[c] : od2coa_X + nadph_X + h_X --> stcoa_X + nadp_X	C16218_X + C00005_X + C00080_X --> C00412_X + C00006_X	art-1_X	Fatty acid elongation	0	1000	0.0246122	0.0314607	0.0416107	NA	0.0255743	0.0100214	0.010014	0.0246122	0.0314607	0.0733586	NA	0.0255743	0.0100214	0.010014	0.0246122	0.0314517	0.0190564	NA	0	0.01	0.01	0.0246222	0.0314722	1.00021	NA	0.14051	0.0100219	0.0100143
RCC0124_I	2.3.1.199;1.1.1.330;4.2.1.134;1.3.1.93	[c] : (9) h_I + (3) malcoa_I + (6) nadph_I + stcoa_I --> (3) co2_I + (3) coa_I + (3) h2o_I + (6) nadp_I + lgnccoa_I	(9) C00080_I + (3) C00083_I + (6) C00005_I + C00412_I --> (3) C00011_I + (3) C00010_I + (3) C00001_I + (6) C00006_I + CC0116_I	elo-1_I & let-767_I & hpo-8_I & art-1_I	Fatty acid elongation	0	1000	0.000420324	0.000494889	0.000547497	0.00226631	0.00282244	0.0012738	0.00148577	0.000420324	0.000500465	0.000230747	0.0223482	0.00283171	0.0012738	0.00149237	2.83707e-05	0.000330691	0	0	0.00269893	0.00116847	0.00136014	0.798226	0.398817	0.377577	3.00088	0.37488	0.364632	0.36382
RCC0124_X	2.3.1.199;1.1.1.330;4.2.1.134;1.3.1.93	[c] : (9) h_X + (3) malcoa_X + (6) nadph_X + stcoa_X --> (3) co2_X + (3) coa_X + (3) h2o_X + (6) nadp_X + lgnccoa_X	(9) C00080_X + (3) C00083_X + (6) C00005_X + C00412_X --> (3) C00011_X + (3) C00010_X + (3) C00001_X + (6) C00006_X + CC0116_X	elo-1_X & let-767_X & hpo-8_X & art-1_X	Fatty acid elongation	0	1000	0	0.000314743	0.000340426	NA	0	0	0	0	0.000314743	0.0106236	NA	0	0	0	0	0.00031426	0.00824049	NA	0	0	0	4.66334e-08	0.000314858	0.392976	NA	8.77162e-06	4.96162e-06	4.97974e-06
RM01177_I	2.3.1.16;2.3.1.9	[m] : 3ohcoa_I + coa_I <==> accoa_I + btcoa_I	M05269_I + M00010_I <==> M00024_I + M00136_I	(B0303.3_I | acaa-2_I) | (T02G5.7_I | kat-1_I)	Fatty acid elongation	-1000	1000	0.255775	0.0656707	0.0548018	0.052089	0.0789878	0.0305172	0.0553577	0.265775	0.0773708	0.0265304	0.215627	0.0700593	0.0305172	0.0642589	0	0	0	0.02	0	0	0	0.675402	0.237062	0.232524	2.4773	0.226246	0.224406	0.228535
RM01177_X	2.3.1.16;2.3.1.9	[m] : 3ohcoa_X + coa_X <==> accoa_X + btcoa_X	M05269_X + M00010_X <==> M00024_X + M00136_X	(B0303.3_X | acaa-2_X) | (T02G5.7_X | kat-1_X)	Fatty acid elongation	-1000	1000	0.00152009	0.0101672	0.01	NA	0.0744732	0.0200335	0.0200437	0.00152009	0.0101672	0.0667535	NA	0.0844732	0.0200335	0.0200437	0.00134677	0.0101671	0.01	NA	0.0752894	0.0200328	0.0200432	0.00153009	0.0101697	0.230182	NA	0.272213	0.020073	0.217065
RM01278_I	1.3.1.38	[m] : h_I + hdd2coa_I + nadph_I --> nadp_I + pmtcoa_I	M00080_I + M05272_I + M00005_I --> M00006_I + M00154_I	mecr-1_I | Y48A6B.9_I	Fatty acid elongation	0	1000	0	0	0	0	0	0	0	0	0	0	0.01	0	0	0	0	0	0	0	0	0	0	14.5803	8.49351	7.71994	24.6608	8.6166	7.69464	7.86198
RM01278_X	1.3.1.38	[m] : h_X + hdd2coa_X + nadph_X --> nadp_X + pmtcoa_X	M00080_X + M05272_X + M00005_X --> M00006_X + M00154_X	mecr-1_X | Y48A6B.9_X	Fatty acid elongation	0	1000	0	0	0	NA	0	0	0	0	0	0	NA	0	0	0	0	0	0	NA	0	0	0	1.00019e-05	3.92596	3.54945	NA	3.39217	3.37475	3.4791
RM03776_I	1.3.1.38	[m] : h_I + nadph_I + oc2coa_I --> nadp_I + occoa_I	M00080_I + M00005_I + M05276_I --> M00006_I + M01944_I	mecr-1_I | Y48A6B.9_I	Fatty acid elongation	0	1000	5.77821	0	0	0.01	0	0	0	0	5.90819	0	0.01	0	0	0	0	0	0	0	0	0	0	14.5803	8.49351	7.71994	24.6882	8.6166	7.69464	7.86198
RM03776_X	1.3.1.38	[m] : h_X + nadph_X + oc2coa_X --> nadp_X + occoa_X	M00080_X + M00005_X + M05276_X --> M00006_X + M01944_X	mecr-1_X | Y48A6B.9_X	Fatty acid elongation	0	1000	0	0	0	NA	0	0	0	0	0	0	NA	0.01	0	0	0	0	0	NA	0	0	0	1.00022e-05	1.00042e-05	3.54945	NA	3.39217	3.37475	3.4791
RM03778_I	2.3.1.16	[m] : 3odcoa_I + coa_I <==> accoa_I + occoa_I	M05265_I + M00010_I <==> M00024_I + M01944_I	B0303.3_I | acaa-2_I	Fatty acid elongation	-1000	1000	0.0140677	0	0.0444144	0	0.0555132	0	0.0286377	0.0240677	0.0130275	0.00791913	0.01	0.0555469	0	0.0370568	0	0	0	0	0	0	0	0.520564	0.208693	0.198489	1.58121	0.218705	0.213771	0.213717
RM03778_X	2.3.1.16	[m] : 3odcoa_X + coa_X <==> accoa_X + occoa_X	M05265_X + M00010_X <==> M00024_X + M01944_X	B0303.3_X | acaa-2_X	Fatty acid elongation	-1000	1000	0.000851552	0.00016723	0	NA	0.0114868	0.00370676	0.00370835	0.000851552	0.00016723	0.01	NA	0.0214868	0.00370677	0.00370835	0.000851536	0.0001671	0.01	NA	0.0214865	0.00370666	0.00370827	0.000861554	0.000169264	0.198308	NA	0.209285	0.00372128	0.200725
RM03856_I	1.3.1.38	[m] : dd2coa_I + h_I + nadph_I --> ddcacoa_I + nadp_I	M03221_I + M00080_I + M00005_I --> M01832_I + M00006_I	mecr-1_I | Y48A6B.9_I	Fatty acid elongation	0	1000	5.77821	5.74189	2.58239	0	6.0917	2.70754	2.72719	0	0	0	0.01	0	0	5.43544	0	0	0	0	0	0	0	14.5803	8.49351	7.71994	24.6882	8.6166	7.69464	7.86198
RM03856_X	1.3.1.38	[m] : dd2coa_X + h_X + nadph_X --> ddcacoa_X + nadp_X	M03221_X + M00080_X + M00005_X --> M01832_X + M00006_X	mecr-1_X | Y48A6B.9_X	Fatty acid elongation	0	1000	0	0	0	NA	0	0	0	0	0	0	NA	0	0	0	0	0	0	NA	0	0	0	1.00008e-05	1.00042e-05	3.54945	NA	3.39217	3.37475	3.4791
RM03858_I	2.3.1.16	[m] : 3otdcoa_I + coa_I <==> accoa_I + ddcacoa_I	M05261_I + M00010_I <==> M00024_I + M01832_I	B0303.3_I | acaa-2_I	Fatty acid elongation	-1000	1000	0.0140677	0	0.0402647	0	0.0555132	0	0.0286377	0.0240677	0.0130275	0.00791913	0.01	0.0555469	0	0.0370568	0	0	0	0	0	0	0	0.483929	0.195923	0.187192	1.47993	0.204357	0.204637	0.199239
RM03858_X	2.3.1.16	[m] : 3otdcoa_X + coa_X <==> accoa_X + ddcacoa_X	M05261_X + M00010_X <==> M00024_X + M01832_X	B0303.3_X | acaa-2_X	Fatty acid elongation	-1000	1000	0.000851552	0.00016723	0	NA	0.0114868	0.00370676	0.00370835	0.000851552	0.00016723	0.01	NA	0.0214868	0.00370677	0.00370835	0.000851536	0.0001671	0.01	NA	0.0214865	0.00370638	0.00370804	0.000861554	0.000169264	0.186048	NA	0.19837	0.00372128	0.19192
RM03989_I	1.3.1.38	[m] : h_I + nadph_I + td2coa_I --> nadp_I + tdcoa_I	M00080_I + M00005_I + M05273_I --> M00006_I + M02593_I	mecr-1_I | Y48A6B.9_I	Fatty acid elongation	0	1000	0	0	0	0	0	2.70754	2.72719	11.6007	0	0	16.1361	0	0	0	0	0	0	0	0	0	0	14.5803	8.49351	7.71994	24.6667	8.6166	7.69464	7.86198
RM03989_X	1.3.1.38	[m] : h_X + nadph_X + td2coa_X --> nadp_X + tdcoa_X	M00080_X + M00005_X + M05273_X --> M00006_X + M02593_X	mecr-1_X | Y48A6B.9_X	Fatty acid elongation	0	1000	0	0.01	0.01	NA	0.01	0	0	0	0.01	0	NA	0	0	0	0	0	0	NA	0	0	0	1.00019e-05	3.92596	3.54945	NA	3.39217	3.37475	3.4791
RM03991_I	2.3.1.16	[m] : 3ohdcoa_I + coa_I <==> accoa_I + tdcoa_I	M05259_I + M00010_I <==> M00024_I + M02593_I	B0303.3_I | acaa-2_I	Fatty acid elongation	-1000	1000	0	0	0	0	0	0	0	0	0	0	0.01	0	0	0	0	0	0	0	0	0	0	0.327819	0.126902	0.118713	1.26089	0.130695	0.144096	0.130599
RM03991_X	2.3.1.16	[m] : 3ohdcoa_X + coa_X <==> accoa_X + tdcoa_X	M05259_X + M00010_X <==> M00024_X + M02593_X	B0303.3_X | acaa-2_X	Fatty acid elongation	-1000	1000	0	0	0	NA	0	0	0	0	0	0.01	NA	0.01	0	0	0	0	0.01	NA	0.01	0	0	1.00019e-05	1.66737e-06	0.11995	NA	0.12469	9.93605e-06	0.125012
RM04170_I	4.2.1.17	[m] : 3hddcoa_I <==> dd2coa_I + h2o_I	M05262_I <==> M03221_I + M00001_I	(ech-6_I | ech-7_I) | (ech-1.2_I | ech-1.1_I) | ech-3_I	Fatty acid elongation	-1000	1000	-0.0140677	0	-0.0444144	0	-0.0555132	0	-0.0286377	-0.0240677	-0.0130275	-0.00791913	-0.01	-0.0555469	0	-0.0370568	-0.520564	-0.208693	-0.198489	-1.60625	-0.218705	-0.213771	-0.213717	0	0	0	0	0	0	0
RM04170_X	4.2.1.17	[m] : 3hddcoa_X <==> dd2coa_X + h2o_X	M05262_X <==> M03221_X + M00001_X	(ech-6_X | ech-7_X) | (ech-1.2_X | ech-1.1_X) | ech-3_X	Fatty acid elongation	-1000	1000	-0.000851552	-0.00016723	0	NA	-0.0114868	-0.00370676	-0.00370835	-0.000851552	-0.00016723	-0.01	NA	-0.0214868	-0.00370677	-0.00370835	-0.000861554	-0.000169263	-0.198308	NA	-0.209285	-0.00372128	-0.200725	-0.000851536	-0.0001671	-0.01	NA	-0.0214864	-0.00370666	-0.00370827
RM04737_I	1.1.1.35;1.1.1.211	[m] : 3ohdcoa_I + h_I + nadh_I <==> 3hhdcoa_I + nad_I	M05259_I + M00080_I + M00004_I <==> M05258_I + M00003_I	(B0272.3_I | F54C8.1_I | ech-8_I) | (ech-1.2_I | ech-1.1_I)	Fatty acid elongation	-1000	1000	0	0	0	0	0	0	0	0	0	0	-0.01	0	0	0	-0.327819	-0.126902	-0.118713	-1.24832	-0.130695	-0.144096	-0.130599	0	0	0	0	0	0	0
RM04737_X	1.1.1.35;1.1.1.211	[m] : 3ohdcoa_X + h_X + nadh_X <==> 3hhdcoa_X + nad_X	M05259_X + M00080_X + M00004_X <==> M05258_X + M00003_X	(B0272.3_X | F54C8.1_X | ech-8_X) | (ech-1.2_X | ech-1.1_X)	Fatty acid elongation	-1000	1000	0	0	0	NA	0	0	0	0	0	-0.01	NA	-0.01	0	0	-1.00022e-05	-1.66667e-06	-0.11995	NA	-0.12469	-9.934e-06	-0.125012	0	0	-0.01	NA	-0.01	0	0
RM04738_I	4.2.1.17	[m] : 3hhdcoa_I <==> h2o_I + hdd2coa_I	M05258_I <==> M00001_I + M05272_I	(ech-6_I | ech-7_I) | (ech-1.2_I | ech-1.1_I) | ech-3_I	Fatty acid elongation	-1000	1000	0	0	0	0	0	0	0	0	0	0	-0.01	0	0	0	-0.327819	-0.126902	-0.118713	-1.24832	-0.130695	-0.144096	-0.130599	0	0	0	0	0	0	0
RM04738_X	4.2.1.17	[m] : 3hhdcoa_X <==> h2o_X + hdd2coa_X	M05258_X <==> M00001_X + M05272_X	(ech-6_X | ech-7_X) | (ech-1.2_X | ech-1.1_X) | ech-3_X	Fatty acid elongation	-1000	1000	0	0	0	NA	0	0	0	0	0	-0.01	NA	-0.01	0	0	-1.00022e-05	-1.66667e-06	-0.11995	NA	-0.12469	-9.934e-06	-0.125012	0	0	-0.01	NA	-0.01	0	0
[truncated: 3,152 more rows]
