# Supplementary material for: Modeling tissue‐relevant Caenorhabditis elegans metabolism at network, pathway, reaction, and metabolite levels
Source: Mol Syst Biol. 2020 Oct 6;16(10):e9649. doi: 10.15252/msb.20209649 (PMC7537831; doi:10.15252/msb.20209649)
Supplement: Supplementary file 8 — Table EV6 [file MSB-16-e9649-s008.xlsx]

## Sheet: Description
Table	Title	Description
EV6	Data of heatmap in Figure 3A	Normalized flux values in a set of reactions that show flux bias toward one or two tissues or uniformly carry significant flux in all tissues. Reaction set is the same as that used in Figure 3A, in the same order from top to bottom. Clusters highlighted in Figure 3A are indicated.

## Sheet: TableEV6
row index	ID	cluster	int	gli	gon	hyp	mus	pha	neu	Pathway	Formula
1	TCE0618		0	0	0	0	1	0	0	Transport	3aib-D[c] --> 3aib-D[e]
2	TCM5054		0	0	0	0	1	0	0	Carnitine shuttle	odecrn[c] --> odecrn[m]
3	TCE5502		0	0	0	0	1	0	0	Transport	i[e] <==> i[c]
4	DMN1001		0	0	0	0	1	0	0	Miscellaneous	35diotyr -->
5	SNK0016		0	0	0	0	1	0	0	Nicotinate and nicotinamide metabolism	polyadprib -->
6	DMN0005		0	0	0	0	1	0	0	Iron metabolism	[m] : hemeo -->
7	BIO0100		0	0	0	0	1	0	0	Biomass assembly	[c]: (0.202508) collg + (0.204599) glycogen + (0.058654) Glycans + (0.188823) RNA + (0.129849) PhosphoL + (0.029368) tre + (0.0001) biomass_minor + (1.152647) prot_mito + (0.117468) tag + (4.028712) prot_other --> Biomass
8	RC10059		0	0	0	0	1	0	0	Tyrosine metabolism (indirect)	tyr-L + (2.0) nadp + (2.0) i <==> 35diotyr + (2.0) nadph
9	RE00548		0	0	0	0	1	0	0	Riboflavin metabolism	[e] : fmn + h2o --> pi + ribflv
10	RC01274		0	0	0	0	1	0	0	Fatty acid elongation	[c] : h2o + pmtcoa --> coa + h + hdca
11	RMC0109		0	0	0	0	1	0	0	Carnitine shuttle	[m] : coa + odecrn --> crn + odecoa
12	RCC0109		0	0	0	0	1	0	0	Carnitine shuttle	[c] : crn + odecoa --> coa + odecrn
13	RMC0089		0	0	0	0	1	0	0	Mitochondrial fatty acid beta oxidation	[m] : coa + h2o + nad + fad + odecoa --> accoa + h + fadh2 + nadh + fa16p1n7coa
14	RC00875		0	0	0	0	1	0	0	Fructose and mannose metabolism	[c] : nad + sbt-D <==> fru + h + nadh
15	RC00867		0	0	0	0	1	0	0	Fructose and mannose metabolism	[c] : atp + fru --> adp + f6p + h
16	RC00905		0	0	0	0	1	0	0	Pyrimidine metabolism	[c] : cala + (2) h + h2o --> ala-B + co2 + nh4
17	RC02269		0	0	0	0	1	0	0	Pyrimidine metabolism	[c] : 56dura + h2o <==> cala + h
18	RC02746		0	0	0	0	1	0	0	Glycerophospholipid metabolism	[c] : h2o + lpchol --> Rtotal + g3pc + h
19	TCE5122		0.0685346	0	0	0	1	0	0	Transport	atp[c] + h2o[c] + pchol[c] --> adp[c] + h[c] + pchol[e] + pi[c]
20	RE10092		-0.118738	0	0	0	1	0	0	Nitrogen metabolism	[e] : co2 + h2o <==> h + hco3
21	BIO0101		0.0396375	0.118912	0.00346922	0.00346922	1	0.118912	0.0396375	Biomass assembly	[c]: (0.238613) collg + (0.069111) Glycans + (0.222489) RNA + (0.153) PhosphoL + (0.0001) biomass_minor + (1.358154) prot_mito + (4.746997) prot_other --> Biomass
22	TCE0332		-0.359735	0	0	0	1	0	0	Transport	malt[e] <==> malt[c]
23	TCE5383		-0.359735	0	0	0	1	0	0	Transport	gluside_ce[c] <==> gluside_ce[e]
24	TCE5339		-0.359735	0	0	0	1	0	0	Transport	dhap[e] <==> dhap[c]
25	RMC0088		0	0.072808	0	0	1	0	0.348728	Mitochondrial fatty acid beta oxidation	[m] : (4) coa + (4) h2o + (4) nad + (3) fad + fa16p1n7coa --> (4) accoa + (4) h + (3) fadh2 + (4) nadh + occoa
26	RC06099		-1	0	0	0	1	0	0	Sphingolipid metabolism	galgluside_ce + h2o <==> gluside_ce + gal
27	TCE5073		-0.599535	0.344579	0.344579	0.344579	1	0.344579	0.344579	Transport	lpglyc[e] --> lpglyc[c]
28	RC09036		-0.599535	0.344579	0.344579	0.344579	1	0.344579	0.344579	Glycerophospholipid metabolism	Rtotal2coa + lpglyc <==> coa + pglyc
29	TCE1184		-1	0.33103	0.315609	0.533908	0.315609	0.33103	0.332393	Transport	lys-L[e] <==> lys-L[c]
30	TCE1189		-1	0.289222	0.28503	0.512283	0.28503	0.289222	0.289593	Transport	his-L[e] <==> his-L[c]
31	TCE1208		-1	0.273123	0.303444	0.616587	0.303444	0.26822	0.272714	Transport	arg-L[e] <==> arg-L[c]
32	TCE0542		-1	0.188206	0.183361	0.290688	0.183361	0.290586	0.393394	Transport	trp-L[e] <==> trp-L[c]
33	TCE0619		-1	-0.0241695	0	-0.0133289	0	0	0.0241695	Transport	gua[e] <==> gua[c]
34	TCM5004		-1	-0.0415949	0	0	0	0	0	Transport	ivcoa[c] <==> ivcoa[m]
35	TCE0622		-1	0	0	0	0	0	0	Transport	(3) na1[e] + so4[e] <==> (3) na1[c] + so4[c]
36	TCE0376		-1	0	0	0	0	0	0	Transport	lnlc[e] <==> lnlc[c]
37	TCE1307		-1	0	0	0	0	0	0	Transport	crn[e] <==> crn[c]
38	TCE5388		-1	0	0	0	0	0	0	Transport	ak2lgchol[e] --> ak2lgchol[c]
39	TCM5065		-1	0	0	0	0	0	0	Transport	3htmelys[c] <==> 3htmelys[m]
40	TCM5006		-1	0	0	0	0	0	0	Vitamin B12 metabolism	adocbl[c] <==> adocbl[m]
41	RC04325		-1	0	0	0	0	0	0	Purine metabolism	[c] : 10fthf + gar <==> fgam + h + thf
42	RC06171		-1	0	0	0	0	0	0	Glycine, serine and threonine metabolism	[c] : athr-L <==> acald + gly
43	RC01224		-1	0	0.00394571	-0.0164633	-0.00609794	-0.00394571	-0.00761567	One carbon pool by folate	[c] : (2) h + mlthf + nadph <==> 5mthf + nadp
44	TCE5343		-1	0	0	-0.0562621	0	0	0	Transport	phpyr[e] <==> phpyr[c]
45	TCE0785		-1	0	0	-0.0539849	-0.0539849	0	0	Transport	cholate[e] + hco3[c] <==> cholate[c] + hco3[e]
46	RC02038		-1	0	-0.0516459	0	-0.0516459	0	0.0523685	Glycerophospholipid metabolism	[c] : ctp + ethamp + h <==> cdpea + ppi
47	TCE0706		-1	0	0.00613141	0	0.00638558	0.142118	0.00252123	Transport	acac[e] <==> acac[c]
48	TCE5311		-1	-0.116749	-0.0509994	0	0	0	-0.1372	Transport	ahcys[e] <==> ahcys[c]
49	TCM0072		-1	-0.201991	0.00609404	0	-0.00408577	0.0378062	0.00609404	Transport	acac[c] <==> acac[m]
50	RM00410		-1	-0.201991	0.00609404	-0.00609404	0.00609404	0.0378062	0.00609404	Synthesis and degradation of ketone bodies	[m] : acac + succoa <==> aacoa + succ
51	RC02057		-1	-0.0942138	-0.0942138	-0.0474342	-0.140993	-0.0942138	0	Glycerophospholipid metabolism	[c] : cdpea + dag_pl <==> cmp + h + pe
52	TCE5334		-1	0.21311	0	0	0	0	0	Transport	34hpp[e] <==> 34hpp[c]
53	RM00479		-1	0.172483	0	0.0010218	0.0362882	0.0873441	0.0160385	Glyoxylate and dicarboxylate metabolism	[m] : icit <==> glx + succ
54	RM00369		-1	0.282542	0.0256017	0.00102638	0.0275009	0.0832601	0.0205852	Alanine, aspartate and glutamate metabolism	[m] : ala-L + glx <==> gly + pyr
55	TCE1310		-1	-0.48765	-0.360293	-0.391211	-0.307217	-0.348665	-0.339317	Transport	co2[e] <==> co2[c]
56	RC01993		-1	-0.673263	-0.336632	-0.336632	-0.336632	-0.336632	-0.336632	Pyrimidine metabolism	[c] : dhor-S + h2o <==> cbasp + h
57	RC01998		-1	-0.407928	-0.210586	-0.210586	-0.407928	-0.407928	-0.210586	Fatty acid metabolism	alkylR1oh + h2o + (2) nad <==> Rtotal7 + (2) nadh + (3) h
58	TCM1276		-1	-0.408398	-0.620245	-0.600985	-0.548067	-0.620108	-0.527776	Transport	h2o[c] <==> h2o[m]
59	RC06982		0	-1	0.0880603	0.0880603	0.0880603	0.0880603	0.0880603	Methane metabolism	[c] : fald + gthrd <==> hmgth
60	RC00527		0	-1	0.0880603	0.0880603	0.0880603	0.0880603	0.0880603	Methane metabolism	[c] : Sfglutth + h2o <==> for + gthrd + h
61	TCE5315		-0.0320488	-1	0.0849081	0	0.10611	0.118536	0	Transport	imp[e] <==> imp[c]
62	TCE0424		0.0293948	-1	0	0	0	0	0	Transport	man[e] <==> man[c]
63	TCE1186		0.0293948	-1	0	0	0	0	0	Transport	fum[e] <==> fum[c]
64	TCE1133		0.0293948	-1	0	0	0	0	0	Transport	pap[e] <==> pap[c]
65	RC02103		0.0230273	-1	0	0	0	0	0	Purine metabolism	[c] : h2o + nad + xan <==> h + nadh + urate
66	TCE0486		0	-1	0	0	0	0	0	Transport	(2) na1[e] + so4[e] <==> (2) na1[c] + so4[c]
67	RM00734		0	-1	0	0	0	0	0	Ubiquinone and other terpenoid-quinone biosynthesis	[m] : akg + tyr-L <==> 34hpp + glu-L
68	TCM0109		-0.0229341	-1	-0.00601797	-0.0132388	0	-0.0140989	0	Transport	akg[m] + mal-L[c] <==> akg[c] + mal-L[m]
69	TCE5317		0.0369563	-1	-0.0231959	0	-0.0054423	-0.0187835	0	Transport	fdp[c] <==> fdp[e]
70	TCE0544		0	-1	0	-0.0491871	0	0	0	Transport	hxan[e] <==> hxan[c]
71	RC00369		0	-1	0	0	0.0426942	0.0426942	0	Alanine, aspartate and glutamate metabolism	[c] : ala-L + glx <==> gly + pyr
72	TCE5374		-0.0809333	-1	0	0	0	0	0	Transport	fald[e] <==> fald[c]
73	TCM0118		0	-1	0	0	-0.0920704	0	0	Transport	fum[c] + tsul[m] <==> fum[m] + tsul[c]
74	RM01875		0	-1	0	0	-0.0920704	0	0	Sulfur metabolism	[m] : so3 + h2s + gthox <==> tsul + (2) gthrd
75	RC00355		0.00484886	-1	0	-0.00484886	-0.064078	-0.00484886	-0.0160917	Alanine, aspartate and glutamate metabolism	[c] : akg + asp-L <==> glu-L + oaa
76	TCE5102		-0.0086042	-1	0	0	0.105631	0	0	Transport	sph1p_ce[c] <==> sph1p_ce[e]
77	TCE1161		0.0578831	-1	-0.0901734	-0.028349	0	-0.0530052	-0.016199	Transport	mal-L[e] <==> mal-L[c]
78	TCM5008		0	-1	0	-0.0866194	-0.0791426	0	0	Sulfur metabolism	h2s[m] <==> h2s[c]
79	RC06983		0	-1	-0.0809333	-0.0809333	-0.0809333	0	0	Methane metabolism	[c] : hmgth + nad <==> Sfglutth + h + nadh
80	TCM5095		-0.108548	-1	0.101156	0	-0.0171019	0	0	Transport	asp-L[m] + glu-L[c] <==> asp-L[c] + glu-L[m]
81	RC00431		-0.00621661	-1	0.190522	-0.0245113	-0.00621661	0.00621661	-0.0206308	Glycolysis / Gluconeogenesis	[c] : gtp + oaa <==> gdp + pep + co2
82	TCE0333		-0.0759723	-1	0	-0.173177	0	-0.0379861	-0.0379861	Transport	ade[e] <==> ade[c]
83	TCE5375		0.111355	-1	-0.0456014	-0.10545	-0.093457	-0.0493615	-0.0992902	Transport	atp[c] <==> atp[e]
84	TCE1182		-0.14114	-1	-0.107681	-0.0998598	-0.0696928	-0.0832275	-0.0906808	Transport	pi[e] <==> pi[c]
85	TCE0779		-0.0570316	-1	0	0	0.269716	0	-0.0546592	Transport	adn[e] <==> adn[c]
86	RC01518		-0.355008	-1	-0.111728	-0.0044178	-0.0132534	-0.0044178	-0.0044178	Glycolysis / Gluconeogenesis	[c] : 2pg <==> 3pg
87	RC01512		-0.739104	-1	-0.111236	-0.132284	-0.0175935	-0.0874588	-0.0820449	Glycolysis / Gluconeogenesis	[c] : atp + 3pg <==> adp + 13dpg
88	RC01015		-0.660168	-1	-0.00819519	-0.0759457	-0.00819519	-0.0158404	-0.00819519	Glycolysis / Gluconeogenesis	[c] : g3p <==> dhap
89	RM00405		-0.912122	-1	-0.0845755	-0.139081	-0.10002	-0.108972	-0.0761115	Citrate cycle (TCA cycle)	[m] : atp + succ + coa <==> adp + pi + succoa
90	RC02295		-1	-1	0	0	0	0	0	Nicotinate and nicotinamide metabolism	[c] : h + nac + r1p <==> nicrns + pi
91	TCE5405		0	-1	0	0	-0.5	0	0	Transport	na1[e] + nac[e] <==> na1[c] + nac[c]
92	TCE5408		0	-1	0	0	-1	0	0	Transport	ptrc[e] <==> ptrc[c]
93	RC01819		-0.402706	-1	-0.378195	-0.419745	-0.378194	-0.378194	-0.373362	Fructose and mannose metabolism	[c] : man6p <==> f6p
94	RM01082		-0.00487163	-1	-0.36668	-0.281997	-0.275617	-0.383604	-0.253708	Citrate cycle (TCA cycle)	[m] : mal-L <==> fum + h2o
95	TCE0600		0	0	0	0	0	0	1	Transport	(3) 5htrp[c] + (2) atp[c] + (2) h2o[c] --> (3) 5htrp[e] + (2) adp[c] + (2) h[c] + (2) pi[c]
96	TCE5113		0	0	0	0	0	0	1	Transport	srtn[c] + atp[c] + h2o[c] --> srtn[e] + adp[c] + h[c] + pi[c]
97	TCE5308		0	0	0	0	0	0	1	Transport	xol27oh[c] --> xol27oh[e]
98	TCE5107		0	0	0	0	0	0	1	Transport	ach[e] --> ach[c]
99	TCE5106		0	0	0	0	0	0	1	Transport	(3) ach[c] + (2) atp[c] + (2) h2o[c] --> (3) ach[e] + (2) adp[c] + (2) h[c] + (2) pi[c]
100	TCE5094		0	0	0	0	0	0	1	Transport	octpmn[c] --> octpmn[e]
101	DMN0067		0	0	0	0	0	0	1	Arachidonic acid metabolism	prostgd2 -->
102	DMN0017		0	0	0	0	0	0	1	Thiamine metabolism	thmpp -->
103	RC02701		0	0	0	0	0	0	1	Tryptophan metabolism	[c] : 5htrp + h --> srtn + co2
104	RC07213		0	0	0	0	0	0	1	Tryptophan metabolism	trp-L + thbpt + o2 --> 5htrp + thbpt4acam
105	RC01814		0	0	0	0	0	0	1	Tryptophan metabolism	thbpt + trp-L + o2 --> 5htrp + dhbpt + h2o
106	RC07212		0	0	0	0	0	0	1	Isoquinoline alkaloid biosynthesis	tyr-L + thbpt + o2 --> 34dhphe + thbpt4acam
107	RC01108		0	0	0	0	0	0	1	Glutathione metabolism	[c] : dhdascb + (2) gthrd --> ascb-L + gthox
108	RCC0156		0	0	0	0	0	0	1	Miscellaneous	tym + ascb-L + o2 --> octpmn + dhdascb + h2o
109	RC00619		0	0	0	0	0	0	1	Thiamine metabolism	[c] : atp + thm --> amp + h + thmpp
110	RC08505		0	0	0	0	0	0	1	Primary bile acid biosynthesis	[c] : chsterol + h + nadph + o2 --> h2o + nadp + xol27oh
111	RC02266		0	0	0	0	0	0	1	Arachidonic acid metabolism	[r] : prostgh2 <==> prostgd2
112	RC01229		0	0	0	0	0	0	1	Purine metabolism	[c] : gua + prpp --> gmp + ppi
113	RC00842		0	0	0	0	0	0	1	Glycerophospholipid metabolism	[c] : dhap + h + nadh <==> glyc3p + nad
114	TCE5036		-0.193927	0	0	0	0	0	1	Transport	oh1[c] <==> oh1[e]
115	TCM5009		0	0.208781	0	0	0	0	1	Carnitine shuttle	fa16p1n7crn[c] --> fa16p1n7crn[m]
116	RMC0117		0	0.208781	0	0	0	0	1	Carnitine shuttle	[m] : coa + fa16p1n7crn --> crn + fa16p1n7coa
117	RCC0117		0	0.208781	0	0	0	0	1	Carnitine shuttle	[c] : crn + fa16p1n7coa --> coa + fa16p1n7crn
118	RC04734		0	0	0	0.5	0	0	1	Phenylalanine metabolism	[c] : thbpt4acam --> dhbpt + h2o
119	RM00713		0	0	0	0.5	0	0	1	Alanine, aspartate and glutamate metabolism	[m] : sucsal + nad + h2o --> succ + nadh + (2) h
120	RM01648		0	0	0	0.5	0	0	1	Alanine, aspartate and glutamate metabolism	[m] : 4abut + akg <==> glu-L + sucsal
121	TCE5017		-0.719505	0	0	0	0	0	1	Transport	thm[e] <==> thm[c]
122	RC01127		-1	0	0	0	0	0	0.837572	Purine metabolism	[c] : h2o + imp <==> fprica
123	RC01082		-0.5	-0.5	-0.5	-0.5	-0.5	-0.5	-1	Citrate cycle (TCA cycle)	[c] : mal-L <==> fum + h2o
124	RC01815		0	1	0	0	0	0	1	Tyrosine metabolism	thbpt + tyr-L + o2 --> 34dhphe + dhbpt + h2o
125	RCC0082		0	1	0	0	0	0	1	Glycerolipid metabolism	[c] : atp + dag_tag --> adp + h + pa_tag
126	TCM1062		-1	0	0	0	-1	0	0	Transport	gcald[c] <==> gcald[m]
127	TCE1204		-1	0	0	0	-1	0	0	Transport	gcald[e] <==> gcald[c]
128	TCE5416		-1	0	0	0	-1	0	0	Transport	3aib[e] <==> 3aib[c]
129	RC00978		-1	0	0	0	-1	0	0	Pyrimidine metabolism	[c] : 56dura + nadp <==> h + nadph + ura
130	TCM5029		0.124953	0	0	0.124953	1	1	0	Carnitine shuttle	pcrn[c] --> pcrn[m]
131	RMC0154		0.124953	0	0	0.124953	1	1	0	Propanoate metabolism	[m] : coa + pcrn --> crn + ppcoa
132	RCC0153		0.124953	0	0	0.124953	1	1	0	Propanoate metabolism	[x] : crn + ppcoa --> coa + pcrn
133	TCE0574		0	0	0	0	1	1	0	Transport	1mncam[c] + atp[c] + h2o[c] --> 1mncam[e] + adp[c] + h[c] + pi[c]
134	RC01269		0	0	0	0	1	1	0	Nicotinate and nicotinamide metabolism	[c] : amet + ncam --> ahcys + 1mncam
135	RC08381		-1	0	0	0	0	-1	0	Retinol metabolism	pmtcoa + retinol-cis-11 <==> coa + retpalm-cis-11
136	RC08388		-1	0	0	0	0	-1	0	Retinol metabolism	[c] : retpalm + h2o <==> retinol-cis-11 + hdca + h
137	TCE5414		0.055443	0	0	0	0	-1	0	Transport	xtsn[e] <==> xtsn[c]
138	TCE5361		0.055443	0	0	0	0	-1	0	Transport	5oxpro[e] + 2.0 na1[e] <==> 5oxpro[c] + 2.0 na1[c]
139	TCE5314		0.055443	0	0	0	0	-1	0	Transport	ametam[c] <==> ametam[e]
140	TCM1055		0	0	0	0	0	-1	0	Transport	e4hglu[c] <==> e4hglu[m]
141	TCE0559		0	0	0	0	0	-1	0	Transport	gchola[e] <==> gchola[c]
142	RC01095		-0.0835287	-0.025644	0	-0.025644	0	-1	-0.0939608	Galactose metabolism	[c] : gal + h + nadph <==> galt + nadp
143	TCE0719		0	0	-0.5	0	0	-1	0	Transport	4abut[e] <==> 4abut[c]
144	TCE0772		-0.0354497	0	0	0.551475	0	-1	0	Transport	gsn[e] <==> gsn[c]
145	TCE5331		0.196683	0	-1	0	0	0	0	Transport	2pg[e] <==> 2pg[c]
146	TCE5325		0.196683	0	-1	0	0	0	0	Transport	dhbpt[c] <==> dhbpt[e]
147	TCE5082		0.201464	0	-1	0	0	-0.0191696	-0.0191696	Transport	tre[c] <==> tre[e]
148	TCM0069		0	0	-1	0	0	0	0	Transport	10fthf[c] <==> 10fthf[m]
149	TCE5392		0	0	-1	0	0	0	0	Transport	leuktrB4[e] <==> leuktrB4[c]
150	TCM1282		0	0	-1	0	-0.0269124	0	0	Transport	mal-L[c] + pi[m] <==> mal-L[m] + pi[c]
151	TCE5035		0	0	-1	0	-0.374984	0	0	Transport	ppa[e] <==> ppa[c]
152	RM03293		0.0127183	0.0127183	-1	0	0	-0.38672	0	Arginine and proline metabolism	[m] : 4hpro-LT + nadp <==> 1p3h5c + (2) h + nadph
153	RC03321		0.0466699	-0.077711	-1	-0.0388555	0.0388555	-0.626385	0.0388555	Glycolysis / Gluconeogenesis	[c] : g6p-B <==> f6p
154	TCM1285		-0.082476	0.452919	-1	-0.0233961	0	-0.0233961	-0.0233961	Transport	cit[c] + mal-L[m] <==> cit[m] + mal-L[c]
155	RC01931		-0.698875	0	-1	0	0	0	0	Miscellaneous	[c] : cyan + tsul <==> h + so3 + tcynt
156	RM03815		1	0	-1	0	0	0	0	Glycine, serine and threonine metabolism	[m] : dhlpro + nad <==> h + lpro + nadh
157	RM03425		1	0	-1	0	0	0	0	Glycine, serine and threonine metabolism	[m] : gly + h + lpro <==> alpro + co2
158	RM04125		1	0	-1	0	0	0	0	Glycine, serine and threonine metabolism	[m] : alpro + thf <==> dhlpro + mlthf + nh4
159	TCE1194		-0.714703	0.663514	0.655596	1	0.655596	0.663514	0.664214	Transport	thr-L[e] <==> thr-L[c]
160	TCE0758		-0.785955	0.745233	0.796832	1	0.711909	0.745233	0.748179	Transport	phe-L[e] <==> phe-L[c]
161	TCE0521		-0.825364	0.865013	0.785299	0.793433	0.785299	0.690509	1	Transport	tyr-L[e] <==> tyr-L[c]
162	TCE0508		-0.92687	0.876091	0.848829	0.926482	1	0.926482	0.878501	Transport	val-L[e] <==> val-L[c]
163	TCE0382		-0.956931	0.923799	0.887938	0.99683	0.960969	0.923799	1	Transport	ile-L[e] <==> ile-L[c]
164	TCE0504		-0.997833	0.996605	1	1	0.996605	0.996605	0.996605	Transport	fe2[e] --> fe2[c]
165	RC00570		-1	0.882395	0.523248	0.859956	0.975919	0.914003	0.779144	Pyrimidine metabolism	[c] : atp + cdp <==> adp + ctp
166	TCE5396		-0.97159	0.0335033	1	1	1	1	1	Transport	Rtotal[e] <==> Rtotal[c]
167	TCM1075		-1	-0.999787	-0.999787	-0.999787	-0.999787	-0.999787	-0.999787	Transport	phe-L[m] <==> phe-L[c]
168	TCM1054		-1	-0.999787	-0.999787	-0.999787	-0.999787	-0.999787	-0.999787	Transport	his-L[m] <==> his-L[c]
169	TCM1058		-1	-0.999787	-0.999787	-0.999787	-0.999787	-0.999787	-0.999787	Transport	met-L[m] <==> met-L[c]
170	RM00432		-1	-0.999789	-0.999789	-0.999789	-0.999789	-0.999789	-0.999789	Citrate cycle (TCA cycle)	[m] : gtp + succ + coa <==> gdp + pi + succoa
171	RM00842		-1	-1	-1	-1	-1	-1	-1	Glycerophospholipid metabolism	[m] : dhap + h + nadh <==> glyc3p + nad
172	RC01818		-1	-0.999961	-0.874316	-0.999962	-0.874314	-0.874314	-0.869793	Fructose and mannose metabolism	[c] : man1p <==> man6p
173	TCE0441		0.193927	0	0	0	0	0	-1	Transport	din[e] <==> din[c]
174	TCE5340		0.193927	0	0	0	0	0	-1	Transport	hgentis[c] <==> hgentis[e]
175	TCE5316		0.193927	0	0	0	0	0	-1	Transport	aicar[e] <==> aicar[c]
176	RC01547		0	0	0	0	0	0	-1	Purine metabolism	[c] : atp + damp <==> adp + dadp
177	RC04560		1	0	0	0	0	0	-0.837572	Purine metabolism	[c] : 10fthf + aicar <==> fprica + thf
178	TCM0089		0.232844	0.232795	0.232795	1	0.232795	0.232795	0.232795	Transport	lys-L[c] <==> lys-L[m]
179	RC01230		0.278205	0.278205	0.278205	1	0.278205	0.278205	0.51739	Purine metabolism	[c] : atp + nh4 + xmp --> amp + gmp + (2) h + ppi
180	TCM1089		0.567651	0.311021	0.311021	1	0.311021	0.311021	0.311021	Transport	thr-L[c] <==> thr-L[m]
181	TCE0739		-0.164818	0	0	1	0	0	0	Transport	adprib[e] --> adprib[c]
182	TCE5326		-0.164818	0	0	1	0	0	0	Transport	Lkynr[e] <==> Lkynr[c]
183	TCE5100		-0.164818	0	0	1	0	0	0	Transport	crmp_ce[c] <==> crmp_ce[e]
184	TCE5347		-0.141833	-0.101667	-0.101667	1	0	0	0	Transport	2oxoadp[c] + akg[e] <==> 2oxoadp[e] + akg[c]
185	TCE0487		0	0	0	1	0	0	0	Transport	tcynt[c] --> tcynt[e]
186	TCE5119		0	0	0	1	0	0	0	Ascaroside biosynthesis	ascr1[c] --> ascr1[e]
187	TCE5351		0	0	0	1	0	0	0	Transport	3uib[c] <==> 3uib[e]
188	DMN0085		0	0	0	1	0	0	0	Amino sugar and nucleotide sugar metabolism	udp4k6dg -->
189	RCC0231		0	0	0	1	0	0	0	Ascaroside biosynthesis	[c] : ascr1coa + h2o --> ascr1 + coa + h
190	RC00525	6	0	0	0	1	0	0	0	Histidine metabolism	[c] : Nforglu + h2o --> for + glu-L + (2) h
191	RC02286	6	0	0	0	1	0	0	0	Histidine metabolism	[c] : forglu + (3) h + h2o --> Nforglu + nh4
192	RC02288	6	0	0	0	1	0	0	0	Histidine metabolism	[c] : 4izp + h2o --> forglu + h
193	RC00293	6	0	0	0	1	0	0	0	Amino sugar and nucleotide sugar metabolism	udpg --> udp4k6dg + h2o
194	RC01184	6	0	0	0	1	0	0	0	Ascorbate and aldarate metabolism	[c] : inost + o2 --> glcur + h + h2o
195	RC03055	6	0	0	0	1	0	0	0	Pyrimidine metabolism	[c] : 56dthm + h2o <==> 3uib + h
196	RC01938	6	0	0	0	1	0	0	0	Tryptophan metabolism	[c] : amuco + h + h2o + nadph --> 2oxoadp + nadp + nh4
197	RC03889	6	0	0	0	1	0	0	0	Tryptophan metabolism	[c] : am6sa + h2o + nad --> amuco + (2) h + nadh
198	RC00988	6	0	0	0	1	0	0	0	Tryptophan metabolism	nformanth + h2o <==> for + anth + h
199	RC01959	6	0	0	0	1	0	0	0	Tryptophan metabolism	[c] : Lfmkynr + h2o --> Lkynr + for + h
200	RM01939	6	0	0	0	1	0	0	0	Lysine degradation	[m] : L2aadp + akg <==> 2oxoadp + glu-L
201	RC04323	6	0	0	0	1	0	0	0	Tryptophan metabolism	[c] : cmusa + h --> am6sa + co2
202	RC02665	6	0	0	0	1	0	0	0	Tryptophan metabolism	[c] : 3hanthrn + o2 --> cmusa + h
203	RC02668	6	0	0	0	1	0	0	0	Tryptophan metabolism	[c] : h2o + hLkynr --> 3hanthrn + ala-L
204	RC01960	6	0	0	0	1	0	0	0	Tryptophan metabolism	[c] : Lkynr + h + nadph + o2 --> h2o + hLkynr + nadp
205	RC00987	6	0	0	0	1	0	0	0	Tryptophan metabolism	[c] : Lkynr + h2o --> ala-L + anth + h
206	RC03936	6	0	0	0	1	0	0	0	Tryptophan metabolism	[c] : Lfmkynr + h2o --> ala-L + h + nformanth
207	RC00678	6	0	0	0	1	0	0	0	Tryptophan metabolism	[c] : o2 + trp-L --> Lfmkynr
208	RC07211	6	0	0	0	1	0	0	0	Phenylalanine metabolism	[c] : o2 + phe-L + thbpt --> thbpt4acam + tyr-L
209	RC01795	6	0	0	0	1	0	0	0	Phenylalanine metabolism	[c] : o2 + phe-L + thbpt --> dhbpt + h2o + tyr-L
210	RC02914	6	0	0	0	1	0	0	0	Histidine metabolism	[c] : h2o + urcan --> 4izp
211	RC01168	6	0	0	0	1	0	0	0	Histidine metabolism	[c] : his-L --> nh4 + urcan
212	RM03103	6	0	0	0	1	0	0	0	Lysine degradation	[m] : L2aadp6sa + h2o + nadp --> L2aadp + (2) h + nadph
213	RM03102	6	0	0	0	1	0	0	0	Lysine degradation	[m] : L2aadp6sa + h2o + nad --> L2aadp + (2) h + nadh
214	RM02313	6	0	0	0	1	0	0	0	Lysine degradation	[m] : h2o + nad + saccrp-L <==> L2aadp6sa + glu-L + h + nadh
215	RM00716	6	0	0	0	1	0	0	0	Lysine degradation	[m] : akg + h + lys-L + nadph <==> h2o + nadp + saccrp-L
216	RCC0009	6	0	0	0	1	0	0	0	Cysteine and methionine metabolism	[c] : 3snpyr + h2o --> h + pyr + so3
217	RC00893	6	0	0	0	1	0	0	0	Cysteine and methionine metabolism	[c] : cys-L + o2 --> 3sala + (2) h
218	RC02619	6	0	0	0	1	0	0	0	Cysteine and methionine metabolism	[c] : 3sala + akg + h <==> 3snpyr + glu-L
219	RM01465		0	0	0	1	0	0	0	Glycine, serine and threonine metabolism	[m] : nad + thr-L <==> 2aobut + h + nadh
220	RC00996		0	0	0	1	0	0	0	Glycine, serine and threonine metabolism	[c] : thr-L --> 2obut + nh4
221	BIO0105		0	0	1.37476e-06	1	0	0	0	Biomass assembly	[c]: (0.019129) DNA + (0.068686) Glycans + (0.221119) RNA + (0.152058) PhosphoL + (0.0001) biomass_minor + (1.349791) prot_mito + (5.391734) prot_other --> Biomass
222	RC08379		0.0210662	0.0192905	0.0192905	1	0.0228419	0.0210662	0	Retinol metabolism	retinol + nadp <==> retinal + nadph + h
223	TCM0139		0	0	0	1	0.0863181	0	0	Transport	fum[c] + so3[m] <==> fum[m] + so3[c]
224	RC02297		0.013363	0.241022	0	1	0	0	0	Purine metabolism	[c] : pi + xtsn <==> r1p + xan
225	RC01816		0.26585	0	0	1	0	0	0	Tryptophan metabolism	thbpt + anth + o2 + h --> 3hanthrn + dhbpt + h2o
226	RC07761		1	0.078855	0.100797	0.235033	0.0819373	0.0320838	0.0321074	Fatty acid elongation	od2coa + nadph + h --> stcoa + nadp
227	RC07758		1	0.078855	0.100797	0.235033	0.0819373	0.0320838	0.0321074	Fatty acid elongation	[r] : malcoa + pmtcoa + h --> 3oodcoa + coa + co2
228	RC07760		1	0.078855	0.100797	0.235033	0.0819373	0.0320838	0.0321074	Fatty acid elongation	[c] : 3hodcoa <==> h2o + od2coa
229	RC07759		1	0.078855	0.100797	0.235033	0.0819373	0.0320838	0.0321074	Fatty acid elongation	3oodcoa + nadph + h <==> 3hodcoa + nadp
230	RC01280		1	0.0716852	0.091588	0.253099	0.0886437	0.0122166	0.0175962	Fatty acid metabolism	[c] : atp + coa + hdca --> amp + pmtcoa + ppi
231	RC02222		1	0.102832	0.119871	0.249517	0	0.0502101	0.0502365	Biosynthesis of unsaturated fatty acids	[c] : stcoa + (2) focytb + o2 --> odecoa + (2) ficytb + (2) h2o
232	RCC0061		1	0.122612	0.133637	0.218998	0.074551	0.0949265	0.0949389	Biosynthesis of unsaturated fatty acids	odecoa + (2) focytb + o2 --> lnlccoa + (2) ficytb + (2) h2o
233	RC00100		1	0.138488	0.126223	0.253722	0.096034	0.111384	0.111396	Miscellaneous	nadh + h + (2) ficytb <==> nad + (2) focytb
234	RCC0019		1	0.12035	0.0419554	0.192907	0.0425302	0.101868	0.0192684	Fatty acid biosynthesis	[c] : accoa + atp + hco3 <==> adp + h + malcoa + pi
235	TCM0210		1	0	0	0.245927	0	0.0794416	0	Transport	occoa[c] --> occoa[m]
236	RCC0079		1	0	0	0.297087	0	0	0	Glycerolipid metabolism	[c] : Rtotal4coa + glyc3p --> alpa_tag + coa
237	RC03778		1	0	0	0.402634	0	0	0	Peroxisomal fatty acid beta oxidation	[x] : 3odcoa + coa --> accoa + occoa
238	RCC0086		1	0	0	0.402634	0	0	0	Peroxisomal fatty acid beta oxidation	[x] : dc2coa + h2o + nad --> 3odcoa + h + nadh
239	RCC0168		1	0	0	0.402634	0	0	0	Peroxisomal fatty acid beta oxidation	[x] : o2 + dcacoa --> h2o2 + dc2coa
240	RC04742		1	0	0	0.402634	0	0	0	Peroxisomal fatty acid beta oxidation	[x] : 3oddcoa + coa --> accoa + dcacoa
241	RCC0085		1	0	0	0.402634	0	0	0	Peroxisomal fatty acid beta oxidation	[x] : dd2coa + h2o + nad --> 3oddcoa + h + nadh
242	RCC0167		1	0	0	0.402634	0	0	0	Peroxisomal fatty acid beta oxidation	[x] : o2 + ddcacoa --> h2o2 + dd2coa
243	RC03858		1	0	0	0.402634	0	0	0	Peroxisomal fatty acid beta oxidation	[x] : 3otdcoa + coa --> accoa + ddcacoa
244	RCC0084		1	0	0	0.402634	0	0	0	Peroxisomal fatty acid beta oxidation	[x] : td2coa + h2o + nad --> 3otdcoa + h + nadh
245	RCC0166		1	0	0	0.402634	0	0	0	Peroxisomal fatty acid beta oxidation	[x] : o2 + tdcoa --> h2o2 + td2coa
246	RCC0056		1	0	0	0.42071	0	0	0	Fatty acid metabolism	[c] : atp + coa + ttdca --> amp + ppi + tdcoa
247	RCC0124		1	0	0.0140836	0.475368	0	0	0	Fatty acid elongation	[c] : (9) h + (3) malcoa + (6) nadph + stcoa --> (3) co2 + (3) coa + (3) h2o + (6) nadp + lgnccoa
248	RCC0072	2	1	0.0415949	0	0	0	0	0	Monomethyl branched chain fatty acid synthesis	fa13p0iso + malcoa + (2) nadph + (3) h --> fa15p0iso + coa + (2) nadp + h2o + co2
249	RCC0071	2	1	0.0415949	0	0	0	0	0	Monomethyl branched chain fatty acid synthesis	[c] : (11) h + ivcoa + (4) malcoa + (8) nadph --> (4) co2 + (5) coa + fa13p0iso + (3) h2o + (8) nadp
250	RCC0073	2	1	0.0560953	0	0	0	0	0	Monomethyl branched chain fatty acid synthesis	fa15p0iso + malcoa + (2) nadph + (3) h --> fa17p0iso + coa + (2) nadp + h2o + co2
251	RC02147	2	1	0.0281098	0	0.0155018	0	0	0	Purine metabolism	[c] : gsn + pi <==> gua + r1p
252	RM00706	2	1	0.0498177	0	0.0123052	0.0123052	0	0.0123052	Propanoate metabolism	[m] : coa + msa + nadp --> accoa + co2 + nadph
253	TCE0384	2	1	0	0	0	0	0	0	Transport	atp[c] + chsterol[c] + h2o[c] --> adp[c] + chsterol[e] + h[c] + pi[c]
254	TCE0459	2	1	0	0	0	0	0	0	Transport	cl[e] + (2) i[c] --> cl[c] + (2) i[e]
255	TCE0726	2	1	0	0	0	0	0	0	Transport	urate[c] --> urate[e]
256	TCE0687	2	1	0	0	0	0	0	0	Transport	nac[e] --> nac[c]
257	TCE0399	2	1	0	0	0	0	0	0	Transport	cholate[e] + (2) na1[e] --> cholate[c] + (2) na1[c]
258	TCE5121	2	1	0	0	0	0	0	0	Ascaroside biosynthesis	ascr2[c] --> ascr2[e]
259	TCE5406	2	1	0	0	0	0	0	0	Transport	atp[c] + h2o[c] + pe[c] --> adp[c] + h[c] + pe[e] + pi[c]
260	TCE5403	2	1	0	0	0	0	0	0	Transport	atp[c] + h2o[c] + pheme[c] --> adp[c] + h[c] + pheme[e] + pi[c]
261	TCE5384	2	1	0	0	0	0	0	0	Transport	atp[c] + h2o[c] + paf[c] --> adp[c] + h[c] + paf[e] + pi[c]
262	TCE5327	2	1	0	0	0	0	0	0	Transport	ddca[c] <==> ddca[e]
263	TCE5309	2	1	0	0	0	0	0	0	Transport	xol25oh[c] --> xol25oh[e]
264	TCM1277	2	1	0	0	0	0	0	0	Transport	cit[c] + pep[m] <==> cit[m] + pep[c]
265	TCE5099	2	1	0	0	0	0	0	0	Transport	mobd[c] --> mobd[e]
266	TCE5097	2	1	0	0	0	0	0	0	Vitamin B12 metabolism	atp[c] + adocbl[c] + h2o[c] --> adp[c] + adocbl[e] + h[c] + pi[c]
267	TCE5079	2	1	0	0	0	0	0	0	Transport	q8[c] <==> q8[e]
268	TCE5071	2	1	0	0	0	0	0	0	Transport	athr-L[c] <==> athr-L[e]
269	TCM5064	2	1	0	0	0	0	0	0	Transport	tmlys[c] <==> tmlys[m]
270	TCM5059	2	1	0	0	0	0	0	0	Transport	2obut[c] --> 2obut[m]
271	TCM5052	2	1	0	0	0	0	0	0	Carnitine shuttle	fa8p1n3crn[c] --> fa8p1n3crn[m]
272	TCE5075	2	1	0	0	0	0	0	0	Transport	2hyoxplac[c] <==> 2hyoxplac[e]
273	TCM5015	2	1	0	0	0	0	0	0	Carnitine shuttle	fa9p0isocrn[c] --> fa9p0isocrn[m]
274	TCM5010	2	1	0	0	0	0	0	0	Carnitine shuttle	fa11c3crn[c] --> fa11c3crn[m]
275	TCE5005	2	1	0	0	0	0	0	0	Vitamin B12 metabolism	adocbl[e] + atp[c] + h2o[c] --> adocbl[c] + adp[c] + h[c] + pi[c]
276	DMN0077	2	1	0	0	0	0	0	0	Folate biosynthesis	dhnpt -->
277	DMN0065	2	1	0	0	0	0	0	0	Arachidonic acid metabolism	20HETE -->
278	DMN0063	2	1	0	0	0	0	0	0	Arachidonic acid metabolism	leuktrB4woh -->
279	DMN0061	2	1	0	0	0	0	0	0	Ether lipid metabolism	alkenac2g -->
280	DMN0060	2	1	0	0	0	0	0	0	Ether lipid metabolism	alkenac2gp -->
281	SNK0045	2	1	0	0	0	0	0	0	Purine metabolism	itp -->
282	DMN0042	2	1	0	0	0	0	0	0	Tryptophan metabolism	cinnavalininate -->
283	DMN0035	2	1	0	0	0	0	0	0	Cysteine and methionine metabolism	sprm -->
284	DMN0031	2	1	0	0	0	0	0	0	Fatty acid metabolism	fa17c9 -->
285	DMN0008	2	1	0	0	0	0	0	0	Iron metabolism	[c] : fe3 -->
286	DGR0028	2	1	0	0	0	0	0	0	Bacterial digestion	[c] : glycogen_BAC + (0.5) pi --> (0.5) g1p + (0.5) dxtrn1
287	DGR0026	2	1	0	0	0	0	0	0	Bacterial digestion	[c] : ps_BAC + (3) h2o --> pser-L + glyc + (2) Rtotal_BAC + (3) h
288	DGR0024	2	1	0	0	0	0	0	0	Bacterial digestion	[c] : pa_BAC + (3) h2o --> glyc + (2) Rtotal_BAC + (2) h + pi
289	DGR0023	2	1	0	0	0	0	0	0	Bacterial digestion	[c] : clpn_BAC + h2o --> pg_BAC + pa_BAC + h
290	DGR0021	2	1	0	0	0	0	0	0	Bacterial digestion	[c] : pg_BAC + (3) h2o --> glyc3p + glyc + (2) Rtotal_BAC + (3) h
291	DGR0019	2	1	0	0	0	0	0	0	Bacterial digestion	[c] : pe_BAC + (2) h2o --> g3pe + (2) Rtotal_BAC + (2) h
292	DGR0017	2	1	0	0	0	0	0	0	Bacterial digestion	[c] : outerlps_BAC + (10) h2o + (4) h + (2) nadh --> (9) glc-D-A + (2) etha + pyr + (2) nad
293	DGR0016	2	1	0	0	0	0	0	0	Bacterial digestion	[c] : lipa_BAC + (4) nadh + (5) h2o --> ddca + (5) ttdca + (4) nad + (2) r5p + (2) pyr + (2) gam
294	DGR0012	2	1	0	0	0	0	0	0	Bacterial digestion	[c] : peptido_BAC + h + (8) h2o --> (2) acgam + lac-D + glu-L + (3) ala-L + lys-L + co2
295	DGR0004	2	1	0	0	0	0	0	0	Bacterial digestion	[c]: Rtotal_BAC --> (0.056282) ttdca + (0.430027) hdca + (0.042082) fa16p1n7 + (0.311026) fa17c9 + (0.065863) fa19c11 + (0.09472) vacc
296	DGR0003	2	1	0	0	0	0	0	0	Bacterial digestion	[c]: dna_BAC + h2o --> (0.246507) damp + (0.253493) dcmp + (0.253493) dgmp + (0.246507) dtmp + h
297	DGR0002	2	1	0	0	0	0	0	0	Bacterial digestion	[c]: rna_BAC + h2o --> (0.267606) amp + (0.197183) cmp + (0.317684) gmp + (0.217527) ump + h
298	DGR0001	2	1	0	0	0	0	0	0	Bacterial digestion	[c]: protein_BAC + h2o --> (0.096044) ala-L + (0.055304) arg-L + (0.04507) asn-L + (0.04507) asp-L + (0.017123) cys-L + (0.049203) glu-L + (0.049203) gln-L + (0.114544) gly + (0.017713) his-L + (0.05432) ile-L + (0.084235) leu-L + (0.064161) lys-L + (0.028735) met-L + (0.034639) phe-L + (0.04133) pro-L + (0.040346) ser-L + (0.047432) thr-L + (0.010628) trp-L + (0.025782) tyr-L + (0.079118) val-L
299	RCC0234	2	1	0	0	0	0	0	0	Ascaroside biosynthesis	[c] : ascr7coa + nad + (2) h2o --> ascr2 + co2 + nadh + coa + h
300	RCC0219	2	1	0	0	0	0	0	0	Ascaroside biosynthesis	[c] : ascr1coa + o2 --> ascr7coa + h2o2
301	RC07385	2	1	0	0	0	0	0	0	Ether lipid metabolism	alkenac2gpe + h2o <==> alkenac2gp + etha + h
302	RC00650	2	1	0	0	0	0	0	0	Cysteine and methionine metabolism	amet + hcys-L --> ahcys + met-L + h
303	RM00751	2	1	0	0	0	0	0	0	Glycine, serine and threonine metabolism	[m] : thr-L <==> acald + gly
304	RM00711	2	1	0	0	0	0	0	0	Glycolysis / Gluconeogenesis	[m] : acald + nadp + h2o --> ac + nadph + (2) h
305	RC03284	2	1	0	0	0	0	0	0	Carnitine biosynthesis	[c] : 3htmelys --> 4tmeabut + gly
306	RM03451	2	1	0	0	0	0	0	0	Carnitine biosynthesis	[m] : akg + o2 + tmlys --> 3htmelys + co2 + succ
307	RC04313	2	1	0	0	0	0	0	0	Carnitine biosynthesis	peptmelys + h2o --> pepX + tmlys
308	RCC0177	2	1	0	0	0	0	0	0	Carnitine biosynthesis	peplys + (3) amet --> peptmelys + (3) ahcys + (3) h
309	RCC0159	2	1	0	0	0	0	0	0	Carnitine biosynthesis	pepX + lys-L --> peplys + h2o
310	RC01481	2	1	0	0	0	0	0	0	Pentose and glucuronate interconversions	[r] : glcur + h + nadph <==> guln + nadp
311	RC01905	2	1	0	0	0	0	0	0	Pentose and glucuronate interconversions	[c] : 3dhguln + h --> co2 + xylu-L
312	RC01896	2	1	0	0	0	0	0	0	Pentose and glucuronate interconversions	[c] : nad + xylt <==> h + nadh + xylu-D
313	RCC0149	2	1	0	0	0	0	0	0	Fatty acid metabolism	[c] : atp + coa + fa19c11 --> amp + ppi + fa19c11coa
314	RCC0148	2	1	0	0	0	0	0	0	Fatty acid metabolism	[c] : atp + coa + fa17c9 --> amp + ppi + fa17c9coa
315	RCC0147	2	1	0	0	0	0	0	0	Fatty acid metabolism	[c] : atp + coa + fa16p1n7 --> amp + ppi + fa16p1n7coa
316	RM00533	2	1	0	0	0	0	0	0	Sulfur metabolism	so3[c] + o2[m] + h2o[c] --> so4[c] + h2o2[m]
317	RC01010	2	1	0	0	0	0	0	0	Glycerolipid metabolism (indirect)	[c] : dhap + h2o --> dha + pi
318	RMC0133	2	1	0	0	0	0	0	0	Propanoate metabolism	[m] : 2obut + coa + nad --> co2 + nadh + ppcoa
319	RM00199	2	1	0	0	0	0	0	0	Pyruvate metabolism	[m] : atp + pyr + h2o --> amp + pep + pi + (2) h
320	RCC0126	2	1	0	0	0	0	0	0	Peroxisomal fatty acid beta oxidation	[x] : coa + h2o + nad + o2 + stcoa --> accoa + h + h2o2 + nadh + pmtcoa
321	RMC0123	2	1	0	0	0	0	0	0	Carnitine shuttle	[m] : coa + fa9p0isocrn --> crn + fa9p0isocoa
322	RCC0123	2	1	0	0	0	0	0	0	Carnitine shuttle	[c] : crn + fa9p0isocoa --> coa + fa9p0isocrn
323	RMC0118	2	1	0	0	0	0	0	0	Carnitine shuttle	[m] : coa + fa11c3crn --> crn + fa11c3coa
324	RCC0118	2	1	0	0	0	0	0	0	Carnitine shuttle	[c] : crn + fa11c3coa --> coa + fa11c3crn
325	RCC0107	2	1	0	0	0	0	0	0	Peroxisomal fatty acid beta oxidation	[x] : (3) coa + (3) h2o + (3) nad + (3) o2 + fa17c9coa --> (3) accoa + (3) h + (3) h2o2 + (3) nadh + fa11c3coa
326	RCC0104	2	1	0	0	0	0	0	0	Peroxisomal fatty acid beta oxidation	[x] : (3) coa + (3) h2o + (3) nad + (3) o2 + fa15p0isocoa --> (3) accoa + (3) h + (3) h2o2 + (3) nadh + fa9p0isocoa
327	RCC0101	2	1	0	0	0	0	0	0	Fatty acid metabolism	[c] : atp + coa + fa15p0iso --> amp + ppi + fa15p0isocoa
328	RMC0100	2	1	0	0	0	0	0	0	Mitochondrial fatty acid beta oxidation	[m] : (2) coa + (2) h2o + (2) nad + fad + fa8p1n3coa --> (2) accoa + (2) h + fadh2 + (2) nadh + btcoa
329	RMC0099	2	1	0	0	0	0	0	0	Carnitine shuttle	[m] : coa + fa8p1n3crn --> crn + fa8p1n3coa
330	RCC0099	2	1	0	0	0	0	0	0	Carnitine shuttle	[c] : crn + fa8p1n3coa --> coa + fa8p1n3crn
331	RCC0098	2	1	0	0	0	0	0	0	Peroxisomal fatty acid beta oxidation	[x] : (2) coa + (2) h2o + (2) nad + o2 + tmndnccoa --> (2) accoa + (2) h + h2o2 + (2) nadh + fa16p4n3coa
332	RCC0097	2	1	0	0	0	0	0	0	Peroxisomal fatty acid beta oxidation	[x] : (4) coa + (4) h2o + (4) nad + (3) o2 + (2) nadph + fa16p4n3coa --> (4) accoa + (2) h + (3) h2o2 + (4) nadh + (2) nadp + fa8p1n3coa
333	RCC0096	2	1	0	0	0	0	0	0	Peroxisomal fatty acid beta oxidation	[x] : (2) coa + (2) h2o + (2) nad + (2) o2 + eicostetcoa --> (2) accoa + (2) h + (2) h2o2 + (2) nadh + fa16p4n3coa
334	RCC0095	2	1	0	0	0	0	0	0	Peroxisomal fatty acid beta oxidation	[x] : (2) coa + (2) h2o + (2) nad + o2 + arachdcoa --> (2) accoa + (2) h + h2o2 + (2) nadh + fa16p3n6coa
335	RCC0094	2	1	0	0	0	0	0	0	Peroxisomal fatty acid beta oxidation	[x] : coa + h2o + nad + nadph + o2 + fa16p3n6coa --> accoa + h2o2 + nadh + nadp + fa14p2n6coa
336	RCC0093	2	1	0	0	0	0	0	0	Peroxisomal fatty acid beta oxidation	[x] : (2) coa + (2) h2o + (2) nad + (2) o2 + dlnlcgcoa --> (2) accoa + (2) h + (2) h2o2 + (2) nadh + fa16p3n6coa
337	RCC0092	2	1	0	0	0	0	0	0	Peroxisomal fatty acid beta oxidation	[x] : (3) coa + (3) h2o + (3) nad + (2) o2 + nadph + fa14p2n6coa --> (3) accoa + (2) h + (2) h2o2 + (3) nadh + nadp + occoa
338	RCC0091	2	1	0	0	0	0	0	0	Peroxisomal fatty acid beta oxidation	[x] : (2) coa + (2) h2o + (2) nad + (2) o2 + lnlccoa --> (2) accoa + (2) h + (2) h2o2 + (2) nadh + fa14p2n6coa
339	RC00009	2	1	0	0	0	0	0	0	Reactive oxygen species degradation	[x] : (2) h2o2 --> (2) h2o + o2
340	RC03991	2	1	0	0	0	0	0	0	Peroxisomal fatty acid beta oxidation	[x] : 3ohdcoa + coa --> accoa + tdcoa
341	RCC0083	2	1	0	0	0	0	0	0	Peroxisomal fatty acid beta oxidation	[x] : hdd2coa + h2o + nad --> 3ohdcoa + h + nadh
342	RCC0165	2	1	0	0	0	0	0	0	Peroxisomal fatty acid beta oxidation	[x] : o2 + pmtcoa --> h2o2 + hdd2coa
343	RC08177	2	1	0	0	0	0	0	0	Biosynthesis of unsaturated fatty acids	lnlccoa + h2o --> lnlc + coa + h
344	RC07041	2	1	0	0	0	0	0	0	Arachidonic acid metabolism	arachd + o2 + nadph + h --> 20HETE + nadp + h2o
345	RC03866	2	1	0	0	0	0	0	0	Arachidonic acid metabolism	h + leuktrB4 + nadph + o2 --> h2o + leuktrB4woh + nadp
346	RC03058	2	1	0	0	0	0	0	0	Arachidonic acid metabolism	[c] : 5HPET --> h2o + leuktrA4
347	RC01595	2	1	0	0	0	0	0	0	Arachidonic acid metabolism	[c] : arachd + o2 --> 5HPET
348	RC04321	2	1	0	0	0	0	0	0	Ether lipid metabolism	cdpchol + acakg <==> cmp + paf + h
349	RC03454	2	1	0	0	0	0	0	0	Ether lipid metabolism	acakgp + h2o --> acakg + pi
350	RC03455	2	1	0	0	0	0	0	0	Ether lipid metabolism	accoa + akgp --> coa + acakgp
351	RC07384	2	1	0	0	0	0	0	0	Ether lipid metabolism	alkenac2gpe + cmp + h <==> alkenac2g + cdpea
352	RCC0069	2	1	0	0	0	0	0	0	Biosynthesis of unsaturated fatty acids	[c] : pmtcoa + (2) focytb + o2 --> fa16p1n7coa + (2) ficytb + (2) h2o
353	RC06520	2	1	0	0	0	0	0	0	Sphingolipid metabolism	[c] : h2o + sph1p_ce --> pi + sphgn_ce
354	RC01494	2	1	0	0	0	0	0	0	Sphingolipid metabolism	[l] : crm_ce + h2o --> Rtotal + sphings_ce
355	RC00475	2	1	0	0	0	0	0	0	Glyoxylate and dicarboxylate metabolism	[c] : glyclt + o2 --> glx + h2o2
356	RC02640	2	1	0	0	0	0	0	0	Pentose and glucuronate interconversions	[c] : guln + nad <==> 3dhguln + h + nadh
357	RC01639	2	1	0	0	0	0	0	0	Pentose and glucuronate interconversions	[c] : atp + xylu-D --> adp + h + xu5p-D
358	RC01431	2	1	0	0	0	0	0	0	Pentose and glucuronate interconversions	[c] : h + nadph + xyl-D <==> nadp + xylt
359	RC01904	2	1	0	0	0	0	0	0	Pentose and glucuronate interconversions	[c] : h + nadph + xylu-L <==> nadp + xylt
360	RC04231	2	1	0	0	0	0	0	0	Pantothenate and CoA biosynthesis	[c] : 4ppan + ctp + cys-L --> 4ppcys + cmp + h + ppi
361	RC07218	2	1	0	0	0	0	0	0	Primary bile acid biosynthesis	[r] : chsterol + h + nadph + o2 --> h2o + nadp + xol25oh
362	RC00306	2	1	0	0	0	0	0	0	Starch and sucrose metabolism	clb + h2o --> (2) glc-D
363	RC04326	2	1	0	0	0	0	0	0	One carbon pool by folate	gar + methf + h2o <==> fgam + thf + (2) h
364	RC04620	2	1	0	0	0	0	0	0	Folate biosynthesis	[c] : ahdt + (3) h2o --> dhnpt + (2) h + (3) pi
365	RC00424	2	1	0	0	0	0	0	0	Folate biosynthesis	[c] : gtp + h2o --> ahdt + for + h
366	RC01968	2	1	0	0	0	0	0	0	Purine metabolism	[c] : dgmp + h2o --> dgsn + pi
367	RC01969	2	1	0	0	0	0	0	0	Purine metabolism	[c] : dgsn + pi <==> 2dr1p + gua
368	RC02557	2	1	0	0	0	0	0	0	Purine metabolism	[c] : dad-2 + pi <==> 2dr1p + ade
369	RC02748	2	1	0	0	0	0	0	0	Purine metabolism	[c] : din + pi <==> 2dr1p + hxan
370	RC00190	2	1	0	0	0	0	0	0	Purine metabolism	[c] : ade + prpp --> amp + ppi
371	RC04559	2	1	0	0	0	0	0	0	Purine metabolism	[c] : 25aics <==> aicar + fum
372	RC04591	2	1	0	0	0	0	0	0	Purine metabolism	[c] : 5aizc + asp-L + atp <==> 25aics + adp + h + pi
373	RC04209	2	1	0	0	0	0	0	0	Purine metabolism	[c] : air + co2 <==> 5aizc + h
374	RC04208	2	1	0	0	0	0	0	0	Purine metabolism	[c] : atp + fpram --> adp + air + (2) h + pi
375	RC04463	2	1	0	0	0	0	0	0	Purine metabolism	[c] : atp + fgam + gln-L + h2o --> adp + fpram + glu-L + h + pi
376	RC04144	2	1	0	0	0	0	0	0	Purine metabolism	[c] : atp + gly + pram <==> adp + gar + h + pi
377	RM01278	2	1	0	0	0	0	0	0	Fatty acid elongation	[m] : h + hdd2coa + nadph --> nadp + pmtcoa
378	RM03856	2	1	0	0	0	0	0	0	Fatty acid elongation	[m] : dd2coa + h + nadph --> ddcacoa + nadp
379	RM04753	2	1	0	0	0	0	0	0	Fatty acid elongation	[m] : dc2coa + h + nadph --> dcacoa + nadp
380	RC01011	2	1	0	0	0	0	0	0	Glycerolipid metabolism	[c] : atp + dha --> adp + dhap + h
381	RC02239	2	1	0	0	0	0	0	0	Glycerolipid metabolism	[c] : h2o + pa_pl --> dag_pl + pi
382	RC02670	2	1	0	0	0	0	0	0	Tryptophan metabolism	(2) 3hanthrn + (4) o2 <==> cinnavalininate + (2) o2s + (2) h2o2 + (4) h
383	RC01372	2	1	0	0	0	0	0	0	Phenylalanine metabolism	[c] : o2 + phpyr --> 2hyoxplac + co2
384	RC02397	2	1	0	0	0	0	0	0	Carnitine biosynthesis	[c] : 4tmeabutn + akg + o2 --> co2 + crn + succ
385	RC03283	2	1	0	0	0	0	0	0	Carnitine biosynthesis	[c] : 4tmeabut + h2o + nad --> 4tmeabutn + (2) h + nadh
386	RC02869	2	1	0	0	0	0	0	0	Cysteine and methionine metabolism	[c] : ametam + spmd --> 5mta + h + sprm
387	RC00751	2	1	0	0	0	0	0	0	Glycine, serine and threonine metabolism	[c] : thr-L <==> acald + gly
388	RC00366	2	1	0	0	0	0	0	0	Glycine, serine and threonine metabolism	[x] : gly + h2o + o2 --> glx + h2o2 + nh4
389	RC01072	2	1	0	0	0	0	0	0	Purine metabolism	[c] : gln-L + h2o + prpp --> glu-L + ppi + pram
390	RC00199	2	1	0	0	0	0	0	0	Pyruvate metabolism	[c] : atp + pyr + h2o --> amp + pep + pi + (2) h
391	RC02750	2	1	0	0	0	0	0	0	Pentose phosphate pathway	[c] : atp + drib --> 2dr5p + adp + h
392	RC00711	2	1	0	0	0	0	0	0	Glycolysis / Gluconeogenesis	[c] : acald + nadp + h2o --> ac + nadph + (2) h
393	TCM0207	2	1	0	-2.36482e-14	0	0	0	0	Transport	fum[c] + pi[m] <==> fum[m] + pi[c]
394	RCC0106	2	1	0	0	3.43428e-05	0	0	0	Peroxisomal fatty acid beta oxidation	[x] : coa + h2o + nad + o2 + fa19c11coa --> accoa + h + h2o2 + nadh + fa17c9coa
395	RM03989	2	1	0	0.000619727	0	0	0	0	Fatty acid elongation	[m] : h + nadph + td2coa --> nadp + tdcoa
396	RM03990	2	1	5.27403e-05	0.000629701	0.000619343	0.00133077	0.000229674	0.000229576	Fatty acid metabolism	[m] : etfox + tdcoa <==> etfrd + td2coa
397	RC07168	2	1	0.00375401	0.00386927	0.0038654	0	0.0038654	0.0038654	One carbon pool by folate	[c] : (2) h + mlthf + nadh <==> 5mthf + nad
398	RC00078	2	1	0.00789102	0.00791789	0.00791789	0.00789102	0.00789102	0.00789102	Porphyrin and chlorophyll metabolism	[p] : (4) fe2 + (4) h + o2 --> (4) fe3 + (2) h2o
399	RM01608	2	1	0	0	0.0135103	0	0	0	Propanoate metabolism	[m] : 3hpp + nad <==> h + msa + nadh
400	RM04432	2	1	0	0	0.0135103	0	0	0	Propanoate metabolism	[m] : etfox + ppcoa <==> etfrd + prpncoa
401	RM03045	2	1	0	0	0.0135103	0	0	0	Propanoate metabolism	[m] : h2o + prpncoa <==> 3hpcoa
402	RM03158	2	1	0	0	0.0135103	0	0	0	Propanoate metabolism	[m] : 3hpcoa + h2o --> 3hpp + coa + h
403	RM00112	2	1	0	0	0	0	0	-0.0142424	Nicotinate and nicotinamide metabolism	nadh[m] + nadp[m] <==> nad[m] + nadph[m]
404	RM00935	2	1	0	0.0202415	0.0202415	0.0202415	0.0202415	0	Valine, leucine and isoleucine degradation	[m] : 2mop + coa + nad --> co2 + nadh + ppcoa
405	RC01227	2	1	0.0280818	0	0	0	0.0280818	0	Purine metabolism	[c] : gmp + h2o --> gsn + pi
406	RM05064	2	1	0	0.0198399	0.0198399	0.0595197	0.0198399	0	Valine, leucine and isoleucine degradation	[m] : 3hibutcoa + h2o --> 3hmp + coa + h
407	RMC0012	2	1	0	0.0198399	0.0198399	0.0595197	0.0198399	0	Valine, leucine and isoleucine degradation	[m] : 3mob + coa + nad --> co2 + ibcoa + nadh
408	RM05066	2	1	0	0.0198399	0.0198399	0.0595197	0.0198399	0	Valine, leucine and isoleucine degradation	[m] : 3hmp + nad <==> 2mop + h + nadh
409	RM04224	2	1	0	0.0198399	0.0198399	0.0595197	0.0198399	0	Valine, leucine and isoleucine degradation	[m] : 2mp2coa + h2o <==> 3hibutcoa
410	RM02661	2	1	0	0.0198399	0.0198399	0.0595197	0.0198399	0	Valine, leucine and isoleucine degradation	[m] : etfox + ibcoa <==> 2mp2coa + etfrd
411	RM01214	2	1	0	0	0.0197628	0.0592883	0.0197628	0	Valine, leucine and isoleucine degradation	[m] : akg + val-L <==> 3mob + glu-L
412	RM04433	2	1	0.00364077	0.00752505	0.0219786	0.0651534	0.0223054	0.0247913	Miscellaneous	etfrd + q --> etfox + qh2
413	RCC0103	2	1	0	0	0.0586876	0	0	0	Peroxisomal fatty acid beta oxidation	[x] : coa + h2o + nad + o2 + fa17p0isocoa --> accoa + h + h2o2 + nadh + fa15p0isocoa
414	RC00694	2	1	0	0	0.0532653	0	0	0	Phenylalanine metabolism	[c] : akg + phe-L <==> glu-L + phpyr
415	RC00734	2	1	0	0	0.0744669	0	0	0	Ubiquinone and other terpenoid-quinone biosynthesis	[c] : akg + tyr-L <==> 34hpp + glu-L
416	RM02199	2	1	0	0	0.0298127	0.0298127	0	0.0298127	Valine, leucine and isoleucine degradation	[m] : akg + ile-L <==> 3mop + glu-L
417	RM00927	2	1	0.030015	0.030015	0.030015	0.030015	0	0.030015	Valine, leucine and isoleucine degradation	[m] : 2maacoa + coa <==> accoa + ppcoa
418	RM04203	2	1	0.030015	0.030015	0.030015	0.030015	0	0.030015	Valine, leucine and isoleucine degradation	[m] : 3hmbcoa + nad <==> 2maacoa + h + nadh
419	RM04204	2	1	0.030015	0.030015	0.030015	0.030015	0	0.030015	Valine, leucine and isoleucine degradation	[m] : 2mb2coa + h2o <==> 3hmbcoa
420	RM03172	2	1	0.030015	0.030015	0.030015	0.030015	0	0.030015	Valine, leucine and isoleucine degradation	[m] : 2mbcoa + etfox <==> 2mb2coa + etfrd
421	RMC0013	2	1	0.030015	0.030015	0.030015	0.030015	0	0.030015	Valine, leucine and isoleucine degradation	[m] : 3mop + coa + nad --> 2mbcoa + co2 + nadh
422	RC00511	2	1	0.0403496	0.0476404	0	0	0.0403496	0	Pyrimidine metabolism	[c] : cmp + h2o --> cytd + pi
423	RC04779	2	1	0	0	0.0218901	0.0112735	0.00713826	0.0773689	Glycolysis / Gluconeogenesis	[c] : atp + f6p --> adp + fdp + h
424	RC01470	2	1	0.043048	0.043048	0.043048	0	0.043048	0.043048	Glycerophospholipid metabolism	[c] : g3pe + h2o --> etha + glyc3p + h
425	RCC0045	2	1	0	0.0624783	0.0624783	0.0624783	0.0312391	0.0624783	Starch and sucrose metabolism	[c] : dxtrn2 + (0.2) h2o --> (0.2) glc-D-B + (0.8) dxtrn3
426	RCC0044	2	1	0	0.0624783	0.0624783	0.0624783	0.0312391	0.0624783	Starch and sucrose metabolism	[c] : dxtrn1 --> dxtrn2
427	RCC0046	2	1	0	0.0624783	0.0624783	0.0624783	0.0312391	0.0624783	Starch and sucrose metabolism	[c] : dxtrn3 + pi --> g1p
428	RCC0088	2	1	0	0	0	0	0.102697	0	Peroxisomal fatty acid beta oxidation	[x] : (4) coa + (4) h2o + (4) nad + (3) o2 + fa16p1n7coa --> (4) accoa + (4) h + (3) h2o2 + (4) nadh + occoa
429	RCC0021	2	1	0	0	0.171197	0	0	0	Glycerophospholipid metabolism	(2) amet + methamp --> (2) ahcys + cholp + (2) h
430	RC02037	2	1	0	0	0.171197	0	0	0	Glycerophospholipid metabolism	amet + ethamp --> ahcys + methamp + h
431	RC02556	2	1	0	0	0	0	0	0.215525	Purine metabolism	[c] : dad-2 + h2o + h --> din + nh4
432	RC02088	2	1	0	0	0	0	0	0.17731	Purine metabolism	[c] : damp + h2o --> dad-2 + pi
433	TCM0132	2	1	0.071628	0.071628	0.0993049	0.0993049	0.071628	0.0993049	Transport	ile-L[c] <==> ile-L[m]
434	TCM0135	2	1	0.0673055	0.0673055	0.0857379	0.122603	0.0857379	0.0673055	Transport	val-L[c] <==> val-L[m]
435	RCC0020		1	0.0953535	0	0.0953535	0	0.0953535	0	Fatty acid biosynthesis	[c] : accoa + (20) h + (7) malcoa + (14) nadph --> (7) co2 + (8) coa + (6) h2o + hdca + (14) nadp
436	RCC0065		1	0.106702	0.0999271	0.122691	0	0.101927	0.10193	Biosynthesis of unsaturated fatty acids	dlnlcgcoa + (2) focytb + o2 --> arachdcoa + (2) ficytb + (2) h2o
437	RC01768		1	0.175113	0	0	0	0	0	Purine metabolism	[c] : h2o + hxan + nad --> h + nadh + xan
438	RM00238		1	0.229944	-0.0216817	-0.0597628	-0.0678994	-0.0589934	-0.0215856	Fatty acid metabolism	[m] : (2) accoa <==> coa + aacoa
439	RC00945		1	0.131582	0.048445	0.144154	0	0	0.141728	Glycine, serine and threonine metabolism	[c] : ser-L + thf <==> gly + h2o + mlthf
440	TCE5086		1	0	0	0	0	0.124953	0.124953	Transport	chsterol[e] --> chsterol[c]
441	RC00748		1	0	0	0	0.193282	0	0	Glycerophospholipid metabolism	ethamp + h2o --> acald + nh4 + pi
442	RCC0125		1	0	0	0	0.232716	0.070035	0.069997	Peroxisomal fatty acid beta oxidation	[x] : (3) coa + (3) h2o + (3) nad + (3) o2 + lgnccoa --> (3) accoa + (3) h + (3) h2o2 + (3) nadh + stcoa
443	TCE5006		1	0.0958056	0.09583	0.09583	0.315385	0.00717925	0.00717925	Iron metabolism	pheme[e] --> pheme[c]
444	RC00765		1	0	0.284028	0	0	0	0	Amino sugar and nucleotide sugar metabolism	[c] : gam6p + h2o --> f6p + nh4
445	RM00267		1	0	0.326816	0	0.00400379	0	0	Citrate cycle (TCA cycle)	[m] : icit + nadp --> akg + co2 + nadph
446	TCM1284		1	0	0.576707	0	0	0	0	Transport	glu-L[c] <==> glu-L[m]
447	RC02235		1	0	0.607818	0	0	0	0	One carbon pool by folate	[c] : fol + nadh <==> dhf + nad
448	TCM0145		1	-0.246906	-0.00491536	0	0	-0.0614105	0	Transport	gly[c] <==> gly[m]
449	RC08174		1	0	0	0	0.580863	0	0	Biosynthesis of unsaturated fatty acids	stcoa + h2o --> ocdca + coa + h
450	DMN0068	3	1	0	0	1	0	0	0	Arachidonic acid metabolism	dhet -->
451	RCC0227	3	1	0	0	1	0	0	0	Ascaroside biosynthesis	[c] : fa28p0coa + (3) o2 + cdpascl + nadph --> 26ascfa27p0coa + h2o2 + cdp + h2o + co2 + nadp
452	RCC0226	3	1	0	0	1	0	0	0	Ascaroside biosynthesis	[c] : ascr18coa + o2 + h2o + nad + coa --> ascr10coa + h2o2 + nadh + accoa + h
453	RCC0218	3	1	0	0	1	0	0	0	Ascaroside biosynthesis	[c] : 26ascfa27p0coa + (8) o2 + (8) h2o + (8) nad + (8) coa --> ascr18coa + (8) h2o2 + (8) nadh + (8) accoa + (8) h
454	RCC0210	3	1	0	0	1	0	0	0	Ascaroside biosynthesis	[c] : lgnccoa + (2) malcoa + (4) nadph + (6) h --> fa28p0coa + (2) co2 + (2) coa + (2) h2o + (4) nadp
455	RCC0207	3	1	0	0	1	0	0	0	Ascaroside biosynthesis	[c] : ascr10coa + o2 --> ascr3coa + h2o2
456	RCC0206	3	1	0	0	1	0	0	0	Ascaroside biosynthesis	[c] : ascr3coa + nad + h2o + coa --> ascr1coa + nadh + accoa + h
457	RCC0200	3	1	0	0	1	0	0	0	Ascaroside biosynthesis	[c] : g1p + nadh + nadph + ctp + (2) h --> cdpascl + h2o + (2) pi + nad + nadp
458	RC07109	3	1	0	0	1	0	0	0	Arachidonic acid metabolism	eet + h2o <==> dhet
459	RC00251	3	1	0	0	1	0	0	0	Glutathione metabolism	[c] : 5oxpro + atp + (2) h2o --> adp + glu-L + h + pi
460	RM06985	3	1	0	0	1	0	0	0	Fatty acid elongation	[m] : h + hx2coa + nadph --> hxcoa + nadp
461	RM00239	3	1	0	0	1	0	0	0	Arginine and proline metabolism	[m] : atp + glu-L --> adp + glu5p
462	RM03313	3	1	0	0	1	0	0	0	Arginine and proline metabolism	[m] : glu5p + h + nadph --> glu5sa + nadp + pi
463	RC07050	3	1	0	0	1	0	0	0	Arachidonic acid metabolism	o2 + arachd + nadph + h --> h2o + nadp + eet
464	RCC0089		0.958739	0	0	1	0.00107045	0	0	Peroxisomal fatty acid beta oxidation	[x] : coa + h2o + nad + o2 + odecoa --> accoa + h + h2o2 + nadh + fa16p1n7coa
465	RC00551		0.7986	0	0	1	0	0	0	Arginine and Proline metabolism	[c] : arg-L + h2o --> orn + urea
466	RC02521		1	0	0	0.837572	0	0	0	Ubiquinone and other terpenoid-quinone biosynthesis	[c] : 34hpp + o2 --> co2 + hgentis
467	TCE5077		1	0	1	0	0	0	0	Transport	pad[c] --> pad[e]
468	RC00161		1	0	1	0	0	0	0	Riboflavin metabolism	[c] : atp + fmn + h --> fad + ppi
469	RC00698		1	0	1	0	0	0	0	Phenylalanine metabolism	[c]: phe-L + o2 <==> pad + co2 + h2o
470	DMN0025		1	0	1	0	0	0	0	Selenocompound metabolism	[c]: metsel -->
471	RC09371		1	0	1	0	0	0	0	Selenocompound metabolism	amet + seln --> ahcys + metsel + h
472	RC03057		1	0	1	0	0	0	0	Arachidonic acid metabolism	[c] : h2o + leuktrA4 --> leuktrB4
473	TCE5020		1	0	1	0	0	0	0	Transport	ribflv[e] --> ribflv[c]
474	RM02566		1	0	1	0	0	0	0	Glycine, serine and threonine metabolism	betald + nadp + h2o --> glyb + nadph + (2.0) h
475	TCM1043		0	1	0	0	0	0	0	Transport	fum[m] + succ[c] --> fum[c] + succ[m]
476	TCM1037		0	1	0	0	0	0	0	Transport	34hpp[c] <==> 34hpp[m]
477	TCE5111		0	1	0	0	0	0	0	Transport	dopa[c] + atp[c] + h2o[c] --> dopa[e] + adp[c] + h[c] + pi[c]
478	TCE5305		0	1	0	0	0	0	0	Transport	na1[c] + thcholstoic[c] <==> na1[e] + thcholstoic[e]
479	DMN0039		0	1	0	0	0	0	0	Ubiquinone and other terpenoid-quinone biosynthesis	[m]: q -->
480	RC00287		0	1	0	0	0	0	0	Pyrimidine metabolism	[c] : h2o + udpg --> g1p + (2) h + ump
481	RC00103		0	1	0	0	0	0	0	Nicotinate and nicotinamide metabolism	[c] : nad + h2o --> amp + (2) h + nmn
482	RMC0054		0	1	0	0	0	0	0	Sulfur metabolism	(2) ficytC[m] + h2o[c] + so3[c] --> (2) focytC[m] + (2) h[c] + so4[c]
483	RC02059		0	1	0	0	0	0	0	Amino sugar and nucleotide sugar metabolism	[c] : acgam6p + h2o --> ac + gam6p
484	RCC0053		0	1	0	0	0	0	0	Pentose and glucuronate interconversions	[c] : h2o + udpglcur --> glcur + h + udp
485	RMC0028		0	1	0	0	0	0	0	Miscellaneous	[m]: q9 --> q
486	RC02142		0	1	0	0	0	0	0	Purine metabolism	[c] : prpp + xan --> ppi + xmp
487	RC01132		0	1	0	0	0	0	0	Purine metabolism	[c] : hxan + prpp --> imp + ppi
488	RC02080		0	1	0	0	0	0	0	Tyrosine metabolism	[c] : 34dhphe + h --> co2 + dopa
489	RC02107		0.00399359	1	0	0	0	0	0	Purine metabolism	[x] : h2o + o2 + xan --> h2o2 + urate
490	TCM0095		0	1	0	0.00396195	0	0	0.00396195	Transport	h2o2[c] <==> h2o2[m]
491	RMC0075		0.00396195	1	0.00396195	0.00396195	0.00396195	0.00396195	0.00396195	Reactive oxygen species degradation	[m] : h2o2 + trdrd --> (2) h2o + trdox
492	RM02016		0.00396195	1	0.00396195	0.00396195	0.00396195	0.00396195	0.00396195	Pyrimidine metabolism	[m] : h + nadph + trdox --> nadp + trdrd
493	RCC0001		0.0101962	1	0	0.0101962	0	0.0101962	0.0101962	Citrate cycle (TCA cycle)	[c] : cit <==> icit
494	RC00183		0	1	0	0	0	0.0153962	0	Purine metabolism	[c] : amp + h2o --> adn + pi
495	TCE1154		-0.0293948	1	0	0	0	0	0	Transport	cit[e] <==> cit[c]
496	TCE1121		-0.0293948	1	0	0	0	0	0	Transport	akg[e] <==> akg[c]
497	TCE1158		-0.0293948	1	0	0	0	0	0	Transport	nmn[e] --> nmn[c]
498	TCE5320		-0.0293948	1	0	0	0	0	0	Transport	5mta[e] <==> 5mta[c]
499	TCM0217		0	1	0	0	0.0745167	0	0	Transport	mal-L[c] + so3[m] <==> mal-L[m] + so3[c]
500	RM00115		0	1	0	0	0.0920704	0	0	Glutathione metabolism	[m] : gthox + h + nadph --> (2) gthrd + nadp
501	TCE5505		0.0830377	1	0	0	0.0227973	0	0	Transport	h[c] <==> h[e]
502	RC01863		0.080446	1	0	0.0428623	0	0	0	Purine metabolism	[c] : ins + pi <==> hxan + r1p
503	TCM0183		0.0853884	1	0	0	-0.0426942	0	0	Transport	glx[c] <==> glx[m]
504	RC01560		0.070275	1	0.0447817	0.0447817	0	0.0447817	0	Purine metabolism	[c] : adn + h + h2o --> ins + nh4
505	RM00781		0	1	0	0.0801135	0.0801135	0	0	Sulfur metabolism	[m] : s + o2 + h2o --> so3 + (2) h
506	RMC0077		0	1	0	0.0801135	0.0801135	0	0	Sulfur metabolism	[m] : h2s + q --> s + qh2
507	TCE1311		0.00148657	1	0	0	-0.0425544	0	-0.0803042	Transport	ac[e] <==> ac[c]
508	RC00267		0.0101962	1	0.117153	0.0101962	0	0.0101962	0.0101962	Citrate cycle (TCA cycle)	[c] : icit + nadp --> akg + co2 + nadph
509	TCE5337		-0.0212631	1	0.0882614	0	0.010113	0	-0.150208	Transport	glyc3p[e] <==> glyc3p[c]
510	RM00355		0.0956956	1	-0.123758	-0.0178973	0	-0.0235654	-0.0235654	Alanine, aspartate and glutamate metabolism	[m] : akg + asp-L <==> glu-L + oaa
511	RC01561		0.039486	1	0	0.180015	0	0	0	Purine metabolism	[c] : adn + pi <==> ade + r1p
512	RC00782		0	1	0	0.0881118	0.165762	0.0866194	0.0897823	Cysteine and methionine metabolism	[c] : cys-L + h2o --> h2s + nh4 + pyr
513	RC00181		0.0373238	1	0	0.251692	0.0373238	0.101157	0.106736	Purine metabolism	amp + h2o + h --> imp + nh4
514	RC00658		0.358162	1	0.0956926	0.0044178	0.0132534	0.0044178	0.0044178	Glycolysis / Gluconeogenesis	[c] : 2pg <==> pep + h2o
515	RC01070		0.469719	1	0.0121103	0	0	0.0113487	0.0287626	Glycolysis / Gluconeogenesis	[c] : fdp <==> dhap + g3p
516	RC02323		0.776393	1	0	0	0	0	0	Nicotinate and nicotinamide metabolism	[c] : h2o + nmn --> rnam + pi
517	RC02294		0.776393	1	0	0	0	0	0	Nicotinate and nicotinamide metabolism	[c] : pi + rnam <==> h + ncam + r1p
518	RM08657		0.804219	1	0.0285923	0.0285923	0.0285923	0.0285923	0.0285923	Glycerophospholipid metabolism	q[m] + glyc3p[c] --> dhap[c] + qh2[m]
519	RC01061		0.739104	1	0.111236	0.132284	0.0175935	0.0874588	0.0820449	Glycolysis / Gluconeogenesis	[c] : g3p + pi + nad <==> 13dpg + nadh + h
520	RC03346		1	1	0	0	0	0	0	Nicotinate and nicotinamide metabolism	[c] : h2o + nicrnt --> nicrns + pi
521	RM08770		1	1	0	0	0	0	0	Ubiquinone and other terpenoid-quinone biosynthesis	[m] : 3nphb + h + nadh + o2 --> 3npdhb + h2o + nad
522	RC01769		1	1	0	0	0	0	0	Purine metabolism	[x] : h2o + hxan + o2 --> h2o2 + xan
523	DMN0066		1	1	0	0	0	0	0	Arachidonic acid metabolism	prostge2 -->
524	RC03336		1	0.624044	0	0	0	0	0	Ubiquinone and other terpenoid-quinone biosynthesis	[c] : 34hpp + h + nadh <==> 34hpl + nad
525	RC08766		1	0.624044	0	0	0	0	0	Ubiquinone and other terpenoid-quinone biosynthesis	[c] : 34hpl --> T4hcinnm + h2o
526	RM00248		1	0.623572	-0.00248913	-0.00248913	-0.00248913	-0.00248913	0.00248913	Alanine, aspartate and glutamate metabolism	[m] : glu-L + h2o + nadp <==> akg + h + nadph + nh4
527	RCC0078		1	0.7859	0	0	0	0	0	Arachidonic acid metabolism	[c] : arachd + h + nadph + (2) o2 --> h2o + nadp + prostgh2
528	RC00137		-0.417591	1	0	0	0	0	0	Nicotinate and nicotinamide metabolism	[c] : atp + h + nmn <==> nad + ppi
529	RC00028		1	0	0	0	1	0	0	Starch and sucrose metabolism	[c] : h2o + malt --> (2) glc-D-A
530	RM03776		1	0	0	0	1	0	0	Fatty acid elongation	[m] : h + nadph + oc2coa --> nadp + occoa
531	RM01393		1	0	0	0	1	0	0	Glyoxylate and dicarboxylate metabolism	[m] : h + hpyr --> co2 + gcald
532	RM00585		1	0	0	0	1	0	0	Glycine, serine and threonine metabolism	pyr + ser-L <==> ala-L + hpyr
533	RC01393		1	0	0	0	1	0	0	Glyoxylate and dicarboxylate metabolism	[c] : h + hpyr --> co2 + gcald
534	RC00585		1	0	0	0	1	0	0	Glycine, serine and threonine metabolism	pyr + ser-L <==> ala-L + hpyr
535	TCM0177		1	0	0	0	1	0	0	Transport	3aib[m] --> 3aib[c]
536	RM04188		1	0	0	0	1	0	0	Valine, leucine and isoleucine degradation	[m] : 2mop + glu-L <==> 3aib + akg
537	RC01357		0.0603397	1	0	0.0301698	0.051648	0.512129	0.0124058	Butanoate metabolism	[c] : acac + atp + coa --> aacoa + amp + ppi
538	RM02164		0	1	0.332727	0.254657	0.250492	0.348009	0.230707	Citrate cycle (TCA cycle)	[m] : q + succ --> qh2 + fum
539	TCM1292		1	0.410068	0.638683	0.620243	0.560991	0.641354	0.540795	Transport	pi[c] <==> pi[m]
540	TCM0111		1	0.41085	0.645203	0.62115	0.561642	0.636482	0.541612	Transport	adp[c] + atp[m] --> adp[m] + atp[c]
541	RMC0004		1	0.36653	0.697448	0.669787	0.609167	0.688462	0.591577	Oxidative phosphorylation	adp[m] + (4) h[c] + pi[m] --> atp[m] + (3) h[m] + h2o[m]
542	RC01497		1	0.624617	0.624617	0.624617	0.692829	0.624617	0.624617	Sphingolipid metabolism	[r] : crm_ce + udpg --> gluside_ce + h + udp
543	RC00332		1	0.776433	0.665945	0.803288	0.776433	0.776433	0.639091	Purine metabolism	[c] : atp + gmp <==> adp + gdp
544	RCC0128		1	0.508652	0.503156	0.503156	0.667204	0.831253	0.503156	Fatty acid metabolism	[c] : atp + coa + Rtotal --> amp + ppi + Rtotalcoa
545	TCM1070	1	1	0.999787	0.999787	0.999787	0.999787	0.999787	0.999787	Transport	asn-L[c] <==> asn-L[m]
546	TCM0094	1	1	0.999787	0.999787	0.999787	0.999787	0.999787	0.999787	Transport	arg-L[c] <==> arg-L[m]
547	TCM0141	1	1	0.999787	0.999787	0.999787	0.999787	0.999787	0.999787	Transport	gln-L[c] --> gln-L[m]
548	BIO0001	1	1	0.999787	0.999787	0.999787	0.999787	0.999787	0.999787	Biomass assembly	[m]: (2.0) gtp + (0.324) atp + (2.324) h2o + (0.111867) alatrna + (0.048846) argtrna + (0.035405) asntrna + (0.064946) asptrna + (0.008665) cystrna + (0.067386) glutrna + (0.037694) glntrna + (0.094618) glytrna + (0.01782) histrna + (0.053231) iletrna + (0.082051) leutrna + (0.071622) lystrna + (0.020458) mettrna + (0.035592) phetrna + (0.043238) protrna + (0.045815) sertrna + (0.049868) thrtrna …
549	RM03655	1	1	0.999787	0.999787	0.999787	0.999787	0.999787	0.999787	Aminoacyl-tRNA biosynthesis	[m] : atp + his-L + trnahis --> amp + histrna + ppi
550	RM03651	1	1	0.999787	0.999787	0.999787	0.999787	0.999787	0.999787	Aminoacyl-tRNA biosynthesis	[m] : atp + glu-L + trnagln --> amp + glutrna_gln + ppi
551	RM03662	1	1	0.999787	0.999787	0.999787	0.999787	0.999787	0.999787	Aminoacyl-tRNA biosynthesis	[m] : atp + ser-L + trnaser --> amp + ppi + sertrna
552	RM03646	1	1	0.999787	0.999787	0.999787	0.999787	0.999787	0.999787	Aminoacyl-tRNA biosynthesis	[m] : arg-L + atp + trnaarg --> amp + argtrna + ppi
553	RM03654	1	1	0.999787	0.999787	0.999787	0.999787	0.999787	0.999787	Aminoacyl-tRNA biosynthesis	[m] : atp + gly + trnagly --> amp + glytrna + ppi
554	RM03656	1	1	0.999787	0.999787	0.999787	0.999787	0.999787	0.999787	Aminoacyl-tRNA biosynthesis	[m] : atp + ile-L + trnaile --> amp + iletrna + ppi
555	RM03038	1	1	0.999787	0.999787	0.999787	0.999787	0.999787	0.999787	Aminoacyl-tRNA biosynthesis	[m] : ala-L + atp + trnaala --> alatrna + amp + ppi
556	RM03650	1	1	0.999787	0.999787	0.999787	0.999787	0.999787	0.999787	Aminoacyl-tRNA biosynthesis	[m] : atp + cys-L + trnacys --> amp + cystrna + ppi
557	RM02918	1	1	0.999787	0.999787	0.999787	0.999787	0.999787	0.999787	Aminoacyl-tRNA biosynthesis	[m] : atp + trnatyr + tyr-L --> amp + ppi + tyrtrna
558	RM03663	1	1	0.999787	0.999787	0.999787	0.999787	0.999787	0.999787	Aminoacyl-tRNA biosynthesis	[m] : atp + thr-L + trnathr --> amp + ppi + thrtrna
559	RM03659	1	1	0.999787	0.999787	0.999787	0.999787	0.999787	0.999787	Aminoacyl-tRNA biosynthesis	[m] : atp + met-L + trnamet --> amp + mettrna + ppi
560	RM03648	1	1	0.999787	0.999787	0.999787	0.999787	0.999787	0.999787	Aminoacyl-tRNA biosynthesis	[m] : asn-L + atp + trnaasn --> amp + asntrna + ppi
561	RM03665	1	1	0.999787	0.999787	0.999787	0.999787	0.999787	0.999787	Aminoacyl-tRNA biosynthesis	[m] : atp + trnaval + val-L --> amp + ppi + valtrna
562	RM05578	1	1	0.999787	0.999787	0.999787	0.999787	0.999787	0.999787	Aminoacyl-tRNA biosynthesis	[m] : atp + glu-L + trnaglu --> amp + glutrna + ppi
563	RM03657	1	1	0.999787	0.999787	0.999787	0.999787	0.999787	0.999787	Aminoacyl-tRNA biosynthesis	[m] : atp + leu-L + trnaleu --> amp + leutrna + ppi
564	RM03658	1	1	0.999787	0.999787	0.999787	0.999787	0.999787	0.999787	Aminoacyl-tRNA biosynthesis	[m] : atp + lys-L + trnalys --> amp + lystrna + ppi
565	RM03664	1	1	0.999787	0.999787	0.999787	0.999787	0.999787	0.999787	Aminoacyl-tRNA biosynthesis	[m] : atp + trnatrp + trp-L --> amp + ppi + trptrna
566	RM05577	1	1	0.999787	0.999787	0.999787	0.999787	0.999787	0.999787	Aminoacyl-tRNA biosynthesis	[m] : asp-L + atp + trnaasp --> amp + asptrna + ppi
567	RM03661	1	1	0.999787	0.999787	0.999787	0.999787	0.999787	0.999787	Aminoacyl-tRNA biosynthesis	[m] : atp + pro-L + trnapro --> amp + ppi + protrna
568	RM03660	1	1	0.999787	0.999787	0.999787	0.999787	0.999787	0.999787	Aminoacyl-tRNA biosynthesis	[m] : atp + phe-L + trnaphe --> amp + phetrna + ppi
569	RM03905	1	1	0.999787	0.999787	0.999787	0.999787	0.999787	0.999787	Aminoacyl-tRNA biosynthesis	[m] : atp + gln-L + glutrna_gln + h2o <==> adp + glntrna + glu-L + h + pi
570	TCM1051	1	1	0.999787	0.999787	0.999787	0.999787	0.999787	0.999787	Transport	trp-L[c] <==> trp-L[m]
571	BIO0003	1	1	0.999787	0.999787	0.999787	0.999787	0.999787	0.999787	Biomass assembly	[c]: (0.639534) atp + (0.228426) ctp + (0.233503) gtp + (0.304569) utp + (0.406032) h2o --> RNA + ppi + (0.406032) adp + (0.406032) pi + (0.406032) h
572	BIO0008	1	1	0.999787	0.999788	0.999788	0.999787	0.999787	0.999787	Biomass assembly	[c]: (0.079557) sphmyln_ce + (0.015693) pail + (0.015689) lpchol + (0.076233) alkenac2gpe + (0.108903) akac2gpe + (0.313837) pchol + (0.359684) pe + (0.015696) clpn + (0.005009) ps + (0.009698) akac2gchol --> PhosphoL
573	RC02030	1	1	0.999787	0.999788	0.999788	0.999787	0.999787	0.999787	Glycerophospholipid metabolism	[c] : cdpdag + pglyc <==> clpn + cmp + h
574	RC07389	1	1	0.999787	0.999788	0.999788	0.999787	0.999787	0.999787	Ether lipid metabolism	[c] : akac2g + cdpchol <==> akac2gchol + cmp + h
575	BIO0009	1	1	0.999787	0.999795	0.999795	0.999787	0.999787	0.999787	Biomass assembly	[c]: (0.028141) m4masn + (0.013612) nm3masn + (0.03835) m2masn + (0.032462) m3masn + (0.01185) fn2m2masn + (0.843482) chitin + (0.01648) fm2masn + (0.015623) nm2masn --> Glycans + (0.156518) asn-L
576	RCC0041	1	1	0.999787	0.999795	0.999795	0.999787	0.999787	0.999787	N-Glycan biosynthesis	[g] : nm2masn + h2o --> m2masn + acgam
577	RCC0040	1	1	0.999787	0.999795	0.999795	0.999787	0.999787	0.999787	N-Glycan biosynthesis	[g] : nm3masn + h2o --> m3masn + acgam
578	RCC0042	1	1	0.999787	0.999795	0.999795	0.999787	0.999787	0.999787	N-Glycan biosynthesis	[g] : fnm2masn + h2o --> fm2masn + acgam
579	RC09319	1	1	0.999787	0.999795	0.999795	0.999787	0.999787	0.999787	N-Glycan biosynthesis	[g] : gdpfuc + nm2masn --> fnm2masn + gdp + h
580	TCM5027	1	1	0.999786	0.999843	0.999843	0.999786	0.999786	0.999786	Transport	cys-L[c] --> cys-L[m]
581	RC01498	1	1	1	1	1	1	1	1	Sphingolipid metabolism	[c] : gluside_ce + h2o --> crm_ce + glc-D
582	RC00010	1	1	1	1	1	1	1	1	Starch and sucrose metabolism	[c] : h2o + tre --> (2) glc-D
583	RC07299	1	1	1	1	1	1	1	1	Inositol phosphate metabolism	pail34p + h2o --> pail3p + pi
584	RC05795	1	1	1	1	1	1	1	1	Inositol phosphate metabolism	[c] : atp + pail4p --> adp + h + pail34p
585	RC00670	1	1	1	1	1	1	1	1	Arginine and proline metabolism	[c] : h + orn --> co2 + ptrc
586	RC04780	1	1	1	1	1	1	1	1	Glycolysis / Gluconeogenesis	[c] : fdp + h2o --> f6p + pi
587	RC03362	1	1	1	1	1	1	1	1	Inositol phosphate metabolism	[c] : atp + pail --> adp + h + pail3p
588	RC00253	1	1	1	1	1	1	1	1	Alanine, aspartate and glutamate metabolism	[c] : atp + glu-L + nh4 --> adp + gln-L + h + pi
589	RC00494	1	1	1	1	1	1	1	1	Glutathione metabolism	[p] : gthrd + h2o <==> cgly + glu-L
590	RC00899	1	1	1	1	1	1	1	1	Glutathione metabolism	[c] : cgly + h2o --> cys-L + gly
591	RMC0184	1	1	1	1	1	1	1	1	Oxidative phosphorylation	rq9[m] + nadh[m] + (5) h[m] --> rq9h2[m] + nad[m] + (4) h[c]
592	RMC0183	1	1	1	1	1	1	1	1	Citrate cycle (TCA cycle)	[m] : rq9h2 + fum --> rq9 + succ
593	RC01135	1	1	1	1	1	1	1	1	Purine metabolism	[c] : asp-L + gtp + imp --> dcamp + gdp + (2) h + pi
594	RC04452	1	1	1	1	1	1	1	1	Ether lipid metabolism	paf + h2o --> ak2lgchol + ac + h
595	RC01083	1	1	1	1	1	1	1	1	Purine metabolism	[c] : dcamp <==> amp + fum
596	RC01234	1	1	1	1	1	1	1	1	Purine metabolism	[c] : 35cgmp + h2o --> gmp + h
597	RC00434	1	1	1	1	1	1	1	1	Purine metabolism	[c] : gtp --> 35cgmp + ppi
598	RC04404	1	1	1	1	1	1	1	1	Inositol phosphate metabolism	[c] : h2o + pail45p --> pail4p + pi
599	RC04513	1	1	1	1	1	1	1	1	Inositol phosphate metabolism	[c] : h2o + pail345p --> pail45p + pi
600	RC04545	1	1	1	1	1	1	1	1	Inositol phosphate metabolism	[c] : atp + pail45p --> adp + h + pail345p
601	TCM1077	1	1	1	1	1	1	1	1	Transport	dhap[m] --> dhap[c]
602	TCM1288	1	1	1	1	1	1	1	1	Transport	glyc3p[c] --> glyc3p[m]
603	TCM5005	1	1	1	1	1	1	1	1	Vitamin B12 metabolism	cbl1[c] <==> cbl1[m]
604	RM00138	1	1	1	1	1	1	1	1	Miscellaneous	[m] : h2o + pppi --> h + pi + ppi
605	RM01492	1	1	1	1	1	1	1	1	Vitamin B12 metabolism	[m] : atp + cbl1 + h <==> adocbl + pppi
606	RC09511	1	1	1	1	1	1	1	1	Histone modification	Nmelys + akg + o2 --> Nlys + succ + fald + co2
607	RC03875	1	1	1	1	1	1	1	1	Histone modification	[n] : amet + Nlys --> Nmelys + ahcys + h
608	RCC0005	1	1	1	1	1	1	1	1	Maintenance	[c] : atp + h2o --> adp + h + pi
609	RC07641	1	1	1	1	1	1	1	1	Pyrimidine metabolism	(2) atp + hco3 + nh4 --> (2) adp + cbp + (2) h + pi
610	RC00235	1	1	1	1	1	1	1	1	Glycolysis / Gluconeogenesis	[c] : atp + ac + coa --> amp + ppi + accoa
611	RM00335	1	1	1	1	1	1	1	1	Purine metabolism	[m] : gtp + h2o --> gdp + h + pi
612	RC01397	1	1	1	1	1	1	1	1	Pyrimidine metabolism	[c] : asp-L + cbp --> cbasp + h + pi
613	RC00575	1	1	1	1	1	1	1	1	Pyrimidine metabolism	[c] : (2) atp + gln-L + h2o + hco3 --> (2) adp + cbp + glu-L + (2) h + pi
614	RC04176	1	1	1	1	1	1	1	1	Nicotinate and nicotinamide metabolism	nad --> polyadprib + ncam + h
615	RCC0034	1	0.99689	0.996605	1	1	0.996605	0.996605	0.996605	Terpenoid backbone biosynthesis	amet + protSgerC --> ahcys + protSgerCmet + h
616	RCC0033	1	0.99689	0.996605	1	1	0.996605	0.996605	0.996605	Terpenoid backbone biosynthesis	protSger + h2o --> protSgerC + pepd
617	RC09844	1	0.99689	0.996605	1	1	0.996605	0.996605	0.996605	Terpenoid backbone biosynthesis	[c] : frdp + protCys --> protSfar + ppi
618	RC02061	1	0.99689	0.996605	1	1	0.996605	0.996605	0.996605	Terpenoid backbone biosynthesis	[c] : frdp + ipdp --> ppi + ttc-ggdp
619	BIO0015	1	0.99689	0.996605	1	1	0.996605	0.996605	0.996605	Biomass assembly	protSfar + protSgerC + hemeprotein + protSfarCmet + protSger + (4.0) pepd + protSfarC + focytC + protSgerCmet + ISclustprot --> biomass_minor + apoISclustprot + apocytc + apohemeprotein + (6.0) protCys
620	RC09845	1	0.99689	0.996605	1	1	0.996605	0.996605	0.996605	Terpenoid backbone biosynthesis	protSfar + h2o --> protSfarC + pepd
621	RMC0132	1	0.99689	0.996605	1	1	0.996605	0.996605	0.996605	Iron-sulfur cluster biosynthesis	[m] : apoISclustprot + (2) cys-L + (2) fe3 + atp + h2o --> ISclustprot + (2) ala-L + adp + pi + h
622	RC04496	1	0.99689	0.996605	1	1	0.996605	0.996605	0.996605	Terpenoid backbone biosynthesis	amet + protSfarC --> ahcys + protSfarCmet + h
623	BIO0010	1	0.99689	0.996605	1	1	0.996605	0.996605	0.996605	Biomass assembly	[c]: Biomass + (16.0) atp + (16.0) h2o --> (16.0) adp + (16.0) h + (16.0) pi
624	RCC0032	1	0.99689	0.996605	1	1	0.996605	0.996605	0.996605	Terpenoid backbone biosynthesis	[c] : ttc-ggdp + protCys <==> protSger + ppi
625	TCM5061	1	0.99689	0.996605	1	1	0.996605	0.996605	0.996605	Transport	fe3[c] <==> fe3[m]
626	RCC0076	1	0.99689	0.996605	1	1	0.996605	0.996605	0.996605	Iron metabolism	[c]: apohemeprotein + pheme <==> hemeprotein
627	RM02480	1	0.99689	0.996605	1	1	0.996605	0.996605	0.996605	Iron metabolism	[m]: apocytc + pheme <==> focytC
628	RC03662	1	0.994097	0.994382	1	0.994382	1	0.994382	0.993886	Aminoacyl-tRNA biosynthesis	[c] : atp + ser-L + trnaser --> amp + ppi + sertrna
629	RC03663	1	1	0.998482	0.983716	0.998482	0.983716	0.998482	0.999787	Aminoacyl-tRNA biosynthesis	[c] : atp + thr-L + trnathr --> amp + ppi + thrtrna
630	RC02918	1	1	0.998496	0.983896	0.998497	0.983896	0.998496	0.999787	Aminoacyl-tRNA biosynthesis	[c] : atp + trnatyr + tyr-L --> amp + ppi + tyrtrna
631	RC03655	1	1	0.998189	0.980113	0.998189	0.980113	0.998189	0.999787	Aminoacyl-tRNA biosynthesis	[c] : atp + his-L + trnahis --> amp + histrna + ppi
632	RC05578	1	1	0.995986	0.952993	0.995986	0.952993	0.995986	0.999787	Aminoacyl-tRNA biosynthesis	[c] : atp + glu-L + trnaglu --> amp + glutrna + ppi
633	RC05577	1	1	0.996008	0.953261	0.996008	0.953261	0.996008	0.999787	Aminoacyl-tRNA biosynthesis	[c] : asp-L + atp + trnaasp --> amp + asptrna + ppi
634	RC03038	1	1	0.995837	0.951149	0.995837	0.951148	0.995837	0.999787	Aminoacyl-tRNA biosynthesis	[c] : ala-L + atp + trnaala --> alatrna + amp + ppi
635	RC03665	1	1	0.996318	0.957072	0.996318	0.957071	0.996318	0.999787	Aminoacyl-tRNA biosynthesis	[c] : atp + trnaval + val-L --> amp + ppi + valtrna
636	RC03656	1	1	0.995492	0.946908	0.995492	0.946908	0.995492	0.999787	Aminoacyl-tRNA biosynthesis	[c] : atp + ile-L + trnaile --> amp + iletrna + ppi
637	RC03664	1	1	0.996816	0.963202	0.996816	0.963202	0.996816	0.999787	Aminoacyl-tRNA biosynthesis	[c] : atp + trnatrp + trp-L --> amp + ppi + trptrna
638	RC03658	1	1	0.994755	0.937829	0.994755	0.937829	0.994755	0.999787	Aminoacyl-tRNA biosynthesis	[c] : atp + lys-L + trnalys --> amp + lystrna + ppi
639	RC03660	1	1	0.994888	0.939474	0.994888	0.939474	0.994888	0.999787	Aminoacyl-tRNA biosynthesis	[c] : atp + phe-L + trnaphe --> amp + phetrna + ppi
640	RC03657	1	1	0.994302	0.932255	0.994302	0.932254	0.994302	0.999787	Aminoacyl-tRNA biosynthesis	[c] : atp + leu-L + trnaleu --> amp + leutrna + ppi
641	RM00004	1	1	0.995165	0.999793	0.999793	0.979555	0.978018	0.99802	Miscellaneous	[m] : ppi + h2o --> (2) pi + h
642	RC03646	1	0.976968	0.978648	1	0.978648	1	0.978648	0.97676	Aminoacyl-tRNA biosynthesis	[c] : arg-L + atp + trnaarg --> amp + argtrna + ppi
643	RM00127	1	1	0.979642	0.979642	0.979642	0.979642	0.979642	0.979642	Purine metabolism	[m] : atp + amp <==> (2) adp
644	RC03648	1	0.959484	0.962587	1	0.962587	1	0.962587	0.95928	Aminoacyl-tRNA biosynthesis	[c] : asn-L + atp + trnaasn --> amp + asntrna + ppi
645	RC03659	1	0.944229	0.948574	1	0.948574	1	0.948574	0.944028	Aminoacyl-tRNA biosynthesis	[c] : atp + met-L + trnamet --> amp + mettrna + ppi
646	RC05692	1	0.934502	0.934502	1	0.934502	0.999999	0.999999	0.934502	Fructose and mannose metabolism	[c] : gdpddman + h + nadph <==> gdpfuc + nadp
647	RC00888	1	0.934502	0.934502	1	0.934502	0.999999	0.999999	0.934502	Fructose and mannose metabolism	[c] : gdpmann --> gdpddman + h2o
648	BIO0002	1	1	0.989984	0.879101	0.989984	0.879101	0.989984	0.999786	Biomass assembly	[c]: (2.0) gtp + (0.324) atp + (2.324) h2o + (0.12769) alatrna + (0.042387) argtrna + (0.025739) asntrna + (0.084822) asptrna + (0.000208) cystrna + (0.085568) glutrna + (0.026184) glntrna + (0.074691) glytrna + (0.017927) histrna + (0.052143) iletrna + (0.079867) leutrna + (0.079083) lystrna + (0.012181) mettrna + (0.036544) phetrna + (0.045145) protrna + (0.051284) sertrna + (0.052305) thrtrna …
649	RC03652	1	0.906321	0.913753	1	0.913753	1	0.913753	0.906129	Aminoacyl-tRNA biosynthesis	[c] : atp + gln-L + trnagln --> amp + glntrna + ppi
650	RC03654	1	0.826131	0.840092	1	0.840092	1	0.840092	0.825956	Aminoacyl-tRNA biosynthesis	[c] : atp + gly + trnagly --> amp + glytrna + ppi
651	RCC0136	1	1	0.999958	0.860818	0.99996	0.860816	0.860816	0.860816	N-Glycan biosynthesis	asn-L --> Asn-X-Ser/Thr
652	RC05982	1	1	0.999958	0.860818	0.99996	0.860816	0.860816	0.860816	N-Glycan biosynthesis	[g] : m8masn + (4) h2o --> m4masn + (4) man
653	RC05981	1	1	0.999958	0.860818	0.99996	0.860816	0.860816	0.860816	N-Glycan biosynthesis	[r] : g1m8masn + h2o --> glc-D + m8masn
654	RC05980	1	1	0.999958	0.860818	0.99996	0.860816	0.860816	0.860816	N-Glycan biosynthesis	[r] : g2m8masn + h2o --> g1m8masn + glc-D
655	RC05979	1	1	0.999958	0.860818	0.99996	0.860816	0.860816	0.860816	N-Glycan biosynthesis	[r] : g3m8masn + h2o --> g2m8masn + glc-D
656	RC05976	1	1	0.999958	0.860818	0.99996	0.860816	0.860816	0.860816	N-Glycan biosynthesis	[r] : Asn-X-Ser/Thr + g3m8mpdol --> doldp + g3m8masn + h
657	RC01005	1	1	0.999958	0.860818	0.99996	0.860816	0.860816	0.860816	N-Glycan biosynthesis	[c] : dolp + udpg --> dolglcp + udp
658	RC06264	1	1	0.999958	0.860818	0.99996	0.860816	0.860816	0.860816	N-Glycan biosynthesis	[r] : dolglcp + g2m8mpdol --> dolp + g3m8mpdol + h
659	RC06263	1	1	0.999958	0.860818	0.99996	0.860816	0.860816	0.860816	N-Glycan biosynthesis	[r] : dolglcp + g1m8mpdol --> dolp + g2m8mpdol + h
660	RC06262	1	1	0.999958	0.860818	0.99996	0.860816	0.860816	0.860816	N-Glycan biosynthesis	[r] : dolglcp + m8mpdol --> dolp + g1m8mpdol + h
661	RC06261	1	1	0.999958	0.860818	0.99996	0.860816	0.860816	0.860816	N-Glycan biosynthesis	[r] : dolmanp + m7mpdol --> dolp + h + m8mpdol
662	RC06260	1	1	0.999958	0.860818	0.99996	0.860816	0.860816	0.860816	N-Glycan biosynthesis	[r] : dolmanp + m6mpdol --> dolp + h + m7mpdol
663	RC06259	1	1	0.999958	0.860818	0.99996	0.860816	0.860816	0.860816	N-Glycan biosynthesis	[r] : dolmanp + m5mpdol --> dolp + h + m6mpdol
664	RC06258	1	1	0.999958	0.860818	0.99996	0.860816	0.860816	0.860816	N-Glycan biosynthesis	[r] : dolmanp + m4mpdol --> dolp + h + m5mpdol
665	RCC0037	1	1	0.999958	0.860818	0.99996	0.860816	0.860816	0.860816	N-Glycan biosynthesis	(2) gdpmann + m2mpdol --> (2) gdp + (2) h + m4mpdol
666	RC06238	1	1	0.999958	0.860818	0.99996	0.860816	0.860816	0.860816	N-Glycan biosynthesis	[c] : gdpmann + m1mpdol --> gdp + h + m2mpdol
667	RC05973	1	1	0.999958	0.860818	0.99996	0.860816	0.860816	0.860816	N-Glycan biosynthesis	[c] : gdpmann + mpdol --> gdp + h + m1mpdol
668	RC05972	1	1	0.999958	0.860818	0.99996	0.860816	0.860816	0.860816	N-Glycan biosynthesis	[c] : chito2pdol + gdpmann --> gdp + h + mpdol
669	RC05970	1	1	0.999958	0.860818	0.99996	0.860816	0.860816	0.860816	N-Glycan biosynthesis	[c] : naglc2p + uacgam --> chito2pdol + h + udp
670	RC01009	1	1	0.999958	0.860818	0.99996	0.860816	0.860816	0.860816	N-Glycan biosynthesis	dolp[c] + gdpmann[c] <==> dolmanp[r] + gdp[c]
671	RC02186	1	1	0.999958	0.860818	0.99996	0.860816	0.860816	0.860816	N-Glycan biosynthesis	[c] : doldp + pi <==> dolp + ppi
672	RC05969	1	1	0.999958	0.860818	0.99996	0.860816	0.860816	0.860816	N-Glycan biosynthesis	[c] : dolp + uacgam <==> naglc2p + ump
673	RCC0038	1	1	0.999966	0.854541	0.999967	0.854539	0.854539	0.854539	N-Glycan biosynthesis	[g] : h2o + nm4masn --> man + nm3masn
674	RC05983	1	1	0.999966	0.854541	0.999967	0.854539	0.854539	0.854539	N-Glycan biosynthesis	[g] : m4masn + uacgam --> h + nm4masn + udp
675	RCC0039	1	1	0.99998	0.842943	0.999981	0.842942	0.842942	0.842942	N-Glycan biosynthesis	[g] : h2o + nm3masn --> man + nm2masn
676	RC00885	1	1	0.999961	0.874316	0.999962	0.874314	0.874314	0.869793	Fructose and mannose metabolism	[c] : gtp + h + man1p <==> gdpmann + ppi
677	RC05988	1	0.999993	1	0.821123	1	0.821123	0.821123	0.821123	N-Glycan biosynthesis	[g] : gdpfuc + n2m2masn --> fn2m2masn + gdp + h
678	RC05985	1	0.999993	1	0.821123	1	0.821123	0.821123	0.821123	N-Glycan biosynthesis	[g] : nm2masn + uacgam --> h + n2m2masn + udp
679	DMN0083	1	0.999988	1	0.816839	1	0.816839	0.816839	0.816839	N-Glycan biosynthesis	l2fn2m2masn -->
680	RC05989	1	0.999988	1	0.816839	1	0.816839	0.816839	0.816839	N-Glycan biosynthesis	[g] : fn2m2masn + (2) udpgal --> (2) h + l2fn2m2masn + (2) udp
681	RC00289	1	0.92628	1	0.808076	0.917155	0.847309	0.755586	0.836874	Pentose and glucuronate interconversions	[c] : g1p + h + utp <==> ppi + udpg
682	RC03661	1	0.743367	0.764067	1	0.764067	1	0.764067	0.743211	Aminoacyl-tRNA biosynthesis	[c] : atp + pro-L + trnapro --> amp + ppi + protrna
683	RCC0080		1	0	0.5	0.648544	0.5	0.5	0.5	Glycerolipid metabolism	[c] : Rtotal5coa + alpa_tag --> coa + pa_tag
684	RCC0081		1	0.5	0.5	0.648544	0.5	0.5	1	Glycerolipid metabolism	[c] : h2o + pa_tag --> dag_tag + pi
685	BIO0014		1	0.347894	0.347894	0.347894	0.347894	0.347894	0.347894	Biomass assembly	Rtotalcoa <==> Rtotal6coa
686	RC01134		1	0.391635	0.391635	0.391635	0.391635	0.391635	0.391635	Purine metabolism	[c] : gmp + (2) h + nadph --> imp + nadp + nh4
687	RC04360		1	0.407928	0.210586	0.210586	0.407928	0.407928	0.210586	Ether lipid metabolism	[c] : akdhap + h + nadph <==> akgp + nadp
688	RC04311		1	0.407928	0.210586	0.210586	0.407928	0.407928	0.210586	Ether lipid metabolism	[x] : adhap + alkylR1oh <==> Rtotal + akdhap + h
689	RC01013		1	0.407928	0.210586	0.210586	0.407928	0.407928	0.210586	Glycerophospholipid metabolism	[c] : Rtotalcoa + dhap --> adhap + coa
690	BIO0007		1	0.210627	0.21043	0.013246	0.408009	0.408009	0.210627	Biomass assembly	[c]: ocdca <==> Rtotal7
691	RM01868		1	0.673263	0.336632	0.336632	0.336632	0.336632	0.336632	Pyrimidine metabolism	dhor-S[c] + q[m] --> orot[c] + qh2[m]
692	RC01126		0	1	0	0	0	1	0	Purine metabolism	[c] : h2o + imp --> ins + pi
693	RMC0003		0.625511	1	0.301465	0.33883	0.31007	0.329328	0.289667	Citrate cycle (TCA cycle)	[m] : akg + coa + nad --> co2 + nadh + succoa
694	TCM1082		1	0	0.999787	0.999787	0.999787	0.999787	0.999787	Transport	tyr-L[c] <==> tyr-L[m]
695	RC02757		1	0	1	1	1	1	1	Glycerolipid metabolism	atp + mag --> adp + alpa_tag + h
696	RC01326		1	0.103485	0.835139	0.974366	0.835137	0.835137	0.835137	Fructose and mannose metabolism	[c] : atp + man --> adp + h + man6p
697	RCC0060		1	0.435735	1	1	1	1	1	Sphingolipid metabolism	[c] : dhcrm_ce + h + nadh + o2 --> crm_ce + (2) h2o + nad
698	TCM0104		0	0	0	0	0	1	0	Transport	pi[m] + succ[c] <==> pi[c] + succ[m]
699	TCE7728		0	0	0	0	0	1	0	Transport	ind3ac[c] <==> ind3ac[e]
700	RC02173		0	0	0	0	0	1	0	Tryptophan metabolism	[c] : trypta + h2o + o2 --> id3acald + nh4 + h2o2
701	RC02678		0	0	0	0	0	1	0	Tryptophan metabolism	[c] : id3acald + nad + h2o --> ind3ac + nadh + (2) h
702	RC06518		0	0	0	0	0	1	0	Sphingolipid metabolism	[c] : dhcrm_ce + h2o --> Rtotal + sphgn_ce
703	RC03718		0	0	0	0	0	1	0	Primary bile acid biosynthesis	[x] : cholcoa + gly --> coa + gchola
704	RC00471		0	0	0	0	0	1	0	Arginine and Proline metabolism	[c] : 4h2oglt <==> glx + pyr
705	RC00685		0	0	0	0	0	1	0	Tryptophan metabolism	[c] : h + trp-L --> co2 + trypta
706	RC05052		0	0	0	0	0	1	0	Arginine and proline metabolism	[c] : akg + e4hglu --> 4h2oglt + glu-L
707	RC01093		0.025644	0.025644	0	0.025644	0	1	0.0939608	Galactose metabolism	[c] : gal + h + nadh <==> galt + nad
708	TCE5300		-0.106475	0	0	0.142251	0	1	0.142251	Transport	udpglcur[e] <==> udpglcur[c]
709	TCE0697		0.5	0	0	0	0	1	0	Transport	(3) ala-B[c] + atp[c] + h2o[c] --> adp[c] + (3) ala-B[e] + h[c] + pi[c]
710	RC01463		1	0	0	0	0	0.643523	0	Primary bile acid biosynthesis	[r] : chsterol + h + nadph + o2 --> h2o + nadp + xol7a
711	RC04262		1	0	0	0	0	0.643523	0	Primary bile acid biosynthesis	[r] : nad + xol7a <==> h + nadh + xol7aone
712	RCC0090		1	0	0	0	0	0.69712	0	Peroxisomal fatty acid beta oxidation	[x] : (5) coa + (5) h2o + (5) nad + (4) o2 + vacccoa --> (5) accoa + (5) h + (4) h2o2 + (5) nadh + occoa
713	RC00578		1	0	0	0	0	1	0	Alanine, aspartate and glutamate metabolism	[c] : asp-L + atp + gln-L + h2o --> amp + asn-L + glu-L + h + ppi
714	RC00191		1	1	0	1	1	1	1	Purine metabolism	[c] : camp + h2o --> amp + h
715	RC00089		1	1	0	1	1	1	1	Purine metabolism	[c] : atp --> camp + ppi
716	RC00335		1	1	0	1	1	1	1	Purine metabolism	[c] : gtp + h2o --> gdp + h + pi
717	RC01026		1	1	0	1	1	1	1	Glycerophospholipid metabolism	[c] : ach + h2o --> ac + chol + h
718	RC01023		1	1	0	1	1	1	1	Glycerophospholipid metabolism	[c] : accoa + chol <==> ach + coa
719	TCM1096		1	1	0	1	1	1	1	Transport	acrn[c] + crn[m] --> acrn[m] + crn[c]
720	RM02396		1	1	0	1	1	1	1	Carnitine shuttle	[m] : acrn + coa --> accoa + crn
721	RC02396		1	1	0	1	1	1	1	Carnitine shuttle	[c] : accoa + crn --> acrn + coa
722	RCC0063		0.880434	0.945414	0	0.880434	1	0.880434	0.880434	Biosynthesis of unsaturated fatty acids	strdnccoa + malcoa + (2) nadph + (3) h --> eicostetcoa + coa + (2) nadp + h2o + co2
723	RC07933		0.880434	0.945414	0	0.880434	1	0.880434	0.880434	Biosynthesis of unsaturated fatty acids	lnlncacoa + (2) focytb + o2 --> strdnccoa + (2) ficytb + (2) h2o
724	RCC0062		0.880434	0.945414	0	0.880434	1	0.880434	0.880434	Biosynthesis of unsaturated fatty acids	lnlccoa + (2) focytb + o2 --> lnlncacoa + (2) ficytb + (2) h2o
725	RC02778		1	0.834604	0	0.818906	0.834604	0.818906	0.818906	Starch and sucrose metabolism	[c] : h2o + tre6p --> pi + tre
726	RC02737		1	0.834604	0	0.818906	0.834604	0.818906	0.818906	Starch and sucrose metabolism	[c] : g6p-A + udpg --> h + tre6p + udp
727	RC02016		0.781661	0.781661	0.218339	1	0.781661	0.781661	0.635945	Pyrimidine metabolism	[c] : h + nadph + trdox --> nadp + trdrd
728	RC03469		0.5	0.5	0.5	0.5	0.5	1	0.5	Inositol phosphate metabolism	[c] : atp + pail4p --> adp + h + pail45p
729	RC03361		0.5	0.5	0.5	0.5	0.5	1	0.5	Inositol phosphate metabolism	[c] : atp + pail --> adp + h + pail4p
730	RC06517		0.5	0.217867	0.5	0.5	0.5	1	0.5	Sphingolipid metabolism	[c] : Rtotalcoa + sphgn_ce <==> coa + dhcrm_ce + h
731	RC00966		0	1	1	0	0	0	0	Pyrimidine metabolism	ura + prpp --> ump + ppi
732	RC01567		0	1	1	0	0	0	0	Pyrimidine metabolism	[c] : atp + thymd --> adp + dtmp + h
733	RC00256		0.0682972	1	0.676496	0.0682972	0	0	0.0682972	Alanine, aspartate and glutamate metabolism	[c] : gln-L + h2o --> glu-L + nh4
734	RCC0067		0.6082	0.461478	0.272419	0.674447	1	0.437208	0.437204	Biosynthesis of unsaturated fatty acids	eicostetcoa + (2) focytb + o2 --> tmndnccoa + (2) ficytb + (2) h2o
735	RM01859		0.5	0.5	0	0.5	1	0.562477	0.5	Valine, leucine and isoleucine degradation	[m] : atp + hco3 + ppcoa --> adp + h + mmcoa-S + pi
736	RC03363		0.5	0.5	0.5	1	1	0.5	0.5	Inositol phosphate metabolism	[c]: pail3p + h2o --> pail + pi
737	RC00178		1	0	0	0	0	0	0.921797	Cysteine and methionine metabolism	[c] : amet + h --> ametam + co2
738	RC02389		1	0	1	1	0	1	1	Porphyrin and chlorophyll metabolism	[r] : (2.0) udpglcur + bilirub --> (2.0) udp + bildglcur
739	RC03018		1	0	1	1	0	1	1	Pantothenate and CoA biosynthesis	[c] : atp + pnto-R --> 4ppan + adp + h
740	RM00130		1	0	1	1	0	1	1	Pantothenate and CoA biosynthesis	[m] : atp + dpcoa --> adp + coa + h
741	RC03269		1	0	1	1	0	1	1	Pantothenate and CoA biosynthesis	[c] : 4ppcys + h --> co2 + pan4p
742	TCM1039		1	0	1	1	0	1	1	Transport	pan4p[c] <==> pan4p[m]
743	RM03035		1	0	1	1	0	1	1	Pantothenate and CoA biosynthesis	[m] : atp + h + pan4p <==> dpcoa + ppi
744	DMN0044		0.999848	4.80719e-05	0.999915	0.999929	0.000384268	1	1	Pantothenate and CoA biosynthesis	coa -->
745	TCM5047		1	0.166862	1	1	0.166862	1	1	Transport	atp[c] + pi[m] --> pi[c] + atp[m]
746	RC01724		1	0.391443	0.391443	0.391443	-0.391443	0.391443	0.391443	Nicotinate and nicotinamide metabolism	[c] : h + nac + prpp <==> nicrnt + ppi
747	RCC0140		0.000999772	1	0.00100003	1	0	0	0	Degradation of alkylacylglycerolipids	ak2lgchol + thbpt + o2 --> hak2lgchol + dhbpt + h2o
748	RCC0141		0.000999772	1	0.00100003	1	0	0	0	Degradation of alkylacylglycerolipids	hak2lgchol --> g3pc + fattyald
749	RC00631		0.000999772	1	0.00100003	1	0	0	0	Degradation of alkylacylglycerolipids	fattyald + nad + h2o <==> Rtotal7 + nadh + (2) h
750	RC00731		0	1	0	1	0	0	0	Tyrosine metabolism	[c] : o2 + (2) tyr-L --> (2) 34dhphe
751	DMN0024		1	1	0	1	1	1	0	Molybdenum cofactor biosynthesis	[c]: moco -->
752	RC09394		1	1	0	1	1	1	0	Folate biosynthesis	gtp --> cpmp + ppi
753	RCC0143		1	1	0	1	1	1	0	Molybdenum cofactor biosynthesis	atp + molybd + mobd + (2) h --> moco + amp + h2o + ppi
754	RCC0142		1	1	0	1	1	1	0	Molybdenum cofactor biosynthesis	cpmp + (2) cys-L + (2) trdrd + (2) atp + h2o --> molybd + (2) ala-L + (2) trdox + (2) amp + (2) ppi + (4) h
755	RC10951		1	1	0	1	1	1	0	Inositol phosphate metabolism	[c]: atp + pail --> adp + h + pail5p
756	DMN0058		1	1	0	1	1	1	0	Miscellaneous	tmao + (2) urea -->
757	RC05623		1	1	0	1	1	1	0	Methane metabolism	tma + nadph + o2 <==> tmao + nadp + h2o
758	RC04807		1	1	0	1	1	1	0	Primary bile acid biosynthesis	[c] : h + nadph + o2 + xoltriol --> h2o + nadp + xoltetrol
759	RC08759		1	1	0	1	1	1	0	Primary bile acid biosynthesis	[c] : nadp + xoltetrol <==> h + nadph + thcholst
760	RC08761		1	1	0	1	1	1	0	Primary bile acid biosynthesis	[c] : nadph + o2 + thcholst --> h2o + nadp + thcholstoic
761	RC04823		1	1	0	1	1	1	0	Primary bile acid biosynthesis	[c] : h + nadph + xoldiolone --> nadp + xoldioloneh
762	RC04824		1	1	0	1	1	1	0	Primary bile acid biosynthesis	[c] : h + nadh + xoldioloneh <==> nad + xoltriol
763	RC04826		1	1	0	1	1	1	0	Primary bile acid biosynthesis	[r] : h + nadph + o2 + xol7aone --> h2o + nadp + xoldiolone
764	RC12124		1	1	1	1	1	1	0	Inositol phosphate metabolism	[c]: pail35p + h2o --> pail3p + pi
765	RC02055		1	1	1	1	0	1	1	Glycerophospholipid metabolism	[c] : h + ps --> co2 + pe
766	RC03416		1	1	1	1	0	1	1	Glycerophospholipid metabolism	[c] : h2o + acg3pe --> Rtotal + g3pe + h
767	RCC0051		1	1	1	1	-1.2268e-11	1	1	Nicotinate and nicotinamide metabolism	polyadprib + h2o --> adprib
768	TCE5105		0.046344	1	0	1	1	1	1	Vitamin B12 metabolism	atp[c] + cbl1[c] + h2o[c] --> adp[c] + cbl1[e] + h[c] + pi[c]
769	TCE5004		0	1	0.0442914	1	1	1	1	Vitamin B12 metabolism	atp[c] + cbl1[e] + h2o[c] --> adp[c] + cbl1[c] + h[c] + pi[c]
770	TCE5378		0	0	0	0	0	1	1	Transport	galgluside_ce[c] <==> galgluside_ce[e]
771	RM00261		0	0	0	0	0	1	1	Alanine, aspartate and glutamate metabolism	[m] : glu-L + h --> 4abut + co2
772	RC00489		0	0	0	0	0	1	1	beta-Alanine metabolism	[c] : asp-L + h --> ala-B + co2
773	RC00261		0	0	0	0	0	1	1	Alanine, aspartate and glutamate metabolism	[c] : glu-L + h --> 4abut + co2
774	RC02743		0	0	0	1	0	1	0	Glutathione metabolism	[c] : glucys --> 5oxpro + cys-L
775	TCE5385		0	1	1	1	1	1	1	Transport	paf[e] --> paf[c]
776	RC00548		0	1	1	1	1	1	1	Riboflavin metabolism	[c] : fmn + h2o --> pi + ribflv
777	DMN0002		0	1	1	1	1	1	1	Vitamin B12 metabolism	[m] : adocbl -->
778	TCE5019		0	1	1	1	1	1	1	Transport	atp[c] + h2o[c] + (2) k[e] + (3) na1[c] --> adp[c] + h[c] + (2) k[c] + (3) na1[e] + pi[c]
779	DMN0047		1	0	1	1	1	0	1	Folate biosynthesis	[m] : 7thf -->
780	RMC0024		1	0	1	1	1	0	1	Folate biosynthesis	[m] : (2) atp + (2) glu-L + 5thf --> 7thf + (2) adp + (2) h + (2) pi
781	RMC0023		1	0	1	1	1	0	1	Folate biosynthesis	[m] : (4) atp + (4) glu-L + thf --> 5thf + (4) adp + (4) h + (4) pi
782	RM00344		1	0	1	1	1	1	0	Citrate cycle (TCA cycle)	[m] : atp + pyr + hco3 --> adp + pi + oaa + h
783	RM00833		0.888926	0.888926	-0.888926	0.888926	0.888926	1	0.888926	Valine, leucine and isoleucine degradation	[m] : mmcoa-R <==> succoa
784	TCE0370		0	0	0	1	1	0	0	Transport	mercplaccys[c] --> mercplaccys[e]
785	RCC0162		0	0	0	1	1	0	0	Cysteine and methionine metabolism	[c] : cys-L + mercplac + nad --> h + mercplaccys + nadh
786	TCM1047		0	0	1	0	0	0	0	Transport	cit[c] + icit[m] <==> cit[m] + icit[c]
787	TCM0170		0	0	1	0	0	0	0	Transport	4mop[c] --> 4mop[m]
788	TCE5354		0	0	1	0	0	0	0	Transport	tym[c] <==> tym[e]
789	TCM5060		0	0	1	0	0	0	0	Transport	mthgxl[c] --> mthgxl[m]
790	DMN0073		0	0	1	0	0	0	0	Selenocompound metabolism	(2.0) gtp + (0.324) atp + (2.324) h2o + sectrna --> (2.0) gdp + (0.324) adp + (3.324) h + (2.324) pi + trnasec
791	DMN0033		0	0	1	0	0	0	0	Miscellaneous	qh2 --> q
792	RC01711		0	0	1	0	0	0	0	Vitamin B6 metabolism	pydxn + o2 --> pydx + h2o2
793	RC01710		0	0	1	0	0	0	0	Vitamin B6 metabolism	pydam + h2o + o2 --> pydx + nh4 + h2o2
794	RC08981		0	0	1	0	0	0	0	Inositol phosphate metabolism	pail45p + h2o --> pail5p + pi
795	RC01016		0	0	1	0	0	0	0	Pyruvate metabolism	[c] : dhap --> mthgxl + pi
796	RM02530		0	0	1	0	0	0	0	Pyruvate metabolism	[m] : gthrd + mthgxl <==> lgt-S
797	RC01909		0	0	1	0	0	0	0	Vitamin B6 metabolism	[c] : atp + pydxn --> adp + h + pdx5p
798	RC00174		0	0	1	0	0	0	0	Vitamin B6 metabolism	[c] : atp + pydx --> adp + h + pydx5p
799	RC08218		0	0	1	0	0	0	0	Aminoacyl-tRNA biosynthesis	[c] : atp + ser-L + trnasec --> amp + ppi + sertrna_sec
800	RC08223		0	0	1	0	0	0	0	Selenocompound metabolism	sertrna_sec + atp <==> serptrna + adp
801	RC08224		0	0	1	0	0	0	0	Selenocompound metabolism	[c] : selnp + serptrna <==> h + ppi + sectrna
802	RC03595		0	0	1	0	0	0	0	Selenocompound metabolism	[c] : atp + h2o + seln --> amp + pi + selnp
803	RC01201		0	0	1	0	0	0	0	Amino sugar and nucleotide sugar metabolism	[c] : acgam + atp --> acgam6p + adp + h
804	RC02102		0	0	1	0	0	0	0	Pyrimidine metabolism	[c] : dump + h2o --> duri + pi
805	RC01663		0	0	1	0	0	0	0	Pyrimidine metabolism	[c] : dcmp + h + h2o --> dump + nh4
806	RC01752		0	0	1	0	0	0	0	Glycerolipid metabolism	[c] : glyald + h2o + nad <==> glyc-R + (2) h + nadh
807	RC01514		0	0	1	0	0	0	0	Glycine, serine and threonine metabolism	[c] : atp + glyc-R --> 3pg + adp + h
808	RC02364		0	0	1	0	0	0	0	Miscellaneous	[c] : h + nadph + q --> nadp + qh2
809	RM01736		0	0	1	0	0	0	0	Pyruvate metabolism	[m] : lgt-S + h2o --> gthrd + lac-D + h
810	RC00352		0.0135145	0.0135145	1	0.0135145	0	0.0135145	0.0135145	Citrate cycle (TCA cycle)	[c] : atp + cit + coa --> adp + pi + accoa + oaa
811	RC02029		0	0	1	0	0.0859672	0	0	Glycerophospholipid metabolism	[c] : h2o + pgp --> pglyc + pi
812	RC01801		0	0	1	0	0.0859672	0	0	Glycerophospholipid metabolism	[c] : cdpdag + glyc3p <==> cmp + h + pgp
813	BIO0103		0	0	1	0.114046	0	0	0	Biomass assembly	[c]: (0.237144) collg + (0.019129) DNA + (0.068686) Glycans + (0.221119) RNA + (0.152058) PhosphoL + (0.0001) biomass_minor + (1.349791) prot_mito + (4.717767) prot_other --> Biomass
814	RC00383		0	0	1	0	0.124953	0.124953	0	Propanoate metabolism	[c] : ppcoa + h2o --> ppa + coa + h
815	DMN0001		0	0	1	0	0	0	0.199519	Vitamin B6 metabolism	[c] : pydx5p -->
816	RC00710		0	0	1	0.123611	0.0853944	0.170169	0.137501	Glycolysis / Gluconeogenesis	[c] : acald + nad + h2o --> ac + nadh + (2) h
817	TCE0450		-0.196683	0	1	0	0	0	0	Transport	pydx[e] <==> pydx[c]
818	TCE5359		-0.196683	0	1	0	0	0	0	Transport	4mop[e] <==> 4mop[c]
819	TCE1300		-0.196683	0	1	0	0	0	0	Transport	etoh[e] <==> etoh[c]
820	RC00754		-0.196683	0	1	0	0	0	0	Glycolysis / Gluconeogenesis	[c] : etoh + nad <==> acald + nadh + h
821	TCE0430		-0.196683	0	1	0	0	0	0	Transport	pydxn[e] <==> pydxn[c]
822	TCE5324		-0.196683	0	1	0	0	0	0	Transport	thbpt[c] <==> thbpt[e]
823	TCM1034		-0.196683	0	1	0	0	0	0	Transport	3mob[c] <==> 3mob[m]
824	TCE5362		-0.196683	0	1	0	0	0	0	Transport	3mob[e] <==> 3mob[c]
825	TCE5394		-0.196683	0	1	0	0	0	0	Transport	leuktrA4[e] <==> leuktrA4[c]
826	TCE1302		-0.196683	0	1	0	0	0	0	Transport	acald[e] <==> acald[c]
827	RC00238		-0.0319066	-0.0576047	1	-0.0319066	-0.0546211	-0.258007	-0.0131199	Fatty acid metabolism	[c] : (2) accoa <==> coa + aacoa
828	TCE2000		0	0	1	0	0	0.454822	0	Transport	atp[c] + h2o[c] + pe[e] --> adp[c] + h[c] + pe[c] + pi[c]
829	RM03291		-0.0118556	0	1	0.0118556	0	0.372345	0.0118556	Arginine and proline metabolism	[m] : 4hpro-LT + nad <==> 1p3h5c + (2) h + nadh
830	RC01528		0.0272834	0.0272834	1	0.0545667	0.109133	0.574706	0.0805063	Pentose phosphate pathway	[c] : 6pgc + nadp --> ru5p-D + co2 + nadph
831	RC02035		0.0272834	0.0272834	1	0.0545667	0.109133	0.574706	0.0805063	Pentose phosphate pathway	[c] : 6pgl + h2o --> 6pgc + h
832	RC02736		0.0272834	0.0272834	1	0.0545667	0.109133	0.574706	0.0805063	Pentose phosphate pathway	[c] : g6p-B + nadp <==> 6pgl + nadph + h
833	TCE0342		0	0	1	0.0017987	0	0.800856	0.000717502	Transport	cl[e] + (2) hco3[c] --> cl[c] + (2) hco3[e]
834	TCE0602		0.00311272	0	1	0.0017987	0	0.800856	0.000717502	Transport	cl[c] + hco3[e] <==> cl[e] + hco3[c]
835	RC01878		0.0826353	0	1	0	0	0.828196	0	Pyrimidine metabolism	[c] : cytd + h + h2o --> nh4 + uri
836	RC00277		0	0	1	0	0	0	1	Vitamin B6 metabolism	[c] : h2o + o2 + pyam5p --> h2o2 + nh4 + pydx5p
837	RC02493		0	0	1	0	0	0	1	Vitamin B6 metabolism	[c] : atp + pydam --> adp + h + pyam5p
838	RC00964		0	0	1	0	0	0	1	Pyrimidine metabolism	[c] : atp + uri --> adp + h + ump
839	RC00736		0	0	1	0	0	0	1	Tyrosine metabolism	[c] : h + tyr-L --> co2 + tym
840	RCC0176		0.0390241	0.117072	1	0.117072	1	0.117072	0.0390241	Collagen biosynthesis	[c]: (0.99814) tropcollg_rest + (0.00186) tropcollgtyrX --> collg
841	RCC0174		0.0390241	0.117072	1	0.117072	1	0.117072	0.0390241	Collagen biosynthesis	[c]: pcollg_tri --> (0.99814) tropcollg_rest + (0.00186) tropcollgtyr
842	RCC0173		0.0390241	0.117072	1	0.117072	1	0.117072	0.0390241	Collagen biosynthesis	[r]: (3) pcollg_diS --> pcollg_tri
843	RCC0175		0.0390241	0.117072	1	0.117072	1	0.117072	0.0390241	Collagen biosynthesis	[c]: (2) tropcollgtyr + nadph + h + o2 --> (2) tropcollgtyrX + nadp + (2) h2o
844	RCC0172		0.0390241	0.117072	1	0.117072	1	0.117072	0.0390241	Collagen biosynthesis	[r]: pcollg_mod --> pcollg_diS
845	RCC0171		0.0390241	0.117072	1	0.117072	1	0.117072	0.0390241	Collagen biosynthesis	[r]: (0.921682) pcollg_rest + (0.006239) pcollg5hlys + (0.072079) pcollg4hpro --> pcollg_mod
846	RCC0170		0.0390241	0.117072	1	0.117072	1	0.117072	0.0390241	Collagen biosynthesis	[r]: (2.0) gtp + (0.324) atp + (2.324) h2o + (0.072072) alatrna + (0.048116) argtrna + (0.033015) asntrna + (0.049284) asptrna + (0.027047) cystrna + (0.049537) glutrna + (0.046288) glntrna + (0.195952) glytrna + (0.014203) histrna + (0.027694) iletrna + (0.033232) leutrna + (0.036365) lystrna + (0.017249) mettrna + (0.017276) phetrna + (0.167533) protrna + (0.051072) sertrna + (0.042924) thrtrna…
847	RC03219		0.0390241	0.117072	1	0.117072	1	0.117072	0.0390241	Collagen biosynthesis	[r] : akg + o2 + pcollgpro --> pcollg4hpro + co2 + succ
848	RC03376		0.0390241	0.117072	1	0.117072	1	0.117072	0.0390241	Collagen biosynthesis	[r] : akg + o2 + pcollglys <==> co2 + pcollg5hlys + succ
849	RC00233		0	0	1	0	1	0	0	Propanoate metabolism	[c] : h + malcoa --> accoa + co2
850	RM02565		0	0	1	0	1	0	0	Glycine, serine and threonine metabolism	[m] : betald + h2o + nad --> glyb + (2) h + nadh
851	RM05373		0	0	1	0	1	0	0	Propanoate metabolism	[m] : h + mmcoa-S --> co2 + ppcoa
852	RMC0187		0	0	1	0	1	0	0	Oxidative phosphorylation	h[c] -> h[m]
853	RC02100	5	0	0	1	1	0	0	0	Pyrimidine metabolism	[c] : dutp + h2o --> dump + h + ppi
854	RC02331	5	0	0	1	1	0	0	0	Pyrimidine metabolism	[c] : atp + dudp <==> adp + dutp
855	RC02098	5	0	0	1	1	0	0	0	Pyrimidine metabolism	[c] : atp + dump <==> adp + dudp
856	RC01857	5	0	0	1	1	0	0	0	Purine metabolism	[c] : atp + dgdp <==> adp + dgtp
857	RC01987	5	0	0	1	1	0	0	0	Arginine and proline metabolism	[c] : 4aabutn + h2o --> 4abut + ac
858	RC01154	5	0	0	1	1	0	0	0	Arginine and proline metabolism	accoa + ptrc --> coa + aprut + h
859	RC04025	5	0	0	1	1	0	0	0	Arginine and proline metabolism	[c] : aprut + h2o + o2 --> n4abutn + nh4 + h2o2
860	RC05050	5	0	0	1	1	0	0	0	Arginine and proline metabolism	[c] : n4abutn + nad + h2o --> 4aabutn + nadh + (2) h
861	RC02099	5	0	0	1	1	0	0	0	Pyrimidine metabolism	[c] : atp + duri --> adp + dump + h
862	RC02101	5	0	0	1	1	0	0	0	Pyrimidine metabolism	[c] : dump + mlthf --> dhf + dtmp
863	RC01855	5	0	0	1	1	0	0	0	Purine metabolism	[c] : dgtp + h2o --> dgmp + h + ppi
864	RC02090	5	0	0	1	1	0	0	0	Purine metabolism	[c] : atp + dgmp <==> adp + dgdp
865	BIO0004	5	0	0	1	1	0	0	0	Biomass assembly	[c]: (0.325) datp + (0.175) dctp + (0.175) dgtp + (0.325) dttp + (0.368) atp + (0.368) h2o --> DNA + ppi + (0.368) adp + (0.368) pi + (0.368) h
866	RC01665	5	0	0	1	1	0	0	0	Pyrimidine metabolism	[c] : atp + dcmp <==> adp + dcdp
867	RC02326	5	0	0	1	1	0	0	0	Pyrimidine metabolism	[c] : atp + dcdp <==> adp + dctp
868	RC01138	5	0	0	1	1	0	0	0	Purine metabolism	[c] : dadp + pep + h --> datp + pyr
869	RC02019	5	0	0	1	1	0	0	0	Purine metabolism	[c] : gdp + trdrd --> dgdp + h2o + trdox
870	TCE5363		1	0	0	0	-1	0	0	Transport	56dura[c] <==> 56dura[e]
871	TCE0644		0	0	0	-1	-1	0	0	Transport	2hb[e] <==> 2hb[c]
872	RC01000		0	0	0	-1	-1	0	0	Propanoate metabolism	[c] : 2hb + nad <==> 2obut + h + nadh
873	RC03104		0	0	0	-1	-1	0	0	Cysteine and methionine metabolism	[c] : mercplac + nad <==> h + mercppyr + nadh
874	RC00939		0	0	-0.13339	-0.839191	-1	0	0	One carbon pool by folate	[c] : dhf + h + nadph <==> nadp + thf
875	TCM5062		0	0	0	0	-1	0	0	Transport	3aib-D[c] <==> 3aib-D[m]
876	RM02050		0	0	0	0	-1	0	0	Pyrimidine metabolism (indirect)	[m] : 3aib-D + pyr <==> 2mop + ala-L
877	TCE5356		0.164818	0	0	-1	0	0	0	Transport	anth[e] <==> anth[c]
878	TCE5349		0.164818	0	0	-1	0	0	0	Transport	3hanthrn[e] <==> 3hanthrn[c]
879	TCM5510		0.157884	0.113173	0.113173	-1	0	0	0	Transport	2oxoadp[c] + akg[m] <==> 2oxoadp[m] + akg[c]
880	RC03542		0	0	0	-1	0	0	0	Cyanoamino acid metabolism	[c] : aprop + (2) h2o <==> ala-L + nh4
881	RC01410		0	0	0	-1	0	0	0	Cyanoamino acid metabolism	cyan + acald + nh4 <==> aprop + h2o
882	RC01218		0	0	0	-1	0	0	0	One carbon pool by folate	[c] : mlthf + nad <==> methf + nadh
883	RC01415		0	0	0	-1	0	0	0	Pyrimidine metabolism	[c] : 56dthm + nadp <==> h + nadph + thym
884	RM00371		0	0	0	-1	0	0	0	Glycine, serine and threonine metabolism	[m] : accoa + gly <==> 2aobut + coa
885	RC02124		-0.0192905	-0.0192905	-0.0157391	-1	-0.0192905	-0.0192905	0	Retinol metabolism	retinol + nad <==> retinal + nadh + h
886	RC02236		0	0	-0.13715	-1	-0.151595	0	0	One carbon pool by folate	[c] : fol + nadph <==> dhf + nadp
887	TCE1185		0	-0.482043	0	-1	0	0	0	Transport	xan[e] <==> xan[c]
888	TCE5312		0	1	0	0	0	-1	0	Transport	orot5p[e] <==> orot5p[c]
889	RMC0006		0	0	1	0.965105	0.806503	0.944029	0.845519	Oxidative phosphorylation	q[m] + nadh[m] + (5) h[m] --> qh2[m] + nad[m] + (4) h[c]
890	RC00257		1	0	1	0	1	1	1	Nicotinate and nicotinamide metabolism	[c] : atp + dnad + gln-L + h2o --> amp + glu-L + h + nad + ppi
891	RC03005		1	0	1	0	1	1	1	Nicotinate and nicotinamide metabolism	[c] : atp + h + nicrnt <==> dnad + ppi
892	DMN0100		0	1	1	1	0	1	1	Miscellaneous	h_pumped -->
893	RCC0250		0	1	1	1	0	1	1	Miscellaneous	[c] : atp + h2o --> adp + h_pumped + pi
894	RC01054		0	1	1	1	0	1	1	Purine metabolism	[c] : adprib + h2o --> amp + (2) h + r5p
895	RC00115		1	1	1	1	0	1	0	Glutathione metabolism	[c] : gthox + h + nadph --> (2) gthrd + nadp
896	TCE0627		1	-1	-1	-1	-1	-1	-1	Transport	o2s[c] <==> o2s[e]
897	TCE1143		0	-1	-1	-1	-1	-1	-1	Transport	k[e] <==> k[c]
898	RCC0185		1	1	1	1	0	0	1	Terpenoid backbone biosynthesis	[c] : frdp + (6) ipdp --> nonadp + (6) ppi
899	RM08781		1	1	1	1	0	0	1	Ubiquinone and other terpenoid-quinone biosynthesis	[m] : 2npmhobq + amet --> ahcys + h + q9
900	RM08775		1	1	1	1	0	0	1	Ubiquinone and other terpenoid-quinone biosynthesis	[m] : 2np6mobq_me + h + nadph + o2 --> 2npmhobq + h2o + nadp
901	RM08774		1	1	1	1	0	0	1	Ubiquinone and other terpenoid-quinone biosynthesis	[m] : 2np6mobq + amet --> 2np6mobq_me + ahcys + h
902	RM08773		1	1	1	1	0	0	1	Ubiquinone and other terpenoid-quinone biosynthesis	[m] : 2np6mep + o2 --> 2np6mobq + h2o
903	RM08772		1	1	1	1	0	0	1	Ubiquinone and other terpenoid-quinone biosynthesis	[m] : 3npdhb_me + h --> 2np6mep + co2
904	RM08771		1	1	1	1	0	0	1	Ubiquinone and other terpenoid-quinone biosynthesis	[m] : 3npdhb + amet --> 3npdhb_me + ahcys + h
905	RM07273		1	1	1	1	0	0	1	Ubiquinone and other terpenoid-quinone biosynthesis	[m] : 4hbz + nonadp --> 3nphb + ppi
906	RC01301		1	1	1	1	0	0	1	Ubiquinone and other terpenoid-quinone biosynthesis	[c] : 4hbzcoa + h2o --> 4hbz + coa + h
907	RC08767		1	1	1	1	0	0	1	Ubiquinone and other terpenoid-quinone biosynthesis	[c] : coa + 4cmcoa + h2o + nad --> 4hbzcoa + accoa + h + nadh
908	RC01616		1	1	1	1	0	0	1	Ubiquinone and other terpenoid-quinone biosynthesis	[c] : T4hcinnm + atp + coa --> 4cmcoa + amp + ppi
909	RC01495		1	1	1	1	0	0	1	Sphingolipid metabolism	[c] : atp + crm_ce --> adp + crmp_ce + h
910	TCM1033		1	1	1	1	0	0	1	Transport	4hbz[c] <==> 4hbz[m]
911	TCM5032		1	1	1	1	0	0	1	Transport	nonadp[c] <==> nonadp[m]
912	TCM1067		1	1	1	1	0	0	1	Transport	amet[c] <==> amet[m]
913	RC06522		1	0.982319	0.982319	0.875044	0	0	0.982319	Sphingolipid metabolism	crmp_ce + h2o --> crm_ce + pi
914	DMN0006		1	1	1	1	1	0	0	Iron metabolism	[m] : hemea -->
915	RM07412		1	1	1	1	1	0	0	Iron metabolism	[m] : hemeo + o2 <==> hemea + h2o
916	RC10928		1	1	1	0	0	1	1	Inositol phosphate metabolism	[c]: pail35p + h2o --> pail5p + pi
917	RC00274		1	1	1	1	0	1	-1	Glutathione metabolism	[c] : (2) gthrd + h2o2 <==> gthox + (2) h2o
918	RC01496		1	0	-0.553848	-0.446658	-0.446659	-0.553848	-0.553848	Sphingolipid metabolism	Rtotalcoa + sphings_ce <==> coa + crm_ce + h
919	RC00959		1	-0.591562	-0.410048	-0.601946	-0.495185	-0.482071	-0.487813	Glycolysis / Gluconeogenesis	[c] : g1p <==> g6p-A
920	TCE1312		0.702818	0	-0.785871	-0.836844	-1	-0.776114	-0.809228	Transport	h2o[e] <==> h2o[c]
921	TCE5335		0.970605	0	-1	-1	-1	-1	-1	Transport	cbasp[e] <==> cbasp[c]
922	TCE0658		-1	0	-1	-1	0	-1	-1	Transport	bildglcur[e] + hco3[c] <==> bildglcur[c] + hco3[e]
923	RC01870		-1	1	-1	-1	0	-1	-1	Pyrimidine metabolism	[c] : orot5p + ppi <==> orot + prpp
924	TCM1091		-1	-1	-1	-1	0	0	-1	Transport	ahcys[c] <==> ahcys[m]
925	RC02739		-1	-1	-1	-1	1	-1	-1	Glycolysis / Gluconeogenesis	[c] : g6p-A <==> g6p-B
926	RC08539		-1	-1	1	-1	0	-1	-1	Miscellaneous	nadph + h + (2) ficytb <==> nadp + (2) focytb
927	RM02765		-0.888926	-0.888926	0.888926	-0.888926	-0.888926	-1	-0.888926	Valine, leucine and isoleucine degradation	[m] : mmcoa-R <==> mmcoa-S
