# Supplementary material for: Modeling tissue‐relevant Caenorhabditis elegans metabolism at network, pathway, reaction, and metabolite levels
Source: Mol Syst Biol. 2020 Oct 6;16(10):e9649. doi: 10.15252/msb.20209649 (PMC7537831; doi:10.15252/msb.20209649)
Supplement: Supplementary file 9 — Table EV7 [file MSB-16-e9649-s009.xlsx]

## Sheet: Description
Table	Title	Description
EV7	Summary of reaction-level results	Relative flux potentials (RFP), categorizations according to solution space (SLNS), and integrated fluxes (OFD) for model reactions. Reversible reactions are represented by two reactions, one for forward, one for reverse direction, labeled by "f" and "r", respectively. Irreversible reactions are represented once with the label corresponding to the single direction. Values for each reaction are ob…

## Sheet: TableEV7
ID	Formula	Genes	Pathway	Primary	Secondary	RFP_gli	RFP_gon	RFP_hyp	RFP_int	RFP_mus	RFP_neu	RFP_pha	SLNS_gli	SLNS_gon	SLNS_hyp	SLNS_int	SLNS_mus	SLNS_neu	SLNS_pha	OFD_gli	OFD_gon	OFD_hyp	OFD_int	OFD_mus	OFD_neu	OFD_pha
RC00093f	[c] : akg + gln-L + h + nadh --> (2) glu-L + nad	W07E11.1	Alanine, aspartate and glutamate metabolism	int*	neu*	0.03	0	0.06	0.7	0.42	0.59	0.06	ALT	NONE	OFD	OFD	OFD	OFD	OFD	0	0	0.0963247	0.205283	0.01	0.136857	0.0324503
RC00253f	[c] : atp + glu-L + nh4 --> adp + gln-L + h + pi	gln-1 | gln-2 | gln-3 | gln-5 | gln-6	Alanine, aspartate and glutamate metabolism	NA	NA	0.16	0.44	0.22	0.56	0.56	0.12	0.42	OFD	OFD	OFD	OFD	OFD	OFD	OFD	0.01	0.01	0.01	0.01	0.01	0.01	0.01
RC00256f	[c] : gln-L + h2o --> glu-L + nh4	glna-1 | glna-2 | glna-3	Alanine, aspartate and glutamate metabolism	neu*	int*	0.22	0.2	0.26	0.43	0	0.71	0.31	OFD	OFD	OFD	OFD	NONE	OFD	ALT	0.146419	0.0990518	0.01	0.01	0	0.01	0
RC00261f	[c] : glu-L + h --> 4abut + co2	unc-25	Alanine, aspartate and glutamate metabolism	neu*	NA	0.03	0	0.02	0	0	1	0.07	ALT	NONE	ALT	NONE	NONE	OFD	OFD	0	0	0	0	0	0.01	0.01
RC00355f	[c] : akg + asp-L --> glu-L + oaa	got-1.2	Alanine, aspartate and glutamate metabolism	mus	neu	0.57	0	0.56	0.5	0.8	0.7	0.42	ALT	NONE	ALT	OFD	ALT	ALT	ALT	0	0	0	0.01	0	0	0
RC00355r	[c] : glu-L + oaa --> akg + asp-L	got-1.2	Alanine, aspartate and glutamate metabolism	NA	NA	0.56	0	0.54	0.55	0.69	0.7	0.42	OFD	NONE	OFD	ALT	OFD	OFD	OFD	2.06234	0	0.01	0	0.132151	0.0331866	0.01
RC00359f	[c] : asp-D + h2o + o2 --> h2o2 + nh4 + oaa	(ddo-1 | ddo-2 | ddo-3)	Alanine, aspartate and glutamate metabolism	int*	mus*	0.18	0	0.4	0.99	0.53	0.45	0.27	ALT	NONE	OFD	OFD	OFD	ALT	ALT	0	0	0.00365756	0.00365756	0.00365756	0	0
RC00369f	[c] : ala-L + glx --> gly + pyr	T09B4.8 | agxt-1	Alanine, aspartate and glutamate metabolism	mus*	int	0.09	0.06	0.12	0.28	0.67	0.08	0.16	ALT	ALT	ALT	ALT	OFD	ALT	OFD	0	0	0	0	0.01	0	0.01
RC00369r	[c] : gly + pyr --> ala-L + glx	T09B4.8 | agxt-1	Alanine, aspartate and glutamate metabolism	mus	NA	0.12	0.08	0.17	0.27	1	0.1	0.21	OFD	ALT	ALT	ALT	ALT	ALT	ALT	0.234224	0	0	0	0	0	0
RC00485f	[c] : asn-L + h2o --> asp-L + nh4	C27A7.5	Alanine, aspartate and glutamate metabolism	pha*	mus*	0	0	0.56	0	0.87	0.77	0.99	NONE	NONE	OFD	NONE	OFD	OFD	OFD	0	0	0.114344	0	0.01	0.0458839	0.113963
RC00578f	[c] : asp-L + atp + gln-L + h2o --> amp + asn-L + glu-L + h + ppi	asns-1 | asns-2	Alanine, aspartate and glutamate metabolism	pha*	NA	0	0	0.11	0.23	0.18	0	0.69	NONE	NONE	ALT	OFD	ALT	NONE	OFD	0	0	0	0.01	0	0	0.01
RC00768f	[c] : f6p + gln-L --> gam6p + glu-L	gfat-1 | gfat-2	Alanine, aspartate and glutamate metabolism	gon*	NA	0.24	0.8	0.38	0.15	0.18	0.12	0.35	OFD	OFD	OFD	ALT	OFD	ALT	OFD	0.0652706	0.022041	0.0273671	0	0.01	0	0.01
RM00243f	[m] : glu-L + h2o + nad --> akg + h + nadh + nh4	gdh-1	Alanine, aspartate and glutamate metabolism	int	NA	0.15	0.66	0.39	0.91	0.72	0.18	0.49	ALT	OFD	OFD	ALT	OFD	OFD	OFD	0	1.14352	1.04638	0	0.0581889	0.77963	0.596234
RM00243r	[m] : akg + h + nadh + nh4 --> glu-L + h2o + nad	gdh-1	Alanine, aspartate and glutamate metabolism	int*	mus	0.15	0.68	0.4	0.91	0.77	0.18	0.53	OFD	ALT	ALT	OFD	ALT	ALT	ALT	3.25827	0	0	0.01	0	0	0
RM00248f	[m] : glu-L + h2o + nadp --> akg + h + nadph + nh4	gdh-1	Alanine, aspartate and glutamate metabolism	int*	NA	0.15	0.66	0.39	0.91	0.72	0.18	0.49	OFD	ALT	ALT	OFD	ALT	OFD	ALT	2.50518	0	0	4.01746	0	0.01	0
RM00248r	[m] : akg + h + nadph + nh4 --> glu-L + h2o + nadp	gdh-1	Alanine, aspartate and glutamate metabolism	int	mus*	0.15	0.68	0.4	0.91	0.77	0.18	0.53	ALT	OFD	OFD	ALT	OFD	ALT	OFD	0	0.01	0.01	0	0.01	0	0.01
RM00258f	[m] : akg + ala-L --> glu-L + pyr	C32F10.8	Alanine, aspartate and glutamate metabolism	NA	NA	0.52	0.76	0.47	0.69	0.82	0.55	0.58	ALT	OFD	OFD	OFD	OFD	OFD	OFD	0	0.68014	0.529899	2.54956	0.01	0.40448	0.270525
RM00258r	[m] : glu-L + pyr --> akg + ala-L	C32F10.8	Alanine, aspartate and glutamate metabolism	mus	int	0.2	0.15	0.24	0.5	0.69	0.19	0.28	OFD	ALT	ALT	ALT	ALT	ALT	ALT	0.685715	0	0	0	0	0	0
RM00261f	[m] : glu-L + h --> 4abut + co2	unc-25	Alanine, aspartate and glutamate metabolism	neu*	NA	0.04	0	0.02	0	0	0.99	0.08	ALT	NONE	ALT	NONE	NONE	OFD	OFD	0	0	0	0	0	0.01	0.01
RM00355f	[m] : akg + asp-L --> glu-L + oaa	got-2.1 | got-2.2	Alanine, aspartate and glutamate metabolism	mus	gon	0.24	0.51	0.38	0.26	0.82	0.35	0.3	OFD	ALT	ALT	OFD	ALT	ALT	ALT	1.76427	0	0	0.168833	0	0	0
RM00355r	[m] : glu-L + oaa --> akg + asp-L	got-2.1 | got-2.2	Alanine, aspartate and glutamate metabolism	mus	gon*	0.25	0.47	0.39	0.27	0.83	0.32	0.3	ALT	OFD	OFD	ALT	ALT	OFD	OFD	0	0.218343	0.0315757	0	0	0.0415757	0.0415757
RM00369f	[m] : ala-L + glx --> gly + pyr	T09B4.8 | agxt-1	Alanine, aspartate and glutamate metabolism	mus*	int	0.11	0.07	0.15	0.28	1	0.09	0.2	OFD	OFD	OFD	ALT	OFD	OFD	OFD	0.631398	0.0572124	0.00229365	0	0.0614564	0.0460018	0.186062
RM00369r	[m] : gly + pyr --> ala-L + glx	T09B4.8 | agxt-1	Alanine, aspartate and glutamate metabolism	mus	int*	0.13	0.09	0.18	0.32	0.88	0.11	0.23	ALT	ALT	ALT	OFD	ALT	ALT	ALT	0	0	0	2.23471	0	0	0
RM00713f	[m] : sucsal + nad + h2o --> succ + nadh + (2) h	alh-7	Alanine, aspartate and glutamate metabolism	mus	NA	0	0	0.33	0.43	0.65	0.5	0	NONE	NONE	OFD	ALT	ALT	OFD	NONE	0	0	0.01	0	0	0.02	0
RM01648f	[m] : 4abut + akg --> glu-L + sucsal	gta-1	Alanine, aspartate and glutamate metabolism	mus	neu*	0	0	0.22	0.31	0.72	0.42	0	NONE	NONE	OFD	ALT	ALT	OFD	NONE	0	0	0.01	0	0	0.02	0
RC00293f	[c] : udpg --> udp4k6dg + h2o	C01F1.3	Amino sugar and nucleotide sugar metabolism	hyp*	neu	0	0	0.78	0	0	0.29	0	NONE	NONE	OFD	NONE	NONE	ALT	NONE	0	0	0.01	0	0	0	0
RC00416f	[c] : acgam1p + h + utp --> ppi + uacgam	C36A4.4	Amino sugar and nucleotide sugar metabolism	NA	NA	0	0.24	0.14	0	0	0	0.22	NONE	OFD	OFD	NONE	NONE	NONE	OFD	0	0.0820817	0.0417212	0	0	0	0.036166
RC00416r	[c] : ppi + uacgam --> acgam1p + h + utp	C36A4.4	Amino sugar and nucleotide sugar metabolism	NA	NA	0	0	0	0	0	0	0	NONE	NONE	NONE	NONE	NONE	NONE	NONE	0	0	0	0	0	0	0
RC00765f	[c] : gam6p + h2o --> f6p + nh4	T03F6.3	Amino sugar and nucleotide sugar metabolism	gon*	NA	0.4	0.86	0	0.39	0	0	0	ALT	OFD	NONE	OFD	NONE	NONE	NONE	0	0.01	0	0.0352078	0	0	0
RC01201f	[c] : acgam + atp --> acgam6p + adp + h	W06B4.2	Amino sugar and nucleotide sugar metabolism	NA	NA	0	0.22	0.17	0	0	0	0.3	NONE	OFD	ALT	NONE	NONE	NONE	ALT	0	0.0542034	0	0	0	0	0
RC01206f	[c] : chitin + h2o --> acgam	C08B6.4 | R09D1.14 | R10D12.15 | T05H4.7 | T19H5.6 | T26F2.1 | chil-1 | chil-11 | chil-12 | chil-13 | chil-15 | chil-16 | chil-17 | chil-18 | chil-19 | chil-2 | chil-20 | chil-21 | chil-22 | chil-23 | chil-24 | chil-25 | chil-27 | chil-3 | chil-4 | chil-5 | chil-6 | chil-7 | chil-8 | chil-9 | cht-1 | cht-2 | cht-4 | lmd-4 | lmd-5	Amino sugar and nucleotide sugar metabolism	pha*	NA	0.02	0.06	0.02	0.03	0	0	0.44	OFD	ALT	OFD	OFD	NONE	NONE	OFD	0.01	0	0.01	0.01	0	0	0.01
RC01961f	[c] : atp + gam --> adp + gam6p + h	hxk-1 | hxk-2 | hxk-3	Amino sugar and nucleotide sugar metabolism	neu	NA	0.31	0.67	0.39	0.59	0.58	0.92	0.67	ALT	OFD	OFD	OFD	ALT	ALT	OFD	0	0.0158373	0.0143542	0.0304043	0	0	0.0133152
RC02058f	[c] : accoa + gam6p --> acgam6p + coa + h	gna-1 | gna-2	Amino sugar and nucleotide sugar metabolism	gli*	NA	0.55	0.2	0.11	0	0	0	0.22	OFD	OFD	OFD	NONE	NONE	NONE	OFD	0.01	0.0278783	0.0417212	0	0	0	0.036166
RC02059f	[c] : acgam6p + h2o --> ac + gam6p	F59B2.3	Amino sugar and nucleotide sugar metabolism	gli*	NA	0.65	0	0	0	0	0	0	OFD	NONE	NONE	NONE	NONE	NONE	NONE	0.01	0	0	0	0	0	0
RC02335f	[c] : uacgam --> chitin + h + udp	chs-1 | chs-2	Amino sugar and nucleotide sugar metabolism	pha*	gon*	0.01	0.13	0.01	0.02	0	0	0.4	OFD	OFD	OFD	OFD	OFD	OFD	OFD	0.0308677	0.0208679	0.0308679	0.0308722	0.0208677	0.0208677	0.0308677
RC08193f	[c] : acgam6p --> acgam1p	F21D5.1	Amino sugar and nucleotide sugar metabolism	NA	NA	0	0.24	0.15	0	0	0	0.28	NONE	OFD	OFD	NONE	NONE	NONE	OFD	0	0.0820817	0.0417212	0	0	0	0.036166
RC08193r	[c] : acgam1p --> acgam6p	F21D5.1	Amino sugar and nucleotide sugar metabolism	NA	NA	0	0	0	0	0	0	0	NONE	NONE	NONE	NONE	NONE	NONE	NONE	0	0	0	0	0	0	0
RC02918f	[c] : atp + trnatyr + tyr-L --> amp + ppi + tyrtrna	yars-1 | yars-2	Aminoacyl-tRNA biosynthesis	NA	NA	0.3	0.44	0.32	0.26	0.54	0.34	0.45	OFD	OFD	OFD	OFD	OFD	OFD	OFD	0.0540438	0.0532536	0.0540438	0.0541252	0.0532536	0.0541137	0.0540438
RC03038f	[c] : ala-L + atp + trnaala --> alatrna + amp + ppi	aars-2	Aminoacyl-tRNA biosynthesis	NA	NA	0.31	0.42	0.32	0.25	0.51	0.34	0.45	OFD	OFD	OFD	OFD	OFD	OFD	OFD	0.246515	0.235453	0.246515	0.247546	0.235453	0.247493	0.246515
RC03646f	[c] : arg-L + atp + trnaarg --> amp + argtrna + ppi	rars-1	Aminoacyl-tRNA biosynthesis	NA	NA	0.3	0.46	0.32	0.26	0.55	0.34	0.44	OFD	OFD	OFD	OFD	OFD	OFD	OFD	0.082557	0.0843583	0.082557	0.0824153	0.0843582	0.0823978	0.082557
RC03648f	[c] : asn-L + atp + trnaasn --> amp + asntrna + ppi	nars-1	Aminoacyl-tRNA biosynthesis	NA	NA	0.29	0.46	0.3	0.24	0.51	0.32	0.44	OFD	OFD	OFD	OFD	OFD	OFD	OFD	0.0502457	0.0521986	0.0502457	0.0500837	0.0521986	0.0500731	0.0502457
RC03650f	[c] : atp + cys-L + trnacys --> amp + cystrna + ppi	cars-1	Aminoacyl-tRNA biosynthesis	NA	NA	0.3	0.45	0.32	0.25	0.56	0.34	0.45	OFD	OFD	OFD	OFD	OFD	OFD	OFD	0.00120945	0.00728431	0.00120945	0.000672534	0.00728431	0.000672449	0.00120945
RC03652f	[c] : atp + gln-L + trnagln --> amp + glntrna + ppi	qars-1	Aminoacyl-tRNA biosynthesis	NA	NA	0.3	0.45	0.32	0.26	0.56	0.33	0.44	OFD	OFD	OFD	OFD	OFD	OFD	OFD	0.0514954	0.056356	0.0514954	0.0510766	0.056356	0.0510658	0.0514954
RC03654f	[c] : atp + gly + trnagly --> amp + glytrna + ppi	gars-1	Aminoacyl-tRNA biosynthesis	NA	NA	0.3	0.46	0.33	0.25	0.55	0.33	0.43	OFD	OFD	OFD	OFD	OFD	OFD	OFD	0.14881	0.177136	0.14881	0.146337	0.177136	0.146307	0.14881
RC03655f	[c] : atp + his-L + trnahis --> amp + histrna + ppi	hars-1	Aminoacyl-tRNA biosynthesis	NA	NA	0.29	0.43	0.31	0.25	0.52	0.34	0.44	OFD	OFD	OFD	OFD	OFD	OFD	OFD	0.034732	0.034103	0.034732	0.034795	0.034103	0.0347876	0.034732
RC03656f	[c] : atp + ile-L + trnaile --> amp + iletrna + ppi	iars-1	Aminoacyl-tRNA biosynthesis	NA	NA	0.3	0.42	0.31	0.26	0.51	0.34	0.44	OFD	OFD	OFD	OFD	OFD	OFD	OFD	0.100614	0.0957035	0.100614	0.101069	0.0957035	0.101048	0.100614
RC03657f	[c] : atp + leu-L + trnaleu --> amp + leutrna + ppi	lars-1	Aminoacyl-tRNA biosynthesis	NA	NA	0.29	0.42	0.31	0.26	0.49	0.34	0.42	OFD	OFD	OFD	OFD	OFD	OFD	OFD	0.153834	0.144234	0.153834	0.154715	0.144234	0.154682	0.153834
RC03658f	[c] : atp + lys-L + trnalys --> amp + lystrna + ppi	kars-1	Aminoacyl-tRNA biosynthesis	NA	NA	0.29	0.42	0.31	0.26	0.51	0.33	0.42	OFD	OFD	OFD	OFD	OFD	OFD	OFD	0.152428	0.143705	0.152428	0.153231	0.143705	0.153199	0.152428
RC03659f	[c] : atp + met-L + trnamet --> amp + mettrna + ppi	mars-1 | Y105E8A.20	Aminoacyl-tRNA biosynthesis	NA	NA	0.3	0.46	0.32	0.26	0.56	0.34	0.45	OFD	OFD	OFD	OFD	OFD	OFD	OFD	0.0238275	0.0251193	0.0238275	0.0237184	0.0251193	0.0237134	0.0238275
RC03660f	[c] : atp + phe-L + trnaphe --> amp + phetrna + ppi	fars-1 & fars-3	Aminoacyl-tRNA biosynthesis	NA	NA	0.3	0.42	0.32	0.26	0.52	0.34	0.45	OFD	OFD	OFD	OFD	OFD	OFD	OFD	0.0704504	0.0665264	0.0704504	0.0708124	0.0665264	0.0707973	0.0704504
RC03661f	[c] : atp + pro-L + trnapro --> amp + ppi + protrna	pars-1	Aminoacyl-tRNA biosynthesis	NA	NA	0.3	0.46	0.32	0.26	0.55	0.34	0.45	OFD	OFD	OFD	OFD	OFD	OFD	OFD	0.0914174	0.119646	0.0914174	0.0889407	0.119646	0.0889221	0.0914174
RC03662f	[c] : atp + ser-L + trnaser --> amp + ppi + sertrna	sars-1	Aminoacyl-tRNA biosynthesis	NA	NA	0.3	0.43	0.31	0.25	0.53	0.34	0.44	OFD	OFD	OFD	OFD	OFD	OFD	OFD	0.0996714	0.100234	0.0996714	0.0996428	0.100234	0.0996216	0.0996714
RC03663f	[c] : atp + thr-L + trnathr --> amp + ppi + thrtrna	tars-1	Aminoacyl-tRNA biosynthesis	NA	NA	0.3	0.44	0.31	0.25	0.52	0.33	0.44	OFD	OFD	OFD	OFD	OFD	OFD	OFD	0.101381	0.0998815	0.101381	0.101535	0.0998815	0.101513	0.101381
RC03664f	[c] : atp + trnatrp + trp-L --> amp + ppi + trptrna	wars-1	Aminoacyl-tRNA biosynthesis	NA	NA	0.29	0.42	0.31	0.25	0.51	0.34	0.44	OFD	OFD	OFD	OFD	OFD	OFD	OFD	0.0140347	0.0135614	0.0140347	0.0140795	0.0135614	0.0140765	0.0140347
RC03665f	[c] : atp + trnaval + val-L --> amp + ppi + valtrna	glp-4	Aminoacyl-tRNA biosynthesis	NA	NA	0.28	0.42	0.3	0.26	0.49	0.31	0.43	OFD	OFD	OFD	OFD	OFD	OFD	OFD	0.137346	0.131936	0.137346	0.137853	0.131936	0.137824	0.137346
RC05577f	[c] : asp-L + atp + trnaasp --> amp + asptrna + ppi	dars-1	Aminoacyl-tRNA biosynthesis	NA	NA	0.3	0.43	0.32	0.25	0.5	0.34	0.44	OFD	OFD	OFD	OFD	OFD	OFD	OFD	0.163797	0.156768	0.163797	0.164454	0.156768	0.164419	0.163797
RC05578f	[c] : atp + glu-L + trnaglu --> amp + glutrna + ppi	ears-1	Aminoacyl-tRNA biosynthesis	NA	NA	0.29	0.42	0.32	0.26	0.52	0.34	0.44	OFD	OFD	OFD	OFD	OFD	OFD	OFD	0.165233	0.1581	0.165233	0.165899	0.1581	0.165863	0.165233
RC08218f	[c] : atp + ser-L + trnasec --> amp + ppi + sertrna_sec	sars-1	Aminoacyl-tRNA biosynthesis	gon*	NA	0	0.6	0	0	0	0	0	NONE	OFD	NONE	NONE	NONE	NONE	NONE	0	0.01	0	0	0	0	0
RCC0181f	[c] : atp + selcys + trnasec --> amp + ppi + sectrna	sars-1	Aminoacyl-tRNA biosynthesis	NA	NA	0.55	0.77	0.57	0.6	0.64	0.44	0.64	ALT	ALT	ALT	ALT	ALT	ALT	ALT	0	0	0	0	0	0	0
RM02918f	[m] : atp + trnatyr + tyr-L --> amp + ppi + tyrtrna	yars-2	Aminoacyl-tRNA biosynthesis	NA	NA	0.27	0.41	0.28	0.23	0.56	0.32	0.41	OFD	OFD	OFD	OFD	OFD	OFD	OFD	0.0130453	0.0130453	0.0130453	0.0130481	0.0130453	0.0130453	0.0130453
RM03038f	[m] : ala-L + atp + trnaala --> alatrna + amp + ppi	aars-1	Aminoacyl-tRNA biosynthesis	NA	NA	0.29	0.41	0.29	0.24	0.57	0.32	0.4	OFD	OFD	OFD	OFD	OFD	OFD	OFD	0.054388	0.054388	0.054388	0.0543996	0.054388	0.054388	0.054388
RM03646f	[m] : arg-L + atp + trnaarg --> amp + argtrna + ppi	rars-2	Aminoacyl-tRNA biosynthesis	NA	NA	0.27	0.42	0.28	0.22	0.54	0.32	0.41	OFD	OFD	OFD	OFD	OFD	OFD	OFD	0.0237482	0.0237482	0.0237482	0.0237532	0.0237482	0.0237482	0.0237482
RM03648f	[m] : asn-L + atp + trnaasn --> amp + asntrna + ppi	nars-2	Aminoacyl-tRNA biosynthesis	NA	NA	0.26	0.41	0.27	0.22	0.51	0.31	0.41	OFD	OFD	OFD	OFD	OFD	OFD	OFD	0.0172134	0.0172134	0.0172134	0.017217	0.0172134	0.0172134	0.0172134
RM03650f	[m] : atp + cys-L + trnacys --> amp + cystrna + ppi	cars-1	Aminoacyl-tRNA biosynthesis	NA	NA	0.27	0.42	0.29	0.23	0.56	0.32	0.41	OFD	OFD	OFD	OFD	OFD	OFD	OFD	0.00421279	0.00421279	0.00421279	0.00421369	0.00421279	0.00421279	0.00421279
RM03651f	[m] : atp + glu-L + trnagln --> amp + glutrna_gln + ppi	Unknown	Aminoacyl-tRNA biosynthesis	NA	NA	0.27	0.4	0.29	0.23	0.55	0.32	0.39	OFD	OFD	OFD	OFD	OFD	OFD	OFD	0.0183262	0.0183262	0.0183262	0.0183301	0.0183262	0.0183262	0.0183262
RM03654f	[m] : atp + gly + trnagly --> amp + glytrna + ppi	gars-1	Aminoacyl-tRNA biosynthesis	NA	NA	0.27	0.41	0.29	0.21	0.55	0.32	0.4	OFD	OFD	OFD	OFD	OFD	OFD	OFD	0.0460018	0.0460018	0.0460018	0.0460116	0.0460018	0.0460018	0.0460018
RM03655f	[m] : atp + his-L + trnahis --> amp + histrna + ppi	hars-1	Aminoacyl-tRNA biosynthesis	NA	NA	0.27	0.41	0.28	0.22	0.55	0.32	0.41	OFD	OFD	OFD	OFD	OFD	OFD	OFD	0.00866381	0.00866381	0.00866381	0.00866565	0.00866381	0.00866381	0.00866381
RM03656f	[m] : atp + ile-L + trnaile --> amp + iletrna + ppi	iars-2	Aminoacyl-tRNA biosynthesis	NA	NA	0.26	0.41	0.28	0.23	0.56	0.32	0.41	OFD	OFD	OFD	OFD	OFD	OFD	OFD	0.0258801	0.0258801	0.0258801	0.0258856	0.0258801	0.0258801	0.0258801
RM03657f	[m] : atp + leu-L + trnaleu --> amp + leutrna + ppi	lars-2	Aminoacyl-tRNA biosynthesis	NA	NA	0.26	0.42	0.28	0.23	0.56	0.33	0.41	OFD	OFD	OFD	OFD	OFD	OFD	OFD	0.0398919	0.0398919	0.0398919	0.0399004	0.0398919	0.0398919	0.0398919
RM03658f	[m] : atp + lys-L + trnalys --> amp + lystrna + ppi	kars-1	Aminoacyl-tRNA biosynthesis	NA	NA	0.27	0.42	0.28	0.22	0.55	0.32	0.41	OFD	OFD	OFD	OFD	OFD	OFD	OFD	0.0348215	0.0348215	0.0348215	0.0348289	0.0348215	0.0348215	0.0348215
RM03659f	[m] : atp + met-L + trnamet --> amp + mettrna + ppi	Y105E8A.20	Aminoacyl-tRNA biosynthesis	NA	NA	0.28	0.42	0.29	0.23	0.55	0.33	0.42	OFD	OFD	OFD	OFD	OFD	OFD	OFD	0.00994637	0.00994637	0.00994637	0.00994848	0.00994637	0.00994637	0.00994637
RM03660f	[m] : atp + phe-L + trnaphe --> amp + phetrna + ppi	fars-2	Aminoacyl-tRNA biosynthesis	NA	NA	0.27	0.42	0.28	0.22	0.56	0.33	0.41	OFD	OFD	OFD	OFD	OFD	OFD	OFD	0.0173043	0.0173043	0.0173043	0.017308	0.0173043	0.0173043	0.0173043
RM03661f	[m] : atp + pro-L + trnapro --> amp + ppi + protrna	pars-2	Aminoacyl-tRNA biosynthesis	NA	NA	0.27	0.42	0.28	0.22	0.55	0.32	0.41	OFD	OFD	OFD	OFD	OFD	OFD	OFD	0.0210217	0.0210217	0.0210217	0.0210261	0.0210217	0.0210217	0.0210217
RM03662f	[m] : atp + ser-L + trnaser --> amp + ppi + sertrna	sars-2	Aminoacyl-tRNA biosynthesis	NA	NA	0.27	0.41	0.29	0.22	0.55	0.31	0.4	OFD	OFD	OFD	OFD	OFD	OFD	OFD	0.0222745	0.0222745	0.0222745	0.0222793	0.0222745	0.0222745	0.0222745
RM03663f	[m] : atp + thr-L + trnathr --> amp + ppi + thrtrna	tars-1	Aminoacyl-tRNA biosynthesis	NA	NA	0.28	0.42	0.29	0.22	0.54	0.32	0.41	OFD	OFD	OFD	OFD	OFD	OFD	OFD	0.0242451	0.0242451	0.0242451	0.0242502	0.0242451	0.0242451	0.0242451
RM03664f	[m] : atp + trnatrp + trp-L --> amp + ppi + trptrna	prx-10	Aminoacyl-tRNA biosynthesis	NA	NA	0.27	0.41	0.28	0.22	0.55	0.32	0.41	OFD	OFD	OFD	OFD	OFD	OFD	OFD	0.00434844	0.00434844	0.00434844	0.00434936	0.00434844	0.00434844	0.00434844
RM03665f	[m] : atp + trnaval + val-L --> amp + ppi + valtrna	vars-1	Aminoacyl-tRNA biosynthesis	NA	NA	0.27	0.42	0.28	0.23	0.56	0.32	0.41	OFD	OFD	OFD	OFD	OFD	OFD	OFD	0.0365149	0.0365149	0.0365149	0.0365227	0.0365149	0.0365149	0.0365149
RM03905f	[m] : atp + gln-L + glutrna_gln + h2o --> adp + glntrna + glu-L + h + pi	C39B5.6 & Y66D12A.7 & Y41D4A.6	Aminoacyl-tRNA biosynthesis	NA	NA	0.25	0.39	0.29	0.24	0.52	0.31	0.37	OFD	OFD	OFD	OFD	OFD	OFD	OFD	0.0183262	0.0183262	0.0183262	0.0183301	0.0183262	0.0183262	0.0183262
RM05577f	[m] : asp-L + atp + trnaasp --> amp + asptrna + ppi	dars-2	Aminoacyl-tRNA biosynthesis	NA	NA	0.26	0.42	0.3	0.23	0.54	0.32	0.41	OFD	OFD	OFD	OFD	OFD	OFD	OFD	0.0315757	0.0315757	0.0315757	0.0315825	0.0315757	0.0315757	0.0315757
RM05578f	[m] : atp + glu-L + trnaglu --> amp + glutrna + ppi	ears-2	Aminoacyl-tRNA biosynthesis	NA	NA	0.27	0.41	0.29	0.23	0.56	0.32	0.4	OFD	OFD	OFD	OFD	OFD	OFD	OFD	0.032762	0.032762	0.032762	0.032769	0.032762	0.032762	0.032762
RC01595f	[c] : arachd + o2 --> 5HPET	TBD	Arachidonic acid metabolism	int*	hyp	0.14	0.14	0.41	0.66	0.15	0.14	0.15	ALT	ALT	ALT	OFD	ALT	ALT	ALT	0	0	0	0.0119668	0	0	0
RC02265f	[c] : prostgh2 --> prostge2	pges-2 | ZC395.10	Arachidonic acid metabolism	int*	hyp*	0.07	0.06	0.18	0.48	0.06	0.07	0.07	OFD	ALT	OFD	OFD	OFD	ALT	ALT	0.01	0	0.01	0.01	0.01	0	0
RC02265r	[c] : prostge2 --> prostgh2	pges-2 | ZC395.10	Arachidonic acid metabolism	NA	NA	0.06	0.05	0.14	nan	0.05	0.06	0.06	ALT	OFD	ALT	NONE	ALT	OFD	OFD	0	0.01	0	0	0	0.01	0.01
RC02266f	[c] : prostgh2 --> prostgd2	gst-11	Arachidonic acid metabolism	NA	NA	0	0	0	0	0	0.07	0	NONE	NONE	NONE	NONE	NONE	OFD	NONE	0	0	0	0	0	0.01	0
RC02266r	[c] : prostgd2 --> prostgh2	gst-11	Arachidonic acid metabolism	NA	NA	0	0	0	nan	0	0	0	NONE	NONE	NONE	NONE	NONE	NONE	NONE	0	0	0	0	0	0	0
RC03057f	[c] : h2o + leuktrA4 --> leuktrB4	C42C1.11 | ZC416.6	Arachidonic acid metabolism	int*	hyp	0.08	0.1	0.21	0.74	0.08	0.12	0.09	ALT	OFD	ALT	OFD	ALT	ALT	ALT	0	0.01	0	0.01	0	0	0
RC03058f	[c] : 5HPET --> h2o + leuktrA4	TBD	Arachidonic acid metabolism	int*	hyp	0.17	0.12	0.48	0.74	0.13	0.15	0.16	ALT	ALT	ALT	OFD	ALT	ALT	ALT	0	0	0	0.0119668	0	0	0
RC03866f	[c] : h + leuktrB4 + nadph + o2 --> h2o + leuktrB4woh + nadp	cyp-29A4 | cyp-32A1 | cyp-32B1	Arachidonic acid metabolism	int*	hyp	0	0	0.11	0.74	0	0	0	NONE	NONE	ALT	OFD	NONE	NONE	NONE	0	0	0	0.01	0	0	0
RC07034f	[c] : (2) gthrd + 5HPET --> gthox + 5HETE + h2o	gpx-1 | gpx-2 | gpx-3 | gpx-4 | gpx-5 | gpx-7 | gpx-8	Arachidonic acid metabolism	NA	NA	0.17	0.11	0.31	0.26	0.08	0.11	0.18	ALT	ALT	ALT	ALT	ALT	ALT	ALT	0	0	0	0	0	0	0
RC07041f	[c] : arachd + o2 + nadph + h --> 20HETE + nadp + h2o	cyp-37A1 | cyp-37B1	Arachidonic acid metabolism	int*	NA	0	0	0	0.73	0	0	0	NONE	NONE	NONE	OFD	NONE	NONE	NONE	0	0	0	0.01	0	0	0
RC07050f	[c] : o2 + arachd + nadph + h --> h2o + nadp + eet	cyp-35A1 | cyp-35A2 | cyp-35A4 | cyp-35A5	Arachidonic acid metabolism	int*	hyp*	0	0	0.11	0.73	0	0	0	NONE	NONE	OFD	OFD	NONE	NONE	NONE	0	0	0.01	0.01	0	0	0
RC07109f	[c] : eet + h2o --> dhet	ceeh-2 | ceeh-1	Arachidonic acid metabolism	int*	hyp*	0	0	0.21	0.73	0	0	0	NONE	NONE	OFD	OFD	NONE	NONE	NONE	0	0	0.01	0.01	0	0	0
RCC0078f	[c] : arachd + h + nadph + (2) o2 --> h2o + nadp + prostgh2	TBD	Arachidonic acid metabolism	int*	hyp	0.15	0.14	0.41	0.67	0.15	0.15	0.15	OFD	ALT	ALT	OFD	ALT	ALT	ALT	0.01	0	0	0.0127243	0	0	0
RC00471f	[c] : 4h2oglt --> glx + pyr	Unknown	Arginine and Proline metabolism	NA	NA	1	1	1	1	1	1	1	ALT	ALT	ALT	ALT	ALT	ALT	OFD	0	0	0	0	0	0	0.01
RC00471r	[c] : glx + pyr --> 4h2oglt	Unknown	Arginine and Proline metabolism	NA	NA	1	1	1	1	1	1	1	ALT	ALT	ALT	ALT	ALT	ALT	ALT	0	0	0	0	0	0	0
RC00551f	[c] : arg-L + h2o --> orn + urea	T21F4.1	Arginine and Proline metabolism	hyp*	int*	0	0	1	0.75	0	0	0	NONE	NONE	OFD	OFD	NONE	NONE	NONE	0	0	0.123683	0.0987734	0	0	0
RM00471f	[m] : 4h2oglt --> glx + pyr	Unknown	Arginine and Proline metabolism	NA	NA	1	1	1	1	1	1	1	OFD	OFD	OFD	ALT	ALT	OFD	ALT	0.01	0.0572124	0.01	0	0	0.01	0
RM00471r	[m] : glx + pyr --> 4h2oglt	Unknown	Arginine and Proline metabolism	NA	NA	1	1	1	1	1	1	1	ALT	ALT	ALT	ALT	ALT	ALT	ALT	0	0	0	0	0	0	0
RC00554f	[c] : arg-L + atp --> adp + h + argp	argk-1 | W10C8.5 | ZC434.8 | F32B5.1	Arginine and proline metabolism	int*	mus*	0	0.68	0.44	0.98	0.89	0.13	0.31	NONE	OFD	OFD	OFD	OFD	ALT	ALT	0	0.01	0.01	0.01	0.01	0	0
RC00554r	[c] : adp + h + argp --> arg-L + atp	argk-1 | W10C8.5 | ZC434.8 | F32B5.1	Arginine and proline metabolism	int	hyp	0	0.04	0.48	1	0.05	0.02	0.03	NONE	ALT	ALT	ALT	ALT	ALT	OFD	0	0	0	0	0	0	0.00190835
RC00669f	[c] : acorn + h2o --> ac + orn	(C06A6.4 | C10C5.3 | C10C5.4 | C10C5.5) | C44E12.1	Arginine and proline metabolism	gon*	int	0.45	1	0.63	0.74	0.48	0.5	0.65	OFD	OFD	OFD	ALT	OFD	OFD	OFD	0.01	0.01	0.00346147	0	0.00471042	0.00366793	0.00321092
RC00669r	[c] : ac + orn --> acorn + h2o	(C06A6.4 | C10C5.3 | C10C5.4 | C10C5.5) | C44E12.1	Arginine and proline metabolism	int*	gon	0.33	0.65	0.52	0.8	0.36	0.37	0.46	ALT	ALT	ALT	OFD	ALT	ALT	ALT	0	0	0	0.01	0	0	0
RC00670f	[c] : h + orn --> co2 + ptrc	F53F10.2 | odc-1	Arginine and proline metabolism	int*	hyp*	0.35	0.35	0.81	0.88	0.45	0.71	0.48	OFD	OFD	OFD	OFD	OFD	OFD	OFD	0.01	0.01	0.01	0.01	0.01	0.01	0.01
RC01154f	[c] : accoa + ptrc --> coa + aprut + h	D2023.4	Arginine and proline metabolism	hyp*	NA	0	0.04	0.45	0	0	0	0	NONE	OFD	OFD	NONE	NONE	NONE	NONE	0	0.01	0.01	0	0	0	0
RC01252f	[c] : akg + o2 + pro-L --> 4hpro-LT + co2 + succ	C14E2.4 | Y43F8B.19 | dpy-18 | phy-2 | phy-3 | phy-4	Arginine and proline metabolism	mus	hyp*	0.42	0.15	0.58	0.11	0.6	0.17	0.21	OFD	OFD	OFD	ALT	ALT	OFD	OFD	0.01	0.0572124	0.01	0	0	0.01	0.01
RC01987f	[c] : 4aabutn + h2o --> 4abut + ac	Unknown	Arginine and proline metabolism	NA	NA	1	1	1	1	1	1	1	ALT	OFD	OFD	ALT	ALT	ALT	ALT	0	0.01	0.01	0	0	0	0
RC04025f	[c] : aprut + h2o + o2 --> n4abutn + nh4 + h2o2	amx-2	Arginine and proline metabolism	hyp*	NA	0	0.01	0.37	0	0	0	0	NONE	OFD	OFD	NONE	NONE	NONE	NONE	0	0.01	0.01	0	0	0	0
RC05050f	[c] : n4abutn + nad + h2o --> 4aabutn + nadh + (2) h	(alh-2 | alh-4) | (alh-11 | alh-12)	Arginine and proline metabolism	NA	NA	0	0.03	0.34	0	0	0	0	NONE	OFD	OFD	NONE	NONE	NONE	NONE	0	0.01	0.01	0	0	0	0
RC05052f	[c] : akg + e4hglu --> 4h2oglt + glu-L	got-1.2	Arginine and proline metabolism	mus	NA	0.53	0	0.56	0.36	0.75	0.44	0.43	ALT	NONE	ALT	ALT	ALT	ALT	OFD	0	0	0	0	0	0	0.01
RM00239f	[m] : atp + glu-L --> adp + glu5p	alh-13	Arginine and proline metabolism	int*	hyp*	0	0	0.11	0.48	0	0	0	NONE	NONE	OFD	OFD	NONE	NONE	NONE	0	0	0.01	0.01	0	0	0
RM00245f	[m] : glu5sa + h2o + nad --> glu-L + (2) h + nadh	alh-6	Arginine and proline metabolism	mus*	NA	0	0.3	0.15	0.31	0.67	0.4	0.39	NONE	OFD	OFD	OFD	OFD	OFD	OFD	0	0.140497	0.127145	0.02	0.0679516	0.211927	0.15536
RM00667f	[m] : akg + orn --> glu-L + glu5sa	oatr-1	Arginine and proline metabolism	int*	gon*	0	0.73	0.44	0.86	0.52	0.41	0.35	NONE	OFD	OFD	OFD	OFD	OFD	OFD	0	0.140497	0.117145	0.01	0.0109833	0.141825	0.111432
RM00667r	[m] : glu-L + glu5sa --> akg + orn	oatr-1	Arginine and proline metabolism	int	mus	0	0	0.27	0.82	0.66	0.53	0.4	NONE	NONE	ALT	ALT	ALT	ALT	ALT	0	0	0	0	0	0	0
RM01248f	[m] : 1pyr5c + (2) h + nadh --> nad + pro-L	M153.1 | F55G1.9	Arginine and proline metabolism	NA	NA	0	0.5	0.33	0.45	0.42	0.28	0.21	NONE	ALT	ALT	ALT	ALT	ALT	ALT	0	0	0	0	0	0	0
RM01251f	[m] : 1pyr5c + (2) h + nadph --> nadp + pro-L	M153.1 | F55G1.9	Arginine and proline metabolism	NA	NA	0	0.5	0.33	0.45	0.42	0.28	0.21	NONE	ALT	ALT	ALT	ALT	ALT	ALT	0	0	0	0	0	0	0
RM01253f	[m] : fad + pro-L --> 1pyr5c + fadh2 + h	B0513.5	Arginine and proline metabolism	mus*	neu*	0	0	0	0	0.73	0.46	0.31	NONE	NONE	NONE	NONE	OFD	OFD	OFD	0	0	0	0	0.0569683	0.0701027	0.0439284
RM03291f	[m] : 4hpro-LT + nad --> 1p3h5c + (2) h + nadh	M153.1 | F55G1.9	Arginine and proline metabolism	gon*	int	0.26	0.86	0.31	0.62	0.29	0.24	0.16	ALT	OFD	OFD	ALT	ALT	OFD	OFD	0	0.84348	0.01	0	0	0.01	0.314066
RM03291r	[m] : 1p3h5c + (2) h + nadh --> 4hpro-LT + nad	M153.1 | F55G1.9	Arginine and proline metabolism	gon	int*	0.27	0.89	0.31	0.62	0.29	0.24	0.16	ALT	ALT	ALT	OFD	ALT	ALT	ALT	0	0	0	0.01	0	0	0
RM03293f	[m] : 4hpro-LT + nadp --> 1p3h5c + (2) h + nadph	M153.1 | F55G1.9	Arginine and proline metabolism	gon	int*	0.26	0.86	0.31	0.62	0.29	0.24	0.16	OFD	ALT	ALT	OFD	ALT	ALT	ALT	0.01	0	0	0.01	0	0	0
RM03293r	[m] : 1p3h5c + (2) h + nadph --> 4hpro-LT + nadp	M153.1 | F55G1.9	Arginine and proline metabolism	gon*	int	0.27	0.89	0.31	0.62	0.29	0.24	0.16	ALT	OFD	ALT	ALT	ALT	ALT	OFD	0	0.786268	0	0	0	0	0.304066
RM03313f	[m] : glu5p + h + nadph --> glu5sa + nadp + pi	alh-13	Arginine and proline metabolism	int*	hyp*	0	0	0.11	0.48	0	0	0	NONE	NONE	OFD	OFD	NONE	NONE	NONE	0	0	0.01	0.01	0	0	0
RM05051f	[m] : 4hglusa + h2o + nad --> e4hglu + (2) h + nadh	alh-6	Arginine and proline metabolism	mus	NA	0.36	0.41	0.27	0.32	0.78	0.43	0.41	OFD	OFD	OFD	ALT	ALT	OFD	OFD	0.01	0.0572124	0.01	0	0	0.01	0.01
RM05052f	[m] : akg + e4hglu --> 4h2oglt + glu-L	got-2.1 | got-2.2	Arginine and proline metabolism	mus	NA	0.28	0.43	0.37	0.3	0.78	0.3	0.33	OFD	OFD	OFD	ALT	ALT	OFD	ALT	0.01	0.0572124	0.01	0	0	0.01	0
RMC0015f	[m] : glu5sa --> 1pyr5c + h + h2o	NA	Arginine and proline metabolism	int	gon	0	0.73	0.57	0.87	0.54	0.44	0.4	NONE	ALT	ALT	ALT	ALT	ALT	ALT	0	0	0	0	0	0	0
RMC0015r	[m] : 1pyr5c + h + h2o --> glu5sa	NA	Arginine and proline metabolism	mus*	NA	0	0	0	0	0.93	0.63	0.57	NONE	NONE	NONE	NONE	OFD	OFD	OFD	0	0	0	0	0.0569683	0.0701027	0.0439284
RMC0016f	[m] : 1p3h5c + h + h2o --> 4hglusa	NA	Arginine and proline metabolism	mus	NA	0.41	0.41	0.4	0.33	0.71	0.37	0.37	OFD	OFD	OFD	ALT	ALT	OFD	OFD	0.01	0.0572124	0.01	0	0	0.01	0.01
RCC0137f	[c] : glc-D --> glc-D-A	NA	Artificial conversions	NA	NA	1	1	1	1	1	1	1	ALT	OFD	OFD	OFD	OFD	OFD	OFD	0	0.02	0.125688	0.00692183	0.123605	0.104952	0.0839523
RCC0137r	[c] : glc-D-A --> glc-D	NA	Artificial conversions	NA	NA	1	1	1	0.84	1	1	1	ALT	ALT	ALT	ALT	ALT	ALT	ALT	0	0	0	0	0	0	0
RCC0138f	[c] : glc-D --> glc-D-B	NA	Artificial conversions	NA	NA	1	1	1	1	1	1	1	ALT	OFD	OFD	ALT	OFD	OFD	OFD	0	0.11716	0.018	0	0.038	0.0475075	0.0584348
RCC0138r	[c] : glc-D-B --> glc-D	NA	Artificial conversions	NA	NA	1	1	1	1	1	1	1	ALT	ALT	ALT	ALT	ALT	ALT	ALT	0	0	0	0	0	0	0
RCC0200f	[c] : g1p + nadh + nadph + ctp + (2) h --> cdpascl + h2o + (2) pi + nad + nadp	Unknown	Ascaroside biosynthesis	int*	hyp*	0	0	0.35	0.47	0	0	0	NONE	NONE	OFD	OFD	NONE	NONE	NONE	0	0	0.01	0.01	0	0	0
RCC0206f	[c] : ascr3coa + nad + h2o + coa --> ascr1coa + nadh + accoa + h	maoc-1 & dhs-28 & daf-22	Ascaroside biosynthesis	int*	hyp*	0	0	0.17	0.65	0	0	0	NONE	NONE	OFD	OFD	NONE	NONE	NONE	0	0	0.01	0.01	0	0	0
RCC0207f	[c] : ascr10coa + o2 --> ascr3coa + h2o2	acox-1.1 | acox-1.4	Ascaroside biosynthesis	int*	hyp*	0	0	0.2	0.61	0	0	0	NONE	NONE	OFD	OFD	NONE	NONE	NONE	0	0	0.01	0.01	0	0	0
RCC0210f	[c] : lgnccoa + (2) malcoa + (4) nadph + (6) h --> fa28p0coa + (2) co2 + (2) coa + (2) h2o + (4) nadp	elo-1 & let-767 & hpo-8 & art-1	Ascaroside biosynthesis	int*	hyp*	0	0	0.24	0.5	0	0	0	NONE	NONE	OFD	OFD	NONE	NONE	NONE	0	0	0.01	0.01	0	0	0
RCC0211f	[c] : fa28p0coa + akg + (2) o2 + nad + nadph + h2o + atp + cdpascl --> 27ascfa27p0coa + succ + co2 + nadh + (3) h + amp + ppi + nadp + cdp + for	Unknown	Ascaroside biosynthesis	int	hyp	0	0	0.27	0.52	0	0	0	NONE	NONE	ALT	ALT	NONE	NONE	NONE	0	0	0	0	0	0	0
RCC0213f	[c] : 27ascfa27p0coa + (12) o2 + (12) h2o + (12) nad + (12) coa --> ascr5coa + (12) h2o2 + (12) nadh + (12) accoa + (12) h	(acox-1.1 | acox-1.2) & maoc-1 & dhs-28 & daf-22	Ascaroside biosynthesis	int	hyp	0	0	0.17	0.6	0	0	0	NONE	NONE	ALT	ALT	NONE	NONE	NONE	0	0	0	0	0	0	0
RCC0218f	[c] : 26ascfa27p0coa + (8) o2 + (8) h2o + (8) nad + (8) coa --> ascr18coa + (8) h2o2 + (8) nadh + (8) accoa + (8) h	(acox-1.1 | acox-3) & maoc-1 & dhs-28 & daf-22	Ascaroside biosynthesis	int*	hyp*	0	0	0.2	0.59	0	0	0	NONE	NONE	OFD	OFD	NONE	NONE	NONE	0	0	0.01	0.01	0	0	0
RCC0219f	[c] : ascr1coa + o2 --> ascr7coa + h2o2	acox-1.1 | acox-1.3	Ascaroside biosynthesis	int*	hyp	0	0	0.2	0.63	0	0	0	NONE	NONE	ALT	OFD	NONE	NONE	NONE	0	0	0	0.01	0	0	0
RCC0226f	[c] : ascr18coa + o2 + h2o + nad + coa --> ascr10coa + h2o2 + nadh + accoa + h	(acox-1.1 | acox-3 | acox-1.4) & maoc-1 & dhs-28 & daf-22	Ascaroside biosynthesis	int*	hyp*	0	0	0.18	0.62	0	0	0	NONE	NONE	OFD	OFD	NONE	NONE	NONE	0	0	0.01	0.01	0	0	0
RCC0227f	[c] : fa28p0coa + (3) o2 + cdpascl + nadph --> 26ascfa27p0coa + h2o2 + cdp + h2o + co2 + nadp	Unknown	Ascaroside biosynthesis	int*	hyp*	0	0	0.29	0.52	0	0	0	NONE	NONE	OFD	OFD	NONE	NONE	NONE	0	0	0.01	0.01	0	0	0
RCC0228f	[c] : ascr5coa + h2o --> ascr5 + coa + h	ND	Ascaroside biosynthesis	int	hyp	0	0	0.21	0.53	0	0	0	NONE	NONE	ALT	ALT	NONE	NONE	NONE	0	0	0	0	0	0	0
RCC0229f	[c] : ascr10coa + h2o --> ascr10 + coa + h	ND	Ascaroside biosynthesis	int	hyp	0	0	0.24	0.56	0	0	0	NONE	NONE	ALT	ALT	NONE	NONE	NONE	0	0	0	0	0	0	0
RCC0230f	[c] : ascr3coa + h2o --> ascr3 + coa + h	ND	Ascaroside biosynthesis	int	hyp	0	0	0.24	0.58	0	0	0	NONE	NONE	ALT	ALT	NONE	NONE	NONE	0	0	0	0	0	0	0
RCC0231f	[c] : ascr1coa + h2o --> ascr1 + coa + h	ND	Ascaroside biosynthesis	int	hyp*	0	0	0.21	0.6	0	0	0	NONE	NONE	OFD	ALT	NONE	NONE	NONE	0	0	0.01	0	0	0	0
RCC0232f	[c] : ascr7coa + h2o --> ascr7 + coa + h	ND	Ascaroside biosynthesis	int	hyp	0	0	0.23	0.62	0	0	0	NONE	NONE	ALT	ALT	NONE	NONE	NONE	0	0	0	0	0	0	0
RCC0233f	[c] : ascr18coa + h2o --> ascr18 + coa + h	ND	Ascaroside biosynthesis	int	hyp	0	0	0.27	0.53	0	0	0	NONE	NONE	ALT	ALT	NONE	NONE	NONE	0	0	0	0	0	0	0
RCC0234f	[c] : ascr7coa + nad + (2) h2o --> ascr2 + co2 + nadh + coa + h	maoc-1 & dhs-28	Ascaroside biosynthesis	int*	hyp	0	0	0.15	0.62	0	0	0	NONE	NONE	ALT	OFD	NONE	NONE	NONE	0	0	0	0.01	0	0	0
RC01184f	[c] : inost + o2 --> glcur + h + h2o	C54E4.5	Ascorbate and aldarate metabolism	hyp*	gli	0.61	0	0.92	0	0	0	0	ALT	NONE	OFD	NONE	NONE	NONE	NONE	0	0	0.01	0	0	0	0
RC01483f	[c] : glcur + h --> glac + h2o	Unknown	Ascorbate and aldarate metabolism	NA	NA	0.74	0.82	0.66	0.83	0.81	0.75	0.76	ALT	ALT	ALT	ALT	ALT	ALT	ALT	0	0	0	0	0	0	0
RC01483r	[c] : glac + h2o --> glcur + h	Unknown	Ascorbate and aldarate metabolism	NA	NA	0.79	0.81	0.72	0.98	0.92	0.77	0.81	ALT	ALT	ALT	ALT	ALT	ALT	ALT	0	0	0	0	0	0	0
RC02957f	[c] : glac + (2) h2o + nad --> glcr + (3) h + nadh	(alh-2 | alh-4) | (alh-11 | alh-12)	Ascorbate and aldarate metabolism	int	mus	0.52	0.63	0.41	0.79	0.73	0.54	0.56	ALT	ALT	ALT	ALT	ALT	ALT	ALT	0	0	0	0	0	0	0
RC02957r	[c] : glcr + (3) h + nadh --> glac + (2) h2o + nad	(alh-2 | alh-4) | (alh-11 | alh-12)	Ascorbate and aldarate metabolism	int	mus	0.6	0.69	0.48	0.98	0.87	0.61	0.63	ALT	ALT	ALT	ALT	ALT	ALT	ALT	0	0	0	0	0	0	0
DGR0001f	[c] : protein_BAC + h2o --> (0.096044) ala-L + (0.055304) arg-L + (0.04507) asn-L + (0.04507) asp-L + (0.017123) cys-L + (0.049203) glu-L + (0.049203) gln-L + (0.114544) gly + (0.017713) his-L + (0.05432) ile-L + (0.084235) leu-L + (0.064161) lys-L + (0.028735) met-L + (0.034639) phe-L + (0.04133) pro-L + (0.040346) ser-L + (0.047432) thr-L + (0.010628) trp-L + (0.025782) tyr-L + (0.079118) val-L	asp-1 | asp-2 | asp-3 | asp-5 | K12H4.7	Bacterial digestion	NA	NA	NA	NA	NA	NA	NA	NA	NA	NA	NA	NA	OFD	NA	NA	NA	NA	NA	NA	10.9244	NA	NA	NA
DGR0002f	[c] : rna_BAC + h2o --> (0.267606) amp + (0.197183) cmp + (0.317684) gmp + (0.217527) ump + h	ND	Bacterial digestion	NA	NA	NA	NA	NA	NA	NA	NA	NA	NA	NA	NA	OFD	NA	NA	NA	NA	NA	NA	1.24773	NA	NA	NA
DGR0003f	[c] : dna_BAC + h2o --> (0.246507) damp + (0.253493) dcmp + (0.253493) dgmp + (0.246507) dtmp + h	ND	Bacterial digestion	NA	NA	NA	NA	NA	NA	NA	NA	NA	NA	NA	NA	OFD	NA	NA	NA	NA	NA	NA	0.22879	NA	NA	NA
DGR0004f	[c] : Rtotal_BAC --> (0.056282) ttdca + (0.430027) hdca + (0.042082) fa16p1n7 + (0.311026) fa17c9 + (0.065863) fa19c11 + (0.09472) vacc	NA	Bacterial digestion	NA	NA	NA	NA	NA	NA	NA	NA	NA	NA	NA	NA	OFD	NA	NA	NA	NA	NA	NA	0.622408	NA	NA	NA
DGR0005f	[e] : phospholipid_BAC --> (0.179791) pg_BAC + (0.750046) pe_BAC + (0.020146) ps_BAC + (0.050017) clpn_BAC	NA	Bacterial digestion	NA	NA	NA	NA	NA	NA	NA	NA	NA	NA	NA	NA	OFD	NA	NA	NA	NA	NA	NA	0.29638	NA	NA	NA
DGR0006f	[e] : soluble_BAC --> (0.00625) mobd + (0.0002) q8 + (0.0002) thm + (0.000903) thmpp + (0.0002) adocbl + (0.0002) selcys + (0.0002) cbl1 + (0.000443) ribflv + (0.0002) pheme + (0.0002) pydxn + (0.000893) fe2 + (0.0002) pydam + (0.001172) fmn + (0.0002) fol + (0.004018) acorn + (0.0002) pnto-R + (0.002774) fad + (0.0002) pydx + (0.0002) tma + (0.0002) acser	NA	Bacterial digestion	NA	NA	NA	NA	NA	NA	NA	NA	NA	NA	NA	NA	OFD	NA	NA	NA	NA	NA	NA	2.29375	NA	NA	NA
DGR0007f	BAC[e] + (6.0) atp[c] + (6.0) h2o[c] --> (0.129212) phospholipid_BAC[e] + (5.037126) protein_BAC[e] + (0.027377) peptido_BAC[e] + (0.135796) glycogen_BAC[e] + soluble_BAC[e] + (0.008331) lps_BAC[e] + (0.099745) dna_BAC[e] + (0.636031) rna_BAC[e] + (6.0) adp[c] + (6.0) h[c] + (6.0) pi[c]	NA	Bacterial digestion	NA	NA	NA	NA	NA	NA	NA	NA	NA	NA	NA	NA	OFD	NA	NA	NA	NA	NA	NA	2.29375	NA	NA	NA
DGR0008f	protein_BAC[e] --> protein_BAC[c]	NA	Bacterial digestion	NA	NA	NA	NA	NA	NA	NA	NA	NA	NA	NA	NA	OFD	NA	NA	NA	NA	NA	NA	10.9244	NA	NA	NA
DGR0009f	rna_BAC[e] --> rna_BAC[c]	NA	Bacterial digestion	NA	NA	NA	NA	NA	NA	NA	NA	NA	NA	NA	NA	OFD	NA	NA	NA	NA	NA	NA	1.24773	NA	NA	NA
DGR0010f	dna_BAC[e] --> dna_BAC[c]	NA	Bacterial digestion	NA	NA	NA	NA	NA	NA	NA	NA	NA	NA	NA	NA	OFD	NA	NA	NA	NA	NA	NA	0.22879	NA	NA	NA
DGR0011f	peptido_BAC[e] --> peptido_BAC[c]	NA	Bacterial digestion	NA	NA	NA	NA	NA	NA	NA	NA	NA	NA	NA	NA	OFD	NA	NA	NA	NA	NA	NA	0.062796	NA	NA	NA
DGR0012f	[c] : peptido_BAC + h + (8) h2o --> (2) acgam + lac-D + glu-L + (3) ala-L + lys-L + co2	ND	Bacterial digestion	NA	NA	NA	NA	NA	NA	NA	NA	NA	NA	NA	NA	OFD	NA	NA	NA	NA	NA	NA	0.062796	NA	NA	NA
DGR0013f	[e] : lps_BAC --> lipa_BAC + outerlps_BAC	ND	Bacterial digestion	NA	NA	NA	NA	NA	NA	NA	NA	NA	NA	NA	NA	OFD	NA	NA	NA	NA	NA	NA	0.0191092	NA	NA	NA
DGR0014f	lipa_BAC[e] --> lipa_BAC[c]	NA	Bacterial digestion	NA	NA	NA	NA	NA	NA	NA	NA	NA	NA	NA	NA	OFD	NA	NA	NA	NA	NA	NA	0.0183117	NA	NA	NA
DGR0015f	outerlps_BAC[e] --> outerlps_BAC[c]	NA	Bacterial digestion	NA	NA	NA	NA	NA	NA	NA	NA	NA	NA	NA	NA	OFD	NA	NA	NA	NA	NA	NA	0.0191092	NA	NA	NA
DGR0016f	[c] : lipa_BAC + (4) nadh + (5) h2o --> ddca + (5) ttdca + (4) nad + (2) r5p + (2) pyr + (2) gam	ND	Bacterial digestion	NA	NA	NA	NA	NA	NA	NA	NA	NA	NA	NA	NA	OFD	NA	NA	NA	NA	NA	NA	0.0183117	NA	NA	NA
DGR0017f	[c] : outerlps_BAC + (10) h2o + (4) h + (2) nadh --> (9) glc-D-A + (2) etha + pyr + (2) nad	ND	Bacterial digestion	NA	NA	NA	NA	NA	NA	NA	NA	NA	NA	NA	NA	OFD	NA	NA	NA	NA	NA	NA	0.0191092	NA	NA	NA
DGR0018f	pe_BAC[e] --> pe_BAC[c]	NA	Bacterial digestion	NA	NA	NA	NA	NA	NA	NA	NA	NA	NA	NA	NA	OFD	NA	NA	NA	NA	NA	NA	0.222299	NA	NA	NA
DGR0019f	[c] : pe_BAC + (2) h2o --> g3pe + (2) Rtotal_BAC + (2) h	ipla-1 | ipla-2 | ipla-3 | ipla-4 | ipla-5 | ipla-6 | ipla-7 | C07E3.9 | Y69A2AL.2	Bacterial digestion	NA	NA	NA	NA	NA	NA	NA	NA	NA	NA	NA	NA	OFD	NA	NA	NA	NA	NA	NA	0.222299	NA	NA	NA
DGR0020f	pg_BAC[e] --> pg_BAC[c]	NA	Bacterial digestion	NA	NA	NA	NA	NA	NA	NA	NA	NA	NA	NA	NA	OFD	NA	NA	NA	NA	NA	NA	0.0532865	NA	NA	NA
DGR0021f	[c] : pg_BAC + (3) h2o --> glyc3p + glyc + (2) Rtotal_BAC + (3) h	ipla-1 | ipla-2 | ipla-3 | ipla-4 | ipla-5 | ipla-6 | ipla-7 | C07E3.9 | Y69A2AL.2	Bacterial digestion	NA	NA	NA	NA	NA	NA	NA	NA	NA	NA	NA	NA	OFD	NA	NA	NA	NA	NA	NA	0.0681105	NA	NA	NA
DGR0022f	clpn_BAC[e] --> clpn_BAC[c]	NA	Bacterial digestion	NA	NA	NA	NA	NA	NA	NA	NA	NA	NA	NA	NA	OFD	NA	NA	NA	NA	NA	NA	0.014824	NA	NA	NA
DGR0023f	[c] : clpn_BAC + h2o --> pg_BAC + pa_BAC + h	ND	Bacterial digestion	NA	NA	NA	NA	NA	NA	NA	NA	NA	NA	NA	NA	OFD	NA	NA	NA	NA	NA	NA	0.014824	NA	NA	NA
DGR0024f	[c] : pa_BAC + (3) h2o --> glyc + (2) Rtotal_BAC + (2) h + pi	ipla-1 | ipla-2 | ipla-3 | ipla-4 | ipla-5 | ipla-6 | ipla-7 | C07E3.9 | Y69A2AL.2	Bacterial digestion	NA	NA	NA	NA	NA	NA	NA	NA	NA	NA	NA	NA	OFD	NA	NA	NA	NA	NA	NA	0.014824	NA	NA	NA
DGR0025f	ps_BAC[e] --> ps_BAC[c]	NA	Bacterial digestion	NA	NA	NA	NA	NA	NA	NA	NA	NA	NA	NA	NA	OFD	NA	NA	NA	NA	NA	NA	0.00597088	NA	NA	NA
DGR0026f	[c] : ps_BAC + (3) h2o --> pser-L + glyc + (2) Rtotal_BAC + (3) h	ipla-1 | ipla-2 | ipla-3 | ipla-4 | ipla-5 | ipla-6 | ipla-7 | C07E3.9 | Y69A2AL.2	Bacterial digestion	NA	NA	NA	NA	NA	NA	NA	NA	NA	NA	NA	NA	OFD	NA	NA	NA	NA	NA	NA	0.00597088	NA	NA	NA
DGR0027f	glycogen_BAC[e] --> glycogen_BAC[c]	NA	Bacterial digestion	NA	NA	NA	NA	NA	NA	NA	NA	NA	NA	NA	NA	OFD	NA	NA	NA	NA	NA	NA	0.311482	NA	NA	NA
DGR0028f	[c] : glycogen_BAC + (0.5) pi --> (0.5) g1p + (0.5) dxtrn1	T22F3.3	Bacterial digestion	NA	NA	NA	NA	NA	NA	NA	NA	NA	NA	NA	NA	OFD	NA	NA	NA	NA	NA	NA	0.311482	NA	NA	NA
DGR0029f	[e] : (2) h2o + thmpp --> h + (2) pi + thm	NA	Bacterial digestion	NA	NA	NA	NA	NA	NA	NA	NA	NA	NA	NA	NA	OFD	NA	NA	NA	NA	NA	NA	0.00207126	NA	NA	NA
BIO0001f	[m] : (2.0) gtp + (0.324) atp + (2.324) h2o + (0.111867) alatrna + (0.048846) argtrna + (0.035405) asntrna + (0.064946) asptrna + (0.008665) cystrna + (0.067386) glutrna + (0.037694) glntrna + (0.094618) glytrna + (0.01782) histrna + (0.053231) iletrna + (0.082051) leutrna + (0.071622) lystrna + (0.020458) mettrna + (0.035592) phetrna + (0.043238) protrna + (0.045815) sertrna + (0.049868) thrtrna…	NA	Biomass assembly	NA	NA	0.29	0.44	0.31	0.24	0.56	0.34	0.42	OFD	OFD	OFD	OFD	OFD	OFD	OFD	0.486185	0.486185	0.486185	0.486288	0.486185	0.486185	0.486185
BIO0002f	[c] : (2.0) gtp + (0.324) atp + (2.324) h2o + (0.12769) alatrna + (0.042387) argtrna + (0.025739) asntrna + (0.084822) asptrna + (0.000208) cystrna + (0.085568) glutrna + (0.026184) glntrna + (0.074691) glytrna + (0.017927) histrna + (0.052143) iletrna + (0.079867) leutrna + (0.079083) lystrna + (0.012181) mettrna + (0.036544) phetrna + (0.045145) protrna + (0.051284) sertrna + (0.052305) thrtrna…	NA	Biomass assembly	NA	NA	0.36	0.47	0.38	0.33	0.54	0.4	0.51	OFD	OFD	OFD	OFD	OFD	OFD	OFD	1.91364	1.6993	1.91364	1.933	1.6993	1.93259	1.91364
BIO0003f	[c] : (0.639534) atp + (0.228426) ctp + (0.233503) gtp + (0.304569) utp + (0.406032) h2o --> RNA + ppi + (0.406032) adp + (0.406032) pi + (0.406032) h	[(F43G6.5 | T15H9.6 | pap-1) & gld-2 & gld-4] & (rpoa-1 & rpoa-2 & ama-1 & rpb-2 & rpc-1 & rpc-2 & rpom-1 & rpb-3 & rpb-4 & rpb-5 & rpb-6 & rpb-7 & rpb-8 & rpb-9 & rpb-10 & rpb-11 & rpc-11 & rpoa-12 & rpb-12 & rpac-19 & rpac-40 & rpc-25 & let-611 & Y47G6A.9 & W09C3.4 & F26E4.4 & W06E11.1)	Biomass assembly	NA	NA	0.22	0.39	0.26	0.19	0.46	0.25	0.38	OFD	OFD	OFD	OFD	OFD	OFD	OFD	0.0796454	0.0796454	0.0796454	0.0796624	0.0796454	0.0796454	0.0796454
BIO0004f	[c] : (0.325) datp + (0.175) dctp + (0.175) dgtp + (0.325) dttp + (0.368) atp + (0.368) h2o --> DNA + ppi + (0.368) adp + (0.368) pi + (0.368) h	Y47D3A.29 & pole-1 & pole-2 & F10C2.4 & K04C2.2 & polg-1 & (polq-1 | helq-1) & Y37B11A.2 & Y53F4B.3 & polh-1 & polk-1 & T26A5.8 & div-1 & F12F6.7 & (pri-1 | T24C4.5) & pri-2 & R04F11.3	Biomass assembly	gon*	hyp*	0	0.42	0.29	0	0	0	0	NONE	OFD	OFD	NONE	NONE	NONE	NONE	0	0.00686659	0.00686659	0	0	0	0
BIO0005f	[c] : (0.008687) arachdcoa + (0.02991) fa16p1n7coa + (0.033888) tmndnccoa + (0.070249) odecoa + (0.016289) eicostetcoa + (0.039136) fa17p0isocoa + (0.051607) pmtcoa + (0.041849) stcoa + (0.026969) dlnlcgcoa + (0.170938) vacccoa + (0.354879) fa17c9coa + (0.033335) tdcoa + (0.077813) fa15p0isocoa + (0.035378) lnlccoa + (0.008964) lgnccoa + (0.000111) fa19c11coa --> Rtotal3coa	NA	Biomass assembly	int*	NA	0	0	0	0.59	0	0	0	NONE	NONE	NONE	OFD	NONE	NONE	NONE	0	0	0	0.106133	0	0	0
BIO0005r	[c] : Rtotal3coa --> (0.008687) arachdcoa + (0.02991) fa16p1n7coa + (0.033888) tmndnccoa + (0.070249) odecoa + (0.016289) eicostetcoa + (0.039136) fa17p0isocoa + (0.051607) pmtcoa + (0.041849) stcoa + (0.026969) dlnlcgcoa + (0.170938) vacccoa + (0.354879) fa17c9coa + (0.033335) tdcoa + (0.077813) fa15p0isocoa + (0.035378) lnlccoa + (0.008964) lgnccoa + (0.000111) fa19c11coa	NA	Biomass assembly	mus*	NA	0.09	0.04	0	0	0.46	0.22	0.24	OFD	OFD	OFD	NONE	OFD	OFD	OFD	0.0367221	0.022574	0.0210874	0	0.381765	0.125684	0.125734
BIO0006f	[c] : (0.071255) dlnlcgcoa + (0.099154) eicostetcoa + (0.025021) odecoa + (0.170596) vacccoa + (0.008707) lgnccoa + (0.011369) fa16p1n7coa + (0.233615) tmndnccoa + (0.051383) pmtcoa + (0.080196) fa17c9coa + (0.030888) fa17p0isocoa + (0.052693) lnlccoa + (0.00001) fa19c11coa + (0.026371) arachdcoa + (0.023869) fa15p0isocoa + (0.105017) stcoa + (0.009855) tdcoa --> Rtotalcoa	NA	Biomass assembly	int*	mus*	0.13	0.12	0	0.61	0.27	0.17	0.19	OFD	OFD	OFD	OFD	OFD	OFD	OFD	0.037806	0.0593885	0.0933323	0.160427	0.125759	0.0490023	0.0490098
BIO0006r	[c] : Rtotalcoa --> (0.071255) dlnlcgcoa + (0.099154) eicostetcoa + (0.025021) odecoa + (0.170596) vacccoa + (0.008707) lgnccoa + (0.011369) fa16p1n7coa + (0.233615) tmndnccoa + (0.051383) pmtcoa + (0.080196) fa17c9coa + (0.030888) fa17p0isocoa + (0.052693) lnlccoa + (0.00001) fa19c11coa + (0.026371) arachdcoa + (0.023869) fa15p0isocoa + (0.105017) stcoa + (0.009855) tdcoa	NA	Biomass assembly	NA	NA	0	0	0	nan	0	0	0	NONE	NONE	NONE	NONE	NONE	NONE	NONE	0	0	0	0	0	0	0
BIO0007f	[c] : ocdca --> Rtotal7	NA	Biomass assembly	int*	NA	0.04	0.01	0.01	0.65	0.03	0.01	0.05	OFD	OFD	OFD	OFD	OFD	OFD	OFD	0.0106711	0.0106611	0.000671089	0.0506634	0.0206711	0.0106711	0.0206711
BIO0007r	[c] : Rtotal7 --> ocdca	NA	Biomass assembly	NA	NA	0	0	0	nan	0	0	0	NONE	NONE	NONE	NONE	NONE	NONE	NONE	0	0	0	0	0	0	0
BIO0008f	[c] : (0.079557) sphmyln_ce + (0.015693) pail + (0.015689) lpchol + (0.076233) alkenac2gpe + (0.108903) akac2gpe + (0.313837) pchol + (0.359684) pe + (0.015696) clpn + (0.005009) ps + (0.009698) akac2gchol --> PhosphoL	NA	Biomass assembly	NA	NA	0.26	0.35	0.27	0.22	0.47	0.3	0.41	OFD	OFD	OFD	OFD	OFD	OFD	OFD	0.0547701	0.0547702	0.0547702	0.0547818	0.0547701	0.0547701	0.0547701
BIO0009f	[c] : (0.028141) m4masn + (0.013612) nm3masn + (0.03835) m2masn + (0.032462) m3masn + (0.01185) fn2m2masn + (0.843482) chitin + (0.01648) fm2masn + (0.015623) nm2masn --> Glycans + (0.156518) asn-L	NA	Biomass assembly	NA	NA	0.23	0.4	0.26	0.22	0.42	0.28	0.42	OFD	OFD	OFD	OFD	OFD	OFD	OFD	0.02474	0.0247402	0.0247402	0.0247453	0.02474	0.02474	0.02474
BIO0010f	[c] : Biomass + (16.0) atp + (16.0) h2o --> (16.0) adp + (16.0) h + (16.0) pi	NA	Biomass assembly	NA	NA	0.3	0.44	0.33	0.31	0.52	0.33	0.44	OFD	OFD	OFD	OFD	OFD	OFD	OFD	0.358962	0.360185	0.360185	0.359065	0.358962	0.358962	0.358962
BIO0011f	[c] : Rtotalcoa --> Rtotal2coa	NA	Biomass assembly	int*	mus*	0.17	0.16	0.11	0.62	0.28	0.17	0.19	OFD	OFD	OFD	OFD	OFD	OFD	OFD	0.0216935	0.0533559	0.0588824	0.035641	0.0790373	0.0325548	0.0439814
BIO0011r	[c] : Rtotal2coa --> Rtotalcoa	NA	Biomass assembly	NA	NA	0.33	0.45	0.38	nan	0.41	0.35	0.52	ALT	ALT	ALT	NONE	ALT	ALT	ALT	0	0	0	0	0	0	0
BIO0012f	[c] : Rtotal3coa --> Rtotal4coa	NA	Biomass assembly	NA	NA	0.43	0.6	0.61	0.7	0.7	0.43	0.52	ALT	ALT	ALT	ALT	ALT	ALT	ALT	0	0	0	0	0	0	0
BIO0012r	[c] : Rtotal4coa --> Rtotal3coa	NA	Biomass assembly	NA	NA	0.4	0.45	0.42	0	0.47	0.38	0.4	OFD	OFD	OFD	OFD	OFD	OFD	OFD	0.0122407	0.01	0.00702913	0.0135676	0.0124704	0.00954082	0.00825654
BIO0013f	[c] : Rtotal3coa --> Rtotal5coa	NA	Biomass assembly	NA	NA	0.78	0.84	0.82	0.55	0.83	0.73	0.78	ALT	ALT	ALT	OFD	ALT	ALT	ALT	0	0	0	0.0598504	0	0	0
BIO0013r	[c] : Rtotal5coa --> Rtotal3coa	NA	Biomass assembly	NA	NA	0.36	0.49	0.5	0.59	0.6	0.37	0.42	OFD	OFD	OFD	ALT	OFD	OFD	OFD	0.0122407	0.006287	0.00702913	0	0.184647	0.0580717	0.0587387
BIO0014f	[c] : Rtotalcoa --> Rtotal6coa	NA	Biomass assembly	int*	NA	0.01	0.01	0.01	0.67	0.01	0.01	0.01	OFD	OFD	OFD	OFD	OFD	OFD	OFD	0.0106711	0.0106711	0.0106711	0.0306734	0.0106711	0.0106711	0.0106711
BIO0015f	[c] : protSfar + protSgerC + hemeprotein + protSfarCmet + protSger + (4.0) pepd + protSfarC + focytC + protSgerCmet + ISclustprot --> biomass_minor + apoISclustprot + apocytc + apohemeprotein + (6.0) protCys	NA	Biomass assembly	NA	NA	0.35	0.39	0.31	0.34	0.59	0.37	0.38	OFD	OFD	OFD	OFD	OFD	OFD	OFD	3.58962e-05	3.60185e-05	3.60185e-05	3.59065e-05	3.58962e-05	3.58962e-05	3.58962e-05
BIO0100f	[c] : (0.202508) collg + (0.204599) glycogen + (0.058654) Glycans + (0.188823) RNA + (0.129849) PhosphoL + (0.029368) tre + (0.0001) biomass_minor + (1.152647) prot_mito + (0.117468) tag + (4.028712) prot_other --> Biomass	NA	Biomass assembly	mus*	pha	0.33	0	0	0	0.51	0.33	0.43	ALT	NONE	NONE	NONE	OFD	ALT	ALT	0	0	0	0	0.00652735	0	0
BIO0101f	[c] : (0.238613) collg + (0.069111) Glycans + (0.222489) RNA + (0.153) PhosphoL + (0.0001) biomass_minor + (1.358154) prot_mito + (4.746997) prot_other --> Biomass	NA	Biomass assembly	NA	NA	0.32	0.45	0.33	0.31	0.5	0.33	0.42	OFD	OFD	OFD	OFD	OFD	OFD	OFD	0.0419089	0.00122268	0.00122268	0.0139696	0.352435	0.0139696	0.0419089
BIO0102f	[c] : (0.016249) DNA + (0.203528) glycogen + (0.058347) Glycans + (0.187835) RNA + (0.129169) PhosphoL + (0.029215) tre + (0.0001) biomass_minor + (1.146612) prot_mito + (0.116853) tag + (4.580136) prot_other --> Biomass	NA	Biomass assembly	NA	NA	0	0	0.34	0	0	0	0	NONE	NONE	ALT	NONE	NONE	NONE	NONE	0	0	0	0	0	0	0
BIO0103f	[c] : (0.237144) collg + (0.019129) DNA + (0.068686) Glycans + (0.221119) RNA + (0.152058) PhosphoL + (0.0001) biomass_minor + (1.349791) prot_mito + (4.717767) prot_other --> Biomass	NA	Biomass assembly	gon*	hyp*	0	0.45	0.33	0	0	0	0	NONE	OFD	OFD	NONE	NONE	NONE	NONE	0	0.358962	0.0409382	0	0	0	0
BIO0104f	[c] : (0.204599) glycogen + (0.058654) Glycans + (0.188823) RNA + (0.129849) PhosphoL + (0.029368) tre + (0.0001) biomass_minor + (1.152647) prot_mito + (0.117468) tag + (4.604242) prot_other --> Biomass	NA	Biomass assembly	NA	NA	0.33	0	0	0.33	0	0.35	0.43	OFD	NONE	NONE	OFD	NONE	OFD	OFD	0.00652737	0	0	0.00670023	1.16925e-08	0.00652737	0.00652737
BIO0105f	[c] : (0.019129) DNA + (0.068686) Glycans + (0.221119) RNA + (0.152058) PhosphoL + (0.0001) biomass_minor + (1.349791) prot_mito + (5.391734) prot_other --> Biomass	NA	Biomass assembly	NA	NA	0	0	0.33	0	0	0	0	NONE	NONE	OFD	NONE	NONE	NONE	NONE	0	4.37208e-07	0.318024	0	0	0	0
BIO0106f	[c] : (0.069111) Glycans + (0.222489) RNA + (0.153) PhosphoL + (0.0001) biomass_minor + (1.358154) prot_mito + (5.42514) prot_other --> Biomass	NA	Biomass assembly	NA	NA	0.32	0	0	0.32	0	0.34	0.43	OFD	NONE	NONE	OFD	NONE	OFD	OFD	0.310526	0	0	0.338395	0	0.338465	0.310526
BIO0107f	[c] : (0.201448) collg + (0.016249) DNA + (0.203528) glycogen + (0.058347) Glycans + (0.187835) RNA + (0.129169) PhosphoL + (0.029215) tre + (0.0001) biomass_minor + (1.146612) prot_mito + (0.116853) tag + (4.007619) prot_other --> Biomass	NA	Biomass assembly	gon	hyp	0	0.45	0.34	0	0	0	0	NONE	ALT	ALT	NONE	NONE	NONE	NONE	0	0	0	0	0	0	0
RC02222f	[c] : stcoa + (2) focytb + o2 --> odecoa + (2) ficytb + (2) h2o	fat-7 | fat-6	Biosynthesis of unsaturated fatty acids	int*	hyp*	0.03	0.03	0.33	0.72	0	0.02	0.02	OFD	OFD	OFD	OFD	NONE	OFD	OFD	0.0221787	0.0258538	0.053816	0.21568	0	0.010835	0.0108293
RC03814f	[c] : lnlccoa + (2) focytb + o2 --> lnlncgcoa + (2) ficytb + (2) h2o	fat-3	Biosynthesis of unsaturated fatty acids	int*	hyp*	0.1	0.09	0.4	0.72	0.08	0.07	0.09	OFD	OFD	OFD	OFD	OFD	OFD	OFD	0.0123815	0.0236229	0.0283598	0.152002	0.01	0.0103025	0.0103015
RC07933f	[c] : lnlncacoa + (2) focytb + o2 --> strdnccoa + (2) ficytb + (2) h2o	fat-3	Biosynthesis of unsaturated fatty acids	int*	NA	0.09	0.09	0	0.75	0.1	0.07	0.08	OFD	ALT	OFD	OFD	OFD	OFD	OFD	0.010738	0	0.01	0.01	0.011358	0.01	0.01
RC08174f	[c] : stcoa + h2o --> ocdca + coa + h	K05B2.4 | (W03D8.8 | T05E7.1) | C31H5.6 | (C17C3.1 | C17C3.3 | C37H5.13 | F25E2.3)	Biosynthesis of unsaturated fatty acids	int*	NA	0	0	0.26	0.71	0.22	0	0	NONE	NONE	ALT	OFD	OFD	NONE	NONE	0	0	0	0.0528026	0.0306711	0	0
RC08177f	[c] : lnlccoa + h2o --> lnlc + coa + h	K05B2.4 | (W03D8.8 | T05E7.1) | C31H5.6 | (C17C3.1 | C17C3.3 | C37H5.13 | F25E2.3)	Biosynthesis of unsaturated fatty acids	int*	hyp	0	0	0.28	0.77	0	0	0	NONE	NONE	ALT	OFD	NONE	NONE	NONE	0	0	0	0.01	0	0	0
RC08183f	[c] : arachdcoa + h2o --> arachd + coa + h	K05B2.4 | (W03D8.8 | T05E7.1) | C31H5.6 | (C17C3.1 | C17C3.3 | C37H5.13 | F25E2.3)	Biosynthesis of unsaturated fatty acids	int*	hyp	0.11	0	0.31	0.69	0	0.1	0.11	OFD	NONE	ALT	OFD	NONE	OFD	OFD	0.01	0	0	0.0438456	0	0.01	0.01
RCC0061f	[c] : odecoa + (2) focytb + o2 --> lnlccoa + (2) ficytb + (2) h2o	fat-2	Biosynthesis of unsaturated fatty acids	int*	hyp*	0.04	0.05	0.3	0.74	0.03	0.04	0.04	OFD	OFD	OFD	OFD	OFD	OFD	OFD	0.0238125	0.0259537	0.0425317	0.19421	0.0144786	0.0184381	0.0184357
RCC0062f	[c] : lnlccoa + (2) focytb + o2 --> lnlncacoa + (2) ficytb + (2) h2o	fat-1	Biosynthesis of unsaturated fatty acids	int*	NA	0.08	0.08	0	0.7	0.09	0.07	0.08	OFD	ALT	OFD	OFD	OFD	OFD	OFD	0.010738	0	0.01	0.01	0.011358	0.01	0.01
RCC0063f	[c] : strdnccoa + malcoa + (2) nadph + (3) h --> eicostetcoa + coa + (2) nadp + h2o + co2	(elo-1 | elo-2) & let-767 & hpo-8 & art-1	Biosynthesis of unsaturated fatty acids	int*	NA	0.08	0.1	0	0.73	0.09	0.08	0.09	OFD	ALT	OFD	OFD	OFD	OFD	OFD	0.010738	0	0.01	0.01	0.011358	0.01	0.01
RCC0064f	[c] : lnlncgcoa + malcoa + (2) nadph + (3) h --> dlnlcgcoa + coa + (2) nadp + h2o + co2	(elo-1 | elo-2) & let-767 & hpo-8 & art-1	Biosynthesis of unsaturated fatty acids	int*	hyp*	0.09	0.1	0.31	0.67	0.07	0.09	0.1	OFD	OFD	OFD	OFD	OFD	OFD	OFD	0.0123815	0.0236229	0.0283598	0.152002	0.01	0.0103025	0.0103015
RCC0065f	[c] : dlnlcgcoa + (2) focytb + o2 --> arachdcoa + (2) ficytb + (2) h2o	fat-4	Biosynthesis of unsaturated fatty acids	int*	hyp*	0.1	0.06	0.36	0.7	0	0.09	0.1	OFD	OFD	OFD	OFD	NONE	OFD	OFD	0.010678	0.01	0.0122781	0.100073	0	0.0102004	0.0102002
RCC0066f	[c] : dlnlcgcoa + (2) focytb + o2 --> eicostetcoa + (2) ficytb + (2) h2o	fat-1	Biosynthesis of unsaturated fatty acids	int*	NA	0.09	0.1	0	0.72	0.1	0.08	0.09	ALT	OFD	OFD	OFD	OFD	ALT	ALT	0	0.01	0.01	0.0276358	0.0113349	0	0
RCC0067f	[c] : eicostetcoa + (2) focytb + o2 --> tmndnccoa + (2) ficytb + (2) h2o	fat-1	Biosynthesis of unsaturated fatty acids	int*	NA	0.07	0.07	0	0.71	0.08	0.06	0.07	OFD	OFD	OFD	OFD	OFD	OFD	OFD	0.0075876	0.0044791	0.0110892	0.01	0.016442	0.00718849	0.00718856
RCC0068f	[c] : arachdcoa + (2) focytb + o2 --> tmndnccoa + (2) ficytb + (2) h2o	fat-4	Biosynthesis of unsaturated fatty acids	int*	gon*	0	0.07	0	0.77	0	0	0	NONE	OFD	OFD	OFD	NONE	NONE	NONE	0	0.00862997	0.01	0.0410748	0	0	0
RCC0069f	[c] : pmtcoa + (2) focytb + o2 --> fa16p1n7coa + (2) ficytb + (2) h2o	fat-5	Biosynthesis of unsaturated fatty acids	int*	NA	0	0	0	0.62	0	0	0	NONE	NONE	NONE	OFD	NONE	NONE	NONE	0	0	0	0.01	0	0	0
RCC0070f	[c] : fa16p1n7coa + malcoa + (2) nadph + (3) h --> vacccoa + coa + (2) nadp + h2o + co2	(elo-1 | elo-2 | elo-3 | elo-4 | elo-5 | elo-6 | elo-7 | elo-9) & let-767 & hpo-8 & art-1	Biosynthesis of unsaturated fatty acids	int*	hyp*	0	0	0.16	0.61	0.04	0	0	NONE	NONE	OFD	OFD	OFD	NONE	NONE	0	0	0.01	0.01	0.01	0	0
RC01357f	[c] : acac + atp + coa --> aacoa + amp + ppi	sur-5	Butanoate metabolism	int*	NA	0.06	0	0.12	0.72	0.08	0.07	0.08	OFD	NONE	OFD	OFD	OFD	OFD	OFD	0.331457	0	0.01	0.02	0.0171191	0.00411199	0.169749
RM03534f	[c] : 2hglut + fad --> akg + fadh2	Y45G12B.3 | F54D5.12	Butanoate metabolism	int	NA	0.21	0.1	0.26	0.59	0.29	0	0	ALT	ALT	ALT	ALT	ALT	NONE	NONE	0	0	0	0	0	0	0
RM03534r	[c] : akg + fadh2 --> 2hglut + fad	Y45G12B.3 | F54D5.12	Butanoate metabolism	int*	NA	0.11	0.1	0.25	0.78	0.3	0	0	ALT	OFD	OFD	OFD	ALT	NONE	NONE	0	0.01	0.01	0.01	0	0	0
RC08198f	[c] : 2hglut + nad --> akg + nadh + h	C31C9.2	Butanoate metabolism (indirect)	hyp	int	0.48	0	0.93	0.83	0	0.32	0.14	OFD	NONE	ALT	ALT	NONE	OFD	ALT	0.01	0	0	0	0	0.01	0
RC08198r	[c] : akg + nadh + h --> 2hglut + nad	C31C9.2	Butanoate metabolism (indirect)	hyp*	int*	0.44	0	0.87	0.78	0	0.3	0.13	ALT	NONE	OFD	OFD	NONE	ALT	ALT	0	0	0.01	0.000585038	0	0	0
RCC0134f	[c] : 3hbcoa + h2o --> S3hb + coa + h	hach-1	Butanoate metabolism (indirect)	int	NA	0	0	0	0.82	0	0	0	NONE	NONE	NONE	ALT	NONE	NONE	NONE	0	0	0	0	0	0	0
RM03225f	[c] : S3hb + akg --> acac + 2hglut	hphd-1	Butanoate metabolism (indirect)	int	mus	0.17	0.05	0.17	0.64	0.24	0	0	ALT	ALT	ALT	ALT	ALT	NONE	NONE	0	0	0	0	0	0	0
RM03225r	[c] : acac + 2hglut --> S3hb + akg	hphd-1	Butanoate metabolism (indirect)	int*	mus	0.1	0.05	0.17	0.83	0.25	0	0	ALT	OFD	OFD	OFD	ALT	NONE	NONE	0	0.01	0.01	0.01	0	0	0
RC02397f	[c] : 4tmeabutn + akg + o2 --> co2 + crn + succ	gbh-1	Carnitine biosynthesis	int*	NA	0	0	0.36	1	0	0	0.37	NONE	NONE	ALT	OFD	NONE	NONE	ALT	0	0	0	0.01	0	0	0
RC03283f	[c] : 4tmeabut + h2o + nad --> 4tmeabutn + (2) h + nadh	(alh-2 | alh-4) | (alh-11 | alh-12)	Carnitine biosynthesis	int*	mus	0	0	0.49	0.93	0.69	0.56	0	NONE	NONE	ALT	OFD	ALT	ALT	NONE	0	0	0	0.01	0	0	0
RC03284f	[c] : 3htmelys --> 4tmeabut + gly	Unknown	Carnitine biosynthesis	int*	NA	0	0	0.67	0.95	0.73	0.7	0	NONE	NONE	ALT	OFD	ALT	ALT	NONE	0	0	0	0.01	0	0	0
RC04313f	[c] : peptmelys + h2o --> pepX + tmlys	Unknown	Carnitine biosynthesis	NA	NA	0.92	0.98	0.89	0.59	0.78	0.56	0.87	ALT	ALT	ALT	OFD	ALT	ALT	ALT	0	0	0	0.01	0	0	0
RCC0159f	[c] : pepX + lys-L --> peplys + h2o	NA	Carnitine biosynthesis	NA	NA	0.92	0.98	0.89	0.57	0.78	0.57	0.87	ALT	ALT	ALT	OFD	ALT	ALT	ALT	0	0	0	0.01	0	0	0
RCC0177f	[c] : peplys + (3) amet --> peptmelys + (3) ahcys + (3) h	[set-16 | lin-59 | (met-1 | set-12) | set-2 | met-2 | set-11 | mes-2 | set-23 | (dot-1.1 | dot-1.2 | dot-1.3 | dot-1.4 | dot-1.5) | set-4 | set-1] | [set-13 | set-15 | set-21 | set-32 | set-33 | set-6]	Carnitine biosynthesis	gon	NA	0.82	0.95	0.76	0.51	0.58	0.5	0.74	ALT	ALT	ALT	OFD	ALT	ALT	ALT	0	0	0	0.01	0	0	0
RM03451f	[m] : akg + o2 + tmlys --> 3htmelys + co2 + succ	gbh-2	Carnitine biosynthesis	int*	NA	0	0	0.55	0.89	0.46	0.49	0	NONE	NONE	ALT	OFD	ALT	ALT	NONE	0	0	0	0.01	0	0	0
RC02396f	[c] : accoa + crn --> acrn + coa	B0395.3	Carnitine shuttle	int*	NA	0.21	0	0.19	0.9	0.31	0.27	0.19	OFD	NONE	OFD	OFD	OFD	OFD	OFD	0.01	0	0.01	0.01	0.01	0.01	0.01
RCC0058f	[c] : crn + ddcacoa --> coa + ddcrn	cpt-1 | cpt-3 | cpt-4 | cpt-5 | cpt-6	Carnitine shuttle	int	mus	0	0	0.42	0.56	0.55	0	0.22	NONE	NONE	ALT	ALT	ALT	NONE	ALT	0	0	0	0	0	0	0
RCC0087f	[c] : crn + occoa --> coa + occrn	F41E7.6 | T20B3.1	Carnitine shuttle	int	hyp	0	0	0.16	0.63	0	0	0	NONE	NONE	ALT	ALT	NONE	NONE	NONE	0	0	0	0	0	0	0
RCC0099f	[c] : crn + fa8p1n3coa --> coa + fa8p1n3crn	F41E7.6 | T20B3.1	Carnitine shuttle	int*	NA	0	0	0	0.75	0	0	0	NONE	NONE	NONE	OFD	NONE	NONE	NONE	0	0	0	0.02	0	0	0
RCC0108f	[c] : crn + vacccoa --> coa + vacccrn	cpt-1 | cpt-3 | cpt-4 | cpt-5 | cpt-6	Carnitine shuttle	int	mus*	0	0.24	0.42	0.61	0.57	0.07	0.07	NONE	OFD	OFD	ALT	OFD	OFD	ALT	0	0.01	0.00618431	0	0.0538041	0.0131246	0
RCC0109f	[c] : crn + odecoa --> coa + odecrn	cpt-1 | cpt-3 | cpt-4 | cpt-5 | cpt-6	Carnitine shuttle	int	hyp	0	0	0.39	0.62	0.04	0	0	NONE	NONE	ALT	ALT	OFD	NONE	NONE	0	0	0	0	0.00918224	0	0
RCC0110f	[c] : crn + lnlccoa --> coa + lnlccrn	cpt-1 | cpt-3 | cpt-4 | cpt-5 | cpt-6	Carnitine shuttle	NA	NA	0	0	0	0	0	0	0	NONE	NONE	NONE	NONE	NONE	NONE	NONE	0	0	0	0	0	0	0
RCC0111f	[c] : crn + dlnlcgcoa --> coa + dlnlcgcrn	cpt-1 | cpt-3 | cpt-4 | cpt-5 | cpt-6	Carnitine shuttle	NA	NA	0	0	0	0	0	0	0	NONE	NONE	NONE	NONE	NONE	NONE	NONE	0	0	0	0	0	0	0
RCC0112f	[c] : crn + tmndnccoa --> coa + tmndnccrn	cpt-1 | cpt-3 | cpt-4 | cpt-5 | cpt-6	Carnitine shuttle	NA	NA	0	0	0	0	0	0	0	NONE	NONE	NONE	NONE	NONE	NONE	NONE	0	0	0	0	0	0	0
RCC0113f	[c] : crn + eicostetcoa --> coa + eicostetcrn	cpt-1 | cpt-3 | cpt-4 | cpt-5 | cpt-6	Carnitine shuttle	NA	NA	0	0	0	0	0	0	0	NONE	NONE	NONE	NONE	NONE	NONE	NONE	0	0	0	0	0	0	0
RCC0114f	[c] : crn + arachdcoa --> coa + arachdcrn	cpt-1 | cpt-3 | cpt-4 | cpt-5 | cpt-6	Carnitine shuttle	NA	NA	0	0	0	0	0	0	0	NONE	NONE	NONE	NONE	NONE	NONE	NONE	0	0	0	0	0	0	0
RCC0115f	[c] : crn + tdcoa --> coa + ttdcrn	cpt-1 | cpt-3 | cpt-4 | cpt-5 | cpt-6	Carnitine shuttle	mus*	NA	0.01	0	0.42	0.47	0.57	0.02	0.23	OFD	OFD	ALT	ALT	OFD	OFD	OFD	0.000851552	0.00016723	0	0	0.0114868	0.00370677	0.00370835
RCC0116f	[c] : crn + stcoa --> coa + stcrn	cpt-1 | cpt-3 | cpt-4 | cpt-5 | cpt-6	Carnitine shuttle	int	NA	0	0	0.4	0.5	0.38	0	0	NONE	NONE	ALT	ALT	ALT	NONE	NONE	0	0	0	0	0	0	0
RCC0117f	[c] : crn + fa16p1n7coa --> coa + fa16p1n7crn	cpt-1 | cpt-3 | cpt-4 | cpt-5 | cpt-6	Carnitine shuttle	int	hyp	0.01	0	0.2	0.61	0	0.02	0	OFD	NONE	ALT	ALT	NONE	OFD	NONE	0.000668541	0	0	0	0	0.00320211	0
RCC0118f	[c] : crn + fa11c3coa --> coa + fa11c3crn	cpt-1 | cpt-3 | cpt-4 | cpt-5 | cpt-6	Carnitine shuttle	int*	NA	0	0	0	0.85	0	0	0	NONE	NONE	ALT	OFD	NONE	NONE	NONE	0	0	0	0.01	0	0	0
RCC0119f	[c] : crn + fa17c9coa --> coa + fa17c9crn	cpt-1 | cpt-3 | cpt-4 | cpt-5 | cpt-6	Carnitine shuttle	int	mus*	0.13	0.04	0	0.71	0.46	0.2	0.26	OFD	OFD	ALT	ALT	OFD	OFD	OFD	0.01	0.00324831	0	0	0.125395	0.0406729	0.0406899
RCC0120f	[c] : crn + fa19c11coa --> coa + fa19c11crn	cpt-1 | cpt-3 | cpt-4 | cpt-5 | cpt-6	Carnitine shuttle	int	mus*	0.15	0.05	0	0.73	0.45	0.2	0.26	OFD	OFD	NONE	ALT	OFD	OFD	OFD	3.69809e-06	1.91183e-06	0	0	4.11183e-05	1.34609e-05	1.34664e-05
RCC0121f	[c] : crn + fa15p0isocoa --> coa + fa15p0isocrn	cpt-1 | cpt-3 | cpt-4 | cpt-5 | cpt-6	Carnitine shuttle	int	NA	0.02	0	0.05	0.37	0.1	0.05	0.06	OFD	OFD	ALT	ALT	OFD	OFD	OFD	0.00195506	0.000339005	0	0	0.0267045	0.00861023	0.00861391
RCC0122f	[c] : crn + fa17p0isocoa --> coa + fa17p0isocrn	cpt-1 | cpt-3 | cpt-4 | cpt-5 | cpt-6	Carnitine shuttle	int	NA	0	0	0.06	0.43	0.06	0.05	0.06	NONE	NONE	ALT	ALT	ALT	ALT	ALT	0	0	0	0	0	0	0
RCC0123f	[c] : crn + fa9p0isocoa --> coa + fa9p0isocrn	cpt-1 | cpt-3 | cpt-4 | cpt-5 | cpt-6	Carnitine shuttle	int*	NA	0	0	0.03	0.37	0	0	0	NONE	NONE	ALT	OFD	NONE	NONE	NONE	0	0	0	0.01	0	0	0
RM02396f	[m] : acrn + coa --> accoa + crn	cpt-2	Carnitine shuttle	int*	NA	0.15	0	0.2	0.86	0.2	0.11	0.2	OFD	NONE	OFD	OFD	OFD	OFD	OFD	0.01	0	0.01	0.01	0.01	0.01	0.01
RMC0058f	[m] : coa + ddcrn --> crn + ddcacoa	cpt-2	Carnitine shuttle	int	NA	0	0	0.35	0.55	0.4	0	0.19	NONE	NONE	ALT	ALT	ALT	NONE	ALT	0	0	0	0	0	0	0
RMC0087f	[m] : coa + occrn --> crn + occoa	cpt-2	Carnitine shuttle	int	hyp	0	0	0.2	0.64	0	0	0	NONE	NONE	ALT	ALT	NONE	NONE	NONE	0	0	0	0	0	0	0
RMC0099f	[m] : coa + fa8p1n3crn --> crn + fa8p1n3coa	cpt-2	Carnitine shuttle	int*	NA	0	0	0	0.72	0	0	0	NONE	NONE	NONE	OFD	NONE	NONE	NONE	0	0	0	0.02	0	0	0
RMC0108f	[m] : coa + vacccrn --> crn + vacccoa	cpt-2	Carnitine shuttle	int	mus*	0	0.21	0.38	0.63	0.46	0.07	0.09	NONE	OFD	OFD	ALT	OFD	OFD	ALT	0	0.01	0.00618431	0	0.0538041	0.0131246	0
RMC0109f	[m] : coa + odecrn --> crn + odecoa	cpt-2	Carnitine shuttle	int	hyp	0	0	0.37	0.64	0.05	0	0	NONE	NONE	ALT	ALT	OFD	NONE	NONE	0	0	0	0	0.00918224	0	0
RMC0110f	[m] : coa + lnlccrn --> crn + lnlccoa	cpt-2	Carnitine shuttle	NA	NA	0	0	0	0	0	0	0	NONE	NONE	NONE	NONE	NONE	NONE	NONE	0	0	0	0	0	0	0
RMC0111f	[m] : coa + dlnlcgcrn --> crn + dlnlcgcoa	cpt-2	Carnitine shuttle	NA	NA	0	0	0	0	0	0	0	NONE	NONE	NONE	NONE	NONE	NONE	NONE	0	0	0	0	0	0	0
RMC0112f	[m] : coa + tmndnccrn --> crn + tmndnccoa	cpt-2	Carnitine shuttle	NA	NA	0	0	0	0	0	0	0	NONE	NONE	NONE	NONE	NONE	NONE	NONE	0	0	0	0	0	0	0
RMC0113f	[m] : coa + eicostetcrn --> crn + eicostetcoa	cpt-2	Carnitine shuttle	NA	NA	0	0	0	0	0	0	0	NONE	NONE	NONE	NONE	NONE	NONE	NONE	0	0	0	0	0	0	0
RMC0114f	[m] : coa + arachdcrn --> crn + arachdcoa	cpt-2	Carnitine shuttle	NA	NA	0	0	0	0	0	0	0	NONE	NONE	NONE	NONE	NONE	NONE	NONE	0	0	0	0	0	0	0
RMC0115f	[m] : coa + ttdcrn --> crn + tdcoa	cpt-2	Carnitine shuttle	int	NA	0.01	0	0.36	0.52	0.41	0.02	0.22	OFD	OFD	ALT	ALT	OFD	OFD	OFD	0.000851552	0.00016723	0	0	0.0114868	0.00370677	0.00370835
RMC0116f	[m] : coa + stcrn --> crn + stcoa	cpt-2	Carnitine shuttle	int	NA	0	0	0.39	0.5	0.4	0	0	NONE	NONE	ALT	ALT	ALT	NONE	NONE	0	0	0	0	0	0	0
RMC0117f	[m] : coa + fa16p1n7crn --> crn + fa16p1n7coa	cpt-2	Carnitine shuttle	int	hyp	0.01	0	0.28	0.62	0	0.02	0	OFD	NONE	ALT	ALT	NONE	OFD	NONE	0.000668541	0	0	0	0	0.00320211	0
RMC0118f	[m] : coa + fa11c3crn --> crn + fa11c3coa	cpt-2	Carnitine shuttle	int*	NA	0	0	0	0.87	0	0	0	NONE	NONE	ALT	OFD	NONE	NONE	NONE	0	0	0	0.01	0	0	0
RMC0119f	[m] : coa + fa17c9crn --> crn + fa17c9coa	cpt-2	Carnitine shuttle	int	mus*	0.13	0.04	0	0.72	0.37	0.15	0.24	OFD	OFD	ALT	ALT	OFD	OFD	OFD	0.01	0.00324831	0	0	0.125395	0.0406729	0.0406899
RMC0120f	[m] : coa + fa19c11crn --> crn + fa19c11coa	cpt-2	Carnitine shuttle	int	mus*	0.12	0.04	0	0.76	0.37	0.14	0.2	OFD	OFD	NONE	ALT	OFD	OFD	OFD	3.69809e-06	1.91183e-06	0	0	4.11183e-05	1.34609e-05	1.34664e-05
RMC0121f	[m] : coa + fa15p0isocrn --> crn + fa15p0isocoa	cpt-2	Carnitine shuttle	int	NA	0.03	0	0.05	0.41	0.1	0.04	0.06	OFD	OFD	ALT	ALT	OFD	OFD	OFD	0.00195506	0.000339005	0	0	0.0267045	0.00861023	0.00861391
RMC0122f	[m] : coa + fa17p0isocrn --> crn + fa17p0isocoa	cpt-2	Carnitine shuttle	int	NA	0	0	0.06	0.45	0.06	0.05	0.06	NONE	NONE	ALT	ALT	ALT	ALT	ALT	0	0	0	0	0	0	0
RMC0123f	[m] : coa + fa9p0isocrn --> crn + fa9p0isocoa	cpt-2	Carnitine shuttle	NA	NA	0	0	0.04	0.32	0	0	0	NONE	NONE	ALT	OFD	NONE	NONE	NONE	0	0	0	0.01	0	0	0
TCM5001f	pmtcrn[c] --> pmtcrn[m]	dif-1 | slc-25A29	Carnitine shuttle	mus*	NA	0	0	0.44	0.48	0.56	0	0.24	NONE	NONE	OFD	OFD	OFD	NONE	ALT	0	0	0.01	0.01	0.01	0	0
TCM5002f	ttdcrn[c] --> ttdcrn[m]	dif-1 | slc-25A29	Carnitine shuttle	mus*	NA	0.01	0	0.44	0.5	0.56	0.02	0.24	OFD	OFD	ALT	ALT	OFD	OFD	OFD	0.000851552	0.00016723	0	0	0.0114868	0.00370677	0.00370835
TCM5003f	ddcrn[c] --> ddcrn[m]	dif-1 | slc-25A29	Carnitine shuttle	int	mus	0	0	0.44	0.56	0.55	0	0.23	NONE	NONE	ALT	ALT	ALT	NONE	ALT	0	0	0	0	0	0	0
TCM5009f	fa16p1n7crn[c] --> fa16p1n7crn[m]	dif-1 | slc-25A29	Carnitine shuttle	int	hyp	0.01	0	0.28	0.62	0	0.02	0	OFD	NONE	ALT	ALT	NONE	OFD	NONE	0.000668541	0	0	0	0	0.00320211	0
TCM5010f	fa11c3crn[c] --> fa11c3crn[m]	dif-1 | slc-25A29	Carnitine shuttle	int*	NA	0	0	0	0.86	0	0	0	NONE	NONE	ALT	OFD	NONE	NONE	NONE	0	0	0	0.01	0	0	0
TCM5011f	fa17c9crn[c] --> fa17c9crn[m]	dif-1 | slc-25A29	Carnitine shuttle	int	mus*	0.13	0.04	0	0.71	0.46	0.19	0.27	OFD	OFD	ALT	ALT	OFD	OFD	OFD	0.01	0.00324831	0	0	0.125395	0.0406729	0.0406899
TCM5012f	fa19c11crn[c] --> fa19c11crn[m]	dif-1 | slc-25A29	Carnitine shuttle	int	mus*	0.13	0.05	0	0.74	0.41	0.16	0.23	OFD	OFD	NONE	ALT	OFD	OFD	OFD	3.69809e-06	1.91183e-06	0	0	4.11183e-05	1.34609e-05	1.34664e-05
TCM5013f	fa15p0isocrn[c] --> fa15p0isocrn[m]	dif-1 | slc-25A29	Carnitine shuttle	int	NA	0.02	0	0.05	0.41	0.11	0.04	0.06	OFD	OFD	ALT	ALT	OFD	OFD	OFD	0.00195506	0.000339005	0	0	0.0267045	0.00861023	0.00861391
TCM5014f	fa17p0isocrn[c] --> fa17p0isocrn[m]	dif-1 | slc-25A29	Carnitine shuttle	int	NA	0	0	0.06	0.45	0.06	0.05	0.05	NONE	NONE	ALT	ALT	ALT	ALT	ALT	0	0	0	0	0	0	0
TCM5015f	fa9p0isocrn[c] --> fa9p0isocrn[m]	dif-1 | slc-25A29	Carnitine shuttle	int*	NA	0	0	0.03	0.36	0	0	0	NONE	NONE	ALT	OFD	NONE	NONE	NONE	0	0	0	0.01	0	0	0
TCM5029f	pcrn[c] --> pcrn[m]	dif-1 | slc-25A29	Carnitine shuttle	int*	NA	0.19	0	0.33	0.74	0.37	0.26	0.27	ALT	NONE	OFD	OFD	OFD	ALT	OFD	0	0	0.00124953	0.00124953	0.01	0	0.01
TCM5048f	occrn[c] --> occrn[m]	dif-1 | slc-25A29	Carnitine shuttle	int	hyp	0	0	0.2	0.65	0	0	0	NONE	NONE	ALT	ALT	NONE	NONE	NONE	0	0	0	0	0	0	0
TCM5049f	arachdcrn[c] --> arachdcrn[m]	dif-1 | slc-25A29	Carnitine shuttle	NA	NA	0	0	0	0	0	0	0	NONE	NONE	NONE	NONE	NONE	NONE	NONE	0	0	0	0	0	0	0
TCM5050f	dlnlcgcrn[c] --> dlnlcgcrn[m]	dif-1 | slc-25A29	Carnitine shuttle	NA	NA	0	0	0	0	0	0	0	NONE	NONE	NONE	NONE	NONE	NONE	NONE	0	0	0	0	0	0	0
TCM5051f	eicostetcrn[c] --> eicostetcrn[m]	dif-1 | slc-25A29	Carnitine shuttle	NA	NA	0	0	0	0	0	0	0	NONE	NONE	NONE	NONE	NONE	NONE	NONE	0	0	0	0	0	0	0
TCM5052f	fa8p1n3crn[c] --> fa8p1n3crn[m]	dif-1 | slc-25A29	Carnitine shuttle	int*	NA	0	0	0	0.74	0	0	0	NONE	NONE	NONE	OFD	NONE	NONE	NONE	0	0	0	0.02	0	0	0
TCM5053f	lnlccrn[c] --> lnlccrn[m]	dif-1 | slc-25A29	Carnitine shuttle	NA	NA	0	0	0	0	0	0	0	NONE	NONE	NONE	NONE	NONE	NONE	NONE	0	0	0	0	0	0	0
TCM5054f	odecrn[c] --> odecrn[m]	dif-1 | slc-25A29	Carnitine shuttle	int	hyp	0	0	0.42	0.64	0.04	0	0	NONE	NONE	ALT	ALT	OFD	NONE	NONE	0	0	0	0	0.00918224	0	0
TCM5055f	stcrn[c] --> stcrn[m]	dif-1 | slc-25A29	Carnitine shuttle	NA	NA	0	0	0.43	0.5	0.44	0	0	NONE	NONE	ALT	ALT	ALT	NONE	NONE	0	0	0	0	0	0	0
TCM5056f	tmndnccrn[c] --> tmndnccrn[m]	dif-1 | slc-25A29	Carnitine shuttle	NA	NA	0	0	0	0	0	0	0	NONE	NONE	NONE	NONE	NONE	NONE	NONE	0	0	0	0	0	0	0
TCM5057f	vacccrn[c] --> vacccrn[m]	dif-1 | slc-25A29	Carnitine shuttle	int	mus*	0	0.23	0.45	0.63	0.57	0.07	0.09	NONE	OFD	OFD	ALT	OFD	OFD	ALT	0	0.01	0.00618431	0	0.0538041	0.0131246	0
RC00267f	[c] : icit + nadp --> akg + co2 + nadph	idh-1	Citrate cycle (TCA cycle)	hyp*	NA	0.75	0.51	0.94	0.73	0.32	0.23	0.65	OFD	OFD	OFD	OFD	ALT	OFD	OFD	0.980755	0.114898	0.01	0.01	0	0.01	0.01
RC00342f	[c] : mal-L + nad --> oaa + nadh + h	mdh-1	Citrate cycle (TCA cycle)	mus*	neu	0.48	0.07	0.4	0.28	0.74	0.57	0.35	OFD	ALT	ALT	ALT	OFD	ALT	OFD	0.443746	0	0	0	0.118493	0	0.01
RC00342r	[c] : oaa + nadh + h --> mal-L + nad	mdh-1	Citrate cycle (TCA cycle)	mus	neu*	0.49	0.21	0.42	0.29	0.88	0.66	0.36	ALT	OFD	OFD	OFD	ALT	OFD	ALT	0	0.433472	0.0430862	0.0336576	0	0.01	0
RC00352f	[c] : atp + cit + coa --> adp + pi + accoa + oaa	acly-2 | acly-1	Citrate cycle (TCA cycle)	int*	neu*	0.37	0.41	0.51	0.65	0.23	0.6	0.42	OFD	OFD	OFD	OFD	ALT	OFD	OFD	0.01	0.739944	0.01	0.01	0	0.01	0.01
RC01082f	[c] : mal-L --> fum + h2o	fum-1	Citrate cycle (TCA cycle)	mus	NA	0.41	0.42	0.31	0.47	0.9	0.54	0.47	ALT	ALT	ALT	ALT	ALT	ALT	ALT	0	0	0	0	0	0	0
RC01082r	[c] : fum + h2o --> mal-L	fum-1	Citrate cycle (TCA cycle)	mus*	neu*	0.46	0.46	0.32	0.52	1	0.62	0.52	OFD	OFD	OFD	OFD	OFD	OFD	OFD	0.01	0.01	0.01	0.01	0.01	0.02	0.01
RCC0001f	[c] : cit --> icit	aco-1	Citrate cycle (TCA cycle)	int*	hyp*	0.45	0	0.66	0.87	0.12	0.12	0.42	OFD	NONE	OFD	OFD	ALT	OFD	OFD	0.980755	0	0.01	0.01	0	0.01	0.01
RCC0001r	[c] : icit --> cit	aco-1	Citrate cycle (TCA cycle)	int	hyp	0.45	0	0.66	0.87	0.12	0.12	0.42	ALT	NONE	ALT	ALT	ALT	ALT	ALT	0	0	0	0	0	0	0
RM00267f	[m] : icit + nadp --> akg + co2 + nadph	idh-1 | idh-2	Citrate cycle (TCA cycle)	int*	hyp	0.57	0.42	0.67	0.71	0.42	0.27	0.45	ALT	OFD	ALT	OFD	OFD	ALT	ALT	0	0.816268	0	2.49764	0.01	0	0
RM00342f	[m] : mal-L + nad --> oaa + nadh + h	mdh-1 | mdh-2	Citrate cycle (TCA cycle)	mus*	NA	0.3	0.34	0.35	0.26	0.79	0.36	0.3	ALT	OFD	OFD	OFD	OFD	OFD	OFD	0	1.87945	1.29602	0.144601	1.44977	1.22114	1.48661
RM00342r	[m] : oaa + nadh + h --> mal-L + nad	mdh-1 | mdh-2	Citrate cycle (TCA cycle)	mus	NA	0.25	0.32	0.29	0.23	0.79	0.37	0.27	OFD	ALT	ALT	ALT	ALT	ALT	ALT	1.75427	0	0	0	0	0	0
RM00344f	[m] : atp + pyr + hco3 --> adp + pi + oaa + h	pyc-1	Citrate cycle (TCA cycle)	mus*	int*	0	0.13	0.23	0.31	0.72	0.05	0.2	NONE	OFD	OFD	OFD	OFD	ALT	OFD	0	0.01	0.01	0.01	0.01	0	0.01
RM00351f	[m] : accoa + h2o + oaa --> cit + coa + h	cts-1	Citrate cycle (TCA cycle)	mus*	NA	0.31	0.39	0.41	0.38	0.81	0.29	0.39	OFD	OFD	OFD	OFD	OFD	OFD	OFD	0.01	1.67111	1.27445	0.323434	1.45977	1.17957	1.45504
RM00405f	[m] : atp + succ + coa --> adp + pi + succoa	(sucl-1 | sucl-2) & suca-1	Citrate cycle (TCA cycle)	mus	NA	0.25	0.12	0.3	0.37	0.81	0.34	0.38	ALT	ALT	ALT	ALT	ALT	ALT	ALT	0	0	0	0	0	0	0
RM00405r	[m] : adp + pi + succoa --> atp + succ + coa	(sucl-1 | sucl-2) & suca-1	Citrate cycle (TCA cycle)	mus*	int*	0.29	0.17	0.38	0.6	0.64	0.34	0.34	OFD	OFD	OFD	OFD	OFD	OFD	OFD	3.73073	0.315528	0.518872	3.40288	0.373146	0.283951	0.406545
RM00432r	[m] : gdp + pi + succoa --> gtp + succ + coa	(sucl-1 | sucl-2) & sucg-1	Citrate cycle (TCA cycle)	mus*	NA	0.24	0.3	0.25	0.36	0.67	0.24	0.39	OFD	OFD	OFD	OFD	OFD	OFD	OFD	0.982369	0.982369	0.982369	0.982576	0.982369	0.982369	0.982369
RM00709f	[m] : icit + nad --> akg + co2 + nadh	idha-1 & idhb-1 & (idhg-1 | idhg-2)	Citrate cycle (TCA cycle)	mus*	NA	0.4	0	0.35	0.44	0.84	0.26	0.43	OFD	NONE	OFD	OFD	OFD	OFD	OFD	0.01	0	1.25215	0.01	1.36831	1.12356	1.23898
RM01082f	[m] : mal-L --> fum + h2o	fum-1	Citrate cycle (TCA cycle)	mus	neu	0.46	0.46	0.32	0.52	1	0.62	0.52	ALT	ALT	ALT	ALT	ALT	ALT	ALT	0	0	0	0	0	0	0
RM01082r	[m] : fum + h2o --> mal-L	fum-1	Citrate cycle (TCA cycle)	mus*	NA	0.39	0.41	0.3	0.47	0.88	0.52	0.45	OFD	OFD	OFD	OFD	OFD	OFD	OFD	5.65685	2.07425	1.59521	0.027558	1.55912	1.43519	2.16999
RM02164f	[m] : q + succ --> qh2 + fum	[(sdha-1 | sdha-2) & sdhb-1] & mev-1 & sdhd-1	Citrate cycle (TCA cycle)	mus*	NA	0.36	0.45	0.34	0	0.86	0.43	0.44	OFD	OFD	OFD	NONE	OFD	OFD	OFD	6.26416	2.08425	1.59521	0	1.56912	1.44519	2.17999
RMC0001f	[m] : cit --> icit	aco-2	Citrate cycle (TCA cycle)	int*	mus*	0.22	0.28	0.3	0.57	0.56	0.23	0.29	OFD	OFD	OFD	OFD	OFD	OFD	OFD	0.397175	0.931166	1.25445	0.26293	1.45977	1.15957	1.43504
RMC0001r	[m] : icit --> cit	aco-2	Citrate cycle (TCA cycle)	int	mus	0.22	0.28	0.3	0.57	0.56	0.23	0.29	ALT	ALT	ALT	ALT	ALT	ALT	ALT	0	0	0	0	0	0	0
RMC0003f	[m] : akg + coa + nad --> co2 + nadh + succoa	(ogdh-1 & ogdh-2) & dlst-1 & dld-1	Citrate cycle (TCA cycle)	NA	NA	0.25	0.53	0.37	0.54	0.39	0.24	0.29	OFD	OFD	OFD	OFD	OFD	OFD	OFD	4.37164	1.3179	1.48124	2.73451	1.35551	1.26632	1.4397
RMC0183f	[m] : rq9h2 + fum --> rq9 + succ	F48E8.3	Citrate cycle (TCA cycle)	NA	NA	0.27	0.51	0.45	0.28	0.42	0.27	0.36	OFD	OFD	OFD	OFD	OFD	OFD	OFD	0.01	0.01	0.01	0.01	0.01	0.01	0.01
RC03219f	[c] : akg + o2 + pcollgpro --> pcollg4hpro + co2 + succ	C14E2.4 | Y43F8B.19 | dpy-18 | phy-2 | phy-3 | phy-4	Collagen biosynthesis	NA	NA	0.28	0.41	0.31	0.23	0.54	0.29	0.39	OFD	OFD	OFD	OFD	OFD	OFD	OFD	0.00216237	0.0184704	0.00216237	0.00072079	0.0184704	0.00072079	0.00216237
RC03376f	[c] : akg + o2 + pcollglys --> co2 + pcollg5hlys + succ	let-268	Collagen biosynthesis	NA	NA	0.29	0.41	0.31	0.23	0.54	0.29	0.38	OFD	OFD	OFD	OFD	OFD	OFD	OFD	0.00018717	0.00159876	0.00018717	6.239e-05	0.00159876	6.239e-05	0.00018717
RCC0170f	[c] : (2.0) gtp + (0.324) atp + (2.324) h2o + (0.072072) alatrna + (0.048116) argtrna + (0.033015) asntrna + (0.049284) asptrna + (0.027047) cystrna + (0.049537) glutrna + (0.046288) glntrna + (0.195952) glytrna + (0.014203) histrna + (0.027694) iletrna + (0.033232) leutrna + (0.036365) lystrna + (0.017249) mettrna + (0.017276) phetrna + (0.167533) protrna + (0.051072) sertrna + (0.042924) thrtrn…	NA	Collagen biosynthesis	NA	NA	0.29	0.45	0.32	0.25	0.53	0.31	0.42	OFD	OFD	OFD	OFD	OFD	OFD	OFD	0.03	0.256252	0.03	0.01	0.256252	0.01	0.03
RCC0171f	[c] : (0.921682) pcollg_rest + (0.006239) pcollg5hlys + (0.072079) pcollg4hpro --> pcollg_mod	NA	Collagen biosynthesis	NA	NA	0.28	0.45	0.32	0.26	0.51	0.32	0.44	OFD	OFD	OFD	OFD	OFD	OFD	OFD	0.03	0.256252	0.03	0.01	0.256252	0.01	0.03
RCC0172f	[c] : pcollg_mod --> pcollg_diS	pdi-1 | pdi-2 | pdi-3 | pdi-6 | C14B9.2 | M04D5.1 | Y49E10.4 | ZK973.11	Collagen biosynthesis	NA	NA	0.29	0.42	0.3	0.25	0.45	0.3	0.44	OFD	OFD	OFD	OFD	OFD	OFD	OFD	0.03	0.256252	0.03	0.01	0.256252	0.01	0.03
RCC0173f	[c] : (3) pcollg_diS --> pcollg_tri	TBD	Collagen biosynthesis	NA	NA	0.29	0.41	0.28	0.22	0.37	0.28	0.43	OFD	OFD	OFD	OFD	OFD	OFD	OFD	0.01	0.0854174	0.01	0.00333333	0.0854174	0.00333333	0.01
RCC0174f	[c] : pcollg_tri --> (0.99814) tropcollg_rest + (0.00186) tropcollgtyr	dpy-31 & bli-4	Collagen biosynthesis	NA	NA	0.3	0.37	0.27	0.18	0.2	0.22	0.39	OFD	OFD	OFD	OFD	OFD	OFD	OFD	0.01	0.0854174	0.01	0.00333333	0.0854174	0.00333333	0.01
RCC0175f	[c] : (2) tropcollgtyr + nadph + h + o2 --> (2) tropcollgtyrX + nadp + (2) h2o	bli-3	Collagen biosynthesis	NA	NA	0.3	0.39	0.26	0.21	0.33	0.28	0.41	OFD	OFD	OFD	OFD	OFD	OFD	OFD	9.3e-06	7.94382e-05	9.3e-06	3.1e-06	7.94382e-05	3.1e-06	9.3e-06
RCC0176f	[c] : (0.99814) tropcollg_rest + (0.00186) tropcollgtyrX --> collg	NA	Collagen biosynthesis	NA	NA	0.31	0.41	0.27	0.23	0.34	0.29	0.44	OFD	OFD	OFD	OFD	OFD	OFD	OFD	0.01	0.0854174	0.01	0.00333333	0.0854174	0.00333333	0.01
RC01410f	[c] : cyan + acald + nh4 --> aprop + h2o	Unknown	Cyanoamino acid metabolism	hyp	NA	0	0	0.84	0	0	0	0	NONE	NONE	ALT	NONE	NONE	NONE	NONE	0	0	0	0	0	0	0
RC01410r	[c] : aprop + h2o --> cyan + acald + nh4	Unknown	Cyanoamino acid metabolism	hyp*	NA	0	0	1	0	0	0	0	NONE	NONE	OFD	NONE	NONE	NONE	NONE	0	0	0.01	0	0	0	0
RC03542f	[c] : aprop + (2) h2o --> ala-L + nh4	nit-1	Cyanoamino acid metabolism	hyp	NA	0	0	0.84	0	0	0	0	NONE	NONE	ALT	NONE	NONE	NONE	NONE	0	0	0	0	0	0	0
RC03542r	[c] : ala-L + nh4 --> aprop + (2) h2o	nit-1	Cyanoamino acid metabolism	hyp*	NA	0	0	1	0	0	0	0	NONE	NONE	OFD	NONE	NONE	NONE	NONE	0	0	0.01	0	0	0	0
RC03970f	[c] : cyanala + glu-L + h --> gcynala + h2o	C53D5.5 | H14N18.4 | T03D8.6 | T19H12.6 | Y7A9A.1 | Y97E10AR.2	Cyanoamino acid metabolism	gli	pha	1	0.04	0.28	0.34	0.38	0.15	0.69	ALT	ALT	ALT	ALT	ALT	ALT	ALT	0	0	0	0	0	0	0
RM03524f	[m] : cys-L + cyan --> h2s + cyanala + h	cysl-2	Cyanoamino acid metabolism	hyp	int	0	0	0.8	0.47	0	0	0	NONE	NONE	ALT	ALT	NONE	NONE	NONE	0	0	0	0	0	0	0
RM03524r	[m] : h2s + cyanala + h --> cys-L + cyan	cysl-2	Cyanoamino acid metabolism	NA	NA	0	0	0.28	0	0	0	0	NONE	NONE	ALT	NONE	NONE	NONE	NONE	0	0	0	0	0	0	0
TCM5007f	cyanala[m] --> cyanala[c]	ND	Cyanoamino acid metabolism	hyp	int	0	0	0.8	0.52	0	0	0	NONE	NONE	ALT	ALT	NONE	NONE	NONE	0	0	0	0	0	0	0
TCM5007r	cyanala[c] --> cyanala[m]	ND	Cyanoamino acid metabolism	NA	NA	0	0	0.25	0	0	0	0	NONE	NONE	ALT	NONE	NONE	NONE	NONE	0	0	0	0	0	0	0
RC00177f	[c] : atp + h2o + met-L --> amet + pi + ppi	sams-1 | sams-3 | sams-4 | sams-5	Cysteine and methionine metabolism	hyp*	NA	0.14	0.25	0.74	0.18	0.08	0.1	0.24	OFD	OFD	OFD	OFD	OFD	OFD	OFD	0.0455893	0.0455895	0.0425197	0.237135	0.133816	0.0500718	0.01
RC00178f	[c] : amet + h --> ametam + co2	smd-1	Cysteine and methionine metabolism	int*	neu*	0	0	0	1	0	0.07	0	NONE	NONE	NONE	OFD	NONE	OFD	NONE	0	0	0	0.0108484	0	0.01	0
RC00192f	[c] : ahcys + h2o --> adn + hcys-L	ahcy-1	Cysteine and methionine metabolism	hyp*	NA	0.16	0.32	0.54	0.25	0.27	0.14	0.11	OFD	OFD	OFD	OFD	OFD	OFD	OFD	0.01	0.0344114	0.0655895	0.0461268	0.0155893	0.01	0.01
RC00650f	[c] : amet + hcys-L --> ahcys + met-L + h	T13G4.4	Cysteine and methionine metabolism	int*	hyp	0	0	0.25	0.42	0	0.06	0	NONE	NONE	ALT	OFD	NONE	ALT	NONE	0	0	0	0.01	0	0	0
RC00782f	[c] : cys-L + h2o --> h2s + nh4 + pyr	cbl-1 | cth-1 | cth-2	Cysteine and methionine metabolism	NA	NA	0.32	0	0.62	0.65	0.53	0.55	0.42	OFD	NONE	OFD	ALT	OFD	OFD	OFD	0.115448	0	0.0101723	0	0.0191368	0.0103652	0.01
RC00893f	[c] : cys-L + o2 --> 3sala + (2) h	cdo-1	Cysteine and methionine metabolism	hyp*	NA	0	0	0.84	0	0	0	0	NONE	NONE	OFD	NONE	NONE	NONE	NONE	0	0	0.01	0	0	0	0
RC00895f	[c] : cys-L + akg --> mercppyr + glu-L	got-1.2 | got-2.1 | got-2.2	Cysteine and methionine metabolism	mus*	NA	0.48	0.55	0.65	0.48	0.82	0.69	0.35	ALT	ALT	OFD	ALT	OFD	ALT	ALT	0	0	0.02	0	0.02	0	0
RC00895r	[c] : mercppyr + glu-L --> cys-L + akg	got-1.2 | got-2.1 | got-2.2	Cysteine and methionine metabolism	hyp	mus	0	0.61	0.76	0.48	0.72	0	0.38	NONE	ALT	ALT	OFD	ALT	NONE	ALT	0	0	0	0.00301125	0	0	0
RC00897f	[c] : acser + h2s --> ac + cys-L + h	F01D4.8 | F13B12.4 | F59A7.7 | T25D3.3 | cysl-1 | cysl-2 | cysl-3 | cysl-4	Cysteine and methionine metabolism	neu*	hyp*	0.4	0	0.66	0.43	0.31	0.72	0.33	ALT	NONE	OFD	ALT	OFD	OFD	OFD	0	0	0.000172298	0	0.01	0.0103652	0.01
RC00946f	[c] : 5mthf + hcys-L --> h + met-L + thf	metr-1 & mtrr-1	Cysteine and methionine metabolism	hyp*	NA	0.15	0.47	0.59	0.43	0	0.03	0.03	OFD	OFD	OFD	OFD	NONE	OFD	ALT	0.01	0.0344114	0.0555895	0.0261268	0	0.01	0
RC01402f	[c] : 5mta + pi --> 5mdr1p + ade	B0228.7	Cysteine and methionine metabolism	gli*	int*	0.49	0	0	0.3	0	0.21	0.19	OFD	NONE	NONE	OFD	NONE	OFD	OFD	0.01	0	0	0.01	0	0.01	0.01
RC01920f	[c] : ametam + ptrc --> 5mta + h + spmd	spds-1	Cysteine and methionine metabolism	int*	NA	0	0	0	0.94	0.39	0.67	0.61	NONE	NONE	NONE	OFD	ALT	OFD	OFD	0	0	0	0.01	0	0.01	0.01
RC02619f	[c] : 3sala + akg + h --> 3snpyr + glu-L	got-1.2	Cysteine and methionine metabolism	hyp*	NA	0	0	0.77	0	0	0	0	NONE	NONE	OFD	NONE	NONE	NONE	NONE	0	0	0.01	0	0	0	0
RC02869f	[c] : ametam + spmd --> 5mta + h + sprm	spds-1	Cysteine and methionine metabolism	int*	neu	0	0	0	1	0.46	0.78	0.71	NONE	NONE	NONE	OFD	ALT	ALT	ALT	0	0	0	0.000293948	0	0	0
RC03104r	[c] : h + mercppyr + nadh --> mercplac + nad	ldh-1	Cysteine and methionine metabolism	neu	mus*	0.35	0	0.34	0	0.76	0.79	0.14	ALT	NONE	OFD	NONE	OFD	ALT	ALT	0	0	0.01	0	0.01	0	0
RC03105f	[c] : mercppyr + so3 --> tsul + pyr	mpst-1 | mpst-2 | mpst-3 | mpst-4 | mpst-5 | mpst-6 | mpst-7	Cysteine and methionine metabolism	hyp	NA	0	0.54	0.78	0.41	0.48	0	0.27	NONE	ALT	ALT	ALT	OFD	NONE	ALT	0	0	0	0	0.01	0	0
RC03105r	[c] : tsul + pyr --> mercppyr + so3	mpst-1 | mpst-2 | mpst-3 | mpst-4 | mpst-5 | mpst-6 | mpst-7	Cysteine and methionine metabolism	hyp	gon*	0	0.43	1	0.2	0.27	0	0.13	NONE	OFD	ALT	OFD	ALT	NONE	ALT	0	0.01	0	0.01	0	0	0
RC03601f	[c] : acser + seln --> ac + selcys	F01D4.8 | F13B12.4 | F59A7.7 | T25D3.3 | cysl-1 | cysl-2 | cysl-3 | cysl-4	Cysteine and methionine metabolism	neu	hyp*	0.6	0	0.77	0.55	0.38	0.94	0.48	OFD	NONE	OFD	ALT	ALT	ALT	ALT	0.01	0	0.01	0	0	0	0
RC03601r	[c] : ac + selcys --> acser + seln	F01D4.8 | F13B12.4 | F59A7.7 | T25D3.3 | cysl-1 | cysl-2 | cysl-3 | cysl-4	Cysteine and methionine metabolism	neu*	hyp	0.33	0	0.48	0.33	0.26	0.76	0.28	ALT	NONE	ALT	OFD	OFD	OFD	OFD	0	0	0	0.02	0.01	0.0103652	0.01
RC04420f	[c] : 5mdr1p --> 5mdru1p	C01G10.9	Cysteine and methionine metabolism	gli*	int*	0.44	0	0	0.23	0	0.15	0.13	OFD	NONE	NONE	OFD	NONE	OFD	OFD	0.01	0	0	0.01	0	0.01	0.01
RC07392f	[c] : 5mdru1p --> dkmpp + h2o	ZC373.5	Cysteine and methionine metabolism	NA	NA	0.28	0	0	0.16	0	0.1	0.1	OFD	NONE	NONE	OFD	NONE	OFD	OFD	0.01	0	0	0.01	0	0.01	0.01
RC07396f	[c] : 2kmb + glu-L --> akg + met-L	tatn-1	Cysteine and methionine metabolism	NA	NA	0.24	0	0	0.18	0	0.06	0.04	OFD	NONE	NONE	OFD	NONE	OFD	OFD	0.01	0	0	0.01	0	0.01	0.01
RCC0009f	[c] : 3snpyr + h2o --> h + pyr + so3	NA	Cysteine and methionine metabolism	hyp*	NA	0	0	0.82	0	0	0	0	NONE	NONE	OFD	NONE	NONE	NONE	NONE	0	0	0.01	0	0	0	0
RCC0010f	[c] : dkmpp + h2o + o2 --> 2kmb + for + (2) h + pi	F58H1.3 & (F42F12.4 | T01D1.4)	Cysteine and methionine metabolism	NA	NA	0.33	0	0	0.07	0	0.05	0.05	OFD	NONE	NONE	OFD	NONE	OFD	OFD	0.01	0	0	0.01	0	0.01	0.01
RCC0162f	[c] : cys-L + mercplac + nad --> h + mercplaccys + nadh	Unknown	Cysteine and methionine metabolism	mus*	neu	0.57	0	0.58	0	0.89	0.82	0.32	ALT	NONE	OFD	NONE	OFD	ALT	ALT	0	0	0.01	0	0.01	0	0
RM02433f	[m] : Lcyst + akg --> 3spyr + glu-L	got-2.1 | got-2.2	Cysteine and methionine metabolism	hyp	NA	0	0	0.5	0	0	0	0	NONE	NONE	ALT	NONE	NONE	NONE	NONE	0	0	0	0	0	0	0
RM02619f	[m] : 3sala + akg + h --> 3snpyr + glu-L	got-2.1 | got-2.2	Cysteine and methionine metabolism	hyp	NA	0	0	0.48	0	0	0	0	NONE	NONE	ALT	NONE	NONE	NONE	NONE	0	0	0	0	0	0	0
RM07136r	[m] : 3spyr + h + nadh --> nad + sl-L	mdh-1 | mdh-2	Cysteine and methionine metabolism	hyp	NA	0	0	0.43	0	0	0	0	NONE	NONE	ALT	NONE	NONE	NONE	NONE	0	0	0	0	0	0	0
RMC0009f	[m] : 3snpyr + h2o --> h + pyr + so3	NA	Cysteine and methionine metabolism	hyp	NA	0	0	0.66	0	0	0	0	NONE	NONE	ALT	NONE	NONE	NONE	NONE	0	0	0	0	0	0	0
RC00631f	[c] : fattyald + nad + h2o --> Rtotal7 + nadh + (2) h	(alh-2 | alh-4) | (alh-11 | alh-12)	Degradation of alkylacylglycerolipids	NA	NA	0.02	0.01	0	0	0	0	0	OFD	OFD	OFD	NONE	NONE	NONE	NONE	0.01	1.00003e-05	0.01	9.99772e-06	0	0	0
RCC0140f	[c] : ak2lgchol + thbpt + o2 --> hak2lgchol + dhbpt + h2o	agmo-1	Degradation of alkylacylglycerolipids	NA	NA	0.04	0	0	0	0	0	0	OFD	OFD	OFD	NONE	NONE	NONE	NONE	0.01	1.00003e-05	0.01	9.99772e-06	0	0	0
RCC0141f	[c] : hak2lgchol --> g3pc + fattyald	NA	Degradation of alkylacylglycerolipids	NA	NA	0.04	0.01	0	0	0	0	0	OFD	OFD	OFD	NONE	NONE	NONE	NONE	0.01	1.00003e-05	0.01	9.99772e-06	0	0	0
RC03454f	[c] : acakgp + h2o --> acakg + pi	Unknown	Ether lipid metabolism	int*	NA	0	0	0	0.45	0	0	0	NONE	NONE	NONE	OFD	NONE	NONE	NONE	0	0	0	0.02	0	0	0
RC03455f	[c] : accoa + akgp --> coa + acakgp	Unknown	Ether lipid metabolism	int*	NA	0	0	0	0.49	0	0	0	NONE	NONE	NONE	OFD	NONE	NONE	NONE	0	0	0	0.02	0	0	0
RC04162f	[c] : akac2gp + h2o --> akac2g + pi	F13E6.5 | F53C3.13 | T28D9.3	Ether lipid metabolism	int*	NA	0.07	0.01	0	0.45	0.06	0.01	0.07	OFD	OFD	OFD	OFD	OFD	OFD	OFD	0.0206711	0.0106711	0.0106711	0.0306734	0.0206711	0.0106711	0.0206711
RC04311f	[c] : adhap + alkylR1oh --> Rtotal + akdhap + h	ads-1	Ether lipid metabolism	int*	NA	0.02	0	0	0.51	0.01	0	0.01	OFD	OFD	OFD	OFD	OFD	OFD	OFD	0.0206711	0.0106711	0.0106711	0.0506734	0.0206711	0.0106711	0.0206711
RC04321f	[c] : cdpchol + acakg --> cmp + paf + h	cept-2	Ether lipid metabolism	int*	NA	0	0	0	0.39	0	0	0	NONE	NONE	NONE	OFD	NONE	NONE	NONE	0	0	0	0.02	0	0	0
RC04360f	[c] : akdhap + h + nadph --> akgp + nadp	TBD	Ether lipid metabolism	int*	NA	0.03	0	0	0.49	0.02	0	0.03	OFD	OFD	OFD	OFD	OFD	OFD	OFD	0.0206711	0.0106711	0.0106711	0.0506734	0.0206711	0.0106711	0.0206711
RC04361f	[c] : Rtotal6coa + akgp --> akac2gp + coa	Unknown	Ether lipid metabolism	int*	NA	0.06	0.01	0	0.49	0.04	0.01	0.05	OFD	OFD	OFD	OFD	OFD	OFD	OFD	0.0206711	0.0106711	0.0106711	0.0306734	0.0206711	0.0106711	0.0206711
RC04452f	[c] : paf + h2o --> ak2lgchol + ac + h	[(paf-1 | paf-2) | C27A7.5] | lis-1	Ether lipid metabolism	int*	NA	0.05	0.13	0	0.46	0.14	0.14	0.14	OFD	OFD	OFD	OFD	OFD	OFD	OFD	0.01	0.01	0.01	0.01	0.01	0.01	0.01
RC04571f	[c] : akac2gpe + h + nadph + o2 --> alkenac2gpe + (2) h2o + nadp	Unknown	Ether lipid metabolism	int*	NA	0.12	0	0	0.58	0.12	0	0.11	OFD	OFD	OFD	OFD	OFD	OFD	OFD	0.0141753	0.00417529	0.00417529	0.0241762	0.0141753	0.00417529	0.0141753
RC06364f	[c] : akac2g + cdpea --> akac2gpe + cmp + h	cept-1	Ether lipid metabolism	int*	NA	0.11	0.01	0.01	0.59	0.11	0.01	0.1	OFD	OFD	OFD	OFD	OFD	OFD	OFD	0.0201399	0.0101399	0.0101399	0.0301421	0.0201399	0.0101399	0.0201399
RC07379f	[c] : alkenac2gpe + h2o --> alken2gpe + Rtotal6 + h	ipla-1 | ipla-2 | ipla-3 | ipla-4 | ipla-5 | ipla-6 | ipla-7 | C07E3.9 | Y69A2AL.2	Ether lipid metabolism	int	NA	0.1	0	0	0.39	0.1	0	0.09	OFD	NONE	NONE	ALT	OFD	NONE	OFD	0.01	0	0	0	0.01	0	0.01
RC07380f	[c] : alken2gpe + h2o --> alkenglyc + ethamp + h	T03G6.3 | C27A7.1 | C27A7.3 | F13H10.5	Ether lipid metabolism	NA	NA	0.15	0	0	0.21	0.15	0	0.12	OFD	NONE	NONE	ALT	OFD	NONE	OFD	0.01	0	0	0	0.01	0	0.01
RC07384f	[c] : alkenac2gpe + cmp + h --> alkenac2g + cdpea	cept-1 | F54D7.2	Ether lipid metabolism	int*	NA	0	0	0	0.62	0	0	0	NONE	NONE	NONE	OFD	NONE	NONE	NONE	0	0	0	0.01	0	0	0
RC07385f	[c] : alkenac2gpe + h2o --> alkenac2gp + etha + h	pld-1 | (F09G2.8 | T05C3.6 | Y51A2D.13)	Ether lipid metabolism	int*	NA	0	0	0	0.6	0	0	0	NONE	NONE	NONE	OFD	NONE	NONE	NONE	0	0	0	0.01	0	0	0
RC07387f	[c] : akac2gchol + h2o --> ak2lgchol + Rtotal6 + h	ipla-1 | ipla-2 | ipla-3 | ipla-4 | ipla-5 | ipla-6 | ipla-7 | C07E3.9 | Y69A2AL.2	Ether lipid metabolism	NA	NA	0	0	0	0	0	0	0	NONE	NONE	NONE	NONE	NONE	NONE	NONE	0	0	0	0	0	0	0
RC07389f	[c] : akac2g + cdpchol --> akac2gchol + cmp + h	cept-2	Ether lipid metabolism	NA	NA	0	0	0	0	0	0	0	OFD	OFD	OFD	OFD	OFD	OFD	OFD	0.000531161	0.000531161	0.000531161	0.000531274	0.000531161	0.000531161	0.000531161
RCC0019f	[c] : accoa + atp + hco3 --> adp + h + malcoa + pi	T28F3.5 | pod-2	Fatty acid biosynthesis	int*	NA	0.03	0.07	0.12	0.52	0.04	0.07	0.04	OFD	OFD	OFD	OFD	OFD	OFD	OFD	0.189402	0.0660278	0.303589	1.57376	0.0669323	0.0303239	0.160315
RCC0020f	[c] : accoa + (20) h + (7) malcoa + (14) nadph --> (7) co2 + (8) coa + (6) h2o + hdca + (14) nadp	fasn-1	Fatty acid biosynthesis	NA	NA	0.06	0.06	0.21	0.15	0.04	0.09	0.07	OFD	ALT	OFD	OFD	ALT	ALT	OFD	0.01	0	0.01	0.104873	0	0	0.01
RCC0145f	[c] : accoa + (17) h + (6) malcoa + (12) nadph --> (6) co2 + (7) coa + (5) h2o + (12) nadp + ttdca	fasn-1	Fatty acid biosynthesis	NA	NA	0.07	0.05	0.21	0.13	0.03	0.08	0.07	OFD	ALT	OFD	ALT	ALT	ALT	OFD	0.01	0	0.01	0	0	0	0.01
RC01274f	[c] : h2o + pmtcoa --> coa + h + hdca	ppt-1	Fatty acid elongation	mus*	NA	0	0	0	0	0.92	0	0	NONE	NONE	NONE	NONE	OFD	NONE	NONE	0	0	0	0	0.01	0	0
RC07758f	[c] : malcoa + pmtcoa + h --> 3oodcoa + coa + co2	elo-1	Fatty acid elongation	int*	hyp*	0.03	0.05	0.23	0.59	0.11	0.03	0.04	OFD	OFD	OFD	OFD	OFD	OFD	OFD	0.0246122	0.0314607	0.0733586	0.31212	0.0255743	0.0100214	0.010014
RC07759f	[c] : 3oodcoa + nadph + h --> 3hodcoa + nadp	let-767	Fatty acid elongation	int*	hyp*	0.04	0.06	0.26	0.69	0.13	0.04	0.04	OFD	OFD	OFD	OFD	OFD	OFD	OFD	0.0246122	0.0314607	0.0733586	0.31212	0.0255743	0.0100214	0.010014
RC07760f	[c] : 3hodcoa --> h2o + od2coa	hpo-8	Fatty acid elongation	int*	hyp*	0.04	0.05	0.28	0.73	0.16	0.03	0.04	OFD	OFD	OFD	OFD	OFD	OFD	OFD	0.0246122	0.0314607	0.0733586	0.31212	0.0255743	0.0100214	0.010014
RC07761f	[c] : od2coa + nadph + h --> stcoa + nadp	art-1	Fatty acid elongation	int*	hyp*	0.03	0.04	0.24	0.71	0.14	0.02	0.02	OFD	OFD	OFD	OFD	OFD	OFD	OFD	0.0246122	0.0314607	0.0733586	0.31212	0.0255743	0.0100214	0.010014
RCC0124f	[c] : (9) h + (3) malcoa + (6) nadph + stcoa --> (3) co2 + (3) coa + (3) h2o + (6) nadp + lgnccoa	elo-1 & let-767 & hpo-8 & art-1	Fatty acid elongation	int*	hyp*	0	0	0.13	0.5	0	0	0	NONE	OFD	OFD	OFD	NONE	NONE	NONE	0	0.000314743	0.0106236	0.0223482	0	0	0
RM01177f	[m] : 3ohcoa + coa --> accoa + btcoa	(B0303.3 | acaa-2) | (T02G5.7 | kat-1)	Fatty acid elongation	mus*	int*	0.02	0.1	0.35	0.55	0.57	0.07	0.15	OFD	OFD	OFD	OFD	OFD	OFD	OFD	0.00152009	0.0101672	0.0667535	0.215627	0.0844732	0.0200335	0.0200437
RM01278f	[m] : h + hdd2coa + nadph --> nadp + pmtcoa	mecr-1 | Y48A6B.9	Fatty acid elongation	int*	gon	0	0.56	0.43	0.66	0.43	0.21	0.22	NONE	ALT	ALT	OFD	ALT	ALT	ALT	0	0	0	0.01	0	0	0
RM03776f	[m] : h + nadph + oc2coa --> nadp + occoa	mecr-1 | Y48A6B.9	Fatty acid elongation	int*	NA	0	0	0.34	0.66	0.39	0.15	0.1	NONE	NONE	ALT	OFD	OFD	ALT	ALT	0	0	0	0.01	0.01	0	0
RM03778f	[m] : 3odcoa + coa --> accoa + occoa	B0303.3 | acaa-2	Fatty acid elongation	mus*	NA	0.01	0	0.45	0.5	0.72	0.02	0.19	OFD	OFD	OFD	OFD	OFD	OFD	OFD	0.000851552	0.00016723	0.01	0.01	0.0214868	0.00370677	0.00370835
RM03856f	[m] : dd2coa + h + nadph --> ddcacoa + nadp	mecr-1 | Y48A6B.9	Fatty acid elongation	int*	NA	0	0	0.41	0.64	0.43	0.2	0.16	NONE	NONE	ALT	OFD	ALT	ALT	ALT	0	0	0	0.01	0	0	0
RM03858f	[m] : 3otdcoa + coa --> accoa + ddcacoa	B0303.3 | acaa-2	Fatty acid elongation	mus*	NA	0.01	0	0.47	0.48	0.74	0.02	0.23	OFD	OFD	OFD	OFD	OFD	OFD	OFD	0.000851552	0.00016723	0.01	0.01	0.0214868	0.00370677	0.00370835
RM03989f	[m] : h + nadph + td2coa --> nadp + tdcoa	mecr-1 | Y48A6B.9	Fatty acid elongation	int*	gon*	0	0.56	0.43	0.66	0.43	0.21	0.22	NONE	OFD	ALT	OFD	ALT	ALT	ALT	0	0.01	0	16.1361	0	0	0
RM03991f	[m] : 3ohdcoa + coa --> accoa + tdcoa	B0303.3 | acaa-2	Fatty acid elongation	mus*	NA	0	0	0.48	0.46	0.75	0	0.25	NONE	NONE	OFD	OFD	OFD	NONE	ALT	0	0	0.01	0.01	0.01	0	0
RM04170r	[m] : dd2coa + h2o --> 3hddcoa	(ech-6 | ech-7) | (ech-1.2 | ech-1.1) | ech-3	Fatty acid elongation	mus*	int*	0.01	0	0.42	0.52	0.61	0.02	0.19	OFD	OFD	OFD	OFD	OFD	OFD	OFD	0.000851552	0.00016723	0.01	0.01	0.0214868	0.00370677	0.00370835
RM04737r	[m] : 3hhdcoa + nad --> 3ohdcoa + h + nadh	(B0272.3 | F54C8.1 | ech-8) | (ech-1.2 | ech-1.1)	Fatty acid elongation	mus*	NA	0	0	0.45	0.47	0.66	0	0.22	NONE	NONE	OFD	OFD	OFD	NONE	ALT	0	0	0.01	0.01	0.01	0	0
RM04738r	[m] : h2o + hdd2coa --> 3hhdcoa	(ech-6 | ech-7) | (ech-1.2 | ech-1.1) | ech-3	Fatty acid elongation	mus*	NA	0	0	0.44	0.48	0.63	0	0.22	NONE	NONE	OFD	OFD	OFD	NONE	ALT	0	0	0.01	0.01	0.01	0	0
RM04739r	[m] : 3htdcoa + nad --> 3otdcoa + h + nadh	(B0272.3 | F54C8.1 | ech-8 | ech-9 | hacd-1) | (ech-1.2 | ech-1.1)	Fatty acid elongation	mus*	NA	0.01	0	0.44	0.49	0.64	0.02	0.21	OFD	OFD	OFD	OFD	OFD	OFD	OFD	0.000851552	0.00016723	0.01	0.01	0.0214868	0.00370677	0.00370835
RM04740r	[m] : h2o + td2coa --> 3htdcoa	(ech-6 | ech-7) | (ech-1.2 | ech-1.1) | ech-3	Fatty acid elongation	mus*	NA	0.01	0	0.43	0.5	0.62	0.02	0.21	OFD	OFD	OFD	OFD	OFD	OFD	OFD	0.000851552	0.00016723	0.01	0.01	0.0214868	0.00370677	0.00370835
RM04741r	[m] : 3hddcoa + nad --> 3oddcoa + h + nadh	(B0272.3 | F54C8.1 | ech-8 | ech-9 | hacd-1) | (ech-1.2 | ech-1.1)	Fatty acid elongation	mus*	int*	0.01	0	0.44	0.51	0.63	0.02	0.19	OFD	OFD	OFD	OFD	OFD	OFD	OFD	0.000851552	0.00016723	0.01	0.01	0.0214868	0.00370677	0.00370835
RM04742f	[m] : 3oddcoa + coa --> accoa + dcacoa	B0303.3 | acaa-2	Fatty acid elongation	mus*	NA	0.01	0	0.47	0.5	0.72	0.02	0.22	OFD	OFD	OFD	OFD	OFD	OFD	OFD	0.000851552	0.00016723	0.01	0.01	0.0214868	0.00370677	0.00370835
RM04743r	[m] : 3hdcoa + nad --> 3odcoa + h + nadh	(B0272.3 | F54C8.1 | ech-8 | ech-9 | hacd-1) | (ech-1.2 | ech-1.1)	Fatty acid elongation	mus*	int*	0.01	0	0.43	0.51	0.64	0.02	0.18	OFD	OFD	OFD	OFD	OFD	OFD	OFD	0.000851552	0.00016723	0.01	0.01	0.0214868	0.00370677	0.00370835
RM04744r	[m] : dc2coa + h2o --> 3hdcoa	(ech-6 | ech-7) | (ech-1.2 | ech-1.1) | ech-3	Fatty acid elongation	mus*	int*	0.01	0	0.43	0.53	0.65	0.02	0.18	OFD	OFD	OFD	OFD	OFD	OFD	OFD	0.000851552	0.00016723	0.01	0.01	0.0214868	0.00370677	0.00370835
RM04745r	[m] : 3hocoa + nad --> 3oocoa + h + nadh	(B0272.3 | F54C8.1 | ech-8 | ech-9 | hacd-1) | (ech-1.2 | ech-1.1)	Fatty acid elongation	int*	mus*	0.02	0.11	0.35	0.57	0.53	0.07	0.14	OFD	OFD	OFD	OFD	OFD	OFD	OFD	0.00152009	0.0101672	0.0667535	0.215627	0.0844732	0.0200335	0.0200437
RM04746r	[m] : h2o + oc2coa --> 3hocoa	(ech-6 | ech-7) | (ech-1.2 | ech-1.1) | ech-3	Fatty acid elongation	int*	mus*	0.02	0.1	0.34	0.6	0.53	0.07	0.13	OFD	OFD	OFD	OFD	OFD	OFD	OFD	0.00152009	0.0101672	0.0667535	0.215627	0.0844732	0.0200335	0.0200437
RM04747f	[m] : 3oocoa + coa --> accoa + hxcoa	B0303.3 | acaa-2	Fatty acid elongation	mus*	int*	0.02	0.11	0.36	0.55	0.58	0.07	0.15	OFD	OFD	OFD	OFD	OFD	OFD	OFD	0.00152009	0.0101672	0.0667535	0.215627	0.0844732	0.0200335	0.0200437
RM04748r	[m] : 3hhcoa + nad --> 3ohcoa + h + nadh	(B0272.3 | F54C8.1 | ech-8 | ech-9 | hacd-1) | (ech-1.2 | ech-1.1)	Fatty acid elongation	int*	mus*	0.02	0.11	0.34	0.57	0.52	0.07	0.14	OFD	OFD	OFD	OFD	OFD	OFD	OFD	0.00152009	0.0101672	0.0667535	0.215627	0.0844732	0.0200335	0.0200437
RM04749r	[m] : h2o + hx2coa --> 3hhcoa	(ech-6 | ech-7) | (ech-1.2 | ech-1.1) | ech-3	Fatty acid elongation	int*	mus*	0.02	0.09	0.34	0.59	0.52	0.07	0.13	OFD	OFD	OFD	OFD	OFD	OFD	OFD	0.00152009	0.0101672	0.0667535	0.215627	0.0844732	0.0200335	0.0200437
RM04753f	[m] : dc2coa + h + nadph --> dcacoa + nadp	mecr-1 | Y48A6B.9	Fatty acid elongation	int*	NA	0	0	0.41	0.64	0.43	0.2	0.16	NONE	NONE	ALT	OFD	ALT	ALT	ALT	0	0	0	0.01	0	0	0
RM06985f	[m] : h + hx2coa + nadph --> hxcoa + nadp	mecr-1 | Y48A6B.9	Fatty acid elongation	int*	NA	0	0	0.34	0.66	0.39	0.15	0.1	NONE	NONE	OFD	OFD	ALT	ALT	ALT	0	0	0.01	0.01	0	0	0
RC00238f	[c] : (2) accoa --> coa + aacoa	T02G5.7	Fatty acid metabolism	int	gon*	0.36	0.47	0.32	0.82	0.33	0	0.29	ALT	OFD	ALT	ALT	ALT	NONE	ALT	0	0.313415	0	0	0	0	0
RC00238r	[c] : coa + aacoa --> (2) accoa	T02G5.7	Fatty acid metabolism	int*	NA	0.17	0	0.25	0.84	0.2	0.19	0.18	OFD	NONE	OFD	OFD	OFD	OFD	OFD	0.0180542	0	0.01	0.01	0.0171191	0.00411199	0.0808634
RC01280f	[c] : atp + coa + hdca --> amp + pmtcoa + ppi	acs-2 | acs-3 | acs-4 | acs-5 | acs-13 | acs-15 | acs-17 | acs-18	Fatty acid metabolism	mus*	int*	0.19	0.27	0.24	0.48	0.87	0.24	0.24	OFD	OFD	OFD	OFD	OFD	OFD	OFD	0.0246597	0.0315063	0.087066	0.344	0.0304934	0.00605308	0.00420252
RC01704f	[c] : m15hxdcal + nad + h2o --> fa17p0iso + nadh + (2) h	alh-4	Fatty acid metabolism	int*	NA	0.2	0.36	0.26	0.66	0.22	0.19	0.35	OFD	OFD	OFD	OFD	ALT	ALT	OFD	0.01	0.0109509	0.0126444	0.01	0	0	0.00659309
RC01923f	[c] : crn + pmtcoa --> coa + pmtcrn	cpt-1 | cpt-3 | cpt-4 | cpt-5 | cpt-6	Fatty acid metabolism	mus*	NA	0	0	0.43	0.46	0.56	0	0.23	NONE	NONE	OFD	OFD	OFD	NONE	ALT	0	0	0.01	0.01	0.01	0	0
RC01975f	[c] : aacoa + h + nadh --> 3hbcoa + nad	F54C8.1 | ech-8 | ech-9 | hacd-1	Fatty acid metabolism	int	NA	0	0	0	0.81	0	0	0	NONE	NONE	NONE	ALT	NONE	NONE	NONE	0	0	0	0	0	0	0
RC01998r	[c] : Rtotal7 + (2) nadh + (3) h --> alkylR1oh + h2o + (2) nad	fard-1	Fatty acid metabolism	int*	NA	0.01	0	0	0.51	0.01	0	0.02	OFD	OFD	OFD	OFD	OFD	OFD	OFD	0.0206711	0.0106711	0.0106711	0.0506734	0.0206711	0.0106711	0.0206711
RCC0055f	[c] : atp + coa + ddca --> amp + ddcacoa + ppi	acs-2 | acs-3 | acs-4 | acs-5 | acs-13 | acs-15 | acs-17 | acs-18	Fatty acid metabolism	mus	int	0	0	0.42	0.62	0.62	0	0.24	NONE	NONE	ALT	ALT	ALT	NONE	ALT	0	0	0	0	0	0	0
RCC0056f	[c] : atp + coa + ttdca --> amp + ppi + tdcoa	acs-2 | acs-3 | acs-4 | acs-5 | acs-13 | acs-15 | acs-17 | acs-18	Fatty acid metabolism	mus	int*	0	0	0.43	0.62	0.63	0	0.24	NONE	NONE	OFD	OFD	ALT	NONE	ALT	0	0	0.050786	0.120715	0	0	0
RCC0101f	[c] : atp + coa + fa15p0iso --> amp + ppi + fa15p0isocoa	acs-2 | acs-3 | acs-4 | acs-5 | acs-13 | acs-15 | acs-17 | acs-18	Fatty acid metabolism	NA	NA	0	0	0	0.3	0	0	0	NONE	NONE	NONE	OFD	NONE	NONE	NONE	0	0	0	0.0120878	0	0	0
RCC0102f	[c] : atp + coa + fa17p0iso --> amp + ppi + fa17p0isocoa	acs-2 | acs-3 | acs-4 | acs-5 | acs-13 | acs-15 | acs-17 | acs-18	Fatty acid metabolism	int*	pha*	0.17	0.3	0.27	0.66	0.26	0.17	0.38	OFD	OFD	OFD	OFD	ALT	ALT	OFD	0.0119451	0.0109509	0.0126444	0.0446742	0	0	0.00659309
RCC0127f	[c] : atp + coa + Rtotal6 --> amp + ppi + Rtotal6coa	acs-2 | acs-3 | acs-4 | acs-5 | acs-13 | acs-15 | acs-17 | acs-18	Fatty acid metabolism	int	NA	0.05	0	0	0.43	0.06	0	0.05	OFD	NONE	NONE	ALT	OFD	NONE	OFD	0.01	0	0	0	0.01	0	0.01
RCC0128f	[c] : atp + coa + Rtotal --> amp + ppi + Rtotalcoa	acs-2 | acs-3 | acs-4 | acs-5 | acs-13 | acs-15 | acs-17 | acs-18	Fatty acid metabolism	NA	NA	0.2	0.39	0.3	0.52	0.43	0.23	0.42	OFD	OFD	OFD	OFD	OFD	OFD	OFD	0.0310061	0.0306711	0.0306711	0.0609575	0.0406711	0.0306711	0.0506711
RCC0129f	[c] : atp + coa + Rtotal3 --> amp + ppi + Rtotal3coa	acs-2 | acs-3 | acs-4 | acs-5 | acs-13 | acs-15 | acs-17 | acs-18	Fatty acid metabolism	int*	mus*	0.28	0.46	0.42	0.65	0.64	0.31	0.31	OFD	OFD	OFD	OFD	OFD	OFD	OFD	0.0122407	0.016287	0.00702913	0.01	0.194647	0.0580717	0.0587387
RCC0130f	[c] : atp + coa + vacc --> amp + ppi + vacccoa	acs-2 | acs-3 | acs-4 | acs-5 | acs-13 | acs-15 | acs-17 | acs-18	Fatty acid metabolism	int*	mus	0	0.21	0.43	0.65	0.63	0	0	OFD	OFD	OFD	OFD	ALT	NONE	NONE	0.000172351	0.0162727	0.00850179	0.0543477	0	0	0
RCC0147f	[c] : atp + coa + fa16p1n7 --> amp + ppi + fa16p1n7coa	acs-2 | acs-3 | acs-4 | acs-5 | acs-13 | acs-15 | acs-17 | acs-18	Fatty acid metabolism	NA	NA	nan	nan	nan	0.73	nan	nan	nan	NONE	NONE	NONE	OFD	NONE	NONE	NONE	0	0	0	0.0261922	0	0	0
RCC0148f	[c] : atp + coa + fa17c9 --> amp + ppi + fa17c9coa	acs-2 | acs-3 | acs-4 | acs-5 | acs-13 | acs-15 | acs-17 | acs-18	Fatty acid metabolism	NA	NA	nan	nan	nan	0.8	nan	nan	nan	NONE	NONE	NONE	OFD	NONE	NONE	NONE	0	0	0	0.0195497	0	0	0
RCC0149f	[c] : atp + coa + fa19c11 --> amp + ppi + fa19c11coa	acs-2 | acs-3 | acs-4 | acs-5 | acs-13 | acs-15 | acs-17 | acs-18	Fatty acid metabolism	NA	NA	nan	nan	nan	0.87	nan	nan	nan	NONE	NONE	NONE	OFD	NONE	NONE	NONE	0	0	0	0.0409937	0	0	0
RCC0150f	[c] : atp + coa + Rtotal2 --> amp + ppi + Rtotal2coa	acs-2 | acs-3 | acs-4 | acs-5 | acs-13 | acs-15 | acs-17 | acs-18	Fatty acid metabolism	int	NA	0.28	0.47	0.34	0.67	0.49	0.3	0.31	ALT	OFD	OFD	ALT	ALT	OFD	ALT	0	0.01	0.01	0	0	0.01	0
RCC0151f	[c] : atp + coa + Rtotal4 --> amp + ppi + Rtotal4coa	acs-2 | acs-3 | acs-4 | acs-5 | acs-13 | acs-15 | acs-17 | acs-18	Fatty acid metabolism	NA	NA	0.25	0.41	0.33	0.38	0.4	0.19	0.27	OFD	OFD	OFD	OFD	OFD	OFD	OFD	0.0122407	0.01	0.01	0.0235676	0.0124704	0.00954082	0.00825654
RCC0152f	[c] : atp + coa + Rtotal5 --> amp + ppi + Rtotal5coa	acs-2 | acs-3 | acs-4 | acs-5 | acs-13 | acs-15 | acs-17 | acs-18	Fatty acid metabolism	int	mus*	0.22	0.37	0.4	0.68	0.54	0.22	0.27	OFD	OFD	OFD	ALT	OFD	OFD	OFD	0.0122407	0.026287	0.03	0	0.204647	0.0680717	0.0687387
RM00238f	[m] : (2) accoa --> coa + aacoa	T02G5.7 | kat-1	Fatty acid metabolism	int*	mus	0.24	0.38	0.43	0.79	0.62	0.22	0.32	OFD	ALT	ALT	OFD	ALT	ALT	ALT	0.319937	0	0	1.39137	0	0	0
RM00238r	[m] : coa + aacoa --> (2) accoa	T02G5.7 | kat-1	Fatty acid metabolism	mus*	NA	0.32	0.35	0.54	0.59	0.91	0.23	0.38	ALT	OFD	OFD	ALT	OFD	OFD	OFD	0	0.0301672	0.0831521	0	0.0944732	0.0300335	0.0820815
RM01175f	[m] : btcoa + etfox --> b2coa + etfrd	(acdh-7 | acdh-8 | acdh-10) | (acdh-1 | acdh-2)	Fatty acid metabolism	int*	mus*	0.02	0.05	0.3	0.64	0.49	0.06	0.09	OFD	OFD	OFD	OFD	OFD	OFD	OFD	0.00152009	0.0101672	0.0667535	0.235627	0.0844732	0.0200335	0.0200437
RM01282f	[m] : etfox + pmtcoa --> etfrd + hdd2coa	(acdh-7 | acdh-8 | acdh-10) | acdh-12	Fatty acid metabolism	int*	mus*	0	0.37	0.38	0.67	0.66	0.16	0.16	NONE	ALT	OFD	OFD	OFD	ALT	ALT	0	0	0.01	0.02	0.01	0	0
RM01923f	[m] : coa + pmtcrn --> crn + pmtcoa	cpt-2	Fatty acid metabolism	int*	NA	0	0	0.37	0.51	0.43	0	0.22	NONE	NONE	OFD	OFD	OFD	NONE	ALT	0	0	0.01	0.01	0.01	0	0
RM01975r	[m] : 3hbcoa + nad --> aacoa + h + nadh	B0272.3 | F54C8.1 | ech-8	Fatty acid metabolism	int*	NA	0.11	0.09	0.31	0.69	0.37	0.04	0.23	OFD	OFD	OFD	OFD	OFD	OFD	OFD	0.0115201	0.0201672	0.0931521	0.249578	0.0844732	0.0200335	0.0200437
RM03026r	[m] : b2coa + h2o --> 3hbcoa	(ech-6 | ech-7) | (ech-1.2 | ech-1.1) | ech-3	Fatty acid metabolism	int*	NA	0.15	0.18	0.39	0.67	0.44	0.04	0.23	OFD	OFD	OFD	OFD	OFD	OFD	OFD	0.0115201	0.0201672	0.0931521	0.249578	0.0844732	0.0200335	0.0200437
RM03777f	[m] : etfox + occoa --> etfrd + oc2coa	(acdh-7 | acdh-8 | acdh-10) | (acdh-1 | acdh-2)	Fatty acid metabolism	int*	mus*	0	0.02	0.23	0.67	0.46	0.09	0.05	OFD	OFD	OFD	OFD	OFD	OFD	OFD	0.00152009	0.0101672	0.0667535	0.225627	0.0944732	0.0200335	0.0200437
RM03857f	[m] : ddcacoa + etfox --> dd2coa + etfrd	(acdh-7 | acdh-8 | acdh-10)	Fatty acid metabolism	mus*	int*	0	0	0.36	0.63	0.66	0.15	0.09	OFD	OFD	OFD	OFD	OFD	OFD	OFD	0.000851552	0.00016723	0.01	0.02	0.0214868	0.00370677	0.00370835
RM03990f	[m] : etfox + tdcoa --> etfrd + td2coa	(acdh-7 | acdh-8 | acdh-10) | acdh-12	Fatty acid metabolism	int*	mus*	0	0.37	0.38	0.67	0.66	0.16	0.16	OFD	OFD	OFD	OFD	OFD	OFD	OFD	0.000851552	0.0101672	0.01	16.1461	0.0214868	0.00370677	0.00370835
RM04751f	[m] : etfox + hxcoa --> etfrd + hx2coa	(acdh-7 | acdh-8 | acdh-10) | (acdh-1 | acdh-2)	Fatty acid metabolism	int*	mus*	0.01	0.02	0.23	0.67	0.46	0.09	0.05	OFD	OFD	OFD	OFD	OFD	OFD	OFD	0.00152009	0.0101672	0.0767535	0.225627	0.0844732	0.0200335	0.0200437
RM04754f	[m] : dcacoa + etfox --> dc2coa + etfrd	(acdh-7 | acdh-8 | acdh-10)	Fatty acid metabolism	mus*	int*	0	0	0.36	0.63	0.66	0.15	0.09	OFD	OFD	OFD	OFD	OFD	OFD	OFD	0.000851552	0.00016723	0.01	0.02	0.0214868	0.00370677	0.00370835
RC00424f	[c] : gtp + h2o --> ahdt + for + h	cat-4	Folate biosynthesis	int*	hyp	0	0	0.49	0.72	0	0	0	NONE	NONE	ALT	OFD	NONE	NONE	NONE	0	0	0	0.01	0	0	0
RC01793f	[c] : dhbpt + h + nadh --> nad + thbpt	qdpr-1	Folate biosynthesis	hyp*	neu*	0.5	0.5	0.89	0	0	0.75	0	OFD	OFD	OFD	NONE	NONE	OFD	NONE	0.02	0.01	0.0347516	0	0	0.03	0
RC01794f	[c] : dhbpt + h + nadph --> nadp + thbpt	qdpr-1	Folate biosynthesis	hyp*	neu*	0.49	0.5	0.89	0	0	0.69	0	ALT	OFD	OFD	NONE	NONE	OFD	NONE	0	0.01	0.01	0	0	0.01	0
RC04286f	[c] : ahdt --> 6pthp + pppi	ptps-1	Folate biosynthesis	hyp	NA	0	0	0.71	0	0	0	0	NONE	NONE	ALT	NONE	NONE	NONE	NONE	0	0	0	0	0	0	0
RC04620f	[c] : ahdt + (3) h2o --> dhnpt + (2) h + (3) pi	Y105C5B.3	Folate biosynthesis	int*	NA	0	0	0	0.93	0	0	0	NONE	NONE	NONE	OFD	NONE	NONE	NONE	0	0	0	0.01	0	0	0
RC09394f	[c] : gtp --> cpmp + ppi	F49E2.1 | F49H6.5	Folate biosynthesis	NA	NA	0.28	0	0.39	0.31	0.37	0	0.3	OFD	NONE	OFD	OFD	OFD	NONE	OFD	0.00614566	0	0.00614566	0.00614566	0.00614566	0	0.00614566
RCC0157f	[c] : 6pthp + (2) h + (2) nadph --> (2) nadp + thbpt	Unknown	Folate biosynthesis	hyp	NA	0	0	0.7	0	0	0	0	NONE	NONE	ALT	NONE	NONE	NONE	NONE	0	0	0	0	0	0	0
RMC0023f	[m] : (4) atp + (4) glu-L + thf --> 5thf + (4) adp + (4) h + (4) pi	F25B5.6	Folate biosynthesis	mus*	gon*	0.38	0.82	0.7	0.63	0.85	0.57	0.5	ALT	OFD	OFD	OFD	OFD	OFD	ALT	0	0.00440137	0.00440137	0.00440137	0.00440137	0.00440137	0
RMC0024f	[m] : (2) atp + (2) glu-L + 5thf --> 7thf + (2) adp + (2) h + (2) pi	F25B5.6	Folate biosynthesis	mus*	gon*	0.37	0.82	0.69	0.62	0.85	0.56	0.49	ALT	OFD	OFD	OFD	OFD	OFD	ALT	0	0.00440137	0.00440137	0.00440137	0.00440137	0.00440137	0
RC00867f	[c] : atp + fru --> adp + f6p + h	hxk-1 | hxk-2 | hxk-3	Fructose and mannose metabolism	NA	NA	0.25	0.54	0.32	0.5	0.48	0.68	0.52	ALT	ALT	ALT	ALT	OFD	ALT	ALT	0	0	0	0	0.01	0	0
RC00875f	[c] : nad + sbt-D --> fru + h + nadh	R04B5.5 | R04B5.6	Fructose and mannose metabolism	mus*	int	0	0	0	0.32	0.74	0	0	NONE	NONE	NONE	ALT	OFD	NONE	NONE	0	0	0	0	0.01	0	0
RC00875r	[c] : fru + h + nadh --> nad + sbt-D	R04B5.5 | R04B5.6	Fructose and mannose metabolism	mus	int	0	0	0	0.43	0.92	0	0	NONE	NONE	NONE	ALT	ALT	NONE	NONE	0	0	0	0	0	0	0
RC00885f	[c] : gtp + h + man1p --> gdpmann + ppi	tag-335 | Y47D9A.1	Fructose and mannose metabolism	NA	NA	0.32	0.53	0.48	0.26	0.25	0.3	0.38	OFD	OFD	OFD	OFD	OFD	OFD	OFD	0.155031	0.135551	0.155031	0.155037	0.135551	0.13485	0.135551
RC00888f	[c] : gdpmann --> gdpddman + h2o	bre-1 | gmd-2	Fructose and mannose metabolism	NA	NA	0.27	0.33	0.45	0.19	0.26	0.31	0.39	OFD	OFD	OFD	OFD	OFD	OFD	OFD	0.01	0.0107009	0.01	0.01	0.0107009	0.01	0.0107009
RC01326f	[c] : atp + man --> adp + h + man6p	hxk-1 | hxk-2 | hxk-3	Fructose and mannose metabolism	NA	NA	0.3	0.5	0.32	0.45	0.3	0.38	0.4	OFD	OFD	OFD	OFD	OFD	OFD	OFD	0.01	0.0807014	0.0941552	0.0966324	0.0807012	0.0807012	0.0807012
RC01787f	[c] : glc-D + h + nadph --> nadp + sbt-D	Y39G8B.1	Fructose and mannose metabolism	gli*	NA	0.81	0	0.55	0.51	0.19	0.33	0.6	OFD	NONE	ALT	OFD	ALT	ALT	ALT	0.01	0	0	0.005506	0	0	0
RC01787r	[c] : nadp + sbt-D --> glc-D + h + nadph	Y39G8B.1	Fructose and mannose metabolism	gli	NA	0.95	0	0.55	0.51	0.22	0.38	0.54	ALT	NONE	OFD	ALT	ALT	ALT	OFD	0	0	0.01	0	0	0	0.01
RC01818r	[c] : man6p --> man1p	F52B11.2	Fructose and mannose metabolism	NA	NA	0.29	0.57	0.45	0.24	0.27	0.34	0.43	OFD	OFD	OFD	OFD	OFD	OFD	OFD	0.155031	0.135551	0.155031	0.155037	0.135551	0.13485	0.135551
RC01819f	[c] : man6p --> f6p	C05C8.7 | ZK632.4	Fructose and mannose metabolism	gli	int	0.41	0	0	0.32	0	0	0	ALT	NONE	NONE	ALT	NONE	NONE	NONE	0	0	0	0	0	0	0
RC01819r	[c] : f6p --> man6p	C05C8.7 | ZK632.4	Fructose and mannose metabolism	hyp*	gon*	0.35	0.48	0.56	0.2	0.23	0.28	0.24	OFD	OFD	OFD	OFD	OFD	OFD	OFD	0.145031	0.05485	0.0608761	0.0584048	0.0548499	0.054149	0.0548499
RC01951f	[c] : h + fuc1p-L + gtp --> gdpfuc + ppi	K03H1.13	Fructose and mannose metabolism	NA	NA	0.21	0	0.38	0.14	0.31	0.31	0	OFD	NONE	OFD	OFD	ALT	OFD	NONE	0.0029432	0	0.0029432	0.0029432	0	0.000700884	0
RC02731f	[c] : f26bp + h2o --> f6p + pi	pfkb-1.1 | pfkb-1.2	Fructose and mannose metabolism	mus*	gon*	0.14	0.69	0.33	0.44	0.96	0.29	0.12	ALT	OFD	OFD	OFD	OFD	ALT	ALT	0	0.01	0.01	0.01	0.01	0	0
RC02732f	[c] : atp + f6p --> adp + f26bp + h	pfkb-1.2 | pfkb-1.1	Fructose and mannose metabolism	mus*	gon*	0.15	0.69	0.33	0.44	0.97	0.29	0.11	ALT	OFD	OFD	OFD	OFD	ALT	ALT	0	0.01	0.01	0.01	0.01	0	0
RC03161f	[c] : atp + fuc-L --> adp + fuc1p-L + h	C26D10.4	Fructose and mannose metabolism	NA	NA	0.23	0	0.38	0.15	0.31	0.32	0	OFD	NONE	OFD	OFD	ALT	OFD	NONE	0.0029432	0	0.0029432	0.0029432	0	0.000700884	0
RC05692f	[c] : gdpddman + h + nadph --> gdpfuc + nadp	ger-1	Fructose and mannose metabolism	NA	NA	0.25	0.33	0.41	0.15	0.28	0.29	0.36	OFD	OFD	OFD	OFD	OFD	OFD	OFD	0.01	0.0107009	0.01	0.01	0.0107009	0.01	0.0107009
RC09752f	[c] : gdpg + pi --> g1p + gdp + h	mcp-1	Fructose and mannose metabolism	neu	mus	0	0	0	0	0.12	0.58	0	NONE	NONE	NONE	NONE	ALT	ALT	NONE	0	0	0	0	0	0	0
RC09752r	[c] : g1p + gdp + h --> gdpg + pi	mcp-1	Fructose and mannose metabolism	neu*	gli*	0.19	0	0	0	0.12	0.58	0	OFD	NONE	NONE	NONE	OFD	OFD	NONE	3.29605	0	0	0	3.09601	2.73526	0
RCC0139f	[c] : gtp + h + g1p --> gdpg + ppi	tag-335 | Y47D9A.1	Fructose and mannose metabolism	neu	mus	0	0	0	0	0.16	0.37	0	NONE	NONE	NONE	NONE	ALT	ALT	NONE	0	0	0	0	0	0	0
RCC0139r	[c] : gdpg + ppi --> gtp + h + g1p	tag-335 | Y47D9A.1	Fructose and mannose metabolism	neu*	gli*	0.33	0	0	0	0.17	0.36	0	OFD	NONE	NONE	NONE	OFD	OFD	NONE	3.29605	0	0	0	3.09601	2.73526	0
RC00291f	[c] : udpg --> udpgal	gale-1	Galactose metabolism	NA	NA	0.06	0.16	0.14	0.04	0.1	0.09	0.1	OFD	OFD	OFD	OFD	OFD	OFD	OFD	0.0144846	0.01	0.0244846	0.0144843	0.02	0.02	0.02
RC00291r	[c] : udpgal --> udpg	gale-1	Galactose metabolism	NA	NA	0	0	0	0	0	0	0	NONE	NONE	NONE	NONE	NONE	NONE	NONE	0	0	0	0	0	0	0
RC00801f	[c] : h2o + sucr --> fru + glc-D	aagr-1 | aagr-2	Galactose metabolism	int	mus	0	0	0	0.81	0.29	0	0.03	NONE	NONE	NONE	ALT	ALT	NONE	ALT	0	0	0	0	0	0	0
RC00955f	[c] : gal1p + udpg --> g1p + udpgal	ZK1058.3	Galactose metabolism	NA	NA	0.05	0.11	0	0.04	0	0	0	OFD	OFD	NONE	OFD	NONE	NONE	NONE	0.01	0.01	0	0.01	0	0	0
RC01092f	[c] : atp + gal --> adp + gal1p + h	tag-96	Galactose metabolism	NA	NA	0.05	0.1	0	0.05	0	0	0	OFD	OFD	NONE	OFD	NONE	NONE	NONE	0.01	0.01	0	0.01	0	0	0
RC01093f	[c] : gal + h + nadh --> galt + nad	Y39G8B.1	Galactose metabolism	gli*	NA	1	0	0.55	0.36	0.12	0.2	0.55	OFD	NONE	OFD	OFD	ALT	OFD	OFD	0.01	0	0.01	0.01	0	0.0366404	0.389954
RC01093r	[c] : galt + nad --> gal + h + nadh	Y39G8B.1	Galactose metabolism	gli	NA	1	0	0.55	0.36	0.11	0.2	0.55	ALT	NONE	ALT	ALT	ALT	ALT	ALT	0	0	0	0	0	0	0
RC01095f	[c] : gal + h + nadph --> galt + nadp	Y39G8B.1	Galactose metabolism	gli	NA	1	0	0.55	0.36	0.11	0.2	0.55	ALT	NONE	ALT	ALT	ALT	ALT	ALT	0	0	0	0	0	0	0
RC01095r	[c] : galt + nadp --> gal + h + nadph	Y39G8B.1	Galactose metabolism	gli*	NA	1	0	0.55	0.36	0.11	0.2	0.55	OFD	NONE	OFD	OFD	ALT	OFD	OFD	0.01	0	0.01	0.0325724	0	0.0366404	0.389954
RC01100f	[c] : h2o + lcts --> gal + glc-D	bgal-1	Galactose metabolism	mus	int	0	0.14	0	0.65	1	0	0.25	NONE	ALT	NONE	ALT	ALT	NONE	ALT	0	0	0	0	0	0	0
RC01101f	[c] : melib + h2o --> gal + glc-D	gana-1	Galactose metabolism	mus	NA	0	0	0.44	0.15	1	0	0.39	NONE	NONE	ALT	ALT	ALT	NONE	ALT	0	0	0	0	0	0	0
RC01103f	[c] : raffin + h2o --> gal + sucr	gana-1	Galactose metabolism	mus	NA	0	0	0	0.14	0.61	0	0.09	NONE	NONE	NONE	ALT	ALT	NONE	ALT	0	0	0	0	0	0	0
RC03634f	[c] : stachyose + h2o --> raffin + gal	gana-1	Galactose metabolism	mus	NA	0	0	0	0.14	0.73	0	0.14	NONE	NONE	NONE	ALT	ALT	NONE	ALT	0	0	0	0	0	0	0
RC00115f	[c] : gthox + h + nadph --> (2) gthrd + nadp	gsr-1	Glutathione metabolism	pha*	hyp*	0.28	0.49	0.61	0.5	0.28	0.33	0.78	OFD	OFD	OFD	OFD	ALT	ALT	OFD	0.01	0.01	0.01	0.01	0	0	0.01
RC00251f	[c] : 5oxpro + atp + (2) h2o --> adp + glu-L + h + pi	Y38F2AR.12	Glutathione metabolism	int*	NA	0	0	0.19	0.53	0.18	0	0	NONE	NONE	OFD	OFD	ALT	NONE	NONE	0	0	0.01	0.01	0	0	0
RC00274f	[c] : (2) gthrd + h2o2 --> gthox + (2) h2o	gpx-1 | gpx-2 | gpx-3 | gpx-4 | gpx-5 | gpx-7 | gpx-8	Glutathione metabolism	pha*	gli*	0.37	0.09	0.21	0.13	0.04	0.07	0.72	OFD	OFD	OFD	OFD	ALT	ALT	OFD	0.01	0.01	0.01	0.01	0	0	0.01
RC00274r	[c] : gthox + (2) h2o --> (2) gthrd + h2o2	gpx-1 | gpx-2 | gpx-3 | gpx-4 | gpx-5 | gpx-7 | gpx-8	Glutathione metabolism	pha	gli	0.48	0.09	0.2	0.19	0.04	0.08	0.67	ALT	ALT	ALT	ALT	ALT	OFD	ALT	0	0	0	0	0	0.01	0
RC00494f	[c] : gthrd + h2o --> cgly + glu-L	C53D5.5 | H14N18.4 | T03D8.6 | T19H12.6 | Y7A9A.1 | Y97E10AR.2	Glutathione metabolism	gli*	pha*	0.5	0.03	0.18	0.26	0.21	0.11	0.47	OFD	OFD	OFD	OFD	OFD	OFD	OFD	0.01	0.01	0.01	0.01	0.01	0.01	0.01
RC00494r	[c] : cgly + glu-L --> gthrd + h2o	C53D5.5 | H14N18.4 | T03D8.6 | T19H12.6 | Y7A9A.1 | Y97E10AR.2	Glutathione metabolism	gli	pha	0.65	0.03	0.18	0.21	0.24	0.1	0.48	ALT	ALT	ALT	ALT	ALT	ALT	ALT	0	0	0	0	0	0	0
RC00497f	[c] : atp + glucys + gly --> adp + gthrd + h + pi	gss-1	Glutathione metabolism	gon*	pha*	0.33	0.76	0.46	0.39	0.22	0.4	0.58	OFD	OFD	OFD	OFD	OFD	OFD	OFD	0.01	0.02	0.01	0.01	0.02	0.01	0.02
RC00894f	[c] : atp + cys-L + glu-L --> adp + glucys + h + pi	gcs-1 | E01A2.1	Glutathione metabolism	gon*	pha*	0.15	0.7	0.38	0.38	0.23	0.43	0.51	OFD	OFD	OFD	OFD	OFD	OFD	OFD	0.01	0.02	0.02	0.01	0.02	0.01	0.03
RC00899f	[c] : cgly + h2o --> cys-L + gly	(lap-1 | lap-2) | T07F10.1	Glutathione metabolism	NA	NA	0.6	0.59	0.51	0.75	0.41	0.63	0.65	OFD	OFD	OFD	OFD	OFD	OFD	OFD	0.01	0.01	0.01	0.01	0.01	0.01	0.01
RC01108f	[c] : dhdascb + (2) gthrd --> ascb-L + gthox	Unknown	Glutathione metabolism	int	NA	0.63	0.59	0.68	0.86	0.47	0.58	0.72	ALT	ALT	ALT	ALT	ALT	OFD	ALT	0	0	0	0	0	0.01	0
RC01262f	[c] : ala-L + gthrd --> cgly + gluala	C53D5.5 | H14N18.4 | T03D8.6 | T19H12.6 | Y7A9A.1 | Y97E10AR.2	Glutathione metabolism	pha	hyp	0	0	0.15	0	0	0	0.47	NONE	NONE	ALT	NONE	NONE	NONE	ALT	0	0	0	0	0	0	0
RC02743f	[c] : glucys --> 5oxpro + cys-L	C44B7.7	Glutathione metabolism	pha*	hyp*	0	0	0.52	0	0	0	0.62	NONE	NONE	OFD	NONE	NONE	NONE	OFD	0	0	0.01	0	0	0	0.01
RC03749f	[c] : gluala --> 5oxpro + ala-L	C44B7.7	Glutathione metabolism	pha	hyp	0	0	0.29	0	0	0	0.63	NONE	NONE	ALT	NONE	NONE	NONE	ALT	0	0	0	0	0	0	0
RM00115f	[m] : gthox + h + nadph --> (2) gthrd + nadp	trxr-2	Glutathione metabolism	NA	NA	0.47	0	0	0.53	0.57	0.64	0.52	OFD	NONE	NONE	ALT	OFD	ALT	ALT	0.00937523	0	0	0	0.000863181	0	0
RC00847f	[c] : atp + glyc --> adp + glyc3p + h	R11F4.1	Glycerolipid metabolism	mus*	hyp*	0	0	0.53	0.45	0.98	0	0.1	NONE	NONE	OFD	OFD	OFD	NONE	OFD	0	0	0.0413003	0.0925271	0.0579097	0	0.02
RC00851f	[c] : Rtotalcoa + glyc3p --> alpa_pl + coa	acl-6 | (acl-4 | acl-5)	Glycerolipid metabolism	int*	gon*	0.24	0.5	0.37	0.72	0.43	0.27	0.32	OFD	OFD	OFD	OFD	OFD	OFD	OFD	0.0114191	0.0110042	0.0383294	0.0842087	0.0506013	0.0214191	0.01
RC01011f	[c] : atp + dha --> adp + dhap + h	W02H5.8	Glycerolipid metabolism	int*	gon	0	0.21	0	0.72	0	0	0	NONE	ALT	NONE	OFD	NONE	NONE	NONE	0	0	0	0.01	0	0	0
RC01036f	[c] : glyald + h + nadh --> glyc + nad	Y39G8B.1	Glycerolipid metabolism	gli*	NA	1	0	0.55	0.37	0.11	0.2	0.55	OFD	NONE	OFD	OFD	ALT	ALT	OFD	0.01	0	0.0313003	0.01	0	0	0.01
RC01036r	[c] : glyc + nad --> glyald + h + nadh	Y39G8B.1	Glycerolipid metabolism	gli	NA	1	0	0.55	0.38	0.11	0.2	0.55	ALT	NONE	ALT	ALT	ALT	ALT	ALT	0	0	0	0	0	0	0
RC01041f	[c] : glyald + h + nadph --> glyc + nadp	Y39G8B.1 | C56G3.2	Glycerolipid metabolism	gli	NA	1	0	0.55	0.39	0.14	0.2	0.55	ALT	NONE	ALT	ALT	ALT	ALT	ALT	0	0	0	0	0	0	0
RC01041r	[c] : glyc + nadp --> glyald + h + nadph	Y39G8B.1 | C56G3.2	Glycerolipid metabolism	gli*	NA	1	0	0.55	0.42	0.14	0.2	0.55	OFD	NONE	ALT	OFD	ALT	ALT	OFD	0.01	0	0	0.0171257	0	0	0.01
RC01351f	[c] : h2o + mag --> Rtotal4 + glyc + h	abhd-12	Glycerolipid metabolism	NA	NA	0.29	0.47	0.27	0.26	0.27	0.15	0.25	OFD	OFD	OFD	OFD	OFD	OFD	OFD	0.0122407	0.01	0.01	0.0235676	0.0124704	0.00954082	0.00825654
RC01752f	[c] : glyald + h2o + nad --> glyc-R + (2) h + nadh	(alh-2 | alh-4) | (alh-11 | alh-12)	Glycerolipid metabolism	gon*	NA	0	0.7	0	0	0	0	0	NONE	OFD	NONE	NONE	NONE	NONE	NONE	0	0.01	0	0	0	0	0
RC02239f	[c] : h2o + pa_pl --> dag_pl + pi	(F13E6.5 | F53C3.13 | T28D9.3) | lpin-1	Glycerolipid metabolism	NA	NA	0.37	0.34	0.26	0.42	0.26	0.31	0.31	ALT	ALT	ALT	OFD	ALT	ALT	ALT	0	0	0	0.01	0	0	0
RC02240f	[c] : atp + dag_pl --> adp + h + pa_pl	dgk-1 | dgk-2 | dgk-3 | dgk-4 | dgk-5	Glycerolipid metabolism	NA	NA	0.31	0.32	0.23	0.24	0.19	0.53	0.29	OFD	OFD	OFD	OFD	OFD	OFD	OFD	0.0501399	0.0450284	0.0132296	0.194429	0.0118174	0.01	0.0644973
RC02241f	[c] : Rtotal2coa + alpa_pl --> coa + pa_pl	[(acl-8 | acl-9 | bus-18) | (acl-1 | acl-2) | (mboa-3 | mboa-4)] | acl-11	Glycerolipid metabolism	int*	gon*	0.27	0.61	0.39	0.72	0.41	0.25	0.35	OFD	OFD	OFD	OFD	OFD	OFD	OFD	0.0114191	0.0110042	0.0383294	0.0842087	0.0506013	0.0214191	0.01
RC02250f	[c] : tag + h2o --> dag_tag + Rtotal3 + h	atgl-1 | hosl-1	Glycerolipid metabolism	int*	NA	0.32	0.43	0.46	0.66	0.44	0.3	0.33	OFD	OFD	OFD	OFD	OFD	OFD	OFD	0.0122407	0.016287	0.00702913	0.01	0.194647	0.0580717	0.0587387
RC02251f	[c] : Rtotal3coa + dag_tag --> coa + tag	mboa-2	Glycerolipid metabolism	NA	NA	0.34	0.59	0.48	0.64	0.66	0.4	0.31	ALT	OFD	ALT	OFD	OFD	ALT	ALT	0	0.01	0	0.0698504	0.01	0	0
RC02577f	[c] : 12ppd-R + nadp --> lald-D + nadph + h	Y39G8B.1	Glycerolipid metabolism	gli	NA	0.95	0	0.71	0.54	0.18	0.34	0.7	ALT	NONE	ALT	ALT	ALT	ALT	ALT	0	0	0	0	0	0	0
RC02577r	[c] : lald-D + nadph + h --> 12ppd-R + nadp	Y39G8B.1	Glycerolipid metabolism	gli	hyp	0.7	0	0.62	0.43	0.16	0.28	0.53	ALT	NONE	ALT	ALT	ALT	ALT	ALT	0	0	0	0	0	0	0
RC02687f	[c] : dag_tag + h2o --> Rtotal5 + h + mag	atgl-1 | hosl-1	Glycerolipid metabolism	int	NA	0.22	0.34	0.44	0.69	0.4	0.2	0.25	OFD	OFD	OFD	ALT	OFD	OFD	OFD	0.0122407	0.026287	0.03	0	0.204647	0.0680717	0.0687387
RC02757f	[c] : atp + mag --> adp + alpa_tag + h	F52C9.3	Glycerolipid metabolism	int*	NA	0.27	0.58	0.4	0.66	0.51	0.29	0.35	ALT	OFD	OFD	OFD	OFD	OFD	OFD	0	0.01	0.01	0.01	0.01	0.01	0.01
RC03755f	[c] : Rtotal5coa + mag --> coa + dag_tag	[(K07B1.4 | Y53G8B.2) | dgtr-1] | dgat-2	Glycerolipid metabolism	int*	NA	0	0.3	0.41	0.7	0.44	0	0	NONE	OFD	OFD	OFD	OFD	NONE	NONE	0	0.01	0.01	0.0398504	0.01	0	0
RCC0079f	[c] : Rtotal4coa + glyc3p --> alpa_tag + coa	acl-6 | (acl-4 | acl-5)	Glycerolipid metabolism	NA	NA	0.25	0.42	0.38	0.58	0.47	0.27	0.33	ALT	ALT	OFD	OFD	ALT	ALT	ALT	0	0	0.00297087	0.01	0	0	0
RCC0080f	[c] : Rtotal5coa + alpa_tag --> coa + pa_tag	[(acl-8 | acl-9 | bus-18) | (acl-1 | acl-2) | (mboa-3 | mboa-4)] | acl-11	Glycerolipid metabolism	int*	NA	0.28	0.53	0.4	0.69	0.47	0.25	0.35	ALT	OFD	OFD	OFD	OFD	OFD	OFD	0	0.01	0.0129709	0.02	0.01	0.01	0.01
RCC0081f	[c] : h2o + pa_tag --> dag_tag + pi	(F13E6.5 | F53C3.13 | T28D9.3) | lpin-1	Glycerolipid metabolism	NA	NA	0.38	0.34	0.26	0.43	0.26	0.31	0.31	OFD	OFD	OFD	OFD	OFD	OFD	OFD	0.01	0.01	0.0129709	0.02	0.01	0.02	0.01
RCC0082f	[c] : atp + dag_tag --> adp + h + pa_tag	dgk-1 | dgk-2 | dgk-3 | dgk-4 | dgk-5	Glycerolipid metabolism	neu*	NA	0.31	0.31	0.23	0.24	0.18	0.54	0.29	OFD	ALT	ALT	ALT	ALT	OFD	ALT	0.01	0	0	0	0	0.01	0
RC01010f	[c] : dhap + h2o --> dha + pi	Y105C5B.3 | [(F26C11.1 | ZK792.1 | pho-10 | pho-11) | (pho-14 | pho-5 | pho-8) | Y94H6A.7 | F02E9.7] | (C27A2.12 | acp-2 | acp-3 | acp-7 | pho-1 | pho-12 | pho-4 | pho-6 | pho-7 | pho-9)	Glycerolipid metabolism (indirect)	int*	gon	0	0.12	0	0.76	0	0	0	NONE	ALT	NONE	OFD	NONE	NONE	NONE	0	0	0	0.01	0	0	0
RC00748f	[c] : ethamp + h2o --> acald + nh4 + pi	T01B11.2	Glycerophospholipid metabolism	int*	mus*	0	0	0	0.86	0.74	0	0	NONE	NONE	NONE	OFD	OFD	NONE	NONE	0	0	0	0.155214	0.03	0	0
RC00842f	[c] : dhap + h + nadh --> glyc3p + nad	gpdh-1	Glycerophospholipid metabolism	neu*	NA	0	0	0	0	0	0.58	0	NONE	NONE	NONE	NONE	NONE	OFD	NONE	0	0	0	0	0	0.0841666	0
RC00842r	[c] : glyc3p + nad --> dhap + h + nadh	gpdh-1	Glycerophospholipid metabolism	neu	NA	0	0	0	0	0	0.8	0	NONE	NONE	NONE	NONE	NONE	ALT	NONE	0	0	0	0	0	0	0
RC01013f	[c] : Rtotalcoa + dhap --> adhap + coa	acl-7	Glycerophospholipid metabolism	int*	NA	0.02	0	0	0.51	0.02	0	0.02	OFD	OFD	OFD	OFD	OFD	OFD	OFD	0.0206711	0.0106711	0.0106711	0.0506734	0.0206711	0.0106711	0.0206711
RC01021f	[c] : atp + chol --> adp + cholp + h	(cka-1 | cka-2 | ckb-1 | ckb-2 | ckb-3) | ckb-4	Glycerophospholipid metabolism	gli*	NA	0.8	0.35	0.23	0.31	0.37	0.42	0.17	OFD	ALT	OFD	OFD	OFD	OFD	OFD	0.01	0	0.02	0.0188996	0.00380219	0.01	0.0102743
RC01023f	[c] : accoa + chol --> ach + coa	cha-1	Glycerophospholipid metabolism	neu*	NA	0.02	0	0.03	0.03	0.01	0.75	0.07	OFD	NONE	OFD	OFD	OFD	OFD	OFD	0.01	0	0.01	0.01	0.01	0.01	0.01
RC01023r	[c] : ach + coa --> accoa + chol	cha-1	Glycerophospholipid metabolism	NA	NA	0	0	0	nan	0	0	0	NONE	NONE	NONE	NONE	NONE	NONE	NONE	0	0	0	0	0	0	0
RC01026f	[c] : ach + h2o --> ac + chol + h	ace-1 | ace-2 | ace-4	Glycerophospholipid metabolism	neu*	NA	0.05	0	0.08	0.07	0.03	0.66	0.14	OFD	NONE	OFD	OFD	OFD	OFD	OFD	0.01	0	0.01	0.01	0.01	0.01	0.01
RC01030f	[c] : g3pc + h2o --> chol + glyc3p + h	T12B3.3 | T22G5.1 | ZC155.4	Glycerophospholipid metabolism	int	NA	0.51	0.62	0.49	0.85	0.44	0.58	0.44	OFD	OFD	OFD	ALT	OFD	ALT	ALT	0.01	1.00003e-05	0.01	9.99772e-06	0.01	0	0
RC01310f	[c] : h2o + pchol --> chol + h + pa_pl	pld-1 | (F09G2.8 | T05C3.6 | Y51A2D.13)	Glycerophospholipid metabolism	NA	NA	0	0	0	0	0	0	0	NONE	NONE	NONE	NONE	NONE	NONE	NONE	0	0	0	0	0	0	0
RC01315f	[c] : h2o + pchol --> Rtotal2 + h + lpchol	ipla-1 | ipla-2 | ipla-3 | ipla-4 | ipla-5 | ipla-6 | ipla-7 | C07E3.9 | Y69A2AL.2	Glycerophospholipid metabolism	int	gon	0.3	0.45	0.27	0.69	0.31	0.31	0.29	ALT	ALT	ALT	ALT	ALT	ALT	ALT	0	0	0	0	0	0	0
RC01318f	[c] : Rtotal2coa + lpchol --> coa + pchol	mboa-6	Glycerophospholipid metabolism	int	gon*	0.37	0.57	0.38	0.68	0.42	0.31	0.33	OFD	OFD	OFD	ALT	ALT	OFD	OFD	0.01	0.0320774	0.0202786	0	0	0.0108613	0.0339814
RC01318r	[c] : coa + pchol --> Rtotal2coa + lpchol	mboa-6	Glycerophospholipid metabolism	int*	mus*	0	0	0	0.38	0.34	0	0	ALT	ALT	ALT	OFD	OFD	ALT	ALT	0	0	0	0.0153453	0.0108593	0	0
RC01321f	[c] : cdpchol + dag_pl --> cmp + h + pchol	cept-2	Glycerophospholipid metabolism	NA	NA	0.26	0.14	0.27	0.32	0.22	0.31	0.31	ALT	ALT	OFD	OFD	OFD	OFD	ALT	0	0	0.0169103	0.063698	0.0426799	0.01	0
RC01321r	[c] : cmp + h + pchol --> cdpchol + dag_pl	cept-2	Glycerophospholipid metabolism	NA	NA	0	0	0	nan	0	0	0	NONE	OFD	NONE	NONE	NONE	NONE	NONE	0	0.000531161	0	0	0	0	0
RC01468f	[c] : atp + etha --> adp + ethamp + h	ckc-1 | (cka-1 | cka-2 | ckb-1 | ckb-2 | ckb-3)	Glycerophospholipid metabolism	gli	NA	0.78	0.36	0.19	0.33	0.38	0.43	0.15	ALT	OFD	ALT	OFD	OFD	ALT	ALT	0	0.01	0	0.01	0.01	0	0
RC01470f	[c] : g3pe + h2o --> etha + glyc3p + h	T12B3.3 | T22G5.1 | ZC155.4	Glycerophospholipid metabolism	int*	gon*	0.26	0.65	0.3	0.77	0.31	0.32	0.29	OFD	OFD	OFD	OFD	ALT	OFD	OFD	0.01	0.01	0.01	0.232299	0	0.01	0.01
RC01799f	[c] : ctp + h + pa_pl --> cdpdag + ppi	cdgs-1	Glycerophospholipid metabolism	neu*	NA	0.45	0.44	0.25	0.2	0.18	0.68	0.35	OFD	OFD	OFD	OFD	OFD	OFD	OFD	0.0217192	0.0317192	0.0217192	0.0317195	0.0125789	0.0117192	0.0417192
RC01801f	[c] : cdpdag + glyc3p --> cmp + h + pgp	pgs-1	Glycerophospholipid metabolism	NA	NA	0.26	0.36	0.18	0.38	0.34	0.29	0.32	ALT	OFD	ALT	ALT	OFD	ALT	ALT	0	0.01	0	0	0.000859672	0	0
RC01890f	[c] : cholp + ctp + h --> cdpchol + ppi	pcyt-1	Glycerophospholipid metabolism	int*	NA	0.18	0.06	0.25	0.46	0.21	0.29	0.24	OFD	ALT	OFD	OFD	OFD	OFD	OFD	0.000531161	0	0.0174415	0.0842292	0.043211	0.0105312	0.000531161
RC01890r	[c] : cdpchol + ppi --> cholp + ctp + h	pcyt-1	Glycerophospholipid metabolism	NA	NA	0	0	0	nan	0	0	0	NONE	NONE	NONE	NONE	NONE	NONE	NONE	0	0	0	0	0	0	0
RC02029f	[c] : h2o + pgp --> pglyc + pi	ND	Glycerophospholipid metabolism	NA	NA	0.29	0.32	0.19	0.47	0.38	0.28	0.32	ALT	OFD	ALT	ALT	OFD	ALT	ALT	0	0.01	0	0	0.000859672	0	0
RC02030f	[c] : cdpdag + pglyc --> clpn + cmp + h	crls-1	Glycerophospholipid metabolism	NA	NA	0.25	0.36	0.27	0.21	0.51	0.28	0.38	OFD	OFD	OFD	OFD	OFD	OFD	OFD	0.000859672	0.000859672	0.000859672	0.000859855	0.000859672	0.000859672	0.000859672
RC02037f	[c] : amet + ethamp --> ahcys + methamp + h	pmt-1	Glycerophospholipid metabolism	hyp*	int*	0	0	0.92	0.41	0	0	0	NONE	NONE	OFD	OFD	NONE	NONE	NONE	0	0	0.01	0.0584123	0	0	0
RC02038f	[c] : ctp + ethamp + h --> cdpea + ppi	C39D10.3 | Y37E3.11	Glycerophospholipid metabolism	int	NA	0	0.32	0.19	0.46	0.31	0.23	0	NONE	ALT	ALT	ALT	ALT	OFD	NONE	0	0	0	0	0	0.0101399	0
RC02038r	[c] : cdpea + ppi --> ctp + ethamp + h	C39D10.3 | Y37E3.11	Glycerophospholipid metabolism	int*	NA	0	0.33	0.2	0.56	0.31	0.25	0	NONE	OFD	ALT	OFD	OFD	ALT	NONE	0	0.01	0	0.193626	0.01	0	0
RC02051f	[c] : pe + h2o --> etha + pa_pl + h	pld-1 | (F09G2.8 | T05C3.6 | Y51A2D.13)	Glycerophospholipid metabolism	NA	NA	0.32	0.49	0.27	0.47	0.34	0.34	0.35	ALT	ALT	ALT	ALT	ALT	ALT	ALT	0	0	0	0	0	0	0
RC02051r	[c] : etha + pa_pl + h --> pe + h2o	pld-1 | (F09G2.8 | T05C3.6 | Y51A2D.13)	Glycerophospholipid metabolism	gon*	int*	0.28	0.7	0.32	0.66	0.35	0.41	0.38	OFD	OFD	OFD	OFD	OFD	OFD	OFD	0.0398399	0.0243134	0.0298399	0.236918	0.0498399	0.0196999	0.0327781
RC02053f	[c] : pe + h2o --> Rtotal2 + acg3pe + h	ipla-1 | ipla-2 | ipla-3 | ipla-4 | ipla-5 | ipla-6 | ipla-7 | C07E3.9 | Y69A2AL.2	Glycerophospholipid metabolism	int	gon*	0.29	0.43	0.27	0.69	0.31	0.29	0.29	ALT	OFD	OFD	ALT	ALT	OFD	ALT	0	0.01	0.01	0	0	0.01	0
RC02055f	[c] : h + ps --> co2 + pe	psd-1	Glycerophospholipid metabolism	NA	NA	0.4	0.18	0.26	0.35	0	0.28	0.31	OFD	OFD	OFD	OFD	NONE	OFD	OFD	0.01	0.01	0.01	0.01	0	0.01	0.01
RC02057f	[c] : cdpea + dag_pl --> cmp + h + pe	F54D7.2 | cept-2	Glycerophospholipid metabolism	NA	NA	0	0.45	0.27	0.45	0.4	0.31	0	NONE	ALT	ALT	ALT	ALT	ALT	NONE	0	0	0	0	0	0	0
RC02057r	[c] : cmp + h + pe --> cdpea + dag_pl	F54D7.2 | cept-2	Glycerophospholipid metabolism	NA	NA	0.05	0.45	0.26	0.47	0.34	0.35	0.05	OFD	OFD	OFD	OFD	OFD	ALT	OFD	0.0201399	0.0201399	0.0101399	0.213768	0.0301399	0	0.0201399
RC02746f	[c] : h2o + lpchol --> Rtotal + g3pc + h	ZK370.4 | C27A7.5 | M05B5.4 | ath-1	Glycerophospholipid metabolism	mus*	NA	0	0	0	0	0.41	0	0	NONE	NONE	NONE	NONE	OFD	NONE	NONE	0	0	0	0	0.01	0	0
RC03416f	[c] : h2o + acg3pe --> Rtotal + g3pe + h	ZK370.4 | C27A7.5 | ath-1	Glycerophospholipid metabolism	gon*	int*	0.28	0.63	0.36	0.6	0.43	0.37	0.34	OFD	OFD	OFD	OFD	ALT	OFD	OFD	0.01	0.01	0.01	0.01	0	0.01	0.01
RC04480f	[c] : Rtotal2coa + acg3pe --> coa + pe	mboa-6 | (mboa-3 | mboa-4)	Glycerophospholipid metabolism	int	gon	0.33	0.5	0.37	0.68	0.41	0.25	0.31	ALT	ALT	ALT	ALT	ALT	ALT	ALT	0	0	0	0	0	0	0
RC04480r	[c] : coa + pe --> Rtotal2coa + acg3pe	mboa-6 | (mboa-3 | mboa-4)	Glycerophospholipid metabolism	int*	gon	0.3	0.62	0.39	0.68	0.41	0.28	0.35	OFD	ALT	ALT	OFD	ALT	ALT	OFD	0.01	0	0	0.01	0	0	0.01
RC07377f	[c] : pchol + ser-L --> chol + ps	pssy-1	Glycerophospholipid metabolism	NA	NA	0.39	0	0.35	0.47	0.18	0.36	0.32	OFD	NONE	OFD	OFD	ALT	OFD	OFD	0.01	0	0.01	0.0160977	0	0.01	0.0102743
RC07377r	[c] : chol + ps --> pchol + ser-L	pssy-1	Glycerophospholipid metabolism	NA	NA	0.77	0	0.82	nan	0.85	0.75	0.66	ALT	NONE	ALT	NONE	OFD	ALT	ALT	0	0	0	0	0.01	0	0
RC09035f	[c] : Rtotal2coa + acg3ps --> coa + ps	mboa-6 | mboa-3 | mboa-4	Glycerophospholipid metabolism	NA	NA	0.52	0.6	0.59	nan	0.63	0.43	0.5	OFD	OFD	OFD	NONE	OFD	OFD	ALT	0.000274344	0.0102743	0.000274344	0	0.0102743	0.000274344	0
RC09035r	[c] : coa + ps --> Rtotal2coa + acg3ps	mboa-6 | mboa-3 | mboa-4	Glycerophospholipid metabolism	NA	NA	nan	nan	nan	0.55	nan	nan	nan	NONE	NONE	NONE	OFD	NONE	NONE	NONE	0	0	0	0.00582331	0	0	0
RC09036f	[c] : Rtotal2coa + lpglyc --> coa + pglyc	acl-8 | acl-9 | bus-18 | acl-14 | acl-13	Glycerophospholipid metabolism	NA	NA	0.54	0.75	0.66	nan	0.75	0.53	0.76	OFD	OFD	OFD	NONE	OFD	OFD	OFD	0.01	0.01	0.01	0	0.0290209	0.01	0.01
RC09036r	[c] : coa + pglyc --> Rtotal2coa + lpglyc	acl-8 | acl-9 | bus-18 | acl-14 | acl-13	Glycerophospholipid metabolism	NA	NA	nan	nan	nan	0.49	nan	nan	nan	NONE	NONE	NONE	OFD	NONE	NONE	NONE	0	0	0	0.017399	0	0	0
RCC0021f	[c] : (2) amet + methamp --> (2) ahcys + cholp + (2) h	pmt-2	Glycerophospholipid metabolism	hyp*	int*	0	0	0.92	0.45	0	0	0	NONE	NONE	OFD	OFD	NONE	NONE	NONE	0	0	0.01	0.0584123	0	0	0
RM00842r	[m] : glyc3p + nad --> dhap + h + nadh	gpdh-2	Glycerophospholipid metabolism	int*	mus*	0.23	0.39	0.27	0.86	0.73	0.33	0.29	OFD	OFD	OFD	OFD	OFD	OFD	OFD	0.01	0.01	0.01	0.01	0.01	0.01	0.01
RM02055f	[m] : h + ps --> co2 + pe	psd-1	Glycerophospholipid metabolism	gli	NA	0.49	0.22	0.31	0	0	0.32	0.36	ALT	ALT	ALT	NONE	NONE	ALT	ALT	0	0	0	0	0	0	0
RM08657f	q[m] + glyc3p[c] --> dhap[c] + qh2[m]	T25G3.4 | Y50E8A.6	Glycerophospholipid metabolism	NA	NA	0.39	0.47	0.36	0.32	0.66	0.48	0.46	OFD	OFD	OFD	OFD	OFD	OFD	OFD	0.349744	0.01	0.01	0.281271	0.01	0.01	0.01
RC00220f	[c] : ser-L --> nh4 + pyr	K01C8.1 | Y51H7C.9	Glycine, serine and threonine metabolism	hyp	int	0	0	1	0.41	0	0	0	NONE	NONE	ALT	ALT	NONE	NONE	NONE	0	0	0	0	0	0	0
RC00366f	[c] : gly + h2o + o2 --> glx + h2o2 + nh4	daao-1	Glycine, serine and threonine metabolism	int*	NA	0	0	0	0.83	0	0	0	NONE	NONE	NONE	OFD	NONE	NONE	NONE	0	0	0	0.01	0	0	0
RC00582f	[c] : h2o + pser-L --> pi + ser-L	Y62E10A.13	Glycine, serine and threonine metabolism	int*	hyp*	0.3	0.09	0.66	0.73	0.06	0.58	0.19	OFD	OFD	OFD	OFD	OFD	OFD	OFD	0.01	0.01	0.290756	0.882791	0.01	0.176535	0.188844
RC00585f	[c] : pyr + ser-L --> ala-L + hpyr	agxt-1	Glycine, serine and threonine metabolism	mus*	int*	0.51	0	0.54	0.64	0.76	0	0.52	ALT	NONE	ALT	OFD	OFD	NONE	ALT	0	0	0	0.01	0.01	0	0
RC00751f	[c] : thr-L --> acald + gly	R102.4	Glycine, serine and threonine metabolism	int*	gli	0.31	0	0	1	0	0	0	ALT	NONE	NONE	OFD	NONE	NONE	NONE	0	0	0	0.237063	0	0	0
RC00751r	[c] : acald + gly --> thr-L	R102.4	Glycine, serine and threonine metabolism	int	gli	0.32	0	0	1	0	0	0	ALT	NONE	NONE	ALT	NONE	NONE	NONE	0	0	0	0	0	0	0
RC00945f	[c] : ser-L + thf --> gly + h2o + mlthf	mel-32	Glycine, serine and threonine metabolism	gon*	NA	0.21	0.91	0.78	0.83	0.18	0.29	0.18	OFD	OFD	OFD	OFD	ALT	OFD	ALT	0.135833	0.05001	0.14881	1.03231	0	0.146307	0
RC00945r	[c] : gly + h2o + mlthf --> ser-L + thf	mel-32	Glycine, serine and threonine metabolism	gon	int	0.2	1	0.85	0.98	0.17	0.3	0.17	ALT	ALT	ALT	ALT	ALT	ALT	ALT	0	0	0	0	0	0	0
RC00996f	[c] : thr-L --> 2obut + nh4	K01C8.1 | Y51H7C.9	Glycine, serine and threonine metabolism	hyp*	int	0	0	1	0.47	0	0	0	NONE	NONE	OFD	ALT	NONE	NONE	NONE	0	0	0.01	0	0	0	0
RC01001f	[c] : cyst-L + h2o --> 2obut + cys-L + nh4	cbl-1 | cth-1 | cth-2	Glycine, serine and threonine metabolism	int*	NA	0	0	0.7	0.78	0.66	0.25	0.19	NONE	NONE	OFD	OFD	OFD	ALT	OFD	0	0	0.01	0.01	0.0155893	0	0.01
RC01290f	[c] : hcys-L + ser-L --> cyst-L + h2o	cbs-1 | cbs-2	Glycine, serine and threonine metabolism	hyp*	int*	0	0	0.73	0.65	0.53	0.13	0.08	NONE	NONE	OFD	OFD	OFD	ALT	OFD	0	0	0.01	0.01	0.0155893	0	0.01
RC01513f	[c] : 3pg + nad --> 3php + h + nadh	C31C9.2	Glycine, serine and threonine metabolism	hyp*	int*	0.25	0.03	0.68	0.66	0.03	0.32	0.11	OFD	OFD	OFD	OFD	OFD	OFD	OFD	0.01	0.01	0.290756	0.87682	0.01	0.176535	0.188844
RC01513r	[c] : 3php + h + nadh --> 3pg + nad	C31C9.2	Glycine, serine and threonine metabolism	NA	NA	nan	nan	nan	0.74	nan	nan	nan	NONE	NONE	NONE	ALT	NONE	NONE	NONE	0	0	0	0	0	0	0
RC01514f	[c] : atp + glyc-R --> 3pg + adp + h	C13B9.2	Glycine, serine and threonine metabolism	gon*	NA	0	0.82	0	0	0	0	0	NONE	OFD	NONE	NONE	NONE	NONE	NONE	0	0.01	0	0	0	0	0
RC02529f	[c] : aact + h2o + o2 --> mthgxl + nh4 + h2o2	amx-2	Glycine, serine and threonine metabolism	pha	hyp	0	0	0.44	0.05	0	0.12	0.87	NONE	NONE	ALT	ALT	NONE	ALT	ALT	0	0	0	0	0	0	0
RC04173f	[c] : 3php + glu-L --> akg + pser-L	F26H9.5	Glycine, serine and threonine metabolism	int*	NA	0.16	0.08	0.51	0.71	0.04	0.5	0.12	OFD	OFD	OFD	OFD	OFD	OFD	OFD	0.01	0.01	0.290756	0.87682	0.01	0.176535	0.188844
RC04173r	[c] : akg + pser-L --> 3php + glu-L	F26H9.5	Glycine, serine and threonine metabolism	NA	NA	nan	nan	nan	0.72	nan	nan	nan	NONE	NONE	NONE	ALT	NONE	NONE	NONE	0	0	0	0	0	0	0
RC06171f	[c] : athr-L --> acald + gly	R102.4	Glycine, serine and threonine metabolism	int	gli	0.41	0	0	1	0	0	0	ALT	NONE	NONE	ALT	NONE	NONE	NONE	0	0	0	0	0	0	0
RC06171r	[c] : acald + gly --> athr-L	R102.4	Glycine, serine and threonine metabolism	int*	gli	0.27	0	0	0.79	0	0	0	ALT	NONE	NONE	OFD	NONE	NONE	NONE	0	0	0	0.01	0	0	0
RM00371f	[m] : accoa + gly --> 2aobut + coa	T25B9.1	Glycine, serine and threonine metabolism	hyp	NA	0	0	0.63	0	0	0	0	NONE	NONE	ALT	NONE	NONE	NONE	NONE	0	0	0	0	0	0	0
RM00371r	[m] : 2aobut + coa --> accoa + gly	T25B9.1	Glycine, serine and threonine metabolism	hyp*	NA	0	0	0.7	0	0	0	0	NONE	NONE	OFD	NONE	NONE	NONE	NONE	0	0	0.0537082	0	0	0	0
RM00585f	[c] : pyr + ser-L --> ala-L + hpyr	agxt-1	Glycine, serine and threonine metabolism	mus*	int*	0.51	0	0.5	0.76	0.9	0	0.57	ALT	NONE	ALT	OFD	OFD	NONE	ALT	0	0	0	0.01	0.01	0	0
RM00751f	[m] : thr-L --> acald + gly	R102.4	Glycine, serine and threonine metabolism	int*	gli	0.33	0	0	1	0	0	0	ALT	NONE	NONE	OFD	NONE	NONE	NONE	0	0	0	0.02	0	0	0
RM00751r	[m] : acald + gly --> thr-L	R102.4	Glycine, serine and threonine metabolism	int	gli	0.32	0	0	1	0	0	0	ALT	NONE	NONE	ALT	NONE	NONE	NONE	0	0	0	0	0	0	0
RM00945f	[m] : ser-L + thf --> gly + h2o + mlthf	mel-32	Glycine, serine and threonine metabolism	gon	int	0.2	1	0.85	0.98	0.17	0.3	0.17	ALT	ALT	ALT	ALT	ALT	ALT	ALT	0	0	0	0	0	0	0
RM00945r	[m] : gly + h2o + mlthf --> ser-L + thf	mel-32	Glycine, serine and threonine metabolism	gon*	int*	0.19	0.9	0.76	0.83	0.17	0.29	0.17	OFD	OFD	OFD	OFD	OFD	ALT	ALT	0.0222745	0.01	0.01	0.01	0.0154546	0	0
RM01025f	[m] : chol + fad --> betald + fadh2	C34C6.4	Glycine, serine and threonine metabolism	gon*	int*	0	0.91	0.43	0.6	0.42	0	0	NONE	OFD	ALT	OFD	OFD	NONE	NONE	0	0.02	0	0.01	0.01	0	0
RM01465f	[m] : nad + thr-L --> 2aobut + h + nadh	F08F3.4	Glycine, serine and threonine metabolism	hyp*	NA	0	0	0.85	0	0	0	0	NONE	NONE	OFD	NONE	NONE	NONE	NONE	0	0	0.0537082	0	0	0	0
RM01465r	[m] : 2aobut + h + nadh --> nad + thr-L	F08F3.4	Glycine, serine and threonine metabolism	hyp	NA	0	0	0.69	0	0	0	0	NONE	NONE	ALT	NONE	NONE	NONE	NONE	0	0	0	0	0	0	0
RM02529f	[m] : aact + h2o + o2 --> mthgxl + nh4 + h2o2	amx-2	Glycine, serine and threonine metabolism	hyp	NA	0	0	0.41	0	0	0	0	NONE	NONE	ALT	NONE	NONE	NONE	NONE	0	0	0	0	0	0	0
RM02565f	[m] : betald + h2o + nad --> glyb + (2) h + nadh	alh-9	Glycine, serine and threonine metabolism	gon*	hyp	0	0.9	0.59	0.46	0.27	0	0	NONE	OFD	ALT	ALT	OFD	NONE	NONE	0	0.01	0	0	0.01	0	0
RM02566f	[c] : betald + nadp + h2o --> glyb + nadph + (2.0) h	alh-9	Glycine, serine and threonine metabolism	gon*	hyp	0	0.88	0.61	0.46	0.26	0	0	NONE	OFD	ALT	OFD	ALT	NONE	NONE	0	0.01	0	0.01	0	0	0
RM03425f	[m] : gly + h + lpro --> alpro + co2	gldc-1 & (gcsh-1 | gcsh-2)	Glycine, serine and threonine metabolism	int*	hyp	0	0.01	0.1	0.86	0	0	0	NONE	ALT	ALT	OFD	NONE	NONE	NONE	0	0	0	0.01	0	0	0
RM03425r	[m] : alpro + co2 --> gly + h + lpro	gldc-1 & (gcsh-1 | gcsh-2)	Glycine, serine and threonine metabolism	int	hyp	0	0.01	0.1	0.82	0	0	0	NONE	OFD	ALT	ALT	NONE	NONE	NONE	0	0.01	0	0	0	0	0
RM03758f	[m] : 2aobut + h --> aact + co2	NA	Glycine, serine and threonine metabolism	hyp	NA	0	0	0.85	0	0	0	0	NONE	NONE	ALT	NONE	NONE	NONE	NONE	0	0	0	0	0	0	0
RM03815f	[m] : dhlpro + nad --> h + lpro + nadh	dld-1 & (gcsh-1 | gcsh-2)	Glycine, serine and threonine metabolism	int*	hyp	0	0.03	0.17	0.84	0	0	0	NONE	ALT	ALT	OFD	NONE	NONE	NONE	0	0	0	0.01	0	0	0
RM03815r	[m] : h + lpro + nadh --> dhlpro + nad	dld-1 & (gcsh-1 | gcsh-2)	Glycine, serine and threonine metabolism	int	hyp	0	0.03	0.16	0.81	0	0	0	NONE	OFD	ALT	ALT	NONE	NONE	NONE	0	0.01	0	0	0	0	0
RM04125f	[m] : alpro + thf --> dhlpro + mlthf + nh4	gcst-1 & (gcsh-1 | gcsh-2)	Glycine, serine and threonine metabolism	int*	hyp	0	0.04	0.19	0.85	0	0	0	NONE	ALT	ALT	OFD	NONE	NONE	NONE	0	0	0	0.01	0	0	0
RM04125r	[m] : dhlpro + mlthf + nh4 --> alpro + thf	gcst-1 & (gcsh-1 | gcsh-2)	Glycine, serine and threonine metabolism	int	hyp	0	0.03	0.19	0.83	0	0	0	NONE	OFD	ALT	ALT	NONE	NONE	NONE	0	0.01	0	0	0	0	0
RC00200f	[c] : adp + pep + h --> atp + pyr	pyk-1 | pyk-2	Glycolysis / Gluconeogenesis	int*	NA	0.24	0.46	0.27	0.75	0.49	0.49	0.41	OFD	OFD	OFD	OFD	OFD	OFD	OFD	0.654976	0.711695	0.0994019	0.69325	0.0544477	0.192728	0.273816
RC00235f	[c] : atp + ac + coa --> amp + ppi + accoa	acs-19	Glycolysis / Gluconeogenesis	neu*	gli*	0.63	0.45	0.42	0.48	0.29	0.73	0.37	OFD	OFD	OFD	OFD	OFD	OFD	OFD	0.01	0.01	0.01	0.01	0.01	0.01	0.01
RC00431f	[c] : gtp + oaa --> gdp + pep + co2	pck-1 | pck-2 | pck-3	Glycolysis / Gluconeogenesis	mus	int	0.16	0.04	0.5	0.82	0.85	0.7	0.21	ALT	OFD	ALT	ALT	ALT	ALT	OFD	0	0.306472	0	0	0	0	0.01
RC00431r	[c] : gdp + pep + co2 --> gtp + oaa	pck-1 | pck-2 | pck-3	Glycolysis / Gluconeogenesis	mus*	neu*	0.16	0.04	0.49	0.63	0.87	0.73	0.21	OFD	ALT	OFD	OFD	OFD	OFD	ALT	1.60859	0	0.0394287	0.01	0.01	0.0331866	0
RC00658f	[c] : 2pg --> pep + h2o	enol-1	Glycolysis / Gluconeogenesis	neu*	mus*	0.36	0.26	0.45	0.32	0.85	0.88	0.68	OFD	OFD	OFD	OFD	OFD	OFD	OFD	2.26357	0.216607	0.01	0.810724	0.03	0.01	0.01
RC00658r	[c] : pep + h2o --> 2pg	enol-1	Glycolysis / Gluconeogenesis	neu	mus	0.32	0.23	0.4	0.31	0.75	0.78	0.61	ALT	ALT	ALT	ALT	ALT	ALT	ALT	0	0	0	0	0	0	0
RC00703f	[c] : lac-L + nad --> pyr + nadh + h	ldh-1	Glycolysis / Gluconeogenesis	neu	mus	0.37	0	0.33	0	0.65	0.91	0.14	ALT	NONE	ALT	NONE	ALT	ALT	ALT	0	0	0	0	0	0	0
RC00703r	[c] : pyr + nadh + h --> lac-L + nad	ldh-1	Glycolysis / Gluconeogenesis	neu*	mus*	0.29	0	0.3	0	0.62	0.8	0.11	OFD	NONE	OFD	NONE	OFD	OFD	ALT	0.01	0	0.01	0	0.01	0.01	0
RC00710f	[c] : acald + nad + h2o --> ac + nadh + (2) h	(alh-2 | alh-4) | (alh-11 | alh-12)	Glycolysis / Gluconeogenesis	int	NA	0.42	0.53	0.38	0.79	0.57	0.44	0.46	ALT	OFD	OFD	ALT	OFD	OFD	OFD	0	0.234207	0.0289506	0	0.02	0.0322037	0.0398549
RC00711f	[c] : acald + nadp + h2o --> ac + nadph + (2) h	alh-5	Glycolysis / Gluconeogenesis	int*	NA	0	0	0	0.79	0	0	0	NONE	NONE	NONE	OFD	NONE	NONE	NONE	0	0	0	0.511241	0	0	0
RC00754f	[c] : etoh + nad --> acald + nadh + h	H24K24.3 | (D2063.1 | sodh-1 | sodh-2)	Glycolysis / Gluconeogenesis	mus	NA	0.21	0.2	0.23	0.33	0.85	0.15	0.28	ALT	OFD	ALT	ALT	ALT	ALT	ALT	0	0.0403349	0	0	0	0	0
RC00754r	[c] : acald + nadh + h --> etoh + nad	H24K24.3 | (D2063.1 | sodh-1 | sodh-2)	Glycolysis / Gluconeogenesis	mus	NA	0.16	0.16	0.19	0.26	0.67	0.12	0.21	ALT	ALT	ALT	OFD	ALT	ALT	ALT	0	0	0	0.00793319	0	0	0
RC00959f	[c] : g1p --> g6p-A	R05F9.6 | Y43F4B.5	Glycolysis / Gluconeogenesis	mus	int*	0	0	0	0.55	0.71	0	0	NONE	NONE	NONE	OFD	ALT	NONE	NONE	0	0	0	0.174149	0	0	0
RC00959r	[c] : g6p-A --> g1p	R05F9.6 | Y43F4B.5	Glycolysis / Gluconeogenesis	mus*	NA	0.21	0.41	0.52	0.55	0.63	0.23	0.29	OFD	OFD	OFD	ALT	OFD	OFD	OFD	0.10302	0.0714095	0.104828	0	0.086236	0.0849523	0.0839523
RC01015f	[c] : g3p --> dhap	tpi-1	Glycolysis / Gluconeogenesis	neu	mus	0.5	0.4	0.37	0.31	0.86	0.88	0.58	ALT	ALT	ALT	ALT	ALT	ALT	ALT	0	0	0	0	0	0	0
RC01015r	[c] : dhap --> g3p	tpi-1	Glycolysis / Gluconeogenesis	neu*	mus*	0.6	0.43	0.4	0.29	0.89	0.94	0.71	OFD	OFD	OFD	OFD	OFD	OFD	OFD	1.22023	0.01	0.092671	0.805555	0.01	0.01	0.0193289
RC01061f	[c] : g3p + pi + nad --> 13dpg + nadh + h	gpd-4 | gpd-3 | gpd-2 | gpd-1	Glycolysis / Gluconeogenesis	mus*	neu*	0.36	0.08	0.31	0.21	0.81	0.76	0.27	OFD	OFD	OFD	OFD	OFD	OFD	OFD	2.27357	0.252904	0.300756	1.6804	0.04	0.186535	0.198844
RC01061r	[c] : 13dpg + nadh + h --> g3p + pi + nad	gpd-4 | gpd-3 | gpd-2 | gpd-1	Glycolysis / Gluconeogenesis	mus	neu	0.41	0.11	0.4	0.23	0.88	0.64	0.32	ALT	ALT	ALT	ALT	ALT	ALT	ALT	0	0	0	0	0	0	0
RC01070f	[c] : fdp --> dhap + g3p	aldo-2 | aldo-1	Glycolysis / Gluconeogenesis	mus	neu*	0.54	0.4	0.6	0.49	0.98	0.93	0.56	OFD	OFD	ALT	OFD	ALT	OFD	OFD	0.881154	0.0106711	0	0.413895	0	0.0253443	0.01
RC01070r	[c] : dhap + g3p --> fdp	aldo-2 | aldo-1	Glycolysis / Gluconeogenesis	mus	neu	0.32	0.24	0.34	0.36	0.68	0.53	0.34	ALT	ALT	ALT	ALT	ALT	ALT	ALT	0	0	0	0	0	0	0
RC01512f	[c] : atp + 3pg --> adp + 13dpg	pgk-1	Glycolysis / Gluconeogenesis	mus	neu	0.57	0.22	0.46	0.32	0.88	0.69	0.39	ALT	ALT	ALT	ALT	ALT	ALT	ALT	0	0	0	0	0	0	0
RC01512r	[c] : adp + 13dpg --> atp + 3pg	pgk-1	Glycolysis / Gluconeogenesis	neu*	mus*	0.52	0.18	0.36	0.3	0.76	0.8	0.33	OFD	OFD	OFD	OFD	OFD	OFD	OFD	2.27357	0.252904	0.300756	1.6804	0.04	0.186535	0.198844
RC01518f	[c] : 2pg --> 3pg	ipgm-1	Glycolysis / Gluconeogenesis	mus	neu	0.42	0.44	0.44	0.55	0.9	0.87	0.59	ALT	ALT	ALT	ALT	ALT	ALT	ALT	0	0	0	0	0	0	0
RC01518r	[c] : 3pg --> 2pg	ipgm-1	Glycolysis / Gluconeogenesis	mus*	neu*	0.42	0.45	0.44	0.5	0.91	0.88	0.59	OFD	OFD	OFD	OFD	OFD	OFD	OFD	2.26357	0.252904	0.01	0.803585	0.03	0.01	0.01
RC01600f	[c] : atp + glc-D-B --> adp + g6p-B + h	hxk-1 | hxk-2 | hxk-3	Glycolysis / Gluconeogenesis	neu*	int*	0.23	0.43	0.26	0.54	0.46	0.7	0.42	ALT	OFD	OFD	OFD	OFD	OFD	OFD	0	0.10916	0.01	0.0320111	0.03	0.0395075	0.0594348
RC01602f	[c] : glc-D-A --> glc-D-B	C01B4.6 | Y19D10A.16	Glycolysis / Gluconeogenesis	NA	NA	1	1	1	0.96	1	1	1	ALT	ALT	ALT	ALT	ALT	ALT	ALT	0	0	0	0	0	0	0
RC01602r	[c] : glc-D-B --> glc-D-A	C01B4.6 | Y19D10A.16	Glycolysis / Gluconeogenesis	NA	NA	1	1	1	1	1	1	1	ALT	ALT	ALT	ALT	ALT	ALT	ALT	0	0	0	0	0	0	0
RC01786f	[c] : atp + glc-D-A --> adp + g6p-A + h	hxk-1 | hxk-2 | hxk-3	Glycolysis / Gluconeogenesis	neu*	NA	0.22	0.41	0.25	0.48	0.47	0.71	0.41	ALT	OFD	OFD	OFD	OFD	OFD	OFD	0	0.01	0.115688	0.181728	0.116428	0.0949523	0.0839523
RC02739f	[c] : g6p-A --> g6p-B	gpi-1	Glycolysis / Gluconeogenesis	int	neu	0.52	0.3	0.27	1	0.45	0.67	0.27	ALT	ALT	ALT	ALT	OFD	ALT	ALT	0	0	0	0	0.01	0	0
RC02739r	[c] : g6p-B --> g6p-A	gpi-1	Glycolysis / Gluconeogenesis	int*	neu*	0.52	0.3	0.27	1	0.45	0.67	0.27	OFD	OFD	OFD	OFD	ALT	OFD	OFD	0.01	0.01	0.01	0.01	0	0.01	0.01
RC02740f	[c] : g6p-A --> f6p	gpi-1	Glycolysis / Gluconeogenesis	int*	neu*	0.52	0.3	0.27	1	0.45	0.67	0.27	ALT	ALT	ALT	OFD	OFD	OFD	ALT	0	0	0	0.32671	0.01	0.01	0
RC02740r	[c] : f6p --> g6p-A	gpi-1	Glycolysis / Gluconeogenesis	int	neu	0.52	0.3	0.27	1	0.45	0.67	0.27	OFD	OFD	OFD	ALT	ALT	ALT	OFD	0.124071	0.062269	0.01	0	0	0	0.01
RC03321f	[c] : g6p-B --> f6p	gpi-1	Glycolysis / Gluconeogenesis	int*	neu*	0.52	0.3	0.27	1	0.45	0.67	0.27	ALT	ALT	ALT	OFD	OFD	OFD	ALT	0	0	0	0.0120111	0.01	0.01	0
RC03321r	[c] : f6p --> g6p-B	gpi-1	Glycolysis / Gluconeogenesis	int	neu	0.52	0.3	0.27	1	0.45	0.67	0.27	OFD	OFD	OFD	ALT	ALT	ALT	OFD	0.02	0.257364	0.01	0	0	0	0.161209
RC04779f	[c] : atp + f6p --> adp + fdp + h	pfk-1.2 | pfk-1.1	Glycolysis / Gluconeogenesis	mus*	neu*	0.18	0	0.21	0.28	0.67	0.5	0.28	ALT	NONE	OFD	OFD	OFD	OFD	OFD	0	0	0.01	0.456828	0.00515007	0.0353443	0.00326096
RC04780f	[c] : fdp + h2o --> f6p + pi	fbp-1	Glycolysis / Gluconeogenesis	mus*	NA	0.35	0.18	0.33	0.3	0.83	0.28	0.22	OFD	OFD	OFD	OFD	OFD	OFD	OFD	0.01	0.01	0.01	0.01	0.01	0.01	0.01
RC09085f	[c] : glc-D-A + adp --> g6p-A + amp + h	C50D2.7	Glycolysis / Gluconeogenesis	mus*	neu*	0.46	0.52	0.44	0.42	0.76	0.71	0.4	ALT	OFD	OFD	ALT	OFD	OFD	ALT	0	0.01	0.01	0	0.01	0.01	0
RC09086f	[c] : glc-D-B + adp --> g6p-B + amp + h	C50D2.7	Glycolysis / Gluconeogenesis	NA	NA	0.48	0.55	0.46	0.48	0.71	0.69	0.41	ALT	OFD	OFD	ALT	OFD	OFD	ALT	0	0.01	0.01	0	0.01	0.01	0
RM00209f	[m] : pyr + coa + nad --> accoa + co2 + nadh	(pdha-1 & pdhb-1) & (dlat-2 | dlat-1) & dld-1	Glycolysis / Gluconeogenesis	mus*	NA	0.25	0.49	0.42	0.47	0.7	0.33	0.4	OFD	OFD	OFD	OFD	OFD	OFD	OFD	0.531329	1.50849	0.828757	1.40909	0.155904	0.784756	1.07447
RM00710f	[m] : acald + nad + h2o --> ac + nadh + (2) h	(alh-1 | alh-2 | alh-4) | alh-9	Glycolysis / Gluconeogenesis	int*	gon*	0.29	0.59	0.52	0.73	0.43	0.27	0.39	ALT	OFD	OFD	OFD	OFD	ALT	ALT	0	0.01	0.01	0.01	0.01	0	0
RM00711f	[m] : acald + nadp + h2o --> ac + nadph + (2) h	alh-5	Glycolysis / Gluconeogenesis	int*	NA	0	0	0	0.74	0	0	0	NONE	NONE	NONE	OFD	NONE	NONE	NONE	0	0	0	0.01	0	0	0
RC03482f	[c] : acgpail + h2o --> gpail + ac	Y52B11C.1	Glycosylphosphatidylinositol(GPI)-anchor biosynthesis	NA	NA	0	0.23	0.12	0.22	0	0.2	0.21	NONE	OFD	OFD	OFD	NONE	ALT	OFD	0	0.01	0.01	0.01	0	0	0.01
RC05916f	[c] : uacgam + pail --> udp + acgpail + h	F01G4.5 | T20D3.8 | piga-1	Glycosylphosphatidylinositol(GPI)-anchor biosynthesis	NA	NA	0	0.24	0.13	0.16	0	0.19	0.21	NONE	OFD	OFD	OFD	NONE	ALT	OFD	0	0.01	0.01	0.01	0	0	0.01
RC00475f	[c] : glyclt + o2 --> glx + h2o2	F41E6.5	Glyoxylate and dicarboxylate metabolism	int*	NA	0	0	0	1	0	0	0	NONE	NONE	NONE	OFD	NONE	NONE	NONE	0	0	0	0.01	0	0	0
RC01334f	[c] : 2pglyc + h2o --> glyclt + pi	C53A3.2 | F44E7.2 | K09H11.7	Glyoxylate and dicarboxylate metabolism	mus*	NA	0.75	0	0.57	0.81	1	0	0	OFD	NONE	ALT	OFD	OFD	NONE	NONE	0.00315768	0	0	0.00315768	0.00315768	0	0
RC01393f	[c] : h + hpyr --> co2 + gcald	Unknown	Glyoxylate and dicarboxylate metabolism	NA	NA	0.61	0	0.75	0.73	0.81	0	0.63	ALT	NONE	ALT	OFD	OFD	NONE	ALT	0	0	0	0.01	0.01	0	0
RM00472f	[m] : accoa + glx + h2o --> coa + h + mal-L	icl-1	Glyoxylate and dicarboxylate metabolism	mus*	int*	0.02	0	0.17	0.71	0.75	0.04	0.05	ALT	NONE	OFD	OFD	OFD	ALT	OFD	0	0	0.01	0.01	0.01	0	0.01
RM00479f	[m] : icit --> glx + succ	icl-1	Glyoxylate and dicarboxylate metabolism	int	mus*	0.02	0	0.24	0.93	0.86	0.05	0.07	OFD	NONE	OFD	ALT	OFD	OFD	OFD	0.387175	0	0.00229365	0	0.0814564	0.0360018	0.196062
RM00479r	[m] : glx + succ --> icit	icl-1	Glyoxylate and dicarboxylate metabolism	int*	mus	0.02	0	0.19	0.77	0.72	0.04	0.05	ALT	NONE	ALT	OFD	ALT	ALT	ALT	0	0	0	2.24471	0	0	0
RM01393f	[m] : h + hpyr --> co2 + gcald	Unknown	Glyoxylate and dicarboxylate metabolism	mus*	int*	0.6	0	0.65	0.84	0.91	0	0.72	ALT	NONE	ALT	OFD	OFD	NONE	ALT	0	0	0	0.01	0.01	0	0
RC00525f	[c] : Nforglu + h2o --> for + glu-L + (2) h	Unknown	Histidine metabolism	hyp*	neu	0	0	1	0	0	0.81	0	NONE	NONE	OFD	NONE	NONE	ALT	NONE	0	0	0.0334687	0	0	0	0
RC01167f	[c] : h + his-L --> co2 + hista	bas-1 | hdl-1 | tdc-1	Histidine metabolism	neu	gon	0.78	0.94	0.46	0	0	1	0.29	ALT	ALT	ALT	NONE	NONE	ALT	ALT	0	0	0	0	0	0	0
RC01168f	[c] : his-L --> nh4 + urcan	haly-1	Histidine metabolism	hyp*	gli	0.18	0	1	0	0	0	0	ALT	NONE	OFD	NONE	NONE	NONE	NONE	0	0	0.0334687	0	0	0	0
RC02286f	[c] : forglu + (3) h + h2o --> Nforglu + nh4	cpin-1	Histidine metabolism	hyp*	neu	0	0	1	0	0	0.83	0	NONE	NONE	OFD	NONE	NONE	ALT	NONE	0	0	0.0334687	0	0	0	0
RC02288f	[c] : 4izp + h2o --> forglu + h	T12A2.1	Histidine metabolism	hyp*	NA	0	0	1	0	0	0	0	NONE	NONE	OFD	NONE	NONE	NONE	NONE	0	0	0.0334687	0	0	0	0
RC02914f	[c] : h2o + urcan --> 4izp	Y51H4A.7	Histidine metabolism	hyp*	NA	0	0	1	0	0	0	0	NONE	NONE	OFD	NONE	NONE	NONE	NONE	0	0	0.0334687	0	0	0	0
RC04674f	[c] : mhista + h2o + o2 --> 3mldz + nh4 + h2o2	amx-2	Histidine metabolism	NA	NA	0	0	0	0.05	0	0	0	NONE	NONE	NONE	ALT	NONE	NONE	NONE	0	0	0	0	0	0	0
RC04996f	[c] : 3mldz + nad + h2o --> 3mlda + nadh + (2) h	alh-5	Histidine metabolism	NA	NA	0	0	0	0.12	0	0	0	NONE	NONE	NONE	ALT	NONE	NONE	NONE	0	0	0	0	0	0	0
RC03552f	[c] : accoa + Nlys --> coa + Naclys + h	[(C49F5.5 | cbp-1) | lsy-12 | mys-1 | oga-1 | hat-1 | elpc-3 | mys-2 | pcaf-1] | mys-4	Histone modification	int	NA	0.54	0.61	0.56	0.88	0.4	0.62	0.55	ALT	ALT	ALT	ALT	ALT	ALT	ALT	0	0	0	0	0	0	0
RC03552r	[c] : coa + Naclys + h --> accoa + Nlys	[(C49F5.5 | cbp-1) | lsy-12 | mys-1 | oga-1 | hat-1 | elpc-3 | mys-2 | pcaf-1] | mys-4	Histone modification	NA	NA	0.66	0.77	0.55	0.77	0.45	0.83	0.58	OFD	OFD	OFD	OFD	OFD	OFD	OFD	0.486696	0.274207	0.0825843	0.521905	0.0257015	0.01	0.0630658
RC03875f	[c] : amet + Nlys --> Nmelys + ahcys + h	[set-16 | lin-59 | (met-1 | set-12) | set-2 | met-2 | set-11 | mes-2 | set-23 | (dot-1.1 | dot-1.2 | dot-1.3 | dot-1.4 | dot-1.5) | set-4 | set-1] | [set-13 | set-15 | set-21 | set-32 | set-33 | set-6]	Histone modification	gon*	NA	0.8	0.94	0.72	0.62	0.53	0.71	0.76	OFD	OFD	OFD	OFD	OFD	OFD	OFD	0.01	0.01	0.01	0.01	0.01	0.01	0.01
RC04866f	[c] : Nmelys + amet --> Ndmelys + ahcys + h	[set-16 | lin-59 | (met-1 | set-12) | set-2 | met-2 | set-11 | mes-2 | set-23 | (dot-1.1 | dot-1.2 | dot-1.3 | dot-1.4 | dot-1.5) | set-4 | set-1] | [set-13 | set-15 | set-21 | set-32 | set-33 | set-6]	Histone modification	gon	NA	0.8	0.94	0.72	0.62	0.53	0.71	0.76	ALT	ALT	ALT	ALT	ALT	ALT	ALT	0	0	0	0	0	0	0
RC04867f	[c] : Ndmelys + amet --> Ntmelys + ahcys + h	[set-16 | lin-59 | (met-1 | set-12) | set-2 | met-2 | set-11 | mes-2 | set-23 | (dot-1.1 | dot-1.2 | dot-1.3 | dot-1.4 | dot-1.5) | set-4 | set-1] | [set-13 | set-15 | set-21 | set-32 | set-33 | set-6]	Histone modification	gon	NA	0.8	0.94	0.72	0.62	0.53	0.71	0.76	ALT	ALT	ALT	ALT	ALT	ALT	ALT	0	0	0	0	0	0	0
RC09510f	[c] : Ndmelys + akg + o2 --> Nmelys + succ + fald + co2	jhdm-1	Histone modification	gon	NA	0.58	0.97	0.42	0.65	0.37	0.62	0.53	ALT	ALT	ALT	ALT	ALT	ALT	ALT	0	0	0	0	0	0	0
RC09511f	[c] : Nmelys + akg + o2 --> Nlys + succ + fald + co2	jhdm-1	Histone modification	gon*	NA	0.58	0.97	0.42	0.65	0.37	0.62	0.53	OFD	OFD	OFD	OFD	OFD	OFD	OFD	0.01	0.01	0.01	0.01	0.01	0.01	0.01
RC01185f	[c] : h2o + mi1p-D --> inost + pi	(ttx-7 | gpap-1)	Inositol phosphate metabolism	neu	gli	0.49	0.33	0.29	0	0.16	0.57	0.27	ALT	ALT	ALT	NONE	ALT	ALT	ALT	0	0	0	0	0	0	0
RC01186f	[c] : h2o + mi4p-D --> inost + pi	(ttx-7 | gpap-1)	Inositol phosphate metabolism	neu*	gli	0.45	0	0.31	0	0.19	0.46	0.32	ALT	NONE	ALT	NONE	OFD	OFD	OFD	0	0	0	0	0.01	0.01	0.01
RC01187f	[c] : h2o + mi3p-D --> inost + pi	(ttx-7 | gpap-1)	Inositol phosphate metabolism	neu*	gli*	0.61	0.46	0.42	0.27	0.24	0.65	0.33	OFD	OFD	OFD	OFD	OFD	OFD	OFD	0.0208595	0.0208595	0.0308595	0.0269555	0.01	0.01	0.01
RC01802f	[c] : cdpdag + inost --> cmp + h + pail	pisy-1	Inositol phosphate metabolism	neu*	NA	0.45	0.4	0.22	0.07	0.15	0.62	0.28	OFD	OFD	OFD	OFD	OFD	OFD	OFD	0.0208595	0.0208595	0.0208595	0.0308597	0.0108595	0.0108595	0.0408595
RC03332f	[c] : h2o + pail --> dag_pl + h + mi1p-D	plc-1 | plc-2 | plc-3 | plc-4 | egl-8	Inositol phosphate metabolism	neu	gli	0.38	0.23	0.24	0	0.14	0.67	0.28	ALT	ALT	ALT	NONE	ALT	ALT	ALT	0	0	0	0	0	0	0
RC03361f	[c] : atp + pail --> adp + h + pail4p	(C56A3.8 | ZC8.6) | (Y75B8A.24 | pifk-1)	Inositol phosphate metabolism	int*	NA	0.42	0.22	0.48	0.64	0.25	0.4	0.36	OFD	OFD	OFD	OFD	OFD	OFD	OFD	0.01	0.01	0.01	0.01	0.01	0.01	0.02
RC03362f	[c] : atp + pail --> adp + h + pail3p	vps-34	Inositol phosphate metabolism	NA	NA	0.56	0.55	0.53	0.72	0.43	0.72	0.46	OFD	OFD	OFD	OFD	OFD	OFD	OFD	0.01	0.01	0.01	0.01	0.01	0.01	0.01
RC03363f	[c] : pail3p + h2o --> pail + pi	mtm-3	Inositol phosphate metabolism	NA	NA	0.66	0.34	0.57	0.64	0.35	0.7	0.67	OFD	OFD	OFD	OFD	OFD	OFD	OFD	0.01	0.01	0.02	0.01	0.02	0.01	0.01
RC03393f	[c] : h2o + mi14p --> mi4p-D + pi	ND	Inositol phosphate metabolism	NA	NA	0.43	0	0.33	0	0.22	0.42	0.43	ALT	NONE	ALT	NONE	OFD	OFD	OFD	0	0	0	0	0.01	0.01	0.01
RC03394f	[c] : h2o + mi145p --> mi14p + pi	C01B10.3 | ipp-5	Inositol phosphate metabolism	pha*	NA	0.32	0	0.24	0	0.14	0.25	0.44	ALT	NONE	ALT	NONE	OFD	OFD	OFD	0	0	0	0	0.01	0.01	0.01
RC03430f	[c] : mi1345p + h2o --> mi134p + pi	C01B10.3 | ipp-5	Inositol phosphate metabolism	pha*	NA	0.31	0	0.25	0.22	0	0.17	0.4	OFD	NONE	OFD	OFD	NONE	ALT	OFD	0.01	0	0.01	0.01	0	0	0.01
RC03433f	[c] : atp + mi145p --> adp + mi1345p + h	lfe-2	Inositol phosphate metabolism	NA	NA	0.33	0	0.27	0.28	0	0.13	0.27	OFD	NONE	OFD	OFD	NONE	ALT	OFD	0.01	0	0.01	0.01	0	0	0.01
RC03435f	[c] : h2o + pail45p --> dag_pl + h + mi145p	plc-1 | plc-2 | plc-3 | plc-4 | egl-8	Inositol phosphate metabolism	NA	NA	0.33	0.22	0.24	0.22	0.15	0.48	0.33	OFD	OFD	OFD	OFD	OFD	OFD	OFD	0.02	0.01	0.01	0.02	0.01	0.01	0.03
RC03469f	[c] : atp + pail4p --> adp + h + pail45p	ppk-1	Inositol phosphate metabolism	neu*	gon*	0.31	0.53	0.19	0.35	0.16	0.86	0.29	OFD	OFD	OFD	OFD	OFD	OFD	OFD	0.01	0.01	0.01	0.01	0.01	0.01	0.02
RC04404f	[c] : h2o + pail45p --> pail4p + pi	inpp-1 | ocrl-1 | unc-26	Inositol phosphate metabolism	neu*	gon*	0.44	0.67	0.3	0.39	0.19	0.88	0.35	OFD	OFD	OFD	OFD	OFD	OFD	OFD	0.01	0.01	0.01	0.01	0.01	0.01	0.01
RC04513f	[c] : h2o + pail345p --> pail45p + pi	daf-18	Inositol phosphate metabolism	gon*	NA	0.17	0.92	0.23	0.25	0.11	0.14	0.15	OFD	OFD	OFD	OFD	OFD	OFD	OFD	0.01	0.01	0.01	0.01	0.01	0.01	0.01
RC04545f	[c] : atp + pail45p --> adp + h + pail345p	age-1 & aap-1	Inositol phosphate metabolism	gon*	int*	0.24	0.93	0.25	0.32	0.13	0.22	0.21	OFD	OFD	OFD	OFD	OFD	OFD	OFD	0.01	0.01	0.01	0.01	0.01	0.01	0.01
RC05795f	[c] : atp + pail4p --> adp + h + pail34p	piki-1	Inositol phosphate metabolism	int*	NA	0.48	0.11	0.47	0.64	0.33	0.26	0.35	OFD	OFD	OFD	OFD	OFD	OFD	OFD	0.01	0.01	0.01	0.01	0.01	0.01	0.01
RC05802f	[c] : atp + pail3p --> adp + h + pail35p	ppk-3	Inositol phosphate metabolism	int*	NA	0.15	0.07	0.24	0.49	0.13	0.12	0.25	OFD	OFD	OFD	OFD	OFD	OFD	OFD	0.02	0.02	0.01	0.02	0.01	0.01	0.02
RC05803f	[c] : atp + pail5p --> adp + h + pail45p	ppk-2	Inositol phosphate metabolism	neu*	gli*	0.4	0.3	0.12	0.29	0.06	0.65	0.27	OFD	OFD	OFD	OFD	OFD	OFD	OFD	0.02	0.02	0.01	0.02	0.01	0.01	0.02
RC07299f	[c] : pail34p + h2o --> pail3p + pi	R01H10.7	Inositol phosphate metabolism	NA	NA	0.34	0.24	0.44	0.52	0.22	0.27	0.23	OFD	OFD	OFD	OFD	OFD	OFD	OFD	0.01	0.01	0.01	0.01	0.01	0.01	0.01
RC07324f	[c] : g6p-A --> mi3p-D	inos-1	Inositol phosphate metabolism	neu*	NA	0.44	0.44	0.29	0.3	0.24	0.79	0.3	OFD	OFD	OFD	OFD	OFD	OFD	OFD	0.0208595	0.0208595	0.0308595	0.0269555	0.01	0.01	0.01
RC08981f	[c] : pail45p + h2o --> pail5p + pi	Y71H2AM.2	Inositol phosphate metabolism	NA	NA	0.48	0.53	0.23	0.33	0	0.45	0.35	ALT	OFD	ALT	ALT	NONE	ALT	ALT	0	0.01	0	0	0	0	0
RC10065f	[c] : (2.0) atp + mi145p --> (2.0) adp + mi13456p + (2) h	impk-1	Inositol phosphate metabolism	NA	NA	0.47	0.31	0.38	0.33	0	0.53	0.47	OFD	OFD	ALT	OFD	NONE	ALT	OFD	0.01	0.01	0	0.01	0	0	0.01
RC10928f	[c] : pail35p + h2o --> pail5p + pi	mtm-1 | mtm-3 | mtm-6	Inositol phosphate metabolism	NA	NA	0.36	0.17	0.28	0.47	0.16	0.34	0.37	OFD	OFD	ALT	OFD	ALT	OFD	OFD	0.01	0.01	0	0.01	0	0.01	0.01
RC10951f	[c] : atp + pail --> adp + h + pail5p	ppk-3	Inositol phosphate metabolism	int*	NA	0.23	0.09	0.23	0.48	0.13	0.19	0.29	OFD	ALT	OFD	OFD	OFD	ALT	OFD	0.01	0	0.01	0.01	0.01	0	0.01
RC12124f	[c] : pail35p + h2o --> pail3p + pi	C34B7.2	Inositol phosphate metabolism	NA	NA	0.18	0.17	0.26	0.29	0.14	0.13	0.25	OFD	OFD	OFD	OFD	OFD	ALT	OFD	0.01	0.01	0.01	0.01	0.01	0	0.01
RCC0076f	[c] : apohemeprotein + pheme --> hemeprotein	NA	Iron metabolism	NA	NA	0.29	0.39	0.28	0.28	0.58	0.32	0.38	OFD	OFD	OFD	OFD	OFD	OFD	OFD	3.58962e-05	3.60185e-05	3.60185e-05	3.59065e-05	3.58962e-05	3.58962e-05	3.58962e-05
RM02480f	[m] : apocytc + pheme --> focytC	cchl-1 & (cyc-2.1 | cyc-2.2)	Iron metabolism	NA	NA	0.32	0.38	0.3	0.3	0.57	0.34	0.38	OFD	OFD	OFD	OFD	OFD	OFD	OFD	3.58962e-05	3.60185e-05	3.60185e-05	3.59065e-05	3.58962e-05	3.58962e-05	3.58962e-05
RM07411f	pheme[m] + h2o[m] + frdp[c] --> hemeo[m] + ppi[m]	cox-10	Iron metabolism	int*	mus*	0.33	0.36	0.3	0.54	0.47	0	0	OFD	OFD	OFD	OFD	OFD	NONE	NONE	0.000886263	0.000886263	0.000886263	0.000886263	0.00308206	0	0
RM07412f	[m] : hemeo + o2 --> hemea + h2o	cox-15	Iron metabolism	int*	mus*	0.35	0.37	0.34	0.53	0.51	0	0	OFD	OFD	OFD	OFD	OFD	NONE	NONE	0.000886263	0.000886263	0.000886263	0.000886263	0.000886263	0	0
RMC0132f	[m] : apoISclustprot + (2) cys-L + (2) fe3 + atp + h2o --> ISclustprot + (2) ala-L + adp + pi + h	B0205.6 & Y45F10D.4 & (frh-1 | Y39B6A.3) & dnj-15 & hsp-6	Iron-sulfur cluster biosynthesis	NA	NA	0.31	0.4	0.29	0.24	0.57	0.32	0.37	OFD	OFD	OFD	OFD	OFD	OFD	OFD	3.58962e-05	3.60185e-05	3.60185e-05	3.59065e-05	3.58962e-05	3.58962e-05	3.58962e-05
RC02383f	[c] : tym + o2 + nadh + h --> dopa + nad + h2o	tyr-1 | tyr-2 | tyr-3 | tyr-4 | tyr-5 | tyr-6	Isoquinoline alkaloid biosynthesis	NA	NA	0.26	0	0	0	0	0	0.08	ALT	NONE	NONE	NONE	NONE	NONE	ALT	0	0	0	0	0	0	0
RC07212f	[c] : tyr-L + thbpt + o2 --> 34dhphe + thbpt4acam	cat-2	Isoquinoline alkaloid biosynthesis	neu*	NA	0	0	0	0	0	0.66	0	NONE	NONE	NONE	NONE	NONE	OFD	NONE	0	0	0	0	0	0.01	0
RM00716f	[m] : akg + h + lys-L + nadph --> h2o + nadp + saccrp-L	R02D3.1	Lysine degradation	hyp*	NA	0	0	0.73	0	0	0	0	NONE	NONE	OFD	NONE	NONE	NONE	NONE	0	0	0.114759	0	0	0	0
RM01939f	[m] : L2aadp + akg --> 2oxoadp + glu-L	TBD	Lysine degradation	hyp*	NA	0	0	0.72	0	0	0	0	NONE	NONE	OFD	NONE	NONE	NONE	NONE	0	0	0.114759	0	0	0	0
RM02313f	[m] : h2o + nad + saccrp-L --> L2aadp6sa + glu-L + h + nadh	R02D3.1	Lysine degradation	hyp*	NA	0	0	0.72	0	0	0	0	NONE	NONE	OFD	NONE	NONE	NONE	NONE	0	0	0.114759	0	0	0	0
RM02488f	[m] : etfox + glutcoa + h --> b2coa + co2 + etfrd	F54D5.7	Lysine degradation	int*	NA	0.23	0.27	0.49	0.59	0.43	0	0.29	OFD	OFD	OFD	OFD	ALT	NONE	ALT	0.01	0.01	0.0263987	0.0139507	0	0	0
RM03102f	[m] : L2aadp6sa + h2o + nad --> L2aadp + (2) h + nadh	alh-9	Lysine degradation	hyp*	NA	0	0	0.67	0	0	0	0	NONE	NONE	OFD	NONE	NONE	NONE	NONE	0	0	0.104759	0	0	0	0
RM03103f	[m] : L2aadp6sa + h2o + nadp --> L2aadp + (2) h + nadph	alh-9	Lysine degradation	hyp*	NA	0	0	0.71	0	0	0	0	NONE	NONE	OFD	NONE	NONE	NONE	NONE	0	0	0.01	0	0	0	0
RMC0014f	[m] : 2oxoadp + coa + nad --> co2 + glutcoa + nadh	(ogdh-1 & ogdh-2) & dlst-1 & dld-1	Lysine degradation	int*	NA	0.22	0.33	0.44	0.56	0.4	0	0.29	OFD	OFD	OFD	OFD	ALT	NONE	ALT	0.01	0.01	0.0263987	0.0139507	0	0	0
RCC0005f	[c] : atp + h2o --> adp + h + pi	NA	Maintenance	NA	NA	0.39	0.61	0.56	0.34	0.66	0.42	0.57	OFD	OFD	OFD	OFD	OFD	OFD	OFD	10	10	10	10	10	10	10
RC03956f	[c] : gthrd --> pchltn + gly	pcs-1	Metal detoxification	gon*	pha*	0.44	0.86	0	0.4	0.53	0	0.77	ALT	OFD	NONE	ALT	OFD	NONE	OFD	0	0.01	0	0	0.01	0	0.01
RC00527f	[c] : Sfglutth + h2o --> for + gthrd + h	Y48G10A.1	Methane metabolism	gon*	NA	0.65	0.92	0.59	0.73	0.54	0.65	0.52	ALT	OFD	OFD	ALT	OFD	OFD	OFD	0	0.01	0.01	0	0.01	0.01	0.01
RC00527r	[c] : for + gthrd + h --> Sfglutth + h2o	Y48G10A.1	Methane metabolism	NA	NA	0.56	0.67	0.58	0.68	0.48	0.55	0.44	OFD	ALT	ALT	ALT	ALT	ALT	ALT	0.113558	0	0	0	0	0	0
RC00602f	[c] : h2o2 + meoh --> fald + (2) h2o	(ctl-1 | ctl-2 | ctl-3) | (prdx-6)	Methane metabolism	int	gon	0	0.26	0	0.94	0.18	0	0	NONE	ALT	NONE	ALT	ALT	NONE	NONE	0	0	0	0	0	0	0
RC05623f	[c] : tma + nadph + o2 --> tmao + nadp + h2o	fmo-1 | fmo-2 | fmo-3 | fmo-4 | fmo-5	Methane metabolism	int*	hyp*	0.37	0.03	0.65	1	0.07	0	0.29	OFD	ALT	OFD	OFD	OFD	NONE	OFD	0.00813644	0	0.00813644	0.00813644	0.00813644	0	0.00813644
RC06982f	[c] : fald + gthrd --> hmgth	NA	Methane metabolism	NA	NA	0.75	0.92	0.72	0.89	0.66	0.71	0.68	ALT	OFD	OFD	ALT	OFD	OFD	OFD	0	0.01	0.01	0	0.01	0.01	0.01
RC06982r	[c] : hmgth --> fald + gthrd	NA	Methane metabolism	NA	NA	0.62	0.66	0.73	0.83	0.55	0.56	0.52	OFD	ALT	ALT	ALT	ALT	ALT	ALT	0.113558	0	0	0	0	0	0
RC06983f	[c] : hmgth + nad --> Sfglutth + h + nadh	H24K24.3	Methane metabolism	int	NA	0.58	0.56	0.52	0.98	0.42	0.3	0.42	ALT	ALT	ALT	ALT	ALT	ALT	ALT	0	0	0	0	0	0	0
RC06983r	[c] : Sfglutth + h + nadh --> hmgth + nad	H24K24.3	Methane metabolism	int	NA	0.58	0.56	0.52	0.99	0.43	0.3	0.42	OFD	OFD	OFD	ALT	OFD	ALT	ALT	0.123558	0.01	0.01	0	0.01	0	0
RC07140f	[c] : hmgth + nadp --> Sfglutth + h + nadph	H24K24.3	Methane metabolism	int	NA	0.58	0.56	0.52	0.98	0.42	0.3	0.42	OFD	OFD	OFD	ALT	OFD	OFD	OFD	0.01	0.02	0.02	0	0.02	0.01	0.01
RC07140r	[c] : Sfglutth + h + nadph --> hmgth + nadp	H24K24.3	Methane metabolism	int	NA	0.58	0.56	0.52	0.99	0.43	0.3	0.42	ALT	ALT	ALT	ALT	ALT	ALT	ALT	0	0	0	0	0	0	0
DMN0058f	tmao[c] + (2.0) urea[c] -->	NA	Miscellaneous	hyp*	int*	0	0	0.88	0.83	0	0	0	OFD	ALT	OFD	OFD	OFD	NONE	OFD	0.00813644	0	0.00813644	0.00813644	0.00813644	0	0.00813644
RC00004f	[c] : ppi + h2o --> (2) pi + h	C13C4.4 | pyp-1	Miscellaneous	NA	NA	0.38	0.54	0.51	0.26	0.52	0.44	0.57	ALT	OFD	OFD	OFD	ALT	OFD	OFD	0	3.05691	2.93379	3.71512	0	0.01	3.10467
RC00100f	[c] : nadh + h + (2) ficytb --> nad + (2) focytb	(T05H4.4 | hpo-19)	Miscellaneous	NA	NA	0.52	0.48	0.62	0.53	0.11	0.2	0.32	OFD	OFD	OFD	OFD	OFD	OFD	OFD	0.108114	0.0985395	0.198075	0.780677	0.0749715	0.0869646	0.0869553
RC00100r	[c] : nad + (2) focytb --> nadh + h + (2) ficytb	(T05H4.4 | hpo-19)	Miscellaneous	NA	NA	0.52	0.48	0.62	0.52	0.11	0.2	0.32	ALT	ALT	ALT	ALT	ALT	ALT	ALT	0	0	0	0	0	0	0
RC00138f	[c] : h2o + pppi --> h + pi + ppi	Unknown	Miscellaneous	hyp	NA	0	0	0.65	0	0	0	0	NONE	NONE	ALT	NONE	NONE	NONE	NONE	0	0	0	0	0	0	0
RC00188f	[c] : h2o + pap --> amp + pi	bpnt-1 | gpap-1	Miscellaneous	gli	hyp*	0.8	0.45	0.64	0.37	0.21	0.22	0.33	ALT	ALT	OFD	OFD	ALT	OFD	ALT	0	0	0.01	0.01	0	0.01	0
RC01931f	[c] : cyan + tsul --> h + so3 + tcynt	mpst-1 | mpst-2 | mpst-3 | mpst-4 | mpst-5 | mpst-6 | mpst-7	Miscellaneous	hyp	gon	0	0.6	0.87	0.48	0.49	0	0.29	NONE	ALT	ALT	ALT	ALT	NONE	ALT	0	0	0	0	0	0	0
RC01931r	[c] : h + so3 + tcynt --> cyan + tsul	mpst-1 | mpst-2 | mpst-3 | mpst-4 | mpst-5 | mpst-6 | mpst-7	Miscellaneous	hyp	gon*	0	0.43	1	0.22	0.29	0	0.15	NONE	OFD	ALT	OFD	ALT	NONE	ALT	0	0.01	0	0.00698875	0	0	0
RC02364f	[c] : h + nadph + q --> nadp + qh2	F39B2.3	Miscellaneous	gon*	int	0	0.94	0	0.59	0	0	0	NONE	OFD	NONE	ALT	NONE	NONE	NONE	0	0.01	0	0	0	0	0
RC03106f	[c] : cyan + mercppyr --> h + pyr + tcynt	mpst-1 | mpst-2 | mpst-3 | mpst-4 | mpst-5 | mpst-6 | mpst-7	Miscellaneous	hyp*	gon*	0	0.43	1	0.2	0.27	0	0.13	NONE	OFD	OFD	OFD	ALT	NONE	ALT	0	0.01	0.01	0.00698875	0	0	0
RC03618f	[c] : thcrm_ce + h2o --> gal + galgluside_ce	gana-1	Miscellaneous	NA	NA	0	0	0.02	nan	0.17	0.02	0.14	NONE	NONE	ALT	NONE	OFD	OFD	OFD	0	0	0	0	0.01	0.01	0.01
RC03618r	[c] : gal + galgluside_ce --> thcrm_ce + h2o	gana-1	Miscellaneous	NA	NA	0	0	0.02	0.27	0.04	0.02	0.03	NONE	NONE	ALT	OFD	ALT	ALT	ALT	0	0	0	0.01	0	0	0
RC04183f	[c] : gbside_ce + acgal --> forssman_ce + h2o	gana-1	Miscellaneous	NA	NA	0	0	0.06	0.25	0.12	0	0.07	NONE	NONE	OFD	ALT	OFD	NONE	OFD	0	0	0.00109206	0	0.00109206	0	0.00109206
RC04184f	[c] : thcrm_ce + acgal --> gbside_ce + h2o	hex-1 | hex-2 | hex-3 | hex-4 | hex-5	Miscellaneous	int*	NA	0	0	0.02	0.37	0.04	0.02	0.03	NONE	NONE	ALT	OFD	ALT	ALT	ALT	0	0	0	0.01	0	0	0
RC04184r	[c] : gbside_ce + h2o --> thcrm_ce + acgal	hex-1 | hex-2 | hex-3 | hex-4 | hex-5	Miscellaneous	NA	NA	0	0	0.02	nan	0.15	0.02	0.16	NONE	NONE	ALT	NONE	OFD	OFD	OFD	0	0	0	0	0.01	0.01	0.01
RC05861f	[c] : ala-D + h2o + o2 --> h2o2 + nh4 + pyr	daao-1	Miscellaneous	int	NA	0	0	0	1	0	0	0	NONE	NONE	NONE	ALT	NONE	NONE	NONE	0	0	0	0	0	0	0
RC07172f	[c] : h + nadph + o2 --> h2o2 + nadp	bli-3 | duox-2	Miscellaneous	hyp*	pha*	0.38	0	0.74	0	0	0	0.73	OFD	NONE	OFD	NONE	NONE	NONE	OFD	0.01	0	0.01	0	0	0	0.01
RC08539f	[c] : nadph + h + (2) ficytb --> nadp + (2) focytb	emb-8	Miscellaneous	int	NA	0.49	0.25	0.59	0.75	0.04	0.13	0.53	ALT	OFD	ALT	ALT	ALT	ALT	ALT	0	0.01	0	0	0	0	0
RC08539r	[c] : nadp + (2) focytb --> nadph + h + (2) ficytb	emb-8	Miscellaneous	int*	NA	0.49	0.25	0.59	0.76	0.04	0.13	0.53	OFD	ALT	OFD	OFD	ALT	OFD	OFD	0.01	0	0.01	0.01	0	0.01	0.01
RCC0156f	[c] : tym + ascb-L + o2 --> octpmn + dhdascb + h2o	tbh-1	Miscellaneous	neu*	NA	0	0	0	0	0	0.69	0	NONE	NONE	NONE	NONE	NONE	OFD	NONE	0	0	0	0	0	0.01	0
RCC0250f	[c] : atp + h2o --> adp + h_pumped + pi	vha-13 & (vha-12 | spe-5) & vha-11 & vha-14 & vha-8 & vha-9 & vha-10 & (vha-18 | vha-15) & (vha-7 | vha-5 | vha-6 | unc-32) & (vha-2 | vha-1 | vha-4 | vha-3) & vha-17 & vha-19	Miscellaneous	gli*	NA	0.73	0.09	0.29	0	0	0.3	0.12	OFD	OFD	OFD	NONE	NONE	OFD	OFD	0.01	0.01	0.01	0	0	0.01	0.01
RM00004f	[m] : ppi + h2o --> (2) pi + h	pyp-1	Miscellaneous	NA	NA	0.1	0.06	0.1	0.19	0.05	0.04	0.06	OFD	OFD	OFD	OFD	OFD	OFD	OFD	0.497536	0.49985	0.49985	0.499953	0.489732	0.498963	0.488963
RM00138f	[m] : h2o + pppi --> h + pi + ppi	Unknown	Miscellaneous	NA	NA	0.65	0.61	0.67	0.73	0.69	0.67	0.62	OFD	OFD	OFD	OFD	OFD	OFD	OFD	0.00046344	0.00046344	0.00046344	0.00046344	0.00046344	0.00046344	0.00046344
RM01931f	[m] : cyan + tsul --> h + so3 + tcynt	mpst-1 | mpst-2 | mpst-3 | mpst-4 | mpst-5 | mpst-6 | mpst-7	Miscellaneous	hyp	gon	0	0.62	0.97	0.34	0.45	0	0.23	NONE	ALT	ALT	ALT	ALT	NONE	ALT	0	0	0	0	0	0	0
RM04433f	[c] : etfrd + q --> etfox + qh2	let-721 & (F27D4.1 & F23C8.5)	Miscellaneous	mus*	NA	0.16	0.38	0.34	0.26	0.88	0.18	0.3	OFD	OFD	OFD	OFD	OFD	OFD	OFD	0.0689207	0.142451	0.416061	18.9302	1.23337	0.469306	0.422246
RMC0027f	[m] : q8 --> q	NA	Miscellaneous	NA	NA	1	1	1	0	1	1	0	ALT	ALT	ALT	ALT	ALT	ALT	ALT	0	0	0	0	0	0	0
RMC0028f	[m] : q9 --> q	NA	Miscellaneous	NA	NA	0.4	0.38	0.41	0	0	0.25	0	OFD	ALT	ALT	NONE	NONE	ALT	NONE	0.01	0	0	0	0	0	0
RMC0155f	[m] : etfox + fadh2 --> etfrd + fad	NA	Miscellaneous	mus*	pha*	0.06	0.07	0.11	0.21	0.77	0.32	0.39	OFD	OFD	OFD	OFD	OFD	OFD	OFD	0.0417957	0.0614476	0.0147372	0.04	0.828786	0.297331	0.209122
RMC0088f	[m] : (4) coa + (4) h2o + (4) nad + (3) fad + fa16p1n7coa --> (4) accoa + (4) h + (3) fadh2 + (4) nadh + occoa	(acdh-7 | acdh-8 | acdh-10 | acdh-12) & (ech-4 | B0272.4) & [(ech-6 | ech-7) | (ech-1.2 | ech-1.1) | ech-3] & [(ech-1.2 | ech-1.1) | (B0272.3 | F54C8.1 | ech-8 | ech-9 | hacd-1)] & (B0303.3 | acaa-2)	Mitochondrial fatty acid beta oxidation	int	hyp	0.01	0	0.34	0.61	0.04	0.02	0	OFD	NONE	ALT	ALT	OFD	OFD	NONE	0.000668541	0	0	0	0.00918224	0.00320211	0
RMC0089f	[m] : coa + h2o + nad + fad + odecoa --> accoa + h + fadh2 + nadh + fa16p1n7coa	(acdh-7 | acdh-8 | acdh-10 | acdh-12) & [(ech-6 | ech-7) | (ech-1.2 | ech-1.1) | ech-3] & [(ech-1.2 | ech-1.1) | (B0272.3 | F54C8.1 | ech-8 | ech-9 | hacd-1)] & (B0303.3 | acaa-2)	Mitochondrial fatty acid beta oxidation	int	hyp	0	0	0.4	0.63	0.05	0	0	NONE	NONE	ALT	ALT	OFD	NONE	NONE	0	0	0	0	0.00918224	0	0
RMC0090f	[m] : (5) coa + (5) h2o + (5) nad + (4) fad + vacccoa --> (5) accoa + (5) h + (4) fadh2 + (5) nadh + occoa	(acdh-7 | acdh-8 | acdh-10 | acdh-12) & (ech-4 | B0272.4) & [(ech-6 | ech-7) | (ech-1.2 | ech-1.1) | ech-3] & [(ech-1.2 | ech-1.1) | (B0272.3 | F54C8.1 | ech-8 | ech-9 | hacd-1)] & (B0303.3 | acaa-2)	Mitochondrial fatty acid beta oxidation	int	mus*	0	0.18	0.4	0.63	0.57	0.07	0.08	NONE	OFD	OFD	ALT	OFD	OFD	ALT	0	0.01	0.00618431	0	0.0538041	0.0131246	0
RMC0091f	[m] : (2) coa + (2) h2o + (2) nad + (2) fad + lnlccoa --> (2) accoa + (2) h + (2) fadh2 + (2) nadh + fa14p2n6coa	(acdh-7 | acdh-8 | acdh-10 | acdh-12) & [(ech-6 | ech-7) | (ech-1.2 | ech-1.1) | ech-3] & [(ech-1.2 | ech-1.1) | (B0272.3 | F54C8.1 | ech-8 | ech-9 | hacd-1)] & (B0303.3 | acaa-2)	Mitochondrial fatty acid beta oxidation	NA	NA	0	0	0	0	0	0	0	NONE	NONE	NONE	NONE	NONE	NONE	NONE	0	0	0	0	0	0	0
RMC0092f	[m] : (3) coa + (3) h2o + (3) nad + (2) fad + nadph + fa14p2n6coa --> (3) accoa + (2) h + (2) fadh2 + (3) nadh + nadp + occoa	(acdh-7 | acdh-8 | acdh-10 | acdh-12) & (ech-4 | B0272.4) & (decr-1.2 | decr-1.3) & [(ech-6 | ech-7) | (ech-1.2 | ech-1.1) | ech-3] & [(ech-1.2 | ech-1.1) | (B0272.3 | F54C8.1 | ech-8 | ech-9 | hacd-1)] & (B0303.3 | acaa-2)	Mitochondrial fatty acid beta oxidation	NA	NA	0	0	0	0	0	0	0	NONE	NONE	NONE	NONE	NONE	NONE	NONE	0	0	0	0	0	0	0
RMC0093f	[m] : (2) coa + (2) h2o + (2) nad + (2) fad + dlnlcgcoa --> (2) accoa + (2) h + (2) fadh2 + (2) nadh + fa16p3n6coa	(acdh-7 | acdh-8 | acdh-10 | acdh-12) & [(ech-6 | ech-7) | (ech-1.2 | ech-1.1) | ech-3] & [(ech-1.2 | ech-1.1) | (B0272.3 | F54C8.1 | ech-8 | ech-9 | hacd-1)] & (B0303.3 | acaa-2)	Mitochondrial fatty acid beta oxidation	NA	NA	0	0	0	0	0	0	0	NONE	NONE	NONE	NONE	NONE	NONE	NONE	0	0	0	0	0	0	0
RMC0094f	[m] : coa + h2o + nad + nadph + fad + fa16p3n6coa --> accoa + fadh2 + nadh + nadp + fa14p2n6coa	(acdh-7 | acdh-8 | acdh-10 | acdh-12) & (ech-4 | B0272.4) & (decr-1.2 | decr-1.3) & [(ech-6 | ech-7) | (ech-1.2 | ech-1.1) | ech-3] & [(ech-1.2 | ech-1.1) | (B0272.3 | F54C8.1 | ech-8 | ech-9 | hacd-1)] & (B0303.3 | acaa-2)	Mitochondrial fatty acid beta oxidation	NA	NA	0	0	0	0	0	0	0	NONE	NONE	NONE	NONE	NONE	NONE	NONE	0	0	0	0	0	0	0
RMC0095f	[m] : (2) coa + (2) h2o + (2) nad + fad + arachdcoa --> (2) accoa + (2) h + fadh2 + (2) nadh + fa16p3n6coa	(acdh-7 | acdh-8 | acdh-10 | acdh-12) & (ech-4 | B0272.4) & [(ech-6 | ech-7) | (ech-1.2 | ech-1.1) | ech-3] & [(ech-1.2 | ech-1.1) | (B0272.3 | F54C8.1 | ech-8 | ech-9 | hacd-1)] & (B0303.3 | acaa-2)	Mitochondrial fatty acid beta oxidation	NA	NA	0	0	0	0	0	0	0	NONE	NONE	NONE	NONE	NONE	NONE	NONE	0	0	0	0	0	0	0
RMC0096f	[m] : (2) coa + (2) h2o + (2) nad + (2) fad + eicostetcoa --> (2) accoa + (2) h + (2) fadh2 + (2) nadh + fa16p4n3coa	(acdh-7 | acdh-8 | acdh-10 | acdh-12) & [(ech-6 | ech-7) | (ech-1.2 | ech-1.1) | ech-3] & [(ech-1.2 | ech-1.1) | (B0272.3 | F54C8.1 | ech-8 | ech-9 | hacd-1)] & (B0303.3 | acaa-2)	Mitochondrial fatty acid beta oxidation	NA	NA	0	0	0	0	0	0	0	NONE	NONE	NONE	NONE	NONE	NONE	NONE	0	0	0	0	0	0	0
RMC0097f	[m] : (4) coa + (4) h2o + (4) nad + (3) fad + (2) nadph + fa16p4n3coa --> (4) accoa + (2) h + (3) fadh2 + (4) nadh + (2) nadp + fa8p1n3coa	(acdh-7 | acdh-8 | acdh-10 | acdh-12) & (ech-4 | B0272.4) & (decr-1.2 | decr-1.3) & [(ech-6 | ech-7) | (ech-1.2 | ech-1.1) | ech-3] & [(ech-1.2 | ech-1.1) | (B0272.3 | F54C8.1 | ech-8 | ech-9 | hacd-1)] & (B0303.3 | acaa-2)	Mitochondrial fatty acid beta oxidation	NA	NA	0	0	0	0	0	0	0	NONE	NONE	NONE	NONE	NONE	NONE	NONE	0	0	0	0	0	0	0
RMC0098f	[m] : (2) coa + (2) h2o + (2) nad + fad + tmndnccoa --> (2) accoa + (2) h + fadh2 + (2) nadh + fa16p4n3coa	(acdh-7 | acdh-8 | acdh-10 | acdh-12) & (ech-4 | B0272.4) & [(ech-6 | ech-7) | (ech-1.2 | ech-1.1) | ech-3] & [(ech-1.2 | ech-1.1) | (B0272.3 | F54C8.1 | ech-8 | ech-9 | hacd-1)] & (B0303.3 | acaa-2)	Mitochondrial fatty acid beta oxidation	NA	NA	0	0	0	0	0	0	0	NONE	NONE	NONE	NONE	NONE	NONE	NONE	0	0	0	0	0	0	0
RMC0100f	[m] : (2) coa + (2) h2o + (2) nad + fad + fa8p1n3coa --> (2) accoa + (2) h + fadh2 + (2) nadh + btcoa	(acdh-7 | acdh-8 | acdh-10) & (ech-4 | B0272.4) & [(ech-6 | ech-7) | (ech-1.2 | ech-1.1) | ech-3] & [(ech-1.2 | ech-1.1) | (B0272.3 | F54C8.1 | ech-8 | ech-9 | hacd-1)] & (B0303.3 | acaa-2)	Mitochondrial fatty acid beta oxidation	int*	NA	0	0	0	0.71	0	0	0	NONE	NONE	NONE	OFD	NONE	NONE	NONE	0	0	0	0.02	0	0	0
RMC0103f	[m] : coa + h2o + nad + fad + fa17p0isocoa --> accoa + h + fadh2 + nadh + fa15p0isocoa	(acdh-7 | acdh-8 | acdh-10 | acdh-12) & [(ech-6 | ech-7) | (ech-1.2 | ech-1.1) | ech-3] & [(ech-1.2 | ech-1.1) | (B0272.3 | F54C8.1 | ech-8 | ech-9 | hacd-1)] & (B0303.3 | acaa-2)	Mitochondrial fatty acid beta oxidation	int	NA	0	0	0.07	0.44	0.07	0.06	0.06	NONE	NONE	ALT	ALT	ALT	ALT	ALT	0	0	0	0	0	0	0
RMC0104f	[m] : (3) coa + (3) h2o + (3) nad + (3) fad + fa15p0isocoa --> (3) accoa + (3) h + (3) fadh2 + (3) nadh + fa9p0isocoa	(acdh-7 | acdh-8 | acdh-10 | acdh-12) & [(ech-6 | ech-7) | (ech-1.2 | ech-1.1) | ech-3] & [(ech-1.2 | ech-1.1) | (B0272.3 | F54C8.1 | ech-8 | ech-9 | hacd-1)] & (B0303.3 | acaa-2)	Mitochondrial fatty acid beta oxidation	int	mus*	0.03	0	0.06	0.39	0.15	0.05	0.07	OFD	OFD	ALT	ALT	OFD	OFD	OFD	0.00195506	0.000339005	0	0	0.0267045	0.00861023	0.00861391
RMC0105f	[m] : (2) coa + (2) h2o + (2) nad + (2) fad + fa9p0isocoa --> (2) accoa + (2) h + (2) fadh2 + (2) nadh + ivcoa	(acdh-7 | acdh-8 | acdh-10) & [(ech-6 | ech-7) | (ech-1.2 | ech-1.1) | ech-3] & [(ech-1.2 | ech-1.1) | (B0272.3 | F54C8.1 | ech-8 | ech-9 | hacd-1)] & (B0303.3 | acaa-2)	Mitochondrial fatty acid beta oxidation	NA	NA	0.02	0	0.04	0.28	0.11	0.03	0.05	OFD	OFD	ALT	OFD	OFD	OFD	OFD	0.00195506	0.000339005	0	0.01	0.0267045	0.00861023	0.00861391
RMC0106f	[m] : coa + h2o + nad + fad + fa19c11coa --> accoa + h + fadh2 + nadh + fa17c9coa	(acdh-7 | acdh-8 | acdh-10 | acdh-12) & [(ech-6 | ech-7) | (ech-1.2 | ech-1.1) | ech-3] & [(ech-1.2 | ech-1.1) | (B0272.3 | F54C8.1 | ech-8 | ech-9 | hacd-1)] & (B0303.3 | acaa-2)	Mitochondrial fatty acid beta oxidation	int	mus*	0.1	0.04	0	0.76	0.33	0.11	0.18	OFD	OFD	NONE	ALT	OFD	OFD	OFD	3.69809e-06	1.91183e-06	0	0	4.11183e-05	1.34609e-05	1.34664e-05
RMC0107f	[m] : (3) coa + (3) h2o + (3) nad + (3) fad + fa17c9coa --> (3) accoa + (3) h + (3) fadh2 + (3) nadh + fa11c3coa	(acdh-7 | acdh-8 | acdh-10 | acdh-12) & [(ech-6 | ech-7) | (ech-1.2 | ech-1.1) | ech-3] & [(ech-1.2 | ech-1.1) | (B0272.3 | F54C8.1 | ech-8 | ech-9 | hacd-1)] & (B0303.3 | acaa-2)	Mitochondrial fatty acid beta oxidation	int	mus*	0.13	0.04	0	0.72	0.43	0.15	0.23	OFD	OFD	ALT	ALT	OFD	OFD	OFD	0.0100037	0.00325023	0	0	0.125436	0.0406864	0.0407034
RMC0126f	[m] : coa + h2o + nad + fad + stcoa --> accoa + h + fadh2 + nadh + pmtcoa	(acdh-7 | acdh-8 | acdh-10 | acdh-12) & [(ech-6 | ech-7) | (ech-1.2 | ech-1.1) | ech-3] & [(ech-1.2 | ech-1.1) | (B0272.3 | F54C8.1 | ech-8 | ech-9 | hacd-1)] & (B0303.3 | acaa-2)	Mitochondrial fatty acid beta oxidation	NA	NA	0	0	0.42	0.49	0.49	0	0	NONE	NONE	ALT	ALT	ALT	NONE	NONE	0	0	0	0	0	0	0
RCC0142f	[c] : cpmp + (2) cys-L + (2) trdrd + (2) atp + h2o --> molybd + (2) ala-L + (2) trdox + (2) amp + (2) ppi + (4) h	B0205.6 & moc-3 & (T27A3.6 & K10D2.7)	Molybdenum cofactor biosynthesis	NA	NA	0.36	0	0.39	0.38	0.3	0	0.33	OFD	NONE	OFD	OFD	OFD	NONE	OFD	0.00614566	0	0.00614566	0.00614566	0.00614566	0	0.00614566
RCC0143f	[c] : atp + molybd + mobd + (2) h --> moco + amp + h2o + ppi	lin-46 | moc-1 | moc-2	Molybdenum cofactor biosynthesis	hyp*	NA	0.42	0	0.49	0.33	0.28	0	0.36	OFD	NONE	OFD	OFD	OFD	NONE	OFD	0.00614566	0	0.00614566	0.00614566	0.00614566	0	0.00614566
RCC0071f	[c] : (11) h + ivcoa + (4) malcoa + (8) nadph --> (4) co2 + (5) coa + fa13p0iso + (3) h2o + (8) nadp	fasn-1	Monomethyl branched chain fatty acid synthesis	NA	NA	0.01	0	0	0.11	0	0	0	OFD	NONE	NONE	OFD	NONE	NONE	NONE	0.00194506	0	0	0.046762	0	0	0
RCC0072f	[c] : fa13p0iso + malcoa + (2) nadph + (3) h --> fa15p0iso + coa + (2) nadp + h2o + co2	elo-5 & let-767 & hpo-8 & art-1	Monomethyl branched chain fatty acid synthesis	NA	NA	0.01	0	0	0.24	0	0	0	OFD	NONE	NONE	OFD	NONE	NONE	NONE	0.00194506	0	0	0.046762	0	0	0
RCC0073f	[c] : fa15p0iso + malcoa + (2) nadph + (3) h --> fa17p0iso + coa + (2) nadp + h2o + co2	(elo-5 | elo-6) & let-767 & hpo-8 & art-1	Monomethyl branched chain fatty acid synthesis	NA	NA	0.01	0	0	0.34	0	0	0	OFD	NONE	NONE	OFD	NONE	NONE	NONE	0.00194506	0	0	0.0346742	0	0	0
RC01005f	[c] : dolp + udpg --> dolglcp + udp	H43I07.3	N-Glycan biosynthesis	gon*	hyp*	0.21	0.56	0.43	0.17	0.32	0.27	0.32	OFD	OFD	OFD	OFD	OFD	OFD	OFD	0.0483437	0.0416169	0.0483438	0.0483457	0.0416168	0.0416168	0.0416168
RC01009f	[c] : dolp + gdpmann --> dolmanp + gdp	dpm-1 | dpm-3	N-Glycan biosynthesis	gon*	hyp*	0.27	0.58	0.44	0.18	0.29	0.28	0.36	OFD	OFD	OFD	OFD	OFD	OFD	OFD	0.0644583	0.0554891	0.0644584	0.064461	0.055489	0.055489	0.055489
RC01018f	[c] : ctp + dolichol --> cdp + dolp + h	Y56A3A.36	N-Glycan biosynthesis	NA	NA	0.26	0.31	0	0.35	0	0	0.35	OFD	OFD	NONE	OFD	NONE	NONE	OFD	0.01	0.01	0	0.01	0	0	0.01
RC02186f	[c] : doldp + pi --> dolp + ppi	Unknown	N-Glycan biosynthesis	gon*	hyp*	0.22	0.53	0.42	0.15	0.3	0.27	0.35	OFD	OFD	OFD	OFD	OFD	OFD	OFD	0.0161146	0.0138723	0.0161146	0.0161152	0.0138723	0.0138723	0.0138723
RC05969f	[c] : dolp + uacgam --> naglc2p + ump	algn-7	N-Glycan biosynthesis	gon*	hyp*	0.24	0.54	0.4	0.14	0.28	0.28	0.31	OFD	OFD	OFD	OFD	OFD	OFD	OFD	0.0161146	0.0138723	0.0161146	0.0161152	0.0138723	0.0138723	0.0138723
RC05970f	[c] : naglc2p + uacgam --> chito2pdol + h + udp	(algn-14 | algn-13)	N-Glycan biosynthesis	gon*	hyp*	0.21	0.55	0.4	0.14	0.31	0.28	0.33	OFD	OFD	OFD	OFD	OFD	OFD	OFD	0.0161146	0.0138723	0.0161146	0.0161152	0.0138723	0.0138723	0.0138723
RC05972f	[c] : chito2pdol + gdpmann --> gdp + h + mpdol	algn-1	N-Glycan biosynthesis	gon*	NA	0.29	0.56	0.4	0.17	0.27	0.3	0.34	OFD	OFD	OFD	OFD	OFD	OFD	OFD	0.0161146	0.0138723	0.0161146	0.0161152	0.0138723	0.0138723	0.0138723
RC05973f	[c] : gdpmann + mpdol --> gdp + h + m1mpdol	algn-2	N-Glycan biosynthesis	gon*	hyp*	0.29	0.56	0.43	0.19	0.27	0.3	0.35	OFD	OFD	OFD	OFD	OFD	OFD	OFD	0.0161146	0.0138723	0.0161146	0.0161152	0.0138723	0.0138723	0.0138723
RC05976f	[c] : Asn-X-Ser/Thr + g3m8mpdol --> doldp + g3m8masn + h	stt-3	N-Glycan biosynthesis	gon*	NA	0.21	0.48	0.41	0.12	0.26	0.24	0.34	OFD	OFD	OFD	OFD	OFD	OFD	OFD	0.0161146	0.0138723	0.0161146	0.0161152	0.0138723	0.0138723	0.0138723
RC05979f	[c] : g3m8masn + h2o --> g2m8masn + glc-D	mogs-1	N-Glycan biosynthesis	NA	NA	0.22	0.48	0.41	0.14	0.28	0.26	0.33	OFD	OFD	OFD	OFD	OFD	OFD	OFD	0.0161146	0.0138723	0.0161146	0.0161152	0.0138723	0.0138723	0.0138723
RC05980f	[c] : g2m8masn + h2o --> g1m8masn + glc-D	aagr-3 | aagr-4	N-Glycan biosynthesis	NA	NA	0.25	0.47	0.43	0.17	0.3	0.3	0.35	OFD	OFD	OFD	OFD	OFD	OFD	OFD	0.0161146	0.0138723	0.0161146	0.0161152	0.0138723	0.0138723	0.0138723
RC05981f	[c] : g1m8masn + h2o --> glc-D + m8masn	aagr-3 | aagr-4	N-Glycan biosynthesis	NA	NA	0.24	0.48	0.43	0.16	0.3	0.3	0.36	OFD	OFD	OFD	OFD	OFD	OFD	OFD	0.0161146	0.0138723	0.0161146	0.0161152	0.0138723	0.0138723	0.0138723
RC05982f	[c] : m8masn + (4) h2o --> m4masn + (4) man	mans-1 | mans-2 | mans-3 | mans-4	N-Glycan biosynthesis	NA	NA	0.22	0.49	0.42	0.15	0.27	0.29	0.35	OFD	OFD	OFD	OFD	OFD	OFD	OFD	0.0161146	0.0138723	0.0161146	0.0161152	0.0138723	0.0138723	0.0138723
RC05983f	[c] : m4masn + uacgam --> h + nm4masn + udp	gly-12 | gly-13 | gly-14	N-Glycan biosynthesis	gon*	hyp*	0.21	0.52	0.41	0.15	0.32	0.3	0.33	OFD	OFD	OFD	OFD	OFD	OFD	OFD	0.0154184	0.0131761	0.0154184	0.0154189	0.013176	0.013176	0.013176
RC05985f	[c] : nm2masn + uacgam --> h + n2m2masn + udp	gly-20	N-Glycan biosynthesis	NA	NA	0.21	0.45	0.39	0.12	0.32	0.3	0.32	OFD	OFD	OFD	OFD	OFD	OFD	OFD	0.0125355	0.0102932	0.0125355	0.0125354	0.0102932	0.0102932	0.0102932
RC05988f	[c] : gdpfuc + n2m2masn --> fn2m2masn + gdp + h	fut-8	N-Glycan biosynthesis	NA	NA	0.23	0.27	0.33	0.13	0.3	0.3	0.32	OFD	OFD	OFD	OFD	OFD	OFD	OFD	0.0125355	0.0102932	0.0125355	0.0125354	0.0102932	0.0102932	0.0102932
RC05989f	[c] : fn2m2masn + (2) udpgal --> (2) h + l2fn2m2masn + (2) udp	bre-4	N-Glycan biosynthesis	NA	NA	0.21	0.44	0.42	0.17	0.36	0.3	0.35	OFD	OFD	OFD	OFD	OFD	OFD	OFD	0.0122423	0.01	0.0122423	0.0122422	0.01	0.01	0.01
RC06238f	[c] : gdpmann + m1mpdol --> gdp + h + m2mpdol	algn-2	N-Glycan biosynthesis	gon*	hyp*	0.27	0.57	0.43	0.2	0.28	0.3	0.36	OFD	OFD	OFD	OFD	OFD	OFD	OFD	0.0161146	0.0138723	0.0161146	0.0161152	0.0138723	0.0138723	0.0138723
RC06258f	[c] : dolmanp + m4mpdol --> dolp + h + m5mpdol	K09E4.2	N-Glycan biosynthesis	gon*	hyp*	0.23	0.56	0.43	0.18	0.3	0.28	0.35	OFD	OFD	OFD	OFD	OFD	OFD	OFD	0.0161146	0.0138723	0.0161146	0.0161152	0.0138723	0.0138723	0.0138723
RC06259f	[c] : dolmanp + m5mpdol --> dolp + h + m6mpdol	C14A4.3	N-Glycan biosynthesis	gon*	hyp*	0.24	0.56	0.43	0.18	0.31	0.28	0.35	OFD	OFD	OFD	OFD	OFD	OFD	OFD	0.0161146	0.0138723	0.0161146	0.0161152	0.0138723	0.0138723	0.0138723
RC06260f	[c] : dolmanp + m6mpdol --> dolp + h + m7mpdol	ZC513.5	N-Glycan biosynthesis	gon*	hyp*	0.23	0.56	0.44	0.18	0.3	0.28	0.35	OFD	OFD	OFD	OFD	OFD	OFD	OFD	0.0161146	0.0138723	0.0161146	0.0161152	0.0138723	0.0138723	0.0138723
RC06261f	[c] : dolmanp + m7mpdol --> dolp + h + m8mpdol	C14A4.3	N-Glycan biosynthesis	gon*	hyp*	0.23	0.56	0.43	0.17	0.3	0.28	0.34	OFD	OFD	OFD	OFD	OFD	OFD	OFD	0.0161146	0.0138723	0.0161146	0.0161152	0.0138723	0.0138723	0.0138723
RC06262f	[c] : dolglcp + m8mpdol --> dolp + g1m8mpdol + h	C08B11.8	N-Glycan biosynthesis	gon*	hyp*	0.21	0.55	0.4	0.15	0.3	0.25	0.28	OFD	OFD	OFD	OFD	OFD	OFD	OFD	0.0161146	0.0138723	0.0161146	0.0161152	0.0138723	0.0138723	0.0138723
RC06263f	[c] : dolglcp + g1m8mpdol --> dolp + g2m8mpdol + h	C08H9.3	N-Glycan biosynthesis	gon*	hyp*	0.2	0.54	0.4	0.16	0.3	0.25	0.32	OFD	OFD	OFD	OFD	OFD	OFD	OFD	0.0161146	0.0138723	0.0161146	0.0161152	0.0138723	0.0138723	0.0138723
RC06264f	[c] : dolglcp + g2m8mpdol --> dolp + g3m8mpdol + h	tag-179	N-Glycan biosynthesis	gon*	hyp*	0.21	0.54	0.41	0.14	0.31	0.24	0.33	OFD	OFD	OFD	OFD	OFD	OFD	OFD	0.0161146	0.0138723	0.0161146	0.0161152	0.0138723	0.0138723	0.0138723
RC09319f	[c] : gdpfuc + nm2masn --> fnm2masn + gdp + h	fut-8	N-Glycan biosynthesis	NA	NA	0.25	0.38	0.25	0.22	0.5	0.31	0.41	OFD	OFD	OFD	OFD	OFD	OFD	OFD	0.000407715	0.000407718	0.000407718	0.000407802	0.000407715	0.000407715	0.000407715
RCC0029f	[c] : dedoldp + h2o --> dedolp + h + pi	Unknown	N-Glycan biosynthesis	NA	NA	0.33	0.31	0	0.41	0	0	0.38	OFD	OFD	NONE	OFD	NONE	NONE	OFD	0.01	0.01	0	0.01	0	0	0.01
RCC0030f	[c] : dedolp + h2o --> dedol + pi	Unknown	N-Glycan biosynthesis	NA	NA	0.33	0.3	0	0.37	0	0	0.39	OFD	OFD	NONE	OFD	NONE	NONE	OFD	0.01	0.01	0	0.01	0	0	0.01
RCC0031f	[c] : dedol + h + nadph --> dolichol + nadp	B0024.13	N-Glycan biosynthesis	NA	NA	0.3	0.29	0	0.34	0	0	0.39	OFD	OFD	NONE	OFD	NONE	NONE	OFD	0.01	0.01	0	0.01	0	0	0.01
RCC0037f	[c] : (2) gdpmann + m2mpdol --> (2) gdp + (2) h + m4mpdol	algn-11	N-Glycan biosynthesis	gon*	hyp*	0.26	0.57	0.44	0.2	0.28	0.3	0.35	OFD	OFD	OFD	OFD	OFD	OFD	OFD	0.0161146	0.0138723	0.0161146	0.0161152	0.0138723	0.0138723	0.0138723
RCC0038f	[c] : h2o + nm4masn --> man + nm3masn	aman-2	N-Glycan biosynthesis	NA	NA	0.23	0.48	0.41	0.15	0.28	0.3	0.34	OFD	OFD	OFD	OFD	OFD	OFD	OFD	0.0154184	0.0131761	0.0154184	0.0154189	0.013176	0.013176	0.013176
RCC0039f	[c] : h2o + nm3masn --> man + nm2masn	aman-2	N-Glycan biosynthesis	NA	NA	0.23	0.46	0.41	0.14	0.28	0.31	0.34	OFD	OFD	OFD	OFD	OFD	OFD	OFD	0.0142785	0.0120362	0.0142785	0.0142788	0.0120362	0.0120362	0.0120362
RCC0040f	[c] : nm3masn + h2o --> m3masn + acgam	hex-2 | hex-3 | hex-4 | hex-5	N-Glycan biosynthesis	NA	NA	0.24	0.39	0.27	0.22	0.49	0.31	0.41	OFD	OFD	OFD	OFD	OFD	OFD	OFD	0.000803109	0.000803116	0.000803116	0.00080328	0.000803109	0.000803109	0.000803109
RCC0041f	[c] : nm2masn + h2o --> m2masn + acgam	hex-2 | hex-3 | hex-4 | hex-5	N-Glycan biosynthesis	NA	NA	0.24	0.39	0.26	0.22	0.49	0.31	0.41	OFD	OFD	OFD	OFD	OFD	OFD	OFD	0.000948778	0.000948786	0.000948786	0.00094898	0.000948778	0.000948778	0.000948778
RCC0042f	[c] : fnm2masn + h2o --> fm2masn + acgam	hex-2 | hex-3 | hex-4 | hex-5	N-Glycan biosynthesis	NA	NA	0.24	0.38	0.26	0.22	0.48	0.3	0.4	OFD	OFD	OFD	OFD	OFD	OFD	OFD	0.000407715	0.000407718	0.000407718	0.000407802	0.000407715	0.000407715	0.000407715
RCC0136f	[c] : asn-L --> Asn-X-Ser/Thr	NA	N-Glycan biosynthesis	NA	NA	0.18	0.45	0.41	0.1	0.24	0.24	0.36	OFD	OFD	OFD	OFD	OFD	OFD	OFD	0.0161146	0.0138723	0.0161146	0.0161152	0.0138723	0.0138723	0.0138723
RC00102f	[c] : h2o + nad --> adprib + h + ncam	sir-2.1 | sir-2.2 | sir-2.3 | sir-2.4	Nicotinate and nicotinamide metabolism	NA	NA	0.65	0.65	0.38	0.35	0.5	0.71	0.41	OFD	OFD	OFD	OFD	OFD	OFD	OFD	0.486696	0.274207	0.0725843	0.513553	0.0257015	0.01	0.0630658
RC00103f	[c] : nad + h2o --> amp + (2) h + nmn	C27A7.1 | C27A7.3	Nicotinate and nicotinamide metabolism	gli*	int	0.49	0	0.12	0.25	0	0.16	0	OFD	NONE	ALT	ALT	NONE	ALT	NONE	0.01	0	0	0	0	0	0
RC00137f	[c] : atp + h + nmn --> nad + ppi	nmat-1 | nmat-2	Nicotinate and nicotinamide metabolism	int	gon	0.32	0.41	0	0.53	0	0.3	0	OFD	ALT	NONE	ALT	NONE	ALT	NONE	0.02	0	0	0	0	0	0
RC00137r	[c] : nad + ppi --> atp + h + nmn	nmat-1 | nmat-2	Nicotinate and nicotinamide metabolism	int*	gli	0.34	0	0	0.68	0	0	0	ALT	NONE	NONE	OFD	NONE	NONE	NONE	0	0	0	0.00835182	0	0	0
RC00257f	[c] : atp + dnad + gln-L + h2o --> amp + glu-L + h + nad + ppi	qns-1	Nicotinate and nicotinamide metabolism	int*	gon*	0	0.47	0	0.55	0.22	0.3	0.27	NONE	OFD	NONE	OFD	OFD	OFD	OFD	0	0.01	0	0.01	0.01	0.01	0.01
RC01268f	[c] : h2o + ncam --> nac + nh4	pnc-1 | pnc-2	Nicotinate and nicotinamide metabolism	pha*	NA	0.38	0.3	0.18	0	0	0.35	1	OFD	OFD	OFD	NONE	NONE	OFD	OFD	0.02	0.01	0.01	0	0	0.01	0.01
RC01269f	[c] : amet + ncam --> ahcys + 1mncam	anmt-1 | anmt-3	Nicotinate and nicotinamide metabolism	mus*	pha*	0	0	0	0	0.97	0	0.38	NONE	NONE	NONE	NONE	OFD	NONE	OFD	0	0	0	0	0.01	0	0.01
RC01724f	[c] : h + nac + prpp --> nicrnt + ppi	nprt-1	Nicotinate and nicotinamide metabolism	int*	NA	0.45	0.43	0.12	0.6	0.28	0.29	0.19	OFD	OFD	OFD	OFD	ALT	OFD	OFD	0.01	0.01	0.01	0.0255465	0	0.01	0.01
RC01724r	[c] : nicrnt + ppi --> h + nac + prpp	nprt-1	Nicotinate and nicotinamide metabolism	int	gon	0.58	0.66	0.16	1	0.38	0.42	0.24	ALT	ALT	ALT	ALT	OFD	ALT	ALT	0	0	0	0	0.01	0	0
RC02294f	[c] : pi + rnam --> h + ncam + r1p	K02D7.1	Nicotinate and nicotinamide metabolism	gli*	int*	0.62	0	0.12	0.62	0	0	0	OFD	NONE	ALT	OFD	NONE	NONE	NONE	0.01	0	0	0.00776393	0	0	0
RC02295r	[c] : nicrns + pi --> h + nac + r1p	K02D7.1	Nicotinate and nicotinamide metabolism	int*	gli*	0.52	0	0.09	0.52	0	0	0	OFD	NONE	ALT	OFD	NONE	NONE	NONE	0.01	0	0	0.01	0	0	0
RC02323f	[c] : h2o + nmn --> rnam + pi	F25B5.3 | Y10G11A.1 | Y71H10B.1	Nicotinate and nicotinamide metabolism	gli*	int*	0.6	0	0.17	0.54	0	0	0	OFD	NONE	ALT	OFD	NONE	NONE	NONE	0.01	0	0	0.00776393	0	0	0
RC03004f	[c] : dnad + h2o --> amp + (2) h + nicrnt	C27A7.1 | C27A7.3	Nicotinate and nicotinamide metabolism	gli	int	0.48	0	0	0.25	0	0.16	0	ALT	NONE	NONE	ALT	NONE	ALT	NONE	0	0	0	0	0	0	0
RC03005f	[c] : atp + h + nicrnt --> dnad + ppi	nmat-1 | nmat-2	Nicotinate and nicotinamide metabolism	int*	NA	0.3	0.22	0	0.41	0.09	0.24	0.12	ALT	OFD	NONE	OFD	OFD	OFD	OFD	0	0.01	0	0.01	0.01	0.01	0.01
RC03346f	[c] : h2o + nicrnt --> nicrns + pi	F25B5.3 | Y10G11A.1 | Y71H10B.1	Nicotinate and nicotinamide metabolism	gli*	int*	0.52	0	0.15	0.47	0	0	0	OFD	NONE	ALT	OFD	NONE	NONE	NONE	0.01	0	0	0.01	0	0	0
RC03348f	[c] : (2) h + prpp + quln --> co2 + nicrnt + ppi	umps-1	Nicotinate and nicotinamide metabolism	int	gon	0	0.79	0.34	1	0.37	0.4	0.31	NONE	ALT	ALT	ALT	ALT	ALT	ALT	0	0	0	0	0	0	0
RC04176f	[c] : nad --> polyadprib + ncam + h	parp-1 | parp-2 | tank-1	Nicotinate and nicotinamide metabolism	int*	NA	0.23	0.39	0.25	0.61	0.09	0.37	0.18	OFD	OFD	OFD	OFD	OFD	OFD	OFD	0.01	0.01	0.01	0.01	0.01	0.01	0.01
RC10633f	[c] : nad + Naclys + h2o --> ncam + Nlys + ac_adprib	sir-2.1 | sir-2.2 | sir-2.3 | sir-2.4	Nicotinate and nicotinamide metabolism	NA	NA	0.43	0.49	0	0.56	0	0.45	0	ALT	ALT	NONE	ALT	NONE	ALT	NONE	0	0	0	0	0	0	0
RC10633r	[c] : ncam + Nlys + ac_adprib --> nad + Naclys + h2o	sir-2.1 | sir-2.2 | sir-2.3 | sir-2.4	Nicotinate and nicotinamide metabolism	NA	NA	0.65	0.66	0.39	0.41	0.5	0.72	0.43	OFD	OFD	OFD	OFD	OFD	OFD	OFD	0.486696	0.274207	0.0825843	0.521905	0.0257015	0.01	0.0630658
RCC0051f	[c] : polyadprib + h2o --> adprib	parg-1 | parg-2	Nicotinate and nicotinamide metabolism	int*	gon*	0.2	0.58	0.27	0.73	0.07	0.25	0.23	OFD	OFD	OFD	OFD	ALT	OFD	OFD	0.01	0.01	0.01	0.01	0	0.01	0.01
RM00112f	[m] : nadh + nadp --> nad + nadph	nnt-1	Nicotinate and nicotinamide metabolism	int*	neu	0	0	0	0.94	0	0.31	0	NONE	NONE	NONE	OFD	NONE	ALT	NONE	0	0	0	8.50847	0	0	0
RM00112r	[m] : nad + nadph --> nadh + nadp	nnt-1	Nicotinate and nicotinamide metabolism	int	neu*	0	0	0	0.94	0	0.31	0	NONE	NONE	NONE	ALT	NONE	OFD	NONE	0	0	0	0	0	0.121181	0
RC10092f	[c] : co2 + h2o --> h + hco3	[(bca-1 | bca-2) | cah-4 | (cah-3 | cah-5 | cah-6)] | (cah-1 | cah-2)	Nitrogen metabolism	neu*	mus*	0.1	0.11	0.2	0.25	0.59	0.97	0.31	OFD	OFD	OFD	OFD	OFD	OFD	OFD	0.209402	1.43257	0.455481	1.43954	0.12013	0.267067	1.35967
RC10092r	[c] : h + hco3 --> co2 + h2o	[(bca-1 | bca-2) | cah-4 | (cah-3 | cah-5 | cah-6)] | (cah-1 | cah-2)	Nitrogen metabolism	neu	mus	0.11	0.12	0.21	0.31	0.66	0.82	0.3	ALT	ALT	ALT	ALT	ALT	ALT	ALT	0	0	0	0	0	0	0
RE10092f	[e] : co2 + h2o --> h + hco3	cah-5	Nitrogen metabolism	mus*	int	0	0	0	0.71	1	0.32	0.15	NONE	NONE	NONE	ALT	OFD	ALT	ALT	0	0	0	0	0.0112495	0	0
RE10092r	[e] : h + hco3 --> co2 + h2o	cah-5	Nitrogen metabolism	mus	int*	0	0	0	0.76	0.92	0.45	0.24	NONE	NONE	NONE	OFD	ALT	ALT	ALT	0	0	0	0.00133575	0	0	0
RM10092f	[m] : co2 + h2o --> h + hco3	bca-1 | cah-4	Nitrogen metabolism	mus*	NA	0.06	0.06	0.26	0.18	0.92	0.24	0.28	OFD	OFD	OFD	OFD	OFD	OFD	OFD	0.01001	0.02	0.113415	0.333413	0.0567045	0.100754	0.153118
RC00936f	[c] : dhf + h + nadh --> nad + thf	dhfr-1	One carbon pool by folate	gon*	gli	0.39	0.87	0.29	0.27	0.22	0	0.22	ALT	OFD	ALT	OFD	OFD	NONE	ALT	0	0.02	0	0.0164523	0.0639152	0	0
RC00936r	[c] : nad + thf --> dhf + h + nadh	dhfr-1	One carbon pool by folate	gon	gli	0.39	0.88	0.29	0.27	0.23	0	0.22	ALT	ALT	ALT	ALT	ALT	NONE	ALT	0	0	0	0	0	0	0
RC00939f	[c] : dhf + h + nadph --> nadp + thf	dhfr-1	One carbon pool by folate	gon	gli	0.39	0.88	0.29	0.27	0.22	0	0.22	ALT	ALT	ALT	ALT	ALT	NONE	ALT	0	0	0	0	0	0	0
RC00939r	[c] : nadp + thf --> dhf + h + nadph	dhfr-1	One carbon pool by folate	gon*	gli	0.39	0.87	0.29	0.27	0.23	0	0.22	ALT	OFD	OFD	ALT	OFD	NONE	ALT	0	0.01	0.0629128	0	0.0749684	0	0
RC00941f	[c] : 10fthf + h2o + nadp --> co2 + h + nadph + thf	alh-3	One carbon pool by folate	int*	hyp*	0.1	0.14	0.67	0.86	0	0.13	0	ALT	OFD	OFD	OFD	NONE	ALT	NONE	0	0.01	0.01	0.01	0	0	0
RC00943f	[c] : atp + for + thf --> 10fthf + adp + pi	K07E3.4	One carbon pool by folate	int	hyp	0.59	0.04	0.96	1	0	0.17	0	ALT	ALT	ALT	ALT	NONE	ALT	NONE	0	0	0	0	0	0	0
RC00943r	[c] : 10fthf + adp + pi --> atp + for + thf	K07E3.4	One carbon pool by folate	hyp*	int*	0.55	0	0.9	0.85	0	0.19	0	OFD	NONE	OFD	OFD	NONE	OFD	NONE	0.126121	0	0.160535	0.937704	0	0.165608	0
RC01218f	[c] : mlthf + nad --> methf + nadh	dao-3	One carbon pool by folate	hyp	int	0.17	0	0.95	0.36	0	0	0	ALT	NONE	ALT	ALT	NONE	NONE	NONE	0	0	0	0	0	0	0
RC01218r	[c] : methf + nadh --> mlthf + nad	dao-3	One carbon pool by folate	hyp*	int	0.17	0	0.96	0.36	0	0	0	ALT	NONE	OFD	ALT	NONE	NONE	NONE	0	0	0.01	0	0	0	0
RC01220f	[c] : mlthf + nadp --> methf + nadph	K07E3.4	One carbon pool by folate	hyp*	int*	0.29	0	0.93	0.61	0	0.08	0	OFD	NONE	OFD	OFD	NONE	OFD	NONE	0.126121	0	0.180535	0.969644	0	0.155608	0
RC01220r	[c] : methf + nadph --> mlthf + nadp	K07E3.4	One carbon pool by folate	hyp	int	0.29	0	0.93	0.61	0	0.08	0	ALT	NONE	ALT	ALT	NONE	ALT	NONE	0	0	0	0	0	0	0
RC01224f	[c] : (2) h + mlthf + nadph --> 5mthf + nadp	mthf-1	One carbon pool by folate	hyp	int	0.11	0.69	0.97	0.87	0.06	0.13	0.13	ALT	OFD	ALT	ALT	ALT	ALT	ALT	0	0.01	0	0	0	0	0
RC01224r	[c] : 5mthf + nadp --> (2) h + mlthf + nadph	mthf-1	One carbon pool by folate	hyp*	int*	0.12	0.7	0.97	0.87	0.07	0.14	0.14	ALT	ALT	OFD	OFD	OFD	OFD	OFD	0	0	0.0417246	2.5344	0.0154546	0.0193011	0.01
RC01655f	[c] : h2o + methf --> 10fthf + h	K07E3.4 | dao-3	One carbon pool by folate	int*	hyp*	0.28	0	0.64	0.85	0	0.1	0	OFD	NONE	OFD	OFD	NONE	OFD	NONE	0.126121	0	0.170535	0.949644	0	0.155608	0
RC01655r	[c] : 10fthf + h --> h2o + methf	K07E3.4 | dao-3	One carbon pool by folate	int	hyp	0.25	0	0.52	0.85	0	0.1	0	ALT	NONE	ALT	ALT	NONE	ALT	NONE	0	0	0	0	0	0	0
RC02235f	[c] : fol + nadh --> dhf + nad	dhfr-1	One carbon pool by folate	gon*	gli	0.39	0.89	0.29	0.27	0.22	0	0.22	ALT	OFD	ALT	OFD	ALT	NONE	ALT	0	0.01	0	0.0164523	0	0	0
RC02235r	[c] : dhf + nad --> fol + nadh	dhfr-1	One carbon pool by folate	gon	gli	0.39	0.9	0.29	0.27	0.23	0	0.22	ALT	ALT	ALT	ALT	ALT	NONE	ALT	0	0	0	0	0	0	0
RC02236f	[c] : fol + nadph --> dhf + nadp	dhfr-1	One carbon pool by folate	gon	gli	0.39	0.9	0.29	0.27	0.22	0	0.22	ALT	ALT	ALT	ALT	ALT	NONE	ALT	0	0	0	0	0	0	0
RC02236r	[c] : dhf + nadp --> fol + nadph	dhfr-1	One carbon pool by folate	gon*	gli	0.39	0.89	0.29	0.27	0.23	0	0.22	ALT	OFD	OFD	ALT	OFD	NONE	ALT	0	0.01	0.0729128	0	0.0110532	0	0
RC04326f	[c] : gar + methf + h2o --> fgam + thf + (2) h	F38B6.4	One carbon pool by folate	int*	NA	0	0	0	0.94	0	0	0	NONE	NONE	NONE	OFD	NONE	NONE	NONE	0	0	0	0.02	0	0	0
RC04326r	[c] : fgam + thf + (2) h --> gar + methf + h2o	F38B6.4	One carbon pool by folate	int	NA	0	0	0	0.94	0	0	0	NONE	NONE	NONE	ALT	NONE	NONE	NONE	0	0	0	0	0	0	0
RC07168f	[c] : (2) h + mlthf + nadh --> 5mthf + nad	mthf-1	One carbon pool by folate	hyp*	int*	0.11	0.69	0.97	0.87	0.06	0.13	0.13	OFD	OFD	OFD	OFD	ALT	OFD	OFD	0.00971183	0.01001	0.01	2.58706	0	0.01	0.01
RC07168r	[c] : 5mthf + nad --> (2) h + mlthf + nadh	mthf-1	One carbon pool by folate	hyp	int	0.12	0.7	0.97	0.87	0.07	0.14	0.14	ALT	ALT	ALT	ALT	ALT	ALT	ALT	0	0	0	0	0	0	0
RM00943f	[m] : atp + for + thf --> 10fthf + adp + pi	K07E3.4	One carbon pool by folate	hyp*	int	0.55	0.04	0.89	0.81	0	0.18	0	OFD	OFD	OFD	ALT	NONE	ALT	NONE	0.0222745	0.01	0.01	0	0	0	0
RM00943r	[m] : 10fthf + adp + pi --> atp + for + thf	K07E3.4	One carbon pool by folate	int*	hyp	0.59	0	0.96	1	0	0.17	0	ALT	NONE	ALT	OFD	NONE	ALT	NONE	0	0	0	0.01	0	0	0
RM01220f	[m] : mlthf + nadp --> methf + nadph	K07E3.4	One carbon pool by folate	hyp	int*	0.42	0	0.87	0.83	0	0.14	0	ALT	NONE	ALT	OFD	NONE	ALT	NONE	0	0	0	0.01	0	0	0
RM01220r	[m] : methf + nadph --> mlthf + nadp	K07E3.4	One carbon pool by folate	int	hyp*	0.43	0	0.8	0.86	0	0.14	0	OFD	NONE	OFD	ALT	NONE	ALT	NONE	0.0222745	0	0.01	0	0	0	0
RM01655f	[m] : h2o + methf --> 10fthf + h	K07E3.4 | dao-3	One carbon pool by folate	hyp	int*	0.39	0	0.87	0.75	0	0.15	0	ALT	NONE	ALT	OFD	NONE	ALT	NONE	0	0	0	0.01	0	0	0
RM01655r	[m] : 10fthf + h --> h2o + methf	K07E3.4 | dao-3	One carbon pool by folate	int	hyp*	0.39	0	0.8	0.81	0	0.14	0	OFD	NONE	OFD	ALT	NONE	ALT	NONE	0.0222745	0	0.01	0	0	0	0
RM02300f	[m] : h2o + methf --> 5fthf + h	gcst-1	One carbon pool by folate	gon	hyp	0	0.35	0.26	0	0	0	0.13	NONE	ALT	ALT	NONE	NONE	NONE	ALT	0	0	0	0	0	0	0
RM02301f	[m] : 5fthf + atp --> adp + methf + pi	Y106G6E.4	One carbon pool by folate	gon	hyp	0	0.48	0.47	0	0	0	0.26	NONE	ALT	ALT	NONE	NONE	NONE	ALT	0	0	0	0	0	0	0
RM00081f	(4) focytC[m] + (8) h[m] + o2[m] --> (4) ficytC[m] + (4) h[c] + (2) h2o[m]	(ctc-1 & ctc-2 & ctc-3) & cco-1 & cco-2 & tag-174 & Y71H2AM.5 & F29C4.2 & F26E4.6 & W09C5.8 & (cyc-2.1 | cyc-2.2)	Oxidative phosphorylation	mus*	pha*	0.47	0.57	0.57	0.2	0.87	0.53	0.69	OFD	OFD	OFD	OFD	OFD	OFD	OFD	3.49596	4.67468	4.45304	9.64979	4.28541	3.96997	4.66368
RM02161f	(2) ficytC[m] + (2) h[m] + qh2[m] --> (2) focytC[m] + (4) h[c] + q[m]	isp-1 & ctb-1 & cyc-1 & (ucr-2.3 | ucr-2.1 | ucr-2.2) & T27E9.2 & T02H6.11 & (F45H10.2 | R07E4.3) & ucr-11 & (cyc-2.1 | cyc-2.2)	Oxidative phosphorylation	mus*	NA	0.24	0.42	0.29	0.14	0.81	0.29	0.38	OFD	OFD	OFD	OFD	OFD	OFD	OFD	6.82765	9.34937	8.89609	19.2412	8.56081	7.93993	9.32736
RMC0004f	adp[m] + (4) h[c] + pi[m] --> atp[m] + (3) h[m] + h2o[m]	(H28O16.1 | T26E3.7) & atp-2 & Y69A2AR.18 & F58F12.1 & (hpo-18 | R05D3.6 | ZC262.5) & atp-3 & atp-6 & (asb-2 | asb-1) & Y82E9BR.3 & atp-5 & R04F11.2 & R53.4 & (asg-2 | asg-1)	Oxidative phosphorylation	NA	NA	0.32	0.53	0.46	0.2	0.55	0.36	0.47	OFD	OFD	OFD	OFD	OFD	OFD	OFD	14.7288	28.0266	26.915	40.1844	24.479	23.7722	27.6654
RMC0006f	q[m] + nadh[m] + (5) h[m] --> qh2[m] + nad[m] + (4) h[c]	(nduo-1 & nduo-2 & nduo-3 & nduo-4 & nduo-5 & nduo-6 & ndfl-4) & [F53F4.10 & (gas-1 | nduf-2.2) & nuo-2 & nuo-1 & nuo-5 & nduf-7 & T20H4.5 & lpd-5 & nduf-5 & nduf-6] & [F31D4.9 & Y63D3A.7 & C33A12.1 & nuo-3 & F45H10.3 & Y54F10AM.5 & Y53G8AL.2 & nuo-4 & (F37C12.3 | Y56A3A.19) & C34B2.8] & (F44G4.2 & C18E9.4 & nuo-6 & C25H3.9 & ZK809.3 & D2030.4 & Y51H1A.3 & C16A3.5 & F59C6.5 & Y71H2AM.4 & F42G8.10)	Oxidative phosphorylation	mus*	gon*	0	0.41	0.31	0	0.77	0.2	0.31	NONE	OFD	OFD	NONE	OFD	OFD	OFD	0	7.10266	6.85481	0	5.72832	6.00544	6.70512
RMC0007f	q[m] + nadh[m] + h[c] --> qh2[m] + nad[m]	(nduo-1 & nduo-2 & nduo-3 & nduo-4 & nduo-5 & nduo-6 & ndfl-4) & [F53F4.10 & (gas-1 | nduf-2.2) & nuo-2 & nuo-1 & nuo-5 & nduf-7 & T20H4.5 & lpd-5 & nduf-5 & nduf-6] & [F31D4.9 & Y63D3A.7 & C33A12.1 & nuo-3 & F45H10.3 & Y54F10AM.5 & Y53G8AL.2 & nuo-4 & (F37C12.3 | Y56A3A.19) & C34B2.8] & (F44G4.2 & C18E9.4 & nuo-6 & C25H3.9 & ZK809.3 & D2030.4 & Y51H1A.3 & C16A3.5 & F59C6.5 & Y71H2AM.4 & F42G8.10)	Oxidative phosphorylation	mus	gon	0	0.4	0.31	0	0.77	0.2	0.31	NONE	ALT	ALT	NONE	ALT	ALT	ALT	0	0	0	0	0	0	0
RMC0008f	[m] : q + nadh + h --> qh2 + nad	(nduo-1 & nduo-2 & nduo-3 & nduo-4 & nduo-5 & nduo-6 & ndfl-4) & [F53F4.10 & (gas-1 | nduf-2.2) & nuo-2 & nuo-1 & nuo-5 & nduf-7 & T20H4.5 & lpd-5 & nduf-5 & nduf-6] & [F31D4.9 & Y63D3A.7 & C33A12.1 & nuo-3 & F45H10.3 & Y54F10AM.5 & Y53G8AL.2 & nuo-4 & (F37C12.3 | Y56A3A.19) & C34B2.8] & (F44G4.2 & C18E9.4 & nuo-6 & C25H3.9 & ZK809.3 & D2030.4 & Y51H1A.3 & C16A3.5 & F59C6.5 & Y71H2AM.4 & F42G8.10)	Oxidative phosphorylation	mus	gon	0	0.4	0.31	0	0.77	0.2	0.31	NONE	ALT	ALT	NONE	ALT	ALT	ALT	0	0	0	0	0	0	0
RMC0184f	rq9[m] + nadh[m] + (5) h[m] --> rq9h2[m] + nad[m] + (4) h[c]	(nduo-1 & nduo-2 & nduo-3 & nduo-4 & nduo-5 & nduo-6 & ndfl-4) & [F53F4.10 & (gas-1 | nduf-2.2) & nuo-2 & nuo-1 & nuo-5 & nduf-7 & T20H4.5 & lpd-5 & nduf-5 & nduf-6] & [F31D4.9 & Y63D3A.7 & C33A12.1 & nuo-3 & F45H10.3 & Y54F10AM.5 & Y53G8AL.2 & nuo-4 & (F37C12.3 | Y56A3A.19) & C34B2.8] & (F44G4.2 & C18E9.4 & nuo-6 & C25H3.9 & ZK809.3 & D2030.4 & Y51H1A.3 & C16A3.5 & F59C6.5 & Y71H2AM.4 & F42G8.10)	Oxidative phosphorylation	mus*	gon*	0.23	0.44	0.36	0.13	0.58	0.22	0.32	OFD	OFD	OFD	OFD	OFD	OFD	OFD	0.01	0.01	0.01	0.01	0.01	0.01	0.01
RMC0187f	h[c] -> h[m]	ucp-4	Oxidative phosphorylation	mus*	gon*	0	0.72	0	0	0.84	0	0	NONE	OFD	NONE	NONE	OFD	NONE	NONE	0	0.01	0	0	0.01	0	0
RC03018f	[c] : atp + pnto-R --> 4ppan + adp + h	pnk-1 | pnk-4	Pantothenate and CoA biosynthesis	NA	NA	0.23	0.37	0.24	0.49	0.23	0.25	0.21	ALT	OFD	OFD	OFD	ALT	OFD	OFD	0	0.00231394	0.00231394	0.00231394	0	0.00231394	0.00231394
RC03269f	[c] : 4ppcys + h --> co2 + pan4p	F25H9.6	Pantothenate and CoA biosynthesis	gon*	NA	0.46	0.72	0.36	0.38	0.41	0.29	0.24	ALT	OFD	OFD	OFD	ALT	OFD	OFD	0	0.00231394	0.00231394	0.00231394	0	0.00231394	0.00231394
RC04230f	[c] : 4ppan + atp + cys-L --> 4ppcys + amp + h + ppi	Y71H2AM.6	Pantothenate and CoA biosynthesis	gon*	NA	0.41	0.62	0.39	0	0.4	0.29	0.3	ALT	OFD	OFD	NONE	ALT	OFD	OFD	0	0.00231394	0.00231394	0	0	0.00231394	0.00231394
RC04231f	[c] : 4ppan + ctp + cys-L --> 4ppcys + cmp + h + ppi	Y71H2AM.6	Pantothenate and CoA biosynthesis	NA	NA	0.44	0.63	0.4	0.47	0.43	0.29	0.32	ALT	ALT	ALT	OFD	ALT	ALT	ALT	0	0	0	0.00231394	0	0	0
RM00130f	[m] : atp + dpcoa --> adp + coa + h	T05G5.5 | Y65B4A.8	Pantothenate and CoA biosynthesis	gon*	hyp*	0.4	0.84	0.66	0.56	0.38	0.33	0.35	ALT	OFD	OFD	OFD	ALT	OFD	OFD	0	0.00231394	0.00231394	0.00231394	0	0.00231394	0.00231394
RM03035f	[m] : atp + h + pan4p --> dpcoa + ppi	Y65B4A.8	Pantothenate and CoA biosynthesis	gon*	NA	0.38	0.82	0.59	0.55	0.36	0.26	0.27	ALT	OFD	OFD	OFD	ALT	OFD	OFD	0	0.00231394	0.00231394	0.00231394	0	0.00231394	0.00231394
RC00286f	[c] : h2o + (2) nad + udpg --> (3) h + (2) nadh + udpglcur	sqv-4	Pentose and glucuronate interconversions	gon*	hyp*	0.37	0.63	0.63	0.45	0.38	0	0.34	OFD	OFD	OFD	OFD	ALT	NONE	ALT	0.02	0.0116584	0.01	0.00289975	0	0	0
RC00289f	[c] : g1p + h + utp --> ppi + udpg	D1005.2 | K08E3.5	Pentose and glucuronate interconversions	mus*	NA	0.21	0.35	0.47	0.44	0.63	0.24	0.16	OFD	OFD	OFD	OFD	OFD	OFD	OFD	0.12302	0.0994095	0.112828	0.113951	0.104236	0.102952	0.0929523
RC01431f	[c] : h + nadph + xyl-D --> nadp + xylt	Y39G8B.1	Pentose and glucuronate interconversions	gli	NA	0.9	0	0.77	0.61	0.23	0.39	0.72	ALT	NONE	ALT	OFD	ALT	ALT	ALT	0	0	0	0.01	0	0	0
RC01431r	[c] : nadp + xylt --> h + nadph + xyl-D	Y39G8B.1	Pentose and glucuronate interconversions	gli	NA	0.94	0	0.73	0.53	0.21	0.38	0.73	ALT	NONE	ALT	ALT	ALT	ALT	ALT	0	0	0	0	0	0	0
RC01481f	[c] : glcur + h + nadph --> guln + nadp	Unknown	Pentose and glucuronate interconversions	int*	hyp	0	0	0.78	0.81	0	0	0	NONE	NONE	ALT	OFD	NONE	NONE	NONE	0	0	0	0.01	0	0	0
RC01639f	[c] : atp + xylu-D --> adp + h + xu5p-D	R08D7.7	Pentose and glucuronate interconversions	int*	mus	0	0	0	0.52	0.26	0	0	NONE	NONE	NONE	OFD	ALT	NONE	NONE	0	0	0	0.02	0	0	0
RC01758f	[c] : arab-L + h + nadh --> abt + nad	Y39G8B.1	Pentose and glucuronate interconversions	gli	NA	0.99	0	0.55	0.36	0.11	0.2	0.54	ALT	NONE	ALT	ALT	ALT	ALT	ALT	0	0	0	0	0	0	0
RC01758r	[c] : abt + nad --> arab-L + h + nadh	Y39G8B.1	Pentose and glucuronate interconversions	gli	NA	0.99	0	0.55	0.36	0.11	0.2	0.54	ALT	NONE	ALT	ALT	ALT	ALT	ALT	0	0	0	0	0	0	0
RC01759f	[c] : arab-L + h + nadph --> abt + nadp	Y39G8B.1	Pentose and glucuronate interconversions	gli	NA	0.99	0	0.55	0.36	0.11	0.2	0.54	ALT	NONE	ALT	ALT	ALT	ALT	ALT	0	0	0	0	0	0	0
RC01759r	[c] : abt + nadp --> arab-L + h + nadph	Y39G8B.1	Pentose and glucuronate interconversions	gli	NA	0.99	0	0.55	0.36	0.11	0.2	0.54	ALT	NONE	ALT	ALT	ALT	ALT	ALT	0	0	0	0	0	0	0
RC01896f	[c] : nad + xylt --> h + nadh + xylu-D	R04B5.5 | R04B5.6	Pentose and glucuronate interconversions	int*	mus	0	0	0	0.38	0.37	0	0	NONE	NONE	NONE	OFD	ALT	NONE	NONE	0	0	0	0.02	0	0	0
RC01903f	[c] : abt + nad --> h + nadh + xylu-L	Unknown	Pentose and glucuronate interconversions	int	hyp	0	0	0.76	1	0	0	0	NONE	NONE	ALT	ALT	NONE	NONE	NONE	0	0	0	0	0	0	0
RC01903r	[c] : h + nadh + xylu-L --> abt + nad	Unknown	Pentose and glucuronate interconversions	int	hyp	0	0	0.75	0.84	0	0	0	NONE	NONE	ALT	ALT	NONE	NONE	NONE	0	0	0	0	0	0	0
RC01904f	[c] : h + nadph + xylu-L --> nadp + xylt	dhs-21	Pentose and glucuronate interconversions	int*	hyp	0	0	0.53	0.86	0	0	0	NONE	NONE	ALT	OFD	NONE	NONE	NONE	0	0	0	0.01	0	0	0
RC01904r	[c] : nadp + xylt --> h + nadph + xylu-L	dhs-21	Pentose and glucuronate interconversions	int	hyp	0	0	0.54	1	0	0	0	NONE	NONE	ALT	ALT	NONE	NONE	NONE	0	0	0	0	0	0	0
RC01905f	[c] : 3dhguln + h --> co2 + xylu-L	Unknown	Pentose and glucuronate interconversions	int*	hyp	0	0	0.74	0.77	0	0	0	NONE	NONE	ALT	OFD	NONE	NONE	NONE	0	0	0	0.01	0	0	0
RC02640f	[c] : guln + nad --> 3dhguln + h + nadh	[(Y71F9B.9)]	Pentose and glucuronate interconversions	int*	hyp	0	0	0.59	0.79	0	0	0	NONE	NONE	ALT	OFD	NONE	NONE	NONE	0	0	0	0.01	0	0	0
RCC0053f	[c] : h2o + udpglcur --> glcur + h + udp	(C03A7.13 | C55H1.1 | F10D2.8 | F54C1.1 | H23N18.4 | K04A8.10 | ugt-1 | ugt-10 | ugt-11 | ugt-12 | ugt-13 | ugt-14 | ugt-15 | ugt-16 | ugt-17 | ugt-18 | ugt-19 | ugt-2 | ugt-20 | ugt-21 | ugt-22 | ugt-23 | ugt-24 | ugt-25 | ugt-26 | ugt-27 | ugt-29 | ugt-3 | ugt-30 | ugt-31 | ugt-32 | ugt-33 | ugt-34 | ugt-35 | ugt-36 | ugt-37 | ugt-38 | ugt-39 | ugt-4 | ugt-40 | ugt-41 | ugt-42 | ugt-43 | ugt-44…	Pentose and glucuronate interconversions	hyp	gli*	0.27	0	0.39	0	0	0	0	OFD	NONE	ALT	NONE	NONE	NONE	NONE	0.01	0	0	0	0	0	0
RC01049f	[c] : atp + r5p --> amp + prpp + h	R151.2	Pentose phosphate pathway	int*	gon*	0.32	0.48	0.29	0.57	0	0.31	0.28	OFD	OFD	OFD	OFD	NONE	OFD	OFD	0.03	0.03	0.02	0.0555465	0	0.03	0.02
RC01049r	[c] : amp + prpp + h --> atp + r5p	R151.2	Pentose phosphate pathway	int	gon	0.4	0.73	0.39	0.78	0.18	0.38	0.34	ALT	ALT	ALT	ALT	OFD	ALT	ALT	0	0	0	0	0.01	0	0
RC01051f	[c] : atp + rib-D --> adp + r5p + h	F07A11.5	Pentose phosphate pathway	int	NA	0	0	0	0.68	0	0	0	NONE	NONE	NONE	ALT	NONE	NONE	NONE	0	0	0	0	0	0	0
RC01056f	[c] : r5p --> ru5p-D	rpia-1	Pentose phosphate pathway	gon*	NA	0.43	0.63	0.38	0.44	0	0.32	0.29	OFD	OFD	OFD	OFD	NONE	OFD	OFD	0.334373	0.01	0.171585	0.252608	0	0.0894792	0.0286761
RC01056r	[c] : ru5p-D --> r5p	rpia-1	Pentose phosphate pathway	gon	int	0.38	0.61	0.35	0.46	0	0.28	0.3	ALT	ALT	ALT	ALT	NONE	ALT	ALT	0	0	0	0	0	0	0
RC01057f	[c] : r1p --> r5p	R05F9.6 | Y43F4B.5	Pentose phosphate pathway	int*	NA	0.29	0.38	0.3	0.58	0	0.27	0.31	OFD	OFD	OFD	OFD	NONE	OFD	OFD	0.526559	0.218262	0.267378	0.402835	0	0.168973	0.148336
RC01057r	[c] : r5p --> r1p	R05F9.6 | Y43F4B.5	Pentose phosphate pathway	int	pha	0.25	0.31	0.27	0.61	0	0.24	0.39	ALT	ALT	ALT	ALT	NONE	ALT	ALT	0	0	0	0	0	0	0
RC01066f	[c] : 2dr5p --> g3p + acald	F09E5.3	Pentose phosphate pathway	int*	gon*	0	0.69	0.57	0.78	0	0.56	0.6	NONE	OFD	OFD	OFD	NONE	OFD	OFD	0	0.0439706	0.0289506	0.168347	0	0.0322037	0.0398549
RC01066r	[c] : g3p + acald --> 2dr5p	F09E5.3	Pentose phosphate pathway	NA	NA	0	0.53	0.53	0.56	0	0.55	0.54	NONE	ALT	ALT	ALT	NONE	ALT	ALT	0	0	0	0	0	0	0
RC01528f	[c] : 6pgc + nadp --> ru5p-D + co2 + nadph	T25B9.9	Pentose phosphate pathway	NA	NA	0.31	0.4	0.27	0.45	0.16	0.21	0.33	OFD	OFD	OFD	OFD	OFD	OFD	OFD	0.01	0.366524	0.02	0.01	0.04	0.0295075	0.210644
RC01529f	[c] : ru5p-D --> xu5p-D	F08F8.7	Pentose phosphate pathway	int*	gon*	0.37	0.45	0.3	0.64	0.18	0.28	0.35	OFD	OFD	OFD	OFD	OFD	OFD	OFD	0.344373	0.376524	0.191585	0.262608	0.04	0.118987	0.23932
RC01529r	[c] : xu5p-D --> ru5p-D	F08F8.7	Pentose phosphate pathway	int	gon	0.4	0.48	0.34	0.67	0	0.33	0.34	ALT	ALT	ALT	ALT	NONE	ALT	ALT	0	0	0	0	0	0	0
RC01641f	[c] : s7p + g3p --> r5p + xu5p-D	tkt-1	Pentose phosphate pathway	int	NA	0.26	0.32	0.23	0.59	0	0.22	0.25	ALT	ALT	ALT	ALT	NONE	ALT	ALT	0	0	0	0	0	0	0
RC01641r	[c] : r5p + xu5p-D --> s7p + g3p	tkt-1	Pentose phosphate pathway	int*	NA	0.25	0.31	0.21	0.54	0.14	0.19	0.26	OFD	OFD	OFD	OFD	OFD	OFD	OFD	0.172186	0.188262	0.0957926	0.141304	0.02	0.0594933	0.11966
RC01737f	[c] : atp + glcn --> adp + 6pgc + h	F26D11.1	Pentose phosphate pathway	gon	NA	0.53	0.67	0	0	0.32	0.47	0.55	ALT	ALT	NONE	NONE	ALT	ALT	ALT	0	0	0	0	0	0	0
RC01827f	[c] : s7p + g3p --> e4p + f6p	tald-1	Pentose phosphate pathway	int	NA	0.3	0.34	0.25	0.69	0.18	0.23	0.33	OFD	OFD	OFD	ALT	OFD	ALT	OFD	0.172186	0.188262	0.0124505	0	0.01	0	0.10966
RC01827r	[c] : e4p + f6p --> s7p + g3p	tald-1	Pentose phosphate pathway	NA	NA	0.27	0.14	0.34	0.42	0.46	0.39	0.37	ALT	ALT	ALT	OFD	ALT	ALT	ALT	0	0	0	0.01	0	0	0
RC01830f	[c] : f6p + g3p --> e4p + xu5p-D	tkt-1	Pentose phosphate pathway	NA	NA	0.18	0.21	0.16	0.34	0	0.15	0.17	ALT	ALT	ALT	ALT	NONE	ALT	ALT	0	0	0	0	0	0	0
RC01830r	[c] : e4p + xu5p-D --> f6p + g3p	tkt-1	Pentose phosphate pathway	int*	NA	0.26	0.31	0.22	0.65	0.15	0.2	0.26	OFD	OFD	OFD	OFD	OFD	OFD	OFD	0.172186	0.188262	0.0957926	0.141304	0.02	0.0594933	0.11966
RC02035f	[c] : 6pgl + h2o --> 6pgc + h	Y57G11C.3	Pentose phosphate pathway	gon*	NA	0.37	0.53	0.25	0.25	0.18	0.29	0.33	OFD	OFD	OFD	OFD	OFD	OFD	OFD	0.01	0.366524	0.02	0.01	0.04	0.0295075	0.210644
RC02736f	[c] : g6p-B + nadp --> 6pgl + nadph + h	gspd-1	Pentose phosphate pathway	NA	NA	0.35	0.47	0.22	0.41	0.16	0.26	0.43	OFD	OFD	OFD	OFD	OFD	OFD	OFD	0.01	0.366524	0.02	0.01	0.04	0.0295075	0.210644
RC02749f	[c] : 2dr1p --> 2dr5p	Y43F4B.5	Pentose phosphate pathway	NA	NA	0	0.6	0.47	0.68	0	0.48	0.65	NONE	OFD	OFD	OFD	NONE	OFD	OFD	0	0.0439706	0.0289506	0.164745	0	0.0322037	0.0398549
RC02749r	[c] : 2dr5p --> 2dr1p	Y43F4B.5	Pentose phosphate pathway	NA	NA	0	0.5	0.46	0.59	0	0.46	0.56	NONE	ALT	ALT	ALT	NONE	ALT	ALT	0	0	0	0	0	0	0
RC02750f	[c] : atp + drib --> 2dr5p + adp + h	F07A11.5	Pentose phosphate pathway	int*	NA	0	0	0	0.86	0	0	0	NONE	NONE	NONE	OFD	NONE	NONE	NONE	0	0	0	0.00360205	0	0	0
RC01829f	[c] : s17bp --> dhap + e4p	aldo-2 | aldo-1	Pentose phosphate pathway (indirect)	mus*	neu*	0.25	0	0.31	0.33	0.65	0.54	0.31	ALT	NONE	OFD	OFD	OFD	OFD	OFD	0	0	0.0833421	0.151304	0.01	0.0594933	0.01
RC01843f	[c] : atp + s7p --> adp + h + s17bp	pfk-1.2 | pfk-1.1	Pentose phosphate pathway (indirect)	mus*	neu*	0.2	0	0.24	0.31	0.57	0.54	0.33	ALT	NONE	OFD	OFD	OFD	OFD	OFD	0	0	0.0833421	0.151304	0.01	0.0594933	0.01
RC01844f	[c] : atp + sedh --> adp + s7p + h	T25C8.1	Pentose phosphate pathway (indirect)	NA	NA	0	0	0	0	0	0	0	NONE	NONE	NONE	NONE	NONE	NONE	NONE	0	0	0	0	0	0	0
RC01844r	[c] : adp + s7p + h --> atp + sedh	T25C8.1	Pentose phosphate pathway (indirect)	NA	NA	0	0	0	0	0	0	0	NONE	NONE	NONE	NONE	NONE	NONE	NONE	0	0	0	0	0	0	0
RC03778f	[c] : 3odcoa + coa --> accoa + occoa	daf-22	Peroxisomal fatty acid beta oxidation	int*	hyp*	0	0	0.13	0.63	0	0	0	NONE	NONE	OFD	OFD	NONE	NONE	NONE	0	0	0.0505691	0.125596	0	0	0
RC03858f	[c] : 3otdcoa + coa --> accoa + ddcacoa	daf-22	Peroxisomal fatty acid beta oxidation	int*	hyp*	0	0	0.15	0.62	0	0	0	NONE	NONE	OFD	OFD	NONE	NONE	NONE	0	0	0.0505691	0.125596	0	0	0
RC03991f	[c] : 3ohdcoa + coa --> accoa + tdcoa	daf-22	Peroxisomal fatty acid beta oxidation	int*	hyp	0	0	0.16	0.65	0	0	0	NONE	NONE	ALT	OFD	NONE	NONE	NONE	0	0	0	0.01	0	0	0
RC04742f	[c] : 3oddcoa + coa --> accoa + dcacoa	daf-22	Peroxisomal fatty acid beta oxidation	int*	hyp*	0	0	0.1	0.62	0	0	0	NONE	NONE	OFD	OFD	NONE	NONE	NONE	0	0	0.0505691	0.125596	0	0	0
RCC0083f	[c] : hdd2coa + h2o + nad --> 3ohdcoa + h + nadh	dhs-28 | maoc-1	Peroxisomal fatty acid beta oxidation	int*	hyp	0	0	0.15	0.65	0	0	0	NONE	NONE	ALT	OFD	NONE	NONE	NONE	0	0	0	0.01	0	0	0
RCC0084f	[c] : td2coa + h2o + nad --> 3otdcoa + h + nadh	dhs-28 | maoc-1	Peroxisomal fatty acid beta oxidation	int*	hyp*	0	0	0.14	0.63	0	0	0	NONE	NONE	OFD	OFD	NONE	NONE	NONE	0	0	0.0505691	0.125596	0	0	0
RCC0085f	[c] : dd2coa + h2o + nad --> 3oddcoa + h + nadh	dhs-28 | maoc-1	Peroxisomal fatty acid beta oxidation	int*	hyp*	0	0	0.11	0.62	0	0	0	NONE	NONE	OFD	OFD	NONE	NONE	NONE	0	0	0.0505691	0.125596	0	0	0
RCC0086f	[c] : dc2coa + h2o + nad --> 3odcoa + h + nadh	dhs-28 | maoc-1	Peroxisomal fatty acid beta oxidation	int*	hyp*	0	0	0.11	0.63	0	0	0	NONE	NONE	OFD	OFD	NONE	NONE	NONE	0	0	0.0505691	0.125596	0	0	0
RCC0088f	[c] : (4) coa + (4) h2o + (4) nad + (3) o2 + fa16p1n7coa --> (4) accoa + (4) h + (3) h2o2 + (4) nadh + occoa	(acox-1.5 | acox-1.1 | acox-1.2 | acox-1.3 | acox-1.4 | acox-3 | acox-1.6) & F58A6.1 & (dhs-28 | maoc-1) & daf-22	Peroxisomal fatty acid beta oxidation	int*	NA	0	0	0	0.62	0	0	0.01	NONE	NONE	NONE	OFD	NONE	NONE	OFD	0	0	0	0.0311939	0	0	0.00320351
RCC0089f	[c] : coa + h2o + nad + o2 + odecoa --> accoa + h + h2o2 + nadh + fa16p1n7coa	(acox-1.5 | acox-1.1 | acox-1.2 | acox-1.3 | acox-1.4 | acox-3 | acox-1.6) & (dhs-28 | maoc-1) & daf-22	Peroxisomal fatty acid beta oxidation	int*	hyp*	0	0	0.14	0.64	0.01	0	0	NONE	NONE	OFD	OFD	OFD	NONE	NONE	0	0	0.0104304	0.01	1.11652e-05	0	0
RCC0090f	[c] : (5) coa + (5) h2o + (5) nad + (4) o2 + vacccoa --> (5) accoa + (5) h + (4) h2o2 + (5) nadh + occoa	(acox-1.5 | acox-1.1 | acox-1.2 | acox-1.3 | acox-1.4 | acox-3 | acox-1.6) & F58A6.1 & (dhs-28 | maoc-1) & daf-22	Peroxisomal fatty acid beta oxidation	int*	NA	0	0	0	0.63	0	0	0.02	NONE	NONE	NONE	OFD	NONE	NONE	OFD	0	0	0	0.0188372	0	0	0.0131318
RCC0091f	[c] : (2) coa + (2) h2o + (2) nad + (2) o2 + lnlccoa --> (2) accoa + (2) h + (2) h2o2 + (2) nadh + fa14p2n6coa	(acox-1.5 | acox-1.1 | acox-1.2 | acox-1.3 | acox-1.4 | acox-3 | acox-1.6) & (dhs-28 | maoc-1) & daf-22	Peroxisomal fatty acid beta oxidation	int*	NA	0	0	0	0.66	0	0	0	NONE	NONE	NONE	OFD	NONE	NONE	NONE	0	0	0	0.01	0	0	0
RCC0092f	[c] : (3) coa + (3) h2o + (3) nad + (2) o2 + nadph + fa14p2n6coa --> (3) accoa + (2) h + (2) h2o2 + (3) nadh + nadp + occoa	(acox-1.5 | acox-1.1 | acox-1.2 | acox-1.3 | acox-1.4 | acox-3 | acox-1.6) & F58A6.1 & F53C11.3 & (dhs-28 | maoc-1) & daf-22	Peroxisomal fatty acid beta oxidation	int*	NA	0	0	0	0.66	0	0	0	NONE	NONE	NONE	OFD	NONE	NONE	NONE	0	0	0	0.03	0	0	0
RCC0093f	[c] : (2) coa + (2) h2o + (2) nad + (2) o2 + dlnlcgcoa --> (2) accoa + (2) h + (2) h2o2 + (2) nadh + fa16p3n6coa	(acox-1.5 | acox-1.1 | acox-1.2 | acox-1.3 | acox-1.4 | acox-3 | acox-1.6) & (dhs-28 | maoc-1) & daf-22	Peroxisomal fatty acid beta oxidation	int*	NA	0	0	0	0.67	0	0	0	NONE	NONE	NONE	OFD	NONE	NONE	NONE	0	0	0	0.01	0	0	0
RCC0094f	[c] : coa + h2o + nad + nadph + o2 + fa16p3n6coa --> accoa + h2o2 + nadh + nadp + fa14p2n6coa	(acox-1.5 | acox-1.1 | acox-1.2 | acox-1.3 | acox-1.4 | acox-3 | acox-1.6) & F58A6.1 & F53C11.3 & (dhs-28 | maoc-1) & daf-22	Peroxisomal fatty acid beta oxidation	int*	NA	0	0	0	0.67	0	0	0	NONE	NONE	NONE	OFD	NONE	NONE	NONE	0	0	0	0.02	0	0	0
RCC0095f	[c] : (2) coa + (2) h2o + (2) nad + o2 + arachdcoa --> (2) accoa + (2) h + h2o2 + (2) nadh + fa16p3n6coa	(acox-1.5 | acox-1.1 | acox-1.2 | acox-1.3 | acox-1.4 | acox-3 | acox-1.6) & F58A6.1 & (dhs-28 | maoc-1) & daf-22	Peroxisomal fatty acid beta oxidation	int*	NA	0	0	0	0.67	0	0	0	NONE	NONE	NONE	OFD	NONE	NONE	NONE	0	0	0	0.01	0	0	0
RCC0096f	[c] : (2) coa + (2) h2o + (2) nad + (2) o2 + eicostetcoa --> (2) accoa + (2) h + (2) h2o2 + (2) nadh + fa16p4n3coa	(acox-1.5 | acox-1.1 | acox-1.2 | acox-1.3 | acox-1.4 | acox-3 | acox-1.6) & (dhs-28 | maoc-1) & daf-22	Peroxisomal fatty acid beta oxidation	int*	NA	0	0	0	0.75	0	0	0	NONE	NONE	NONE	OFD	NONE	NONE	NONE	0	0	0	0.01	0	0	0
RCC0097f	[c] : (4) coa + (4) h2o + (4) nad + (3) o2 + (2) nadph + fa16p4n3coa --> (4) accoa + (2) h + (3) h2o2 + (4) nadh + (2) nadp + fa8p1n3coa	(acox-1.5 | acox-1.1 | acox-1.2 | acox-1.3 | acox-1.4 | acox-3 | acox-1.6) & F58A6.1 & F53C11.3 & (dhs-28 | maoc-1) & daf-22	Peroxisomal fatty acid beta oxidation	int*	NA	0	0	0	0.75	0	0	0	NONE	NONE	NONE	OFD	NONE	NONE	NONE	0	0	0	0.02	0	0	0
RCC0098f	[c] : (2) coa + (2) h2o + (2) nad + o2 + tmndnccoa --> (2) accoa + (2) h + h2o2 + (2) nadh + fa16p4n3coa	(acox-1.5 | acox-1.1 | acox-1.2 | acox-1.3 | acox-1.4 | acox-3 | acox-1.6) & F58A6.1 & (dhs-28 | maoc-1) & daf-22	Peroxisomal fatty acid beta oxidation	int*	NA	0	0	0	0.75	0	0	0	NONE	NONE	NONE	OFD	NONE	NONE	NONE	0	0	0	0.01	0	0	0
RCC0103f	[c] : coa + h2o + nad + o2 + fa17p0isocoa --> accoa + h + h2o2 + nadh + fa15p0isocoa	(acox-1.5 | acox-1.1 | acox-1.2 | acox-1.3 | acox-1.4 | acox-3 | acox-1.6) & (dhs-28 | maoc-1) & daf-22	Peroxisomal fatty acid beta oxidation	int*	NA	0	0	0.05	0.35	0	0	0	NONE	NONE	OFD	OFD	NONE	NONE	NONE	0	0	0.000586876	0.01	0	0	0
RCC0104f	[c] : (3) coa + (3) h2o + (3) nad + (3) o2 + fa15p0isocoa --> (3) accoa + (3) h + (3) h2o2 + (3) nadh + fa9p0isocoa	(acox-1.5 | acox-1.1 | acox-1.2 | acox-1.3 | acox-1.4 | acox-3 | acox-1.6) & (dhs-28 | maoc-1) & daf-22	Peroxisomal fatty acid beta oxidation	NA	NA	0	0	0.04	0.33	0	0	0	NONE	NONE	ALT	OFD	NONE	NONE	NONE	0	0	0	0.01	0	0	0
RCC0106f	[c] : coa + h2o + nad + o2 + fa19c11coa --> accoa + h + h2o2 + nadh + fa17c9coa	(acox-1.5 | acox-1.1 | acox-1.2 | acox-1.3 | acox-1.4 | acox-3 | acox-1.6) & (dhs-28 | maoc-1) & daf-22	Peroxisomal fatty acid beta oxidation	int*	NA	0	0	0	0.86	0	0	0	NONE	NONE	NONE	OFD	NONE	NONE	NONE	0	0	1.40738e-06	0.0409803	0	0	0
RCC0107f	[c] : (3) coa + (3) h2o + (3) nad + (3) o2 + fa17c9coa --> (3) accoa + (3) h + (3) h2o2 + (3) nadh + fa11c3coa	(acox-1.5 | acox-1.1 | acox-1.2 | acox-1.3 | acox-1.4 | acox-3 | acox-1.6) & (dhs-28 | maoc-1) & daf-22	Peroxisomal fatty acid beta oxidation	int*	NA	0	0	0	0.83	0	0	0	NONE	NONE	ALT	OFD	NONE	NONE	NONE	0	0	0	0.01	0	0	0
RCC0125f	[c] : (3) coa + (3) h2o + (3) nad + (3) o2 + lgnccoa --> (3) accoa + (3) h + (3) h2o2 + (3) nadh + stcoa	(acox-1.5 | acox-1.1 | acox-1.2 | acox-1.3 | acox-1.4 | acox-3 | acox-1.6) & (dhs-28 | maoc-1) & daf-22	Peroxisomal fatty acid beta oxidation	int*	hyp	0	0	0.07	0.57	0	0	0	NONE	NONE	ALT	OFD	OFD	OFD	OFD	0	0	0	0.01	0.00232716	0.00069997	0.00070035
RCC0126f	[c] : coa + h2o + nad + o2 + stcoa --> accoa + h + h2o2 + nadh + pmtcoa	(acox-1.5 | acox-1.1 | acox-1.2 | acox-1.3 | acox-1.4 | acox-3 | acox-1.6) & (dhs-28 | maoc-1) & daf-22	Peroxisomal fatty acid beta oxidation	int*	NA	0	0	0.06	0.69	0	0	0	NONE	NONE	ALT	OFD	NONE	NONE	NONE	0	0	0	0.01	0	0	0
RCC0165f	[c] : o2 + pmtcoa --> h2o2 + hdd2coa	acox-1.5 | acox-1.1 | acox-1.2 | acox-1.3 | acox-1.4 | acox-3 | acox-1.6	Peroxisomal fatty acid beta oxidation	int*	hyp	0	0	0.11	0.62	0	0	0	NONE	NONE	ALT	OFD	NONE	NONE	NONE	0	0	0	0.01	0	0	0
RCC0166f	[c] : o2 + tdcoa --> h2o2 + td2coa	acox-1.5 | acox-1.1 | acox-1.2 | acox-1.3 | acox-1.4 | acox-3 | acox-1.6	Peroxisomal fatty acid beta oxidation	int*	hyp*	0	0	0.11	0.6	0	0	0	NONE	NONE	OFD	OFD	NONE	NONE	NONE	0	0	0.0505691	0.125596	0	0	0
RCC0167f	[c] : o2 + ddcacoa --> h2o2 + dd2coa	acox-1.5 | acox-1.1 | acox-1.2 | acox-1.3 | acox-1.4 | acox-3 | acox-1.6	Peroxisomal fatty acid beta oxidation	int*	hyp*	0	0	0.09	0.58	0	0	0	NONE	NONE	OFD	OFD	NONE	NONE	NONE	0	0	0.0505691	0.125596	0	0	0
RCC0168f	[c] : o2 + dcacoa --> h2o2 + dc2coa	acox-1.5 | acox-1.1 | acox-1.2 | acox-1.3 | acox-1.4 | acox-3 | acox-1.6	Peroxisomal fatty acid beta oxidation	int*	hyp*	0	0	0.08	0.59	0	0	0	NONE	NONE	OFD	OFD	NONE	NONE	NONE	0	0	0.0505691	0.125596	0	0	0
RC00694f	[c] : akg + phe-L --> glu-L + phpyr	got-1.2 | tatn-1	Phenylalanine metabolism	NA	NA	0.71	0	0.89	0.69	0.71	0.75	0.49	ALT	NONE	OFD	OFD	ALT	ALT	ALT	0	0	0.01	0.18774	0	0	0
RC00694r	[c] : glu-L + phpyr --> akg + phe-L	got-1.2 | tatn-1	Phenylalanine metabolism	hyp	NA	0.78	0	0.98	0.83	0.76	0.83	0.54	ALT	NONE	ALT	ALT	ALT	ALT	ALT	0	0	0	0	0	0	0
RC00698f	[c] : phe-L + o2 --> pad + co2 + h2o	prdx-6	Phenylalanine metabolism	gon*	int*	0	1	0	0.96	0.7	0	0	NONE	OFD	NONE	OFD	ALT	NONE	NONE	0	0.01	0	0.01	0	0	0
RC00699f	[c] : h + phe-L --> co2 + peamn	bas-1 | hdl-1 | tdc-1	Phenylalanine metabolism	neu	gon	0.78	0.94	0.47	0	0	1	0.3	ALT	ALT	ALT	NONE	NONE	ALT	ALT	0	0	0	0	0	0	0
RC01372f	[c] : o2 + phpyr --> 2hyoxplac + co2	C31H2.4 | hpd-1	Phenylalanine metabolism	int*	hyp	0	0	0.62	1	0	0	0	NONE	NONE	ALT	OFD	NONE	NONE	NONE	0	0	0	0.01	0	0	0
RC01378f	[c] : phpyr --> enphpyr	mif-1	Phenylalanine metabolism	NA	NA	0.97	0.89	0.77	0	0.93	0.93	0	ALT	ALT	ALT	NONE	ALT	ALT	NONE	0	0	0	0	0	0	0
RC01795f	[c] : o2 + phe-L + thbpt --> dhbpt + h2o + tyr-L	pah-1	Phenylalanine metabolism	hyp*	gli	0.24	0	0.99	0	0	0	0	ALT	NONE	OFD	NONE	NONE	NONE	NONE	0	0	0.01	0	0	0	0
RC04734f	[c] : thbpt4acam --> dhbpt + h2o	pcbd-1	Phenylalanine metabolism	hyp*	neu*	0	0	0.91	0	0	0.8	0	NONE	NONE	OFD	NONE	NONE	OFD	NONE	0	0	0.01	0	0	0.02	0
RC07211f	[c] : o2 + phe-L + thbpt --> thbpt4acam + tyr-L	pah-1	Phenylalanine metabolism	hyp*	NA	0	0	0.99	0	0	0	0	NONE	NONE	OFD	NONE	NONE	NONE	NONE	0	0	0.01	0	0	0	0
RC01375f	[c] : gln-L + phpyr --> akgm + phe-L	nkat-1	Phenylalanine metabolism (indirect)	NA	NA	0	0	0	0	0	0	0	NONE	NONE	NONE	NONE	NONE	NONE	NONE	0	0	0	0	0	0	0
RC00078f	[c] : (4) fe2 + (4) h + o2 --> (4) fe3 + (2) h2o	ftn-1 | ftn-2	Porphyrin and chlorophyll metabolism	int*	hyp*	0	0	0.85	1	0	0	0	OFD	OFD	OFD	OFD	OFD	OFD	OFD	1.79481e-05	1.80092e-05	1.80092e-05	0.0022745	1.79481e-05	1.79481e-05	1.79481e-05
RC02389f	[c] : (2.0) udpglcur + bilirub --> (2.0) udp + bildglcur	C03A7.13 | C55H1.1 | F10D2.8 | F54C1.1 | H23N18.4 | K04A8.10 | ugt-1 | ugt-10 | ugt-11 | ugt-12 | ugt-13 | ugt-14 | ugt-15 | ugt-16 | ugt-17 | ugt-18 | ugt-19 | ugt-2 | ugt-20 | ugt-21 | ugt-22 | ugt-23 | ugt-24 | ugt-25 | ugt-26 | ugt-27 | ugt-29 | ugt-3 | ugt-30 | ugt-31 | ugt-32 | ugt-33 | ugt-34 | ugt-35 | ugt-36 | ugt-37 | ugt-38 | ugt-39 | ugt-4 | ugt-40 | ugt-41 | ugt-42 | ugt-43 | ugt-44 …	Porphyrin and chlorophyll metabolism	int*	hyp*	0.41	0.21	0.57	0.72	0.11	0.22	0.28	ALT	OFD	OFD	OFD	ALT	OFD	OFD	0	0.000829211	0.000829211	0.000829211	0	0.000829211	0.000829211
RC01463f	[c] : chsterol + h + nadph + o2 --> h2o + nadp + xol7a	TBD	Primary bile acid biosynthesis	int*	pha*	0	0	0.35	0.88	0.06	0	0.79	NONE	NONE	ALT	OFD	ALT	NONE	OFD	0	0	0	0.00194171	0	0	0.00124953
RC03718f	[c] : cholcoa + gly --> coa + gchola	C31H5.6 | W03D8.8 | T05E7.1 | K05B2.4	Primary bile acid biosynthesis	NA	NA	0	0	0.09	0	0	0	0.04	NONE	NONE	ALT	NONE	NONE	NONE	OFD	0	0	0	0	0	0	0.00124953
RC03719f	[c] : cholcoaone + coa --> cholcoa + ppcoa	(daf-22 | nlt-1)	Primary bile acid biosynthesis	int*	hyp*	0	0	0.14	0.55	0.02	0	0.02	NONE	NONE	OFD	OFD	OFD	NONE	OFD	0	0	0.00124953	0.00124953	0.00124953	0	0.00124953
RC03720f	[c] : cholcoa + taur --> coa + tchola	C31H5.6 | W03D8.8 | T05E7.1 | K05B2.4	Primary bile acid biosynthesis	NA	NA	0	0	0.09	0	0	0	0.04	NONE	NONE	ALT	NONE	NONE	NONE	ALT	0	0	0	0	0	0	0
RC04262f	[c] : nad + xol7a --> h + nadh + xol7aone	hsd-1 | hsd-2 | hsd-3	Primary bile acid biosynthesis	pha*	int*	0	0	0.32	0.72	0.05	0	0.83	NONE	NONE	ALT	OFD	ALT	NONE	OFD	0	0	0	0.00194171	0	0	0.00124953
RC04807f	[c] : h + nadph + o2 + xoltriol --> h2o + nadp + xoltetrol	daf-9	Primary bile acid biosynthesis	gli*	hyp*	0.52	0	0.41	0.13	0.05	0	0.11	OFD	NONE	OFD	OFD	OFD	NONE	OFD	0.00124953	0	0.00124953	0.00124953	0.00124953	0	0.00124953
RC04823f	[c] : h + nadph + xoldiolone --> nadp + xoldioloneh	Y39G8B.1 | T08H10.1 | C07D8.6 | ZC443.1 | Y39G8B.2 | F53F1.3 | F53F1.2	Primary bile acid biosynthesis	gli*	hyp*	0.55	0	0.43	0.31	0.08	0	0.13	OFD	NONE	OFD	OFD	OFD	NONE	OFD	0.00124953	0	0.00124953	0.00124953	0.00124953	0	0.00124953
RC04824f	[c] : h + nadh + xoldioloneh --> nad + xoltriol	Y39G8B.1 | T08H10.1 | C07D8.6 | ZC443.1 | Y39G8B.2 | F53F1.3 | F53F1.2	Primary bile acid biosynthesis	gli*	hyp*	0.53	0	0.44	0.23	0.07	0	0.14	OFD	NONE	OFD	OFD	OFD	NONE	OFD	0.00124953	0	0.00124953	0.00124953	0.00124953	0	0.00124953
RC04826f	[c] : h + nadph + o2 + xol7aone --> h2o + nadp + xoldiolone	TBD	Primary bile acid biosynthesis	pha*	gli*	0.45	0	0.32	0.27	0.06	0	0.78	OFD	NONE	OFD	OFD	OFD	NONE	OFD	0.00124953	0	0.00124953	0.00124953	0.00124953	0	0.00124953
RC07209f	[c] : h + nadph + o2 + xol25oh --> h2o + nadp + xoltri25	TBD	Primary bile acid biosynthesis	int	NA	0	0	0	0.99	0	0	0	NONE	NONE	NONE	ALT	NONE	NONE	NONE	0	0	0	0	0	0	0
RC07218f	[c] : chsterol + h + nadph + o2 --> h2o + nadp + xol25oh	F35C8.5	Primary bile acid biosynthesis	int*	NA	0	0	0	1	0	0	0	NONE	NONE	NONE	OFD	NONE	NONE	NONE	0	0	0	0.00124953	0	0	0
RC07296f	[c] : cholcoa + h2o --> cholate + coa + h	F25E2.3	Primary bile acid biosynthesis	int*	hyp*	0	0	0.21	0.54	0.04	0	0	NONE	NONE	OFD	OFD	OFD	NONE	NONE	0	0	0.00124953	0.00124953	0.00124953	0	0
RC07372f	[c] : h + nadph + o2 + xol27oh --> h2o + nadp + xoltri27	TBD	Primary bile acid biosynthesis	NA	NA	0.74	0	0.77	0	0	0.71	0	ALT	NONE	ALT	NONE	NONE	ALT	NONE	0	0	0	0	0	0	0
RC08505f	[c] : chsterol + h + nadph + o2 --> h2o + nadp + xol27oh	daf-9	Primary bile acid biosynthesis	NA	NA	0.69	0	0.74	0	0	0.64	0	ALT	NONE	ALT	NONE	NONE	OFD	NONE	0	0	0	0	0	0.00124953	0
RC08723f	[c] : xoltri25 + nad --> xol25one + nadh + h	hsd-1 | hsd-2 | hsd-3	Primary bile acid biosynthesis	pha	NA	0	0	0	0	0	0	0.5	NONE	NONE	NONE	NONE	NONE	NONE	ALT	0	0	0	0	0	0	0
RC08724f	[c] : nad + xoltri27 --> h + nadh + xol27one	hsd-1 | hsd-2 | hsd-3	Primary bile acid biosynthesis	NA	NA	0	0	0	0	0	0	0	NONE	NONE	NONE	NONE	NONE	NONE	NONE	0	0	0	0	0	0	0
RC08725f	[c] : xol27one + h + (2) nadph + (2) o2 --> (3) h2o + (2) nadp + 7a3o4chlstnt	daf-9	Primary bile acid biosynthesis	NA	NA	0	0	0	0	0	0	0	NONE	NONE	NONE	NONE	NONE	NONE	NONE	0	0	0	0	0	0	0
RC08733f	[c] : atp + coa + thcholstoic --> amp + cholcoar + ppi	acs-20 | acs-22	Primary bile acid biosynthesis	NA	NA	0	0	0.24	0.29	0.01	0	0.06	NONE	NONE	OFD	OFD	OFD	NONE	OFD	0	0	0.00124953	0.00124953	0.00124953	0	0.00124953
RC08734f	[c] : cholcoar --> cholcoas	C24A3.4 | ZK892.4	Primary bile acid biosynthesis	int*	hyp*	0	0	0.17	0.39	0.02	0	0.04	NONE	NONE	OFD	OFD	OFD	NONE	OFD	0	0	0.00124953	0.00124953	0.00124953	0	0.00124953
RC08735f	[c] : cholcoas + o2 --> cholcoads + h2o2	acox-1.1 | acox-1.2 | acox-1.3 | acox-1.4 | acox-1.6 | acox-1.5	Primary bile acid biosynthesis	int*	hyp*	0	0	0.09	0.46	0.01	0	0.02	NONE	NONE	OFD	OFD	OFD	NONE	OFD	0	0	0.00124953	0.00124953	0.00124953	0	0.00124953
RC08759f	[c] : nadp + xoltetrol --> h + nadph + thcholst	daf-9	Primary bile acid biosynthesis	gli*	hyp*	0.52	0	0.36	0.12	0.04	0	0.09	OFD	NONE	OFD	OFD	OFD	NONE	OFD	0.00124953	0	0.00124953	0.00124953	0.00124953	0	0.00124953
RC08761f	[c] : nadph + o2 + thcholst --> h2o + nadp + thcholstoic	daf-9	Primary bile acid biosynthesis	gli*	hyp*	0.52	0	0.3	0.13	0.03	0	0.07	OFD	NONE	OFD	OFD	OFD	NONE	OFD	0.00124953	0	0.00124953	0.00124953	0.00124953	0	0.00124953
RCC0050f	[c] : cholcoads + h2o + nad --> cholcoaone + nadh + h	dhs-25 | dhs-28 | maoc-1	Primary bile acid biosynthesis	int*	hyp*	0	0	0.14	0.51	0.02	0	0.03	NONE	NONE	OFD	OFD	OFD	NONE	OFD	0	0	0.00124953	0.00124953	0.00124953	0	0.00124953
RM04807f	[m] : h + nadph + o2 + xoltriol --> h2o + nadp + xoltetrol	daf-9	Primary bile acid biosynthesis	gli	hyp	0.51	0	0.46	0	0.07	0	0.13	ALT	NONE	ALT	NONE	ALT	NONE	ALT	0	0	0	0	0	0	0
RM08505f	[m] : chsterol + h + nadph + o2 --> h2o + nadp + xol27oh	daf-9	Primary bile acid biosynthesis	NA	NA	0.74	0	0.78	0	0	0.7	0	ALT	NONE	ALT	NONE	NONE	ALT	NONE	0	0	0	0	0	0	0
RM08759f	[m] : nadp + xoltetrol --> h + nadph + thcholst	daf-9	Primary bile acid biosynthesis	gli	hyp	0.51	0	0.41	0	0.05	0	0.11	ALT	NONE	ALT	NONE	ALT	NONE	ALT	0	0	0	0	0	0	0
RM08761f	[m] : nadph + o2 + thcholst --> h2o + nadp + thcholstoic	daf-9	Primary bile acid biosynthesis	gli	hyp	0.51	0	0.36	0	0.04	0	0.09	ALT	NONE	ALT	NONE	ALT	NONE	ALT	0	0	0	0	0	0	0
RC00233f	[c] : h + malcoa --> accoa + co2	mlcd-1	Propanoate metabolism	NA	NA	0	0.15	0.16	0.2	0.09	0.11	0.08	NONE	OFD	ALT	ALT	OFD	ALT	ALT	0	0.01	0	0	0.01	0	0
RC00383f	[c] : ppcoa + h2o --> ppa + coa + h	Unknown	Propanoate metabolism	NA	NA	0.79	0.73	0.73	0.68	0.55	0.84	0.69	ALT	OFD	ALT	ALT	OFD	ALT	OFD	0	0.01	0	0	0.00124953	0	0.00124953
RC01000f	[c] : 2hb + nad --> 2obut + h + nadh	ldh-1	Propanoate metabolism	neu	mus	0.37	0	0.34	0	0.71	0.96	0.14	ALT	NONE	ALT	NONE	ALT	ALT	ALT	0	0	0	0	0	0	0
RC01000r	[c] : 2obut + h + nadh --> 2hb + nad	ldh-1	Propanoate metabolism	neu	mus*	0.28	0	0.28	0	0.53	0.68	0.11	ALT	NONE	OFD	NONE	OFD	ALT	ALT	0	0	0.01	0	0.01	0	0
RCC0022f	[c] : atp + coa + ppa --> amp + ppcoa + ppi	acs-19	Propanoate metabolism	neu	gli	0.76	0.57	0.58	0.65	0.31	0.79	0.51	ALT	OFD	ALT	ALT	OFD	ALT	OFD	0	0.01	0	0	0.01	0	0.01
RCC0153f	[c] : crn + ppcoa --> coa + pcrn	B0395.3	Propanoate metabolism	int*	NA	0.22	0	0.24	0.74	0.36	0.36	0.21	ALT	NONE	OFD	OFD	OFD	ALT	OFD	0	0	0.00124953	0.00124953	0.01	0	0.01
RM00383f	[m] : ppcoa + h2o --> ppa + coa + h	Unknown	Propanoate metabolism	NA	NA	0.4	0.56	0.64	0.69	0.7	0.43	0.5	ALT	OFD	ALT	ALT	OFD	ALT	OFD	0	0.03	0	0	0.02	0	0.00875047
RM00705f	[m] : coa + msa + nad --> accoa + co2 + nadh	alh-8	Propanoate metabolism	mus*	int*	0.09	0	0.11	0.39	0.69	0.1	0	OFD	NONE	OFD	OFD	OFD	OFD	NONE	0.01	0	0.00124953	0.01	0.01	0.01	0
RM00706f	[m] : coa + msa + nadp --> accoa + co2 + nadph	alh-8	Propanoate metabolism	mus*	int*	0.09	0	0.12	0.39	0.64	0.1	0	OFD	NONE	OFD	OFD	OFD	OFD	NONE	0.0404851	0	0.01	0.812664	0.01	0.01	0
RM00908f	[m] : akg + ala-B --> glu-L + msa	gta-1	Propanoate metabolism	mus*	NA	0.12	0	0.1	0.17	0.69	0.2	0	OFD	NONE	ALT	ALT	OFD	OFD	NONE	0.0504851	0	0	0	0.02	0.02	0
RM00908r	[m] : glu-L + msa --> akg + ala-B	gta-1	Propanoate metabolism	NA	NA	0	0	0.16	0.35	0	0	0	NONE	NONE	ALT	OFD	NONE	NONE	NONE	0	0	0	0.01	0	0	0
RM01608f	[m] : 3hpp + nad --> h + msa + nadh	hphd-1	Propanoate metabolism	int*	hyp*	0	0	0.13	0.53	0	0	0	NONE	NONE	OFD	OFD	NONE	NONE	NONE	0	0	0.0112495	0.832664	0	0	0
RM03045f	[m] : h2o + prpncoa --> 3hpcoa	ech-6	Propanoate metabolism	int*	hyp*	0	0	0.16	0.56	0	0	0	NONE	NONE	OFD	OFD	NONE	NONE	NONE	0	0	0.0112495	0.832664	0	0	0
RM03158f	[m] : 3hpcoa + h2o --> 3hpp + coa + h	hach-1	Propanoate metabolism	int*	hyp*	0	0	0.17	0.55	0	0	0	NONE	NONE	OFD	OFD	NONE	NONE	NONE	0	0	0.0112495	0.832664	0	0	0
RM04432f	[m] : etfox + ppcoa --> etfrd + prpncoa	acdh-1	Propanoate metabolism	int*	hyp*	0	0	0.1	0.56	0	0	0	NONE	NONE	OFD	OFD	NONE	NONE	NONE	0	0	0.0112495	0.832664	0	0	0
RM05373f	[m] : h + mmcoa-S --> co2 + ppcoa	mlcd-1	Propanoate metabolism	mus*	gon*	0	0.32	0.21	0.14	0.78	0.2	0.16	NONE	OFD	ALT	ALT	OFD	ALT	ALT	0	0.01	0	0	0.01	0	0
RMC0133f	[m] : 2obut + coa + nad --> co2 + nadh + ppcoa	[(bckd-1A | Y43F4A.4) & bckd-1B] & dld-1 & dbt-1	Propanoate metabolism	mus	int*	0.27	0.5	0.49	0.6	0.71	0.3	0.41	ALT	ALT	ALT	OFD	ALT	ALT	ALT	0	0	0	0.0142133	0	0	0
RMC0154f	[m] : coa + pcrn --> crn + ppcoa	cpt-2	Propanoate metabolism	int*	NA	0.17	0	0.24	0.73	0.23	0.14	0.24	ALT	NONE	OFD	OFD	OFD	ALT	OFD	0	0	0.00124953	0.00124953	0.01	0	0.01
RC10306f	[c] : (3) amet + caphis --> (3) ahcys + pdipht + (3) h	B0491.7	Protein modification	NA	NA	0.97	1	0.95	0	0.93	0	0.84	ALT	ALT	ALT	NONE	ALT	NONE	ALT	0	0	0	0	0	0	0
RC10306r	[c] : (3) ahcys + pdipht + (3) h --> (3) amet + caphis	B0491.7	Protein modification	gon*	NA	0.88	0.98	0.82	0	0.69	0	0.67	OFD	OFD	OFD	NONE	OFD	NONE	OFD	0.00149418	0.00149418	0.00149418	0	0.00149418	0	0.00335726
RCC0163f	[c] : ac_adprib + h2o --> adprib + ac + h	Unknown	Protein modification	NA	NA	0.48	0.63	0	0.65	0	0.54	0	ALT	ALT	NONE	ALT	NONE	ALT	NONE	0	0	0	0	0	0	0
RCC0163r	[c] : adprib + ac + h --> ac_adprib + h2o	Unknown	Protein modification	NA	NA	0.75	0.68	0.49	0.53	0.57	0.79	0.52	OFD	OFD	OFD	OFD	OFD	OFD	OFD	0.486696	0.274207	0.0825843	0.521905	0.0257015	0.01	0.0630658
RC00417f	[c] : uacgam + pepasn --> udp + pepasp_acgamam + h	Unknown	Protein modification by hydroxylation	NA	NA	0	0	0	0	0	0	0	NONE	NONE	NONE	NONE	NONE	NONE	NONE	0	0	0	0	0	0	0
RC00417r	[c] : udp + pepasp_acgamam + h --> uacgam + pepasn	Unknown	Protein modification by hydroxylation	NA	NA	0.09	0	0.05	0.07	0.15	0.14	0.15	OFD	NONE	OFD	OFD	OFD	OFD	OFD	0.0910507	0	0.0593297	0.101057	0.0720815	0.0720815	0.0559154
RC01266f	[c] : acBgamamAsn + h2o --> acgam + asn-L	Unknown	Protein modification by hydroxylation	NA	NA	0	0	0	0	0	0	0	NONE	NONE	NONE	NONE	NONE	NONE	NONE	0	0	0	0	0	0	0
RC01266r	[c] : acgam + asn-L --> acBgamamAsn + h2o	Unknown	Protein modification by hydroxylation	NA	NA	0.14	0	0.08	0.06	0.15	0.19	0.1	OFD	NONE	OFD	OFD	OFD	OFD	OFD	0.0910507	0	0.0593297	0.101057	0.0720815	0.0720815	0.0559154
RC03421f	[c] : acBgamamAsn + h2o --> acBgamam + asp-L + h	R04B3.2	Protein modification by hydroxylation	NA	NA	0.15	0	0.11	0.03	0.08	0.15	0.04	OFD	NONE	OFD	OFD	OFD	OFD	OFD	0.0910507	0	0.0593297	0.101057	0.0720815	0.0720815	0.0559154
RC03421r	[c] : acBgamam + asp-L + h --> acBgamamAsn + h2o	R04B3.2	Protein modification by hydroxylation	NA	NA	0	0	0	0	0	0	0	NONE	NONE	NONE	NONE	NONE	NONE	NONE	0	0	0	0	0	0	0
RC04073f	[c] : o2 + akg + pepasp --> co2 + succ + pepasp3oh	K09A9.6	Protein modification by hydroxylation	mus*	NA	0.05	0	0	0.1	1	0.14	0.19	ALT	NONE	NONE	ALT	OFD	OFD	OFD	0	0	0	0	0.01	0.01	0.01
RC08707f	[c] : pepasp_acgamam + h2o --> acBgamam + pepasp + h	png-1	Protein modification by hydroxylation	NA	NA	0	0	0	0	0	0	0	NONE	NONE	NONE	NONE	NONE	NONE	NONE	0	0	0	0	0	0	0
RC08707r	[c] : acBgamam + pepasp + h --> pepasp_acgamam + h2o	png-1	Protein modification by hydroxylation	NA	NA	0.13	0	0.08	0.06	0.14	0.17	0.1	OFD	NONE	OFD	OFD	OFD	OFD	OFD	0.0910507	0	0.0593297	0.101057	0.0720815	0.0720815	0.0559154
RCC0178f	[c] : pepX + asp-L --> pepasp + h2o	NA	Protein modification by hydroxylation	mus*	NA	0.11	0	0.06	0.22	0.95	0.28	0.34	OFD	NONE	OFD	OFD	OFD	OFD	OFD	0.0910507	0	0.0593297	0.101057	0.0820815	0.0820815	0.0659154
RCC0179f	[c] : pepX + asn-L --> pepasn + h2o	NA	Protein modification by hydroxylation	mus	NA	0.11	0	0	0.22	0.95	0.27	0.33	ALT	NONE	NONE	ALT	ALT	ALT	ALT	0	0	0	0	0	0	0
RCC0180f	[c] : o2 + akg + pepasn --> co2 + succ + pepasn3oh	K09A9.6	Protein modification by hydroxylation	mus*	NA	0.05	0	0.02	0.1	1	0.14	0.19	OFD	NONE	OFD	OFD	OFD	OFD	OFD	0.0910507	0	0.0593297	0.101057	0.0720815	0.0720815	0.0559154
RC00089f	[c] : atp --> camp + ppi	(acy-1 | acy-4) | acy-2	Purine metabolism	neu*	int*	0.25	0.03	0.06	0.33	0.25	0.94	0.16	OFD	ALT	OFD	OFD	OFD	OFD	OFD	0.01	0	0.01	0.01	0.01	0.01	0.01
RC00127f	[c] : atp + amp --> (2) adp	E02H1.6 | (F38B2.4 | let-754)	Purine metabolism	NA	NA	0.3	0.32	0.27	0.28	0.39	0.33	0.27	OFD	OFD	OFD	OFD	OFD	OFD	OFD	1.62535	2.29406	2.30085	3.25484	2.64113	2.24747	2.45023
RC00127r	[c] : (2) adp --> atp + amp	E02H1.6 | (F38B2.4 | let-754)	Purine metabolism	gli	NA	0.99	0	0	0	0	0	0	ALT	NONE	NONE	NONE	NONE	NONE	NONE	0	0	0	0	0	0	0
RC00181f	[c] : amp + h2o + h --> imp + nh4	ampd-1	Purine metabolism	int*	neu*	0.17	0	0.15	0.86	0.22	0.39	0.17	OFD	NONE	OFD	OFD	OFD	OFD	OFD	0.267926	0	0.0674348	0.01	0.01	0.0285974	0.0271025
RC00183f	[c] : amp + h2o --> adn + pi	F25B5.3 | Y10G11A.1 | Y71H10B.1	Purine metabolism	gli*	int	0.58	0.24	0.27	0.4	0.14	0.29	0.28	OFD	ALT	ALT	ALT	ALT	ALT	OFD	0.649511	0	0	0	0	0	0.01
RC00185f	[c] : adn + atp --> adp + amp + h	R07H5.8	Purine metabolism	hyp*	NA	0.06	0.36	0.51	0.38	0.13	0.04	0.18	ALT	OFD	OFD	OFD	OFD	ALT	OFD	0	0.0244114	0.01	0.01	0.0649344	0	0.01
RC00190f	[c] : ade + prpp --> amp + ppi	T19B4.3 | hprt-1	Purine metabolism	gli	NA	0.51	0.21	0.13	0.28	0	0.24	0	ALT	ALT	ALT	OFD	NONE	ALT	NONE	0	0	0	0.01	0	0	0
RC00191f	[c] : camp + h2o --> amp + h	pde-4 | pde-6	Purine metabolism	neu*	mus*	0.21	0.01	0.05	0.26	0.44	0.94	0.26	OFD	ALT	OFD	OFD	OFD	OFD	OFD	0.01	0	0.01	0.01	0.01	0.01	0.01
RC00328f	[c] : gdp + h2o --> gmp + h + pi	(ZK563.7 | apy-1) | mig-23 | uda-1	Purine metabolism	int	pha	0.23	0.31	0.31	0.67	0.1	0.09	0.38	ALT	ALT	ALT	ALT	ALT	ALT	ALT	0	0	0	0	0	0	0
RC00330f	[c] : atp + gdp --> adp + gtp	R05G6.5 | Y48G8AL.15 | ndk-1	Purine metabolism	NA	NA	0.36	0.56	0.45	0.29	0.52	0.46	0.5	ALT	OFD	OFD	OFD	OFD	OFD	OFD	0	4.41173	4.06057	4.09873	0.995399	1.30088	4.08758
RC00330r	[c] : adp + gtp --> atp + gdp	R05G6.5 | Y48G8AL.15 | ndk-1	Purine metabolism	NA	NA	0.33	0	0	0.15	0.24	0.25	0	OFD	NONE	NONE	ALT	ALT	ALT	NONE	0.804641	0	0	0	0	0	0
RC00332f	[c] : atp + gmp --> adp + gdp	guk-1	Purine metabolism	neu*	gon*	0.34	0.71	0.37	0.55	0.23	0.73	0.27	OFD	OFD	OFD	OFD	OFD	OFD	OFD	0.0347431	0.0297991	0.0359448	0.0447471	0.0347431	0.0285974	0.0347431
RC00335f	[c] : gtp + h2o --> gdp + h + pi	drp-1 | dyn-1	Purine metabolism	NA	NA	0.36	0.56	0.43	0.29	0.48	0.44	0.5	OFD	ALT	OFD	OFD	OFD	OFD	OFD	0.01	0	0.01	0.01	0.01	0.01	0.01
RC00426f	[c] : gtp + h2o --> gmp + h + ppi	hap-1	Purine metabolism	gon	neu	0.41	0.8	0.48	0	0.39	0.74	0.46	ALT	ALT	ALT	NONE	ALT	ALT	ALT	0	0	0	0	0	0	0
RC00434f	[c] : gtp --> 35cgmp + ppi	[(gcy-1 | gcy-12 | gcy-14 | gcy-15 | gcy-18 | gcy-2 | gcy-20 | gcy-21 | gcy-23 | gcy-3 | gcy-34 | gcy-5 | gcy-8) | (gcy-17 | gcy-28) | (gcy-31 | gcy-33 | gcy-35 | gcy-36 | gcy-37)] | (acy-1 | acy-4) | acy-2 | (daf-11 | gcy-19 | gcy-22 | gcy-25 | gcy-29 | gcy-32 | gcy-4 | gcy-9)	Purine metabolism	neu*	gli*	0.34	0.2	0.21	0.26	0.22	0.86	0.25	OFD	OFD	OFD	OFD	OFD	OFD	OFD	0.01	0.01	0.01	0.01	0.01	0.01	0.01
RC00507f	[c] : paps + h2o --> so4 + pap + (2) h	C27A7.1 | C27A7.3	Purine metabolism	gli*	hyp*	0.69	0	0.38	0	0.12	0.17	0	OFD	NONE	OFD	NONE	ALT	OFD	NONE	0.01	0	0.01	0	0	0.01	0
RC00509f	[c] : aps + atp --> adp + h + paps	pps-1	Purine metabolism	gli*	hyp*	0.76	0.27	0.56	0	0.08	0.16	0.45	OFD	OFD	OFD	NONE	ALT	OFD	OFD	0.01	0.01	0.02	0	0	0.01	0.01
RC00529f	[c] : atp + h + so4 --> aps + ppi	pps-1	Purine metabolism	gli*	hyp*	0.68	0	0.45	0	0.09	0.18	0	OFD	NONE	OFD	NONE	ALT	OFD	NONE	0.01	0	0.01	0	0	0.01	0
RC00720f	[c] : h2o + itp --> h + imp + ppi	hap-1	Purine metabolism	NA	NA	0.53	0.73	0.56	0	0.57	0.66	0.69	ALT	ALT	ALT	NONE	ALT	ALT	ALT	0	0	0	0	0	0	0
RC00722f	[c] : atp + idp --> adp + itp	R05G6.5 | Y48G8AL.15 | ndk-1	Purine metabolism	pha	NA	0.44	0.56	0.56	0.22	0.28	0.23	0.75	ALT	ALT	ALT	OFD	ALT	ALT	ALT	0	0	0	0.01	0	0	0
RC00722r	[c] : adp + itp --> atp + idp	R05G6.5 | Y48G8AL.15 | ndk-1	Purine metabolism	pha*	NA	0.6	0.67	0.73	0.33	0.37	0.31	0.88	OFD	OFD	OFD	ALT	ALT	ALT	OFD	0.01	0.01	0.01	0	0	0	0.01
RC00961f	[c] : h2o + idp --> h + imp + pi	(ZK563.7 | apy-1) | mig-23 | uda-1	Purine metabolism	pha*	int	0.4	0.47	0.52	0.6	0.19	0.16	0.74	OFD	OFD	OFD	ALT	ALT	ALT	OFD	0.01	0.01	0.01	0	0	0	0.01
RC00961r	[c] : h + imp + pi --> h2o + idp	(ZK563.7 | apy-1) | mig-23 | uda-1	Purine metabolism	pha	NA	0.28	0.36	0.38	0.36	0.13	0.11	0.6	ALT	ALT	ALT	OFD	ALT	ALT	ALT	0	0	0	0.01	0	0	0
RC01054f	[c] : adprib + h2o --> amp + (2) h + r5p	ndx-2 | ndx-6	Purine metabolism	NA	NA	0.54	0.67	0.5	0	0	0.5	0.49	OFD	OFD	OFD	NONE	NONE	OFD	OFD	0.01	0.01	0.01	0	0	0.01	0.01
RC01072f	[c] : gln-L + h2o + prpp --> glu-L + ppi + pram	ppat-1	Purine metabolism	int*	NA	0	0	0	0.56	0	0	0	NONE	NONE	NONE	OFD	NONE	NONE	NONE	0	0	0	0.01	0	0	0
RC01083f	[c] : dcamp --> amp + fum	adsl-1	Purine metabolism	NA	NA	0.26	0.59	0.39	0.47	0.43	0.26	0.41	OFD	OFD	OFD	OFD	OFD	OFD	OFD	0.01	0.01	0.01	0.01	0.01	0.01	0.01
RC01126f	[c] : h2o + imp --> ins + pi	F25B5.3 | Y10G11A.1 | Y71H10B.1	Purine metabolism	gli*	int	0.84	0.33	0.35	0.53	0.22	0.43	0.43	OFD	ALT	ALT	ALT	ALT	ALT	OFD	0.01	0	0	0	0	0	0.01
RC01127f	[c] : h2o + imp --> fprica	atic-1	Purine metabolism	int	neu*	0	0	0	0.74	0	0.68	0	NONE	NONE	NONE	ALT	NONE	OFD	NONE	0	0	0	0	0	0.01	0
RC01127r	[c] : fprica --> h2o + imp	atic-1	Purine metabolism	int*	neu	0	0	0	0.86	0	0.58	0	NONE	NONE	NONE	OFD	NONE	ALT	NONE	0	0	0	0.0119393	0	0	0
RC01130f	[c] : h2o + imp + nad --> h + nadh + xmp	T22D1.3	Purine metabolism	gon*	int*	0.44	0.82	0.48	0.73	0.51	0.31	0.51	OFD	OFD	OFD	OFD	OFD	OFD	OFD	0.0447431	0.0297991	0.0774348	0.02	0.0347431	0.0185974	0.0547431
RC01132f	[c] : hxan + prpp --> imp + ppi	hprt-1	Purine metabolism	gli*	NA	0.54	0.12	0.09	0.12	0	0.09	0	OFD	ALT	ALT	ALT	NONE	ALT	NONE	0.01	0	0	0	0	0	0
RC01134f	[c] : gmp + (2) h + nadph --> imp + nadp + nh4	F32D1.5	Purine metabolism	gon*	mus*	0.35	0.78	0.34	0.43	0.64	0.28	0.44	OFD	OFD	OFD	OFD	OFD	OFD	OFD	0.01	0.01	0.01	0.0255339	0.01	0.01	0.01
RC01135f	[c] : asp-L + gtp + imp --> dcamp + gdp + (2) h + pi	adss-1	Purine metabolism	NA	NA	0.37	0.59	0.44	0.38	0.52	0.36	0.51	OFD	OFD	OFD	OFD	OFD	OFD	OFD	0.01	0.01	0.01	0.01	0.01	0.01	0.01
RC01137f	[c] : atp + dadp --> adp + datp	R05G6.5 | Y48G8AL.15 | ndk-1	Purine metabolism	gon	hyp	0	0.39	0.27	0	0	0	0	NONE	ALT	ALT	NONE	NONE	NONE	NONE	0	0	0	0	0	0	0
RC01137r	[c] : adp + datp --> atp + dadp	R05G6.5 | Y48G8AL.15 | ndk-1	Purine metabolism	NA	NA	0.38	0.52	0.42	0.23	0.57	0.5	0.52	ALT	ALT	ALT	ALT	ALT	ALT	ALT	0	0	0	0	0	0	0
RC01138f	[c] : dadp + pep + h --> datp + pyr	pyk-1 | pyk-2	Purine metabolism	NA	NA	0.28	0.5	0.31	0.44	0.54	0.5	0.46	ALT	OFD	OFD	ALT	ALT	ALT	ALT	0	0.00223164	0.00223164	0	0	0	0
RC01227f	[c] : gmp + h2o --> gsn + pi	F25B5.3 | Y10G11A.1 | Y71H10B.1	Purine metabolism	NA	NA	0.54	0.3	0.24	0.51	0.2	0.29	0.31	OFD	ALT	ALT	OFD	ALT	ALT	OFD	0.01	0	0	0.356103	0	0	0.01
RC01229f	[c] : gua + prpp --> gmp + ppi	T19B4.3 | hprt-1	Purine metabolism	gli	NA	0.51	0.22	0.14	0.27	0	0.23	0	ALT	ALT	ALT	ALT	NONE	OFD	NONE	0	0	0	0	0	0.01	0
RC01230f	[c] : atp + nh4 + xmp --> amp + gmp + (2) h + ppi	gmps-1	Purine metabolism	gon*	NA	0.29	0.81	0.23	0.45	0.52	0.22	0.31	OFD	OFD	OFD	OFD	OFD	OFD	OFD	0.01	0.01	0.0359448	0.01	0.01	0.0185974	0.01
RC01231f	[c] : atp + gln-L + h2o + xmp --> amp + glu-L + gmp + (2) h + ppi	gmps-1	Purine metabolism	gon*	mus*	0.31	0.73	0.26	0.43	0.55	0.25	0.33	OFD	OFD	ALT	OFD	OFD	ALT	OFD	0.0347431	0.0197991	0	0.01	0.0247431	0	0.0347431
RC01234f	[c] : 35cgmp + h2o --> gmp + h	pde-1 | pde-2 | pde-3 | pde-5	Purine metabolism	neu*	NA	0.33	0.27	0.27	0.3	0.22	0.85	0.25	OFD	OFD	OFD	OFD	OFD	OFD	OFD	0.01	0.01	0.01	0.01	0.01	0.01	0.01
RC01547f	[c] : atp + damp --> adp + dadp	E02H1.6 | (F38B2.4 | ZK673.2 | let-754)	Purine metabolism	NA	NA	nan	nan	nan	0	nan	nan	nan	NONE	NONE	NONE	NONE	NONE	NONE	NONE	0	0	0	0	0	0	0
RC01547r	[c] : adp + dadp --> atp + damp	E02H1.6 | (F38B2.4 | ZK673.2 | let-754)	Purine metabolism	NA	NA	0	0	0	0	0	0.24	0	NONE	NONE	NONE	NONE	NONE	OFD	NONE	0	0	0	0	0	0.01	0
RC01560f	[c] : adn + h + h2o --> ins + nh4	C06G3.5 | C44B7.12	Purine metabolism	gon*	neu	0.43	0.99	0.48	0.69	0.41	0.79	0.57	OFD	OFD	OFD	OFD	ALT	ALT	OFD	0.223305	0.01	0.01	0.0156928	0	0	0.01
RC01561f	[c] : adn + pi --> ade + r1p	K02D7.1	Purine metabolism	gli*	int*	0.57	0	0.1	0.49	0	0	0	OFD	NONE	OFD	OFD	NONE	NONE	NONE	0.253254	0	0.0455895	0.01	0	0	0
RC01561r	[c] : ade + r1p --> adn + pi	K02D7.1	Purine metabolism	gli	int	0.8	0	0.14	0.71	0	0	0	ALT	NONE	ALT	ALT	NONE	NONE	NONE	0	0	0	0	0	0	0
RC01768f	[c] : h2o + hxan + nad --> h + nadh + xan	xdh-1	Purine metabolism	int*	gli*	0.28	0	0	0.95	0	0	0	OFD	NONE	NONE	OFD	NONE	NONE	NONE	0.01	0	0	0.0571061	0	0	0
RC01769f	[c] : h2o + hxan + o2 --> h2o2 + xan	xdh-1	Purine metabolism	int*	gli*	0.29	0	0	1	0	0	0	OFD	NONE	NONE	OFD	NONE	NONE	NONE	0.01	0	0	0.01	0	0	0
RC01855f	[c] : dgtp + h2o --> dgmp + h + ppi	hap-1	Purine metabolism	gon*	neu	0.46	0.84	0.54	0	0.45	0.71	0.53	ALT	OFD	OFD	NONE	ALT	ALT	ALT	0	0.01	0.01	0	0	0	0
RC01857f	[c] : atp + dgdp --> adp + dgtp	R05G6.5 | Y48G8AL.15 | ndk-1	Purine metabolism	gon*	NA	0.49	0.79	0.59	0	0.49	0.63	0.55	ALT	OFD	OFD	NONE	ALT	ALT	ALT	0	0.0112017	0.0112017	0	0	0	0
RC01863f	[c] : ins + pi --> hxan + r1p	K02D7.1	Purine metabolism	gli*	int*	0.57	0	0.1	0.57	0	0	0	OFD	NONE	OFD	OFD	NONE	NONE	NONE	0.233305	0	0.01	0.0187685	0	0	0
RC01863r	[c] : hxan + r1p --> ins + pi	K02D7.1	Purine metabolism	gli	int	0.85	0	0.14	0.68	0	0	0	ALT	NONE	ALT	ALT	NONE	NONE	NONE	0	0	0	0	0	0	0
RC01968f	[c] : dgmp + h2o --> dgsn + pi	F25B5.3 | Y10G11A.1 | Y71H10B.1	Purine metabolism	int*	neu	0	0	0	0.56	0	0.32	0	NONE	NONE	NONE	OFD	NONE	ALT	NONE	0	0	0	0.0579967	0	0	0
RC01969f	[c] : dgsn + pi --> 2dr1p + gua	K02D7.1	Purine metabolism	gli	int*	0.83	0	0.15	0.76	0	0	0	ALT	NONE	ALT	OFD	NONE	NONE	NONE	0	0	0	0.0579967	0	0	0
RC01969r	[c] : 2dr1p + gua --> dgsn + pi	K02D7.1	Purine metabolism	gli	int	0.92	0	0.16	0.62	0	0	0	ALT	NONE	ALT	ALT	NONE	NONE	NONE	0	0	0	0	0	0	0
RC02017f	[c] : adp + trdrd --> dadp + h2o + trdox	rnr-1 & rnr-2 & (F19G12.2 | F58F9.1)	Purine metabolism	NA	NA	0	0	0	0	0	0.13	0	NONE	OFD	OFD	NONE	NONE	OFD	NONE	0	0.00223164	0.00223164	0	0	0.01	0
RC02019f	[c] : gdp + trdrd --> dgdp + h2o + trdox	rnr-1 & rnr-2 & (F19G12.2 | F58F9.1)	Purine metabolism	NA	NA	0	0	0	0	0	0.14	0	NONE	OFD	OFD	NONE	NONE	ALT	NONE	0	0.00120165	0.00120165	0	0	0	0
RC02088f	[c] : damp + h2o --> dad-2 + pi	F25B5.3 | Y10G11A.1 | Y71H10B.1	Purine metabolism	int*	neu*	0	0	0	0.57	0	0.3	0	NONE	NONE	NONE	OFD	NONE	OFD	NONE	0	0	0	0.0563984	0	0.01	0
RC02090f	[c] : atp + dgmp --> adp + dgdp	guk-1	Purine metabolism	gon*	neu	0.41	0.77	0.44	0	0.28	0.75	0.33	ALT	OFD	OFD	NONE	ALT	ALT	ALT	0	0.01	0.01	0	0	0	0
RC02090r	[c] : adp + dgdp --> atp + dgmp	guk-1	Purine metabolism	NA	NA	0	0	0	0	0	0.28	0	NONE	NONE	NONE	NONE	NONE	ALT	NONE	0	0	0	0	0	0	0
RC02103f	[c] : h2o + nad + xan --> h + nadh + urate	xdh-1	Purine metabolism	int*	gli	0.29	0	0	0.94	0	0	0	ALT	NONE	NONE	OFD	NONE	NONE	NONE	0	0	0	0.0576606	0	0	0
RC02103r	[c] : h + nadh + urate --> h2o + nad + xan	xdh-1	Purine metabolism	int	gli*	0.16	0	0	0.89	0	0	0	OFD	NONE	NONE	ALT	NONE	NONE	NONE	2.50401	0	0	0	0	0	0
RC02107f	[c] : h2o + o2 + xan --> h2o2 + urate	xdh-1	Purine metabolism	int*	gli*	0.18	0	0	0.88	0	0	0	OFD	NONE	NONE	OFD	NONE	NONE	NONE	2.50401	0	0	0.01	0	0	0
RC02142f	[c] : prpp + xan --> ppi + xmp	hprt-1	Purine metabolism	gli*	NA	0.54	0.12	0.09	0.12	0	0.09	0	OFD	ALT	ALT	ALT	NONE	ALT	NONE	0.01	0	0	0	0	0	0
RC02147f	[c] : gsn + pi --> gua + r1p	K02D7.1	Purine metabolism	gli*	int*	0.57	0	0.1	0.48	0	0	0	OFD	NONE	OFD	OFD	NONE	NONE	NONE	0.01	0	0.00551475	0.355748	0	0	0
RC02147r	[c] : gua + r1p --> gsn + pi	K02D7.1	Purine metabolism	gli	int	0.92	0	0.15	0.67	0	0	0	ALT	NONE	ALT	ALT	NONE	NONE	NONE	0	0	0	0	0	0	0
RC02297f	[c] : pi + xtsn --> r1p + xan	K02D7.1	Purine metabolism	gli*	int*	0.57	0	0.1	0.48	0	0	0	OFD	NONE	OFD	OFD	NONE	NONE	NONE	0.01	0	0.0414901	0.00055443	0	0	0
RC02297r	[c] : r1p + xan --> pi + xtsn	K02D7.1	Purine metabolism	gli	int	0.78	0	0.13	0.65	0	0	0	ALT	NONE	ALT	ALT	NONE	NONE	NONE	0	0	0	0	0	0	0
RC02556f	[c] : dad-2 + h2o + h --> din + nh4	C06G3.5 | C44B7.12	Purine metabolism	gon	neu*	0.43	1	0.48	0.7	0.41	0.8	0.57	ALT	ALT	ALT	OFD	ALT	OFD	ALT	0	0	0	0.0463984	0	0.01	0
RC02557f	[c] : dad-2 + pi --> 2dr1p + ade	K02D7.1	Purine metabolism	gli	int*	0.82	0	0.15	0.73	0	0	0	ALT	NONE	ALT	OFD	NONE	NONE	NONE	0	0	0	0.01	0	0	0
RC02557r	[c] : 2dr1p + ade --> dad-2 + pi	K02D7.1	Purine metabolism	gli	int	0.76	0	0.13	0.7	0	0	0	ALT	NONE	ALT	ALT	NONE	NONE	NONE	0	0	0	0	0	0	0
RC02719f	[c] : h2o + xmp --> pi + xtsn	F25B5.3 | Y10G11A.1 | Y71H10B.1	Purine metabolism	gli*	int	0.83	0.33	0.35	0.56	0.22	0.43	0.43	OFD	ALT	OFD	ALT	ALT	ALT	OFD	0.01	0	0.0414901	0	0	0	0.01
RC02748f	[c] : din + pi --> 2dr1p + hxan	K02D7.1	Purine metabolism	gli	int*	0.77	0	0.14	0.76	0	0	0	ALT	NONE	ALT	OFD	NONE	NONE	NONE	0	0	0	0.0483377	0	0	0
RC02748r	[c] : 2dr1p + hxan --> din + pi	K02D7.1	Purine metabolism	gli	int	0.85	0	0.15	0.63	0	0	0	ALT	NONE	ALT	ALT	NONE	NONE	NONE	0	0	0	0	0	0	0
RC04144f	[c] : atp + gly + pram --> adp + gar + h + pi	F38B6.4	Purine metabolism	int*	NA	0	0	0	0.55	0	0	0	NONE	NONE	NONE	OFD	NONE	NONE	NONE	0	0	0	0.01	0	0	0
RC04208f	[c] : atp + fpram --> adp + air + (2) h + pi	F38B6.4	Purine metabolism	int*	NA	0	0	0	0.59	0	0	0	NONE	NONE	NONE	OFD	NONE	NONE	NONE	0	0	0	0.01	0	0	0
RC04209f	[c] : air + co2 --> 5aizc + h	pacs-1	Purine metabolism	int*	NA	0	0	0	0.55	0	0	0	NONE	NONE	NONE	OFD	NONE	NONE	NONE	0	0	0	0.01	0	0	0
RC04325f	[c] : 10fthf + gar --> fgam + h + thf	F38B6.4	Purine metabolism	int	NA	0	0	0	0.94	0	0	0	NONE	NONE	NONE	ALT	NONE	NONE	NONE	0	0	0	0	0	0	0
RC04325r	[c] : fgam + h + thf --> 10fthf + gar	F38B6.4	Purine metabolism	int*	NA	0	0	0	0.94	0	0	0	NONE	NONE	NONE	OFD	NONE	NONE	NONE	0	0	0	0.01	0	0	0
RC04463f	[c] : atp + fgam + gln-L + h2o --> adp + fpram + glu-L + h + pi	F10F2.2	Purine metabolism	int*	NA	0	0	0	0.56	0	0	0	NONE	NONE	NONE	OFD	NONE	NONE	NONE	0	0	0	0.01	0	0	0
RC04559f	[c] : 25aics --> aicar + fum	adsl-1	Purine metabolism	int*	NA	0	0	0	0.48	0	0	0	NONE	NONE	NONE	OFD	NONE	NONE	NONE	0	0	0	0.01	0	0	0
RC04560f	[c] : 10fthf + aicar --> fprica + thf	atic-1	Purine metabolism	int*	neu	0	0	0	0.84	0	0.53	0	NONE	NONE	NONE	OFD	NONE	ALT	NONE	0	0	0	0.0119393	0	0	0
RC04560r	[c] : fprica + thf --> 10fthf + aicar	atic-1	Purine metabolism	int	neu*	0	0	0	0.8	0	0.57	0	NONE	NONE	NONE	ALT	NONE	OFD	NONE	0	0	0	0	0	0.01	0
RC04591f	[c] : 5aizc + asp-L + atp --> 25aics + adp + h + pi	pacs-1	Purine metabolism	int*	NA	0	0	0	0.55	0	0	0	NONE	NONE	NONE	OFD	NONE	NONE	NONE	0	0	0	0.01	0	0	0
RM00127f	[m] : atp + amp --> (2) adp	ZK673.2 | let-754	Purine metabolism	int*	NA	0.02	0.02	0.01	0.4	0.03	0.02	0.03	OFD	OFD	OFD	OFD	OFD	OFD	OFD	0.486186	0.486186	0.486186	0.49629	0.486186	0.486186	0.486186
RM00335f	[m] : gtp + h2o --> gdp + h + pi	drp-1 | eat-3	Purine metabolism	NA	NA	0.24	0.34	0.32	0.22	0.51	0.3	0.37	OFD	OFD	OFD	OFD	OFD	OFD	OFD	0.01	0.01	0.01	0.01	0.01	0.01	0.01
RC00155f	[c] : h2o + udp --> h + pi + ump	(ZK563.7 | apy-1) | mig-23 | uda-1	Pyrimidine metabolism	pha	int	0.25	0.3	0.33	0.53	0.11	0.09	0.54	ALT	ALT	ALT	ALT	ALT	ALT	ALT	0	0	0	0	0	0	0
RC00156f	[c] : atp + udp --> adp + utp	R05G6.5 | Y48G8AL.15 | ndk-1	Pyrimidine metabolism	NA	NA	0.57	0.76	0.66	0.23	0.8	0.59	0.78	ALT	OFD	OFD	OFD	OFD	OFD	OFD	0	0.106098	0.120093	0.226614	0.094236	0.0907384	0.120777
RC00156r	[c] : adp + utp --> atp + udp	R05G6.5 | Y48G8AL.15 | ndk-1	Pyrimidine metabolism	NA	NA	0.9	0.74	0.74	0	0.66	0.72	0.84	OFD	ALT	ALT	NONE	ALT	ALT	ALT	0.0520667	0	0	0	0	0	0
RC00158f	[c] : atp + ump --> adp + udp	C29F7.3 | F40F8.1	Pyrimidine metabolism	NA	NA	0.45	0.54	0.45	0.34	0.6	0.47	0.64	ALT	ALT	ALT	OFD	OFD	ALT	OFD	0	0	0	0.130019	0.00387225	0	0.00387225
RC00158r	[c] : adp + udp --> atp + ump	C29F7.3 | F40F8.1	Pyrimidine metabolism	gli*	NA	0.96	0.63	0.61	0.49	0.53	0.7	0.72	OFD	OFD	ALT	ALT	ALT	ALT	ALT	0.138972	0.0515208	0	0	0	0	0
RC00287f	[c] : h2o + udpg --> g1p + (2) h + ump	C27A7.1 | C27A7.3	Pyrimidine metabolism	NA	NA	0.38	0	0.38	0.29	0.23	0.19	0	OFD	NONE	ALT	ALT	ALT	ALT	NONE	0.01	0	0	0	0	0	0
RC00511f	[c] : cmp + h2o --> cytd + pi	F25B5.3 | Y10G11A.1 | Y71H10B.1	Pyrimidine metabolism	NA	NA	0.36	0.25	0.18	0.31	0.16	0.28	0.3	OFD	OFD	ALT	OFD	ALT	ALT	OFD	0.01	0.0118069	0	0.247834	0	0	0.01
RC00512f	[c] : atp + cmp --> adp + cdp	C29F7.3 | F40F8.1	Pyrimidine metabolism	NA	NA	0.47	0.49	0.38	0.27	0.47	0.57	0.43	OFD	OFD	OFD	ALT	OFD	OFD	OFD	0.0404434	0.0199123	0.0391607	0	0.0557899	0.0445409	0.0422503
RC00512r	[c] : adp + cdp --> atp + cmp	C29F7.3 | F40F8.1	Pyrimidine metabolism	NA	NA	0	0.52	0.42	0.35	0.43	0.43	0.45	NONE	ALT	ALT	OFD	ALT	ALT	ALT	0	0	0	0.0771665	0	0	0
RC00513f	[c] : atp + cytd --> adp + cmp + h	B0001.4 | F19B6.1	Pyrimidine metabolism	NA	NA	0.18	0.47	0.14	0.16	0.28	0.29	0.34	OFD	OFD	ALT	ALT	OFD	OFD	OFD	0.0281931	0.01	0	0	0.01	0.0121507	0.01
RC00570f	[c] : atp + cdp --> adp + ctp	R05G6.5 | Y48G8AL.15 | ndk-1	Pyrimidine metabolism	NA	NA	0.44	0.49	0.39	0.22	0.43	0.52	0.41	OFD	OFD	OFD	ALT	OFD	OFD	OFD	0.0504434	0.0299123	0.0491607	0	0.0557899	0.0445409	0.0522503
RC00570r	[c] : adp + ctp --> atp + cdp	R05G6.5 | Y48G8AL.15 | ndk-1	Pyrimidine metabolism	gon	NA	0	0.58	0.43	0.29	0.43	0.37	0.4	NONE	ALT	ALT	OFD	ALT	ALT	ALT	0	0	0	0.0571665	0	0	0
RC00571f	[c] : atp + nh4 + utp --> adp + ctp + (2) h + pi	ctps-1	Pyrimidine metabolism	gon*	int*	0	0.53	0.32	0.52	0.3	0.17	0.24	NONE	OFD	OFD	OFD	ALT	OFD	ALT	0	0.01	0.0181931	0.01	0	0.0060424	0
RC00573f	[c] : atp + gln-L + h2o + utp --> adp + ctp + glu-L + (2) h + pi	ctps-1	Pyrimidine metabolism	gon*	int*	0	0.55	0.35	0.52	0.33	0.19	0.26	NONE	OFD	ALT	OFD	OFD	ALT	OFD	0	0.01	0	0.01	0.00819308	0	0.0181931
RC00575f	[c] : (2) atp + gln-L + h2o + hco3 --> (2) adp + cbp + glu-L + (2) h + pi	pyr-1	Pyrimidine metabolism	int*	mus*	0.08	0.14	0.18	0.56	0.39	0.21	0.22	OFD	OFD	OFD	OFD	OFD	OFD	OFD	0.01	0.01	0.01	0.01	0.01	0.01	0.01
RC00662f	[c] : h2o + utp --> h + ppi + ump	hap-1	Pyrimidine metabolism	NA	NA	0.53	0.81	0.59	0	0.7	0.66	0.75	ALT	ALT	ALT	NONE	ALT	ALT	ALT	0	0	0	0	0	0	0
RC00905f	[c] : cala + (2) h + h2o --> ala-B + co2 + nh4	upb-1	Pyrimidine metabolism	mus*	NA	0	0	0	0.05	0.99	0.06	0	NONE	NONE	NONE	ALT	OFD	ALT	NONE	0	0	0	0	0.02	0	0
RC00963f	[c] : h2o + ump --> pi + uri	F25B5.3 | Y10G11A.1 | Y71H10B.1	Pyrimidine metabolism	NA	NA	0.45	0.25	0.21	0.35	0.16	0.29	0.3	OFD	OFD	OFD	OFD	OFD	OFD	OFD	0.175087	0.0953931	0.0261146	0.167511	0.01	0.0338723	0.01
RC00964f	[c] : atp + uri --> adp + h + ump	B0001.4 | F19B6.1	Pyrimidine metabolism	NA	NA	0.18	0.47	0.13	0.15	0.3	0.29	0.33	ALT	OFD	ALT	ALT	ALT	OFD	ALT	0	0.01	0	0	0	0.01	0
RC00965f	[c] : h + orot5p --> co2 + ump	umps-1	Pyrimidine metabolism	int*	gon*	0	0.69	0.39	0.86	0.4	0.41	0.37	NONE	OFD	OFD	OFD	ALT	OFD	ALT	0	0.01	0.01	0.01	0	0.01	0
RC00966f	[c] : ura + prpp --> ump + ppi	C47B2.2	Pyrimidine metabolism	NA	NA	0.47	0.45	0.31	0.32	0.29	0.38	0.32	OFD	OFD	ALT	ALT	ALT	ALT	ALT	0.01	0.01	0	0	0	0	0
RC00978f	[c] : 56dura + nadp --> h + nadph + ura	dpyd-1	Pyrimidine metabolism	int	NA	0	0	0.23	1	0.26	0	0.2	NONE	NONE	ALT	ALT	ALT	NONE	ALT	0	0	0	0	0	0	0
RC00978r	[c] : h + nadph + ura --> 56dura + nadp	dpyd-1	Pyrimidine metabolism	int*	NA	0	0	0.24	0.89	0.27	0	0.2	NONE	NONE	ALT	OFD	OFD	NONE	ALT	0	0	0	0.01	0.01	0	0
RC01055r	[c] : h2o + psd5p --> r5p + ura	T24C12.3	Pyrimidine metabolism	pha*	int*	0	0	0.11	0.38	0.03	0	0.53	NONE	NONE	OFD	OFD	OFD	NONE	OFD	0	0	0.01	0.01	0.01	0	0.01
RC01397f	[c] : asp-L + cbp --> cbasp + h + pi	pyr-1	Pyrimidine metabolism	int*	mus*	0.08	0.13	0.17	0.57	0.38	0.2	0.22	OFD	OFD	OFD	OFD	OFD	OFD	OFD	0.02	0.02	0.02	0.02	0.02	0.02	0.02
RC01415f	[c] : 56dthm + nadp --> h + nadph + thym	dpyd-1	Pyrimidine metabolism	int	NA	0	0	0.23	1	0.26	0	0.2	NONE	NONE	ALT	ALT	ALT	NONE	ALT	0	0	0	0	0	0	0
RC01415r	[c] : h + nadph + thym --> 56dthm + nadp	dpyd-1	Pyrimidine metabolism	int	NA	0	0	0.24	0.88	0.27	0	0.2	NONE	NONE	OFD	ALT	ALT	NONE	ALT	0	0	0.01	0	0	0	0
RC01567f	[c] : atp + thymd --> adp + dtmp + h	thk-1	Pyrimidine metabolism	gli*	gon*	0.73	0.47	0.2	0.36	0	0	0	OFD	OFD	ALT	ALT	NONE	NONE	NONE	0.01	0.01	0	0	0	0	0
RC01569f	[c] : dtmp + h2o --> pi + thymd	F25B5.3 | Y10G11A.1 | Y71H10B.1	Pyrimidine metabolism	gli*	int*	0.79	0.25	0.21	0.38	0	0	0.18	OFD	OFD	OFD	OFD	NONE	NONE	ALT	0.01	0.03	0.02	0.0463984	0	0	0
RC01570f	[c] : pi + thymd --> 2dr1p + thym	upp-1	Pyrimidine metabolism	neu*	pha*	0	0.51	0.27	0	0	0.74	0.6	NONE	OFD	OFD	NONE	NONE	OFD	OFD	0	0.0311392	0.0289506	0	0	0.0224456	0.019649
RC01570r	[c] : 2dr1p + thym --> pi + thymd	upp-1	Pyrimidine metabolism	neu	pha	0	0.44	0.28	0	0	0.82	0.52	NONE	ALT	ALT	NONE	NONE	ALT	ALT	0	0	0	0	0	0	0
RC01663f	[c] : dcmp + h + h2o --> dump + nh4	ZK643.2	Pyrimidine metabolism	gon*	NA	0	0.69	0	0	0	0	0	NONE	OFD	NONE	NONE	NONE	NONE	NONE	0	0.01	0	0	0	0	0
RC01664f	[c] : dcmp + h2o --> dcyt + pi	F25B5.3 | Y10G11A.1 | Y71H10B.1	Pyrimidine metabolism	gli	NA	1	0.39	0.42	0.56	0.27	0.52	0.52	ALT	OFD	ALT	OFD	ALT	ALT	OFD	0	0.0128315	0	0.0519515	0	0	0.0202059
RC01665f	[c] : atp + dcmp --> adp + dcdp	C29F7.3 | F40F8.1	Pyrimidine metabolism	gon*	hyp*	0	0.37	0.25	0	0	0	0	NONE	OFD	OFD	NONE	NONE	NONE	NONE	0	0.00120165	0.00120165	0	0	0	0
RC01665r	[c] : adp + dcdp --> atp + dcmp	C29F7.3 | F40F8.1	Pyrimidine metabolism	NA	NA	0	0	0	0	0	0.32	0	NONE	NONE	NONE	NONE	NONE	ALT	NONE	0	0	0	0	0	0	0
RC01870f	[c] : orot5p + ppi --> orot + prpp	R12E2.11 | umps-1	Pyrimidine metabolism	int	gon	0.39	0.77	0.45	0.82	0.4	0.39	0.44	OFD	ALT	ALT	ALT	ALT	ALT	ALT	0.01	0	0	0	0	0	0
RC01870r	[c] : orot + prpp --> orot5p + ppi	R12E2.11 | umps-1	Pyrimidine metabolism	int*	gon*	0.42	0.79	0.43	0.9	0.45	0.43	0.41	ALT	OFD	OFD	OFD	ALT	OFD	OFD	0	0.01	0.01	0.01	0	0.01	0.01
RC01876f	[c] : pi + uri --> r1p + ura	upp-1	Pyrimidine metabolism	NA	NA	0	0.32	0.17	0	0	0.4	0.32	NONE	OFD	OFD	NONE	NONE	OFD	OFD	0	0.218262	0.164784	0	0	0.168973	0.148336
RC01876r	[c] : r1p + ura --> pi + uri	upp-1	Pyrimidine metabolism	pha	NA	0	0.29	0.17	0	0	0.36	0.39	NONE	ALT	ALT	NONE	NONE	ALT	ALT	0	0	0	0	0	0	0
RC01878f	[c] : cytd + h + h2o --> nh4 + uri	cdd-1 | cdd-2	Pyrimidine metabolism	int*	gon*	0	0.87	0	0.95	0	0	0.66	NONE	OFD	NONE	OFD	NONE	NONE	OFD	0	0.121014	0	0.01	0	0	0.100223
RC01993r	[c] : cbasp + h --> dhor-S + h2o	pyr-1	Pyrimidine metabolism	int*	mus*	0.11	0.18	0.22	0.55	0.41	0.22	0.26	OFD	OFD	OFD	OFD	OFD	OFD	OFD	0.02	0.01	0.01	0.0297061	0.01	0.01	0.01
RC02016f	[c] : h + nadph + trdox --> nadp + trdrd	trxr-1	Pyrimidine metabolism	NA	NA	0.27	0	0.3	0.25	0.25	0.21	0.31	OFD	OFD	OFD	OFD	OFD	OFD	OFD	0.0122913	0.00343329	0.0157246	0.0122913	0.0122913	0.01	0.0122913
RC02018f	[c] : trdrd + udp --> dudp + h2o + trdox	rnr-1 & rnr-2 & (F19G12.2 | F58F9.1)	Pyrimidine metabolism	NA	NA	0	0	0	0	0	0.15	0	NONE	NONE	NONE	NONE	NONE	ALT	NONE	0	0	0	0	0	0	0
RC02024f	[c] : cdp + trdrd --> dcdp + h2o + trdox	rnr-1 & rnr-2 & (F19G12.2 | F58F9.1)	Pyrimidine metabolism	NA	NA	0	0	0	0	0	0.17	0	NONE	NONE	NONE	NONE	NONE	ALT	NONE	0	0	0	0	0	0	0
RC02093f	[c] : atp + dtdp --> adp + dttp	R05G6.5 | Y48G8AL.15 | ndk-1	Pyrimidine metabolism	hyp	gon	0	0.7	0.72	0.25	0	0	0	NONE	ALT	ALT	OFD	NONE	NONE	NONE	0	0	0	0.01	0	0	0
RC02093r	[c] : adp + dttp --> atp + dtdp	R05G6.5 | Y48G8AL.15 | ndk-1	Pyrimidine metabolism	hyp*	NA	0	0.61	0.79	0.32	0	0	0.54	NONE	OFD	OFD	ALT	NONE	NONE	ALT	0	0.01	0.01	0	0	0	0
RC02094f	[c] : atp + dtmp --> adp + dtdp	dtmk-1	Pyrimidine metabolism	hyp	gon	0	0.52	0.64	0.27	0	0	0	NONE	ALT	ALT	OFD	NONE	NONE	NONE	0	0	0	0.01	0	0	0
RC02094r	[c] : adp + dtdp --> atp + dtmp	dtmk-1	Pyrimidine metabolism	hyp*	NA	0	0.42	0.7	0.35	0	0	0.31	NONE	OFD	OFD	ALT	NONE	NONE	ALT	0	0.01	0.01	0	0	0	0
RC02098f	[c] : atp + dump --> adp + dudp	dtmk-1	Pyrimidine metabolism	hyp*	gon*	0	0.37	0.6	0	0	0	0.19	NONE	OFD	OFD	NONE	NONE	NONE	ALT	0	0.01	0.01	0	0	0	0
RC02098r	[c] : adp + dudp --> atp + dump	dtmk-1	Pyrimidine metabolism	NA	NA	0	0	0	0	0	0	0	NONE	NONE	NONE	NONE	NONE	NONE	NONE	0	0	0	0	0	0	0
RC02099f	[c] : atp + duri --> adp + dump + h	thk-1	Pyrimidine metabolism	gli	gon*	0.72	0.47	0.2	0.36	0	0	0	ALT	OFD	OFD	ALT	NONE	NONE	NONE	0	0.01	0.01	0	0	0	0
RC02100f	[c] : dutp + h2o --> dump + h + ppi	hap-1 | dut-1	Pyrimidine metabolism	gon*	hyp*	0	0.59	0.39	0	0	0.13	0.2	NONE	OFD	OFD	NONE	NONE	ALT	ALT	0	0.01	0.01	0	0	0	0
RC02101f	[c] : dump + mlthf --> dhf + dtmp	tyms-1	Pyrimidine metabolism	gon*	hyp*	0	0.69	0.52	0	0	0	0	NONE	OFD	OFD	NONE	NONE	NONE	NONE	0	0.01	0.01	0	0	0	0
RC02102f	[c] : dump + h2o --> duri + pi	F25B5.3 | Y10G11A.1 | Y71H10B.1	Pyrimidine metabolism	gli	int	0.79	0.25	0.21	0.38	0	0.11	0	ALT	OFD	ALT	ALT	NONE	ALT	NONE	0	0.01	0	0	0	0	0
RC02269f	[c] : 56dura + h2o --> cala + h	dhp-1 | dhp-2	Pyrimidine metabolism	hyp	mus*	0	0	1	0	0.8	0	0	NONE	NONE	ALT	NONE	OFD	NONE	NONE	0	0	0	0	0.02	0	0
RC02269r	[c] : cala + h --> 56dura + h2o	dhp-1 | dhp-2	Pyrimidine metabolism	hyp	mus	0	0	1	0	0.8	0	0	NONE	NONE	ALT	NONE	ALT	NONE	NONE	0	0	0	0	0	0	0
RC02326f	[c] : atp + dcdp --> adp + dctp	R05G6.5 | Y48G8AL.15 | ndk-1	Pyrimidine metabolism	gon*	hyp*	0	0.39	0.27	0	0	0	0	NONE	OFD	OFD	NONE	NONE	NONE	NONE	0	0.00120165	0.00120165	0	0	0	0
RC02331f	[c] : atp + dudp --> adp + dutp	R05G6.5 | Y48G8AL.15 | ndk-1	Pyrimidine metabolism	hyp*	gon*	0	0.57	0.59	0	0	0.14	0.31	NONE	OFD	OFD	NONE	NONE	ALT	ALT	0	0.01	0.01	0	0	0	0
RC02484f	[c] : duri + pi --> 2dr1p + ura	K02D7.1 | upp-1	Pyrimidine metabolism	gli	int*	0.83	0.28	0.25	0.77	0	0.62	0.36	ALT	OFD	ALT	OFD	NONE	OFD	OFD	0	0.0128315	0	0.048411	0	0.00975802	0.0202059
RC02484r	[c] : 2dr1p + ura --> duri + pi	K02D7.1 | upp-1	Pyrimidine metabolism	gli	NA	0.92	0.28	0.26	0.63	0	0.69	0.36	ALT	ALT	ALT	ALT	NONE	ALT	ALT	0	0	0	0	0	0	0
RC02485f	[c] : dcyt + h + h2o --> duri + nh4	cdd-1 | cdd-2	Pyrimidine metabolism	int*	gon*	0	0.9	0	0.98	0	0	0.69	NONE	OFD	NONE	OFD	NONE	NONE	OFD	0	0.0128315	0	0.0519515	0	0	0.0202059
RC03020f	[c] : uri --> psduri	Y73B6BL.29 | pus-1	Pyrimidine metabolism	pha*	int*	0	0	0.16	0.24	0.06	0	0.36	NONE	NONE	OFD	OFD	OFD	NONE	OFD	0	0	0.01	0.01	0.01	0	0.01
RC03055f	[c] : 56dthm + h2o --> 3uib + h	dhp-1 | dhp-2	Pyrimidine metabolism	hyp*	mus	0	0	1	0	0.8	0	0	NONE	NONE	OFD	NONE	ALT	NONE	NONE	0	0	0.01	0	0	0	0
RC03055r	[c] : 3uib + h --> 56dthm + h2o	dhp-1 | dhp-2	Pyrimidine metabolism	hyp	mus	0	0	1	0	0.8	0	0	NONE	NONE	ALT	NONE	ALT	NONE	NONE	0	0	0	0	0	0	0
RC03315f	[c] : atp + psduri --> adp + psd5p + h	T24C12.3	Pyrimidine metabolism	pha*	int*	0	0	0.11	0.35	0.03	0	0.54	NONE	NONE	OFD	OFD	OFD	NONE	OFD	0	0	0.01	0.01	0.01	0	0.01
RC04666f	[c] : 3uib + (2) h + h2o --> 3aib-D + co2 + nh4	upb-1	Pyrimidine metabolism	mus	NA	0	0	0	0.06	1	0.07	0	NONE	NONE	NONE	ALT	ALT	ALT	NONE	0	0	0	0	0	0	0
RC07641f	[c] : (2) atp + hco3 + nh4 --> (2) adp + cbp + (2) h + pi	pyr-1	Pyrimidine metabolism	int*	mus*	0.08	0.13	0.17	0.56	0.36	0.19	0.21	OFD	OFD	OFD	OFD	OFD	OFD	OFD	0.01	0.01	0.01	0.01	0.01	0.01	0.01
RM00513f	[m] : atp + cytd --> adp + cmp + h	F19B6.1	Pyrimidine metabolism	gon	NA	0.15	0.67	0.14	0.23	0.46	0.3	0.45	ALT	ALT	ALT	ALT	ALT	ALT	ALT	0	0	0	0	0	0	0
RM01868f	dhor-S[c] + q[m] --> orot[c] + qh2[m]	dhod-1	Pyrimidine metabolism	NA	NA	0.17	0.34	0.3	0.43	0.43	0.24	0.3	OFD	OFD	OFD	OFD	OFD	OFD	OFD	0.02	0.01	0.01	0.0297061	0.01	0.01	0.01
RM02016f	[m] : h + nadph + trdox --> nadp + trdrd	trxr-1	Pyrimidine metabolism	NA	NA	0.44	0.58	0.47	0.53	0.33	0.31	0.65	OFD	OFD	OFD	OFD	OFD	OFD	OFD	2.52401	0.01	0.01	0.01	0.01	0.01	0.01
RM02050f	[m] : 3aib-D + pyr --> 2mop + ala-L	T09B4.8	Pyrimidine metabolism (indirect)	mus	NA	0	0	0	0.13	0.97	0.09	0	NONE	NONE	NONE	ALT	ALT	ALT	NONE	0	0	0	0	0	0	0
RM02050r	[m] : 2mop + ala-L --> 3aib-D + pyr	T09B4.8	Pyrimidine metabolism (indirect)	mus*	int	0	0.09	0.11	0.24	0.7	0	0.16	NONE	ALT	ALT	ALT	OFD	NONE	ALT	0	0	0	0	0.01	0	0
RC00199f	[c] : atp + pyr + h2o --> amp + pep + pi + (2) h	T21C9.6	Pyruvate metabolism	int*	NA	0	0	0	0.74	0	0	0	NONE	NONE	NONE	OFD	NONE	NONE	NONE	0	0	0	0.01	0	0	0
RC01016f	[c] : dhap --> mthgxl + pi	Unknown	Pyruvate metabolism	NA	NA	0.81	0.81	0.81	0.77	0.94	0.94	0.81	ALT	OFD	ALT	ALT	ALT	ALT	ALT	0	0.01	0	0	0	0	0
RC02531f	[c] : lald-D + nad --> mthgxl + nadh + h	Y39G8B.1	Pyruvate metabolism	gli	NA	0.95	0	0.7	0.54	0.18	0.34	0.7	ALT	NONE	ALT	ALT	ALT	ALT	ALT	0	0	0	0	0	0	0
RC02531r	[c] : mthgxl + nadh + h --> lald-D + nad	Y39G8B.1	Pyruvate metabolism	gli	hyp	0.7	0	0.64	0.43	0.17	0.29	0.53	ALT	NONE	ALT	ALT	ALT	ALT	ALT	0	0	0	0	0	0	0
RCC0131f	[c] : g3p --> mthgxl + pi	Unknown	Pyruvate metabolism	NA	NA	0.72	0.59	0.66	0.77	0.95	0.95	0.76	ALT	ALT	ALT	ALT	ALT	ALT	ALT	0	0	0	0	0	0	0
RM00197f	[m] : lac-D + (2) ficytC --> pyr + (2) focytC + (2) h	F32D8.12 & (cyc-2.1 | cyc-2.2)	Pyruvate metabolism	hyp*	mus*	0.27	0	0.53	0.39	0.52	0.18	0.13	OFD	NONE	OFD	OFD	OFD	ALT	ALT	0.0394456	0	0.01	0.0583578	0.01	0	0
RM00199f	[m] : atp + pyr + h2o --> amp + pep + pi + (2) h	T21C9.6	Pyruvate metabolism	int*	NA	0	0	0	0.58	0	0	0	NONE	NONE	NONE	OFD	NONE	NONE	NONE	0	0	0	0.01	0	0	0
RM00216f	[m] : mal-L + nadp --> pyr + co2 + nadph	men-1	Pyruvate metabolism	mus*	int*	0.37	0.44	0.33	0.54	0.78	0.44	0.38	OFD	OFD	OFD	OFD	OFD	OFD	OFD	0.01	0.01	0.164759	0.339907	0.0108632	0.131181	0.324066
RM01736f	[m] : lgt-S + h2o --> gthrd + lac-D + h	Y17G7B.3	Pyruvate metabolism	gon*	neu	0	0.78	0.43	0.34	0.39	0.5	0	NONE	OFD	ALT	ALT	ALT	ALT	NONE	0	0.01	0	0	0	0	0
RM02530f	[m] : gthrd + mthgxl --> lgt-S	glod-4	Pyruvate metabolism	gon*	NA	0	0.78	0.43	0.25	0.34	0.39	0	NONE	OFD	ALT	ALT	ALT	ALT	NONE	0	0.01	0	0	0	0	0
RC00009f	[c] : (2) h2o2 --> (2) h2o + o2	ctl-1 | ctl-2 | ctl-3	Reactive oxygen species degradation	int*	NA	0	0	0	0.79	0	0	0	NONE	NONE	NONE	OFD	NONE	NONE	NONE	0	0	0	0.582491	0	0	0
RC00275f	[c] : (2) h + (2) o2s --> h2o2 + o2	sod-1 | sod-4 | sod-5	Reactive oxygen species degradation	NA	NA	0.82	0.8	0.86	0.53	0.71	0.72	0.68	OFD	ALT	OFD	ALT	ALT	OFD	ALT	0.01	0	0.01	0	0	0.01	0
RM00275f	[m] : (2) h + (2) o2s --> h2o2 + o2	sod-1 | sod-2 | sod-3	Reactive oxygen species degradation	NA	NA	0.65	0.69	0.67	0.52	0.7	0.64	0.64	ALT	OFD	ALT	ALT	OFD	ALT	OFD	0	0.01	0	0	0.01	0	0.01
RMC0075f	[m] : h2o2 + trdrd --> (2) h2o + trdox	prdx-2 | prdx-3	Reactive oxygen species degradation	NA	NA	0.53	0.54	0.67	0.42	0.48	0.39	0.68	OFD	OFD	OFD	OFD	OFD	OFD	OFD	2.52401	0.01	0.01	0.01	0.01	0.01	0.01
RC00032f	[c] : caro + o2 --> (2) retinal	bcmo-1	Retinol metabolism	NA	NA	1	1	1	1	1	1	1	ALT	ALT	ALT	ALT	ALT	ALT	ALT	0	0	0	0	0	0	0
RC02124f	[c] : retinol + nad --> retinal + nadh + h	[H24K24.3 | (D2063.1 | sodh-1 | sodh-2)] | (dhs-19 | dhs-3)	Retinol metabolism	int	mus	0.16	0.06	0.12	1	0.4	0.05	0.11	ALT	ALT	ALT	ALT	ALT	ALT	ALT	0	0	0	0	0	0	0
RC02124r	[c] : retinal + nadh + h --> retinol + nad	[H24K24.3 | (D2063.1 | sodh-1 | sodh-2)] | (dhs-19 | dhs-3)	Retinol metabolism	int*	mus*	0.16	0.06	0.12	1	0.39	0.05	0.11	OFD	OFD	OFD	OFD	OFD	ALT	OFD	0.01	0.00815899	0.518389	0.01	0.01	0	0.01
RC02367f	[c] : pmtcoa + retinol --> coa + retpalm	mboa-2	Retinol metabolism	mus	NA	0.56	0.81	0.68	0.77	0.9	0.68	0.53	ALT	ALT	ALT	ALT	ALT	ALT	ALT	0	0	0	0	0	0	0
RC02367r	[c] : coa + retpalm --> pmtcoa + retinol	mboa-2	Retinol metabolism	mus*	int*	0.05	0.07	0.32	0.66	0.78	0.46	0.38	ALT	OFD	ALT	OFD	OFD	ALT	OFD	0	0.00184101	0	0.000920504	0.00184101	0	0.000920504
RC02902f	[c] : retn + udpglcur --> retnglc + udp	C03A7.13 | C55H1.1 | F10D2.8 | F54C1.1 | H23N18.4 | K04A8.10 | ugt-1 | ugt-10 | ugt-11 | ugt-12 | ugt-13 | ugt-14 | ugt-15 | ugt-16 | ugt-17 | ugt-18 | ugt-19 | ugt-2 | ugt-20 | ugt-21 | ugt-22 | ugt-23 | ugt-24 | ugt-25 | ugt-26 | ugt-27 | ugt-29 | ugt-3 | ugt-30 | ugt-31 | ugt-32 | ugt-33 | ugt-34 | ugt-35 | ugt-36 | ugt-37 | ugt-38 | ugt-39 | ugt-4 | ugt-40 | ugt-41 | ugt-42 | ugt-43 | ugt-44 …	Retinol metabolism	int	hyp	0.33	0.16	0.52	0.8	0.08	0.17	0.22	ALT	ALT	ALT	ALT	ALT	ALT	ALT	0	0	0	0	0	0	0
RC08379f	[c] : retinol + nadp --> retinal + nadph + h	(dhrs-4 | dhs-13) | C27D8.4	Retinol metabolism	int*	gon*	0.19	0.43	0.27	1	0.35	0.13	0.26	OFD	OFD	OFD	OFD	OFD	ALT	OFD	0.01	0.01	0.518389	0.0109205	0.011841	0	0.0109205
RC08379r	[c] : retinal + nadph + h --> retinol + nadp	(dhrs-4 | dhs-13) | C27D8.4	Retinol metabolism	int	gon	0.17	0.46	0.27	0.99	0.34	0.12	0.26	ALT	ALT	ALT	ALT	ALT	ALT	ALT	0	0	0	0	0	0	0
RC08381f	[c] : pmtcoa + retinol-cis-11 --> coa + retpalm-cis-11	mboa-2	Retinol metabolism	int	neu	0	0	0	0.78	0	0.56	0.48	NONE	NONE	NONE	ALT	NONE	ALT	ALT	0	0	0	0	0	0	0
RC08381r	[c] : coa + retpalm-cis-11 --> pmtcoa + retinol-cis-11	mboa-2	Retinol metabolism	int*	neu	0	0	0	0.64	0	0.44	0.34	NONE	NONE	NONE	OFD	NONE	ALT	OFD	0	0	0	0.000920504	0	0	0.000920504
RC08383f	[c] : retinol-9-cis + nadp --> retinal-cis-9 + nadph + h	(dhrs-4 | dhs-13) | C27D8.4	Retinol metabolism	int	gon	0.33	0.81	0.48	1	0.51	0.23	0.46	ALT	ALT	ALT	ALT	ALT	ALT	ALT	0	0	0	0	0	0	0
RC08388f	[c] : retpalm + h2o --> retinol-cis-11 + hdca + h	bcmo-2	Retinol metabolism	int	pha	0	0	0	0.76	0	0.45	0.61	NONE	NONE	NONE	ALT	NONE	ALT	ALT	0	0	0	0	0	0	0
RC08388r	[c] : retinol-cis-11 + hdca + h --> retpalm + h2o	bcmo-2	Retinol metabolism	int*	pha*	0	0	0	0.72	0	0.38	0.48	NONE	NONE	NONE	OFD	NONE	ALT	OFD	0	0	0	0.000920504	0	0	0.000920504
RCC0144f	[c] : retinol --> retinol-9-cis	Unknown	Retinol metabolism	int	gon	0.55	0.88	0.68	1	0.66	0.44	0.67	ALT	ALT	ALT	ALT	ALT	ALT	ALT	0	0	0	0	0	0	0
RC00160f	[c] : fad + h2o --> amp + fmn + (2) h	C27A7.1 | C27A7.3	Riboflavin metabolism	gli	NA	0.47	0	0.24	0.26	0.14	0.14	0	ALT	NONE	ALT	OFD	OFD	OFD	NONE	0	0	0	0.0156229	0.00615927	0.00253232	0
RC00161f	[c] : atp + fmn + h --> fad + ppi	flad-1	Riboflavin metabolism	NA	NA	0.21	0.44	0.19	0.37	0.17	0.18	0.16	ALT	OFD	ALT	OFD	ALT	ALT	ALT	0	0.01	0	0.01	0	0	0
RC00548f	[c] : fmn + h2o --> pi + ribflv	[(F26C11.1 | ZK792.1 | pho-10 | pho-11) | (pho-14 | pho-5 | pho-8) | Y94H6A.7 | F02E9.7] | (C27A2.12 | acp-2 | acp-3 | acp-7 | pho-1 | pho-12 | pho-4 | pho-6 | pho-7 | pho-9)	Riboflavin metabolism	gli*	int	0.47	0.12	0.12	0.46	0.22	0.12	0.16	OFD	OFD	OFD	ALT	OFD	OFD	OFD	0.01	0.01	0.01	0	0.01	0.01	0.01
RC00549f	[c] : atp + ribflv --> adp + fmn + h	R10H10.6	Riboflavin metabolism	gli*	NA	0.43	0.22	0.28	0	0	0	0.27	OFD	OFD	OFD	NONE	NONE	NONE	OFD	0.01	0.0104211	0.01	0	0	0	0.01
RE00160f	[e] : fad + h2o --> amp + fmn + (2) h	C27A7.1 | C27A7.3	Riboflavin metabolism	gli	hyp	1	0	0.44	nan	0.22	0.23	0	ALT	NONE	ALT	NONE	ALT	ALT	NONE	0	0	0	0	0	0	0
RE00548f	[e] : fmn + h2o --> pi + ribflv	acp-1	Riboflavin metabolism	mus*	NA	0	0	0	0	1	0	0	NONE	NONE	NONE	NONE	OFD	NONE	NONE	0	0	0	0	0.01	0	0
RM00161f	[m] : atp + fmn + h --> fad + ppi	flad-1	Riboflavin metabolism	gon	NA	0.32	0.52	0.3	0	0	0	0.26	ALT	ALT	ALT	NONE	NONE	NONE	ALT	0	0	0	0	0	0	0
RM00549f	[m] : atp + ribflv --> adp + fmn + h	R10H10.6	Riboflavin metabolism	NA	NA	0.63	0.47	0.6	0	0	0	0.52	ALT	ALT	ALT	NONE	NONE	NONE	ALT	0	0	0	0	0	0	0
RC03595f	[c] : atp + h2o + seln --> amp + pi + selnp	seld-1	Selenocompound metabolism	gon*	NA	0	0.67	0	0	0	0	0	NONE	OFD	NONE	NONE	NONE	NONE	NONE	0	0.01	0	0	0	0	0
RC03596f	[c] : seln + (3) nadp + (3) h2o --> selnt + (3) nadph + (4) h	trxr-1	Selenocompound metabolism	NA	NA	0.52	0	0.6	0.6	0.34	0.48	0.55	ALT	NONE	ALT	OFD	OFD	OFD	OFD	0	0	0	0.01	0.000468931	0.00036515	0.000319654
RC03596r	[c] : selnt + (3) nadph + (4) h --> seln + (3) nadp + (3) h2o	trxr-1	Selenocompound metabolism	gon*	NA	0.51	0.8	0.57	0.62	0.42	0.46	0.6	OFD	OFD	OFD	ALT	ALT	ALT	ALT	0.01	0.02	0.01	0	0	0	0
RC03599f	[c] : pdx5p + selcys --> ala-L + h + pydx5p + seln	F13H8.9	Selenocompound metabolism	neu	NA	0	0	0	0	0	0.93	0	NONE	NONE	NONE	NONE	NONE	ALT	NONE	0	0	0	0	0	0	0
RC03599r	[c] : ala-L + h + pydx5p + seln --> pdx5p + selcys	F13H8.9	Selenocompound metabolism	neu*	NA	0	0	0	0	0.37	0.7	0.35	NONE	NONE	NONE	NONE	OFD	OFD	OFD	0	0	0	0	0.00953107	0.01	0.00968035
RC04770f	[c] : selmeth + h2o --> metsel + nh4 + 2obut + h	cbl-1 | cth-1 | cth-2	Selenocompound metabolism	int	mus	0.43	0	0.8	1	0.93	0.65	0.68	ALT	NONE	ALT	ALT	ALT	ALT	ALT	0	0	0	0	0	0	0
RC04770r	[c] : metsel + nh4 + 2obut + h --> selmeth + h2o	cbl-1 | cth-1 | cth-2	Selenocompound metabolism	hyp	int	0.33	0	0.65	0.63	0.51	0	0.42	ALT	NONE	ALT	ALT	ALT	NONE	ALT	0	0	0	0	0	0	0
RC04929f	[c] : atp + sel + h --> ppi + adsel	pps-1	Selenocompound metabolism	NA	NA	0.76	0.42	0.71	0	0.16	0.31	0.68	ALT	ALT	ALT	NONE	ALT	ALT	ALT	0	0	0	0	0	0	0
RC08223f	[c] : sertrna_sec + atp --> serptrna + adp	pstk-1	Selenocompound metabolism	gon*	NA	0	0.63	0	0	0	0	0	NONE	OFD	NONE	NONE	NONE	NONE	NONE	0	0.01	0	0	0	0	0
RC08224f	[c] : selnp + serptrna --> h + ppi + sectrna	secs-1	Selenocompound metabolism	gon*	NA	0	0.69	0	0	0	0	0	NONE	OFD	NONE	NONE	NONE	NONE	NONE	0	0.01	0	0	0	0	0
RC09371f	[c] : amet + seln --> ahcys + metsel + h	nsun-5 | mett-10	Selenocompound metabolism	gon*	NA	0.38	0.71	0.51	0.54	0.37	0	0.36	ALT	OFD	ALT	OFD	ALT	NONE	ALT	0	0.01	0	0.01	0	0	0
RC04928f	[c] : atp + adsel --> adp + 3padsel + h	pps-1	Selenocompound metabolism (indirect)	gli	NA	0.79	0.42	0.72	0	0.16	0.31	0.67	ALT	ALT	ALT	NONE	ALT	ALT	ALT	0	0	0	0	0	0	0
RC04940f	[c] : 3padsel + nadph --> pap + selnt + nadp + h	Unknown	Selenocompound metabolism (indirect)	NA	NA	0.8	0.57	0.79	0	0.31	0.48	0.72	ALT	ALT	ALT	NONE	ALT	ALT	ALT	0	0	0	0	0	0	0
RC01281f	[c] : h + fa17p0isocoa + ser-L --> 3dsphgn_ce + co2 + coa	sptl-1 | sptl-2 | sptl-3	Sphingolipid metabolism	int*	pha*	0.11	0.19	0.19	0.63	0.17	0.1	0.53	OFD	OFD	OFD	OFD	OFD	OFD	OFD	0.0122145	0.01	0.01	0.0255653	0.0110563	0.00340519	0.01
RC01494f	[c] : crm_ce + h2o --> Rtotal + sphings_ce	W02F12.2 | (asah-2 | asah-1)	Sphingolipid metabolism	pha	int*	0	0	0	0.24	0	0	0.63	NONE	NONE	NONE	OFD	NONE	NONE	ALT	0	0	0	0.01	0	0	0
RC01495f	[c] : atp + crm_ce --> adp + crmp_ce + h	cerk-1	Sphingolipid metabolism	gon*	gli*	0.66	0.86	0.37	0.44	0.31	0.41	0.4	OFD	OFD	OFD	OFD	ALT	OFD	ALT	0.01	0.01	0.01	0.01	0	0.01	0
RC01496f	[c] : Rtotalcoa + sphings_ce --> coa + crm_ce + h	hyl-1 | hyl-2 | lagr-1	Sphingolipid metabolism	pha	NA	0.05	0.12	0.04	0.13	0.04	0.02	0.62	ALT	ALT	ALT	OFD	ALT	ALT	ALT	0	0	0	0.0101881	0	0	0
RC01496r	[c] : coa + crm_ce + h --> Rtotalcoa + sphings_ce	hyl-1 | hyl-2 | lagr-1	Sphingolipid metabolism	NA	NA	0.11	0.19	0.1	0.24	0.11	0.08	0.24	ALT	OFD	OFD	ALT	OFD	OFD	OFD	0	0.00564265	0.00455059	0	0.0045506	0.00564265	0.00564265
RC01497f	[c] : crm_ce + udpg --> gluside_ce + h + udp	cgt-1 | cgt-2 | cgt-3	Sphingolipid metabolism	int*	NA	0.11	0.29	0.14	0.51	0.09	0.17	0.33	OFD	OFD	OFD	OFD	OFD	OFD	OFD	0.01	0.01	0.01	0.0160098	0.0110921	0.01	0.01
RC01498f	[c] : gluside_ce + h2o --> crm_ce + glc-D	(R08F11.1 | hpo-13) | (gba-1 | gba-2 | gba-3 | gba-4)	Sphingolipid metabolism	int*	NA	0.13	0.28	0.17	0.52	0.17	0.2	0.31	OFD	OFD	OFD	OFD	OFD	OFD	OFD	0.01	0.01	0.01	0.01	0.01	0.01	0.01
RC01500f	[c] : udpgal + crm_ce --> udp + galside_ce + h	TBD	Sphingolipid metabolism	NA	NA	0	0	0	0	0	0	0	NONE	NONE	NONE	NONE	NONE	NONE	NONE	0	0	0	0	0	0	0
RC01926f	[c] : atp + sphings_ce --> adp + h + sphs1p_ce	sphk-1	Sphingolipid metabolism	gon*	pha*	0.36	0.87	0.2	0.43	0.33	0.24	0.56	ALT	OFD	ALT	OFD	ALT	ALT	OFD	0	0.01	0	0.01	0	0	0.01
RC02464f	[c] : sph1p_ce --> ethamp + m15hxdcal	spl-1 | tag-38	Sphingolipid metabolism	int*	gon*	0.19	0.46	0.3	0.6	0.23	0.2	0.25	OFD	OFD	OFD	OFD	ALT	ALT	OFD	0.01	0.0109509	0.0126444	0.01	0	0	0.00659309
RC02541f	[c] : h2o + sphmyln_ce --> cholp + crm_ce + h	(asm-1 | asm-2 | asm-3) | T27F6.6 | R05D11.9	Sphingolipid metabolism	NA	NA	0.26	0.13	0.31	0.37	0.34	0.33	0.31	OFD	OFD	OFD	OFD	OFD	OFD	OFD	0.00564265	0.01	0.00564265	0.01	0.01	0.00564265	0.01
RC02543f	[c] : Rtotalcoa + spc_ce --> coa + sphmyln_ce + h	hyl-1 | hyl-2 | lagr-1	Sphingolipid metabolism	NA	NA	0.12	0.23	0.1	nan	0.12	0.08	0.32	ALT	ALT	ALT	NONE	ALT	ALT	ALT	0	0	0	0	0	0	0
RC02543r	[c] : coa + sphmyln_ce + h --> Rtotalcoa + spc_ce	hyl-1 | hyl-2 | lagr-1	Sphingolipid metabolism	NA	NA	0	0	0	0.26	0	0	0	ALT	ALT	ALT	ALT	ALT	ALT	ALT	0	0	0	0	0	0	0
RC02976f	[c] : atp + sphgn_ce --> adp + h + sph1p_ce	sphk-1	Sphingolipid metabolism	gon*	pha*	0.35	0.86	0.2	0.42	0.33	0.24	0.56	ALT	OFD	OFD	OFD	OFD	ALT	OFD	0	0.0109509	0.0126444	0.019914	0.00105631	0	0.00659309
RC02978f	[c] : 3dsphgn_ce + h + nadph --> nadp + sphgn_ce	TBD	Sphingolipid metabolism	int*	pha*	0.2	0.36	0.3	0.61	0.29	0.19	0.51	OFD	OFD	OFD	OFD	OFD	OFD	OFD	0.0122145	0.01	0.01	0.0255653	0.0110563	0.00340519	0.01
RC03617f	[c] : galside_ce + h2o --> crm_ce + gal	C29E4.10	Sphingolipid metabolism	NA	NA	0	0	0	0	0	0	0	NONE	NONE	NONE	NONE	NONE	NONE	NONE	0	0	0	0	0	0	0
RC06099f	[c] : galgluside_ce + h2o --> gluside_ce + gal	bgal-1 | bgal-2	Sphingolipid metabolism	mus*	pha	0	0.15	0	nan	0.84	0	0.26	NONE	ALT	NONE	NONE	OFD	NONE	ALT	0	0	0	0	0.01	0	0
RC06099r	[c] : gluside_ce + gal --> galgluside_ce + h2o	bgal-1 | bgal-2	Sphingolipid metabolism	int*	NA	0	0.02	0	0.4	0.02	0	0.02	NONE	ALT	NONE	OFD	ALT	NONE	ALT	0	0	0	0.01	0	0	0
RC06517f	[c] : Rtotalcoa + sphgn_ce --> coa + dhcrm_ce + h	hyl-1 | hyl-2 | lagr-1	Sphingolipid metabolism	pha*	NA	0.01	0.01	0.01	0.05	0.01	0.01	0.63	OFD	OFD	OFD	OFD	OFD	OFD	OFD	0.00435735	0.01	0.01	0.01	0.01	0.01	0.02
RC06518f	[c] : dhcrm_ce + h2o --> Rtotal + sphgn_ce	W02F12.2	Sphingolipid metabolism	pha*	NA	0	0	0	0	0	0	0.63	NONE	NONE	NONE	NONE	NONE	NONE	OFD	0	0	0	0	0	0	0.01
RC06519f	[c] : dhcrm_ce + h + nadph + o2 --> crm_ce + (2) h2o + nadp	F33D4.4 | ttm-5	Sphingolipid metabolism	NA	NA	0.06	0.06	0.06	0.33	0.06	0.05	0.07	ALT	ALT	ALT	ALT	ALT	ALT	ALT	0	0	0	0	0	0	0
RC06520f	[c] : h2o + sph1p_ce --> pi + sphgn_ce	F13E6.5 | F53C3.13 | T28D9.3	Sphingolipid metabolism	gon	pha	0.57	0.78	0.3	0.49	0.42	0.3	0.75	ALT	ALT	ALT	OFD	ALT	ALT	ALT	0	0	0	0.01	0	0	0
RC06521f	[c] : h2o + sphs1p_ce --> pi + sphings_ce	F13E6.5 | F53C3.13 | T28D9.3	Sphingolipid metabolism	gon*	pha*	0.57	0.77	0.3	0.49	0.42	0.3	0.75	ALT	OFD	ALT	OFD	ALT	ALT	OFD	0	0.00435735	0	0.00664625	0	0	0.0054494
RC06522f	[c] : crmp_ce + h2o --> crm_ce + pi	F13E6.5 | F53C3.13 | T28D9.3	Sphingolipid metabolism	gon*	gli*	0.74	0.77	0.4	0.49	0.41	0.36	0.62	OFD	OFD	OFD	OFD	ALT	OFD	ALT	0.01	0.01	0.00890794	0.01018	0	0.01	0
RC08969f	[c] : crm_ce + pchol --> dag_pl + sphmyln_ce	W07E6.3 | sms-1 | sms-2 | sms-3	Sphingolipid metabolism	NA	NA	0.34	0.17	0.36	0.25	0.32	0.37	0.42	OFD	OFD	OFD	OFD	OFD	OFD	OFD	0.01	0.0143573	0.01	0.0143583	0.0143573	0.01	0.0143573
RCC0060f	[c] : dhcrm_ce + h + nadh + o2 --> crm_ce + (2) h2o + nad	F33D4.4 | ttm-5	Sphingolipid metabolism	NA	NA	0.06	0.06	0.06	0.32	0.06	0.05	0.07	OFD	OFD	OFD	OFD	OFD	OFD	OFD	0.00435735	0.01	0.01	0.01	0.01	0.01	0.01
RC00010f	[c] : h2o + tre --> (2) glc-D	tre-1 | tre-2 | tre-3 | tre-4 | tre-5	Starch and sucrose metabolism	mus*	neu*	0.72	0.35	0.29	0.59	1	0.85	0.47	OFD	OFD	OFD	OFD	OFD	OFD	OFD	0.01	0.01	0.01	0.01	0.01	0.01	0.01
RC00028f	[c] : h2o + malt --> (2) glc-D-A	aagr-1 | aagr-2	Starch and sucrose metabolism	int*	mus*	0	0	0	0.81	0.32	0	0.04	NONE	NONE	NONE	OFD	OFD	NONE	ALT	0	0	0	0.00141148	0.00141148	0	0
RC00306f	[c] : clb + h2o --> (2) glc-D	klo-1 | klo-2	Starch and sucrose metabolism	int*	NA	0	0	0	0.68	0	0	0	NONE	NONE	NONE	OFD	NONE	NONE	NONE	0	0	0	0.00141148	0	0	0
RC01384f	[c] : h + udpglcur --> co2 + udpxyl	sqv-1	Starch and sucrose metabolism	gli*	gon*	1	0.82	0.71	0.27	0.32	0.3	0.6	OFD	OFD	OFD	ALT	ALT	ALT	OFD	0.01	0.01	0.01	0	0	0	0.01
RC02110f	[c] : nbglycogen --> glycogen	T04A8.7	Starch and sucrose metabolism	mus*	gon*	0	0.36	0	0.2	0.93	0.24	0.21	NONE	OFD	NONE	OFD	OFD	OFD	OFD	0	0.0161342	0	0.01	0.0213355	0.0213355	0.0113355
RC02737f	[c] : g6p-A + udpg --> h + tre6p + udp	tps-1 | tps-2	Starch and sucrose metabolism	mus*	int*	0.04	0	0.23	0.52	0.65	0.16	0.15	OFD	NONE	OFD	OFD	OFD	OFD	OFD	0.0101917	0	0.01	0.0122114	0.0101917	0.01	0.01
RC02778f	[c] : h2o + tre6p --> pi + tre	gob-1	Starch and sucrose metabolism	mus*	int*	0.08	0	0.24	0.61	0.68	0.24	0.22	OFD	NONE	OFD	OFD	OFD	OFD	OFD	0.0101917	0	0.01	0.0122114	0.0101917	0.01	0.01
RC03681f	[c] : udpg --> nbglycogen + h + udp	(gyg-1 | gyg-2) & gsy-1	Starch and sucrose metabolism	mus*	NA	0	0.21	0	0.12	0.9	0.17	0.18	NONE	OFD	NONE	OFD	OFD	OFD	OFD	0	0.0161342	0	0.01	0.0213355	0.0213355	0.0113355
RCC0043f	[c] : glycogen + (0.5) pi --> (0.5) g1p + (0.5) dxtrn1	T22F3.3	Starch and sucrose metabolism	mus*	NA	0	0.41	0.17	0.29	0.92	0.39	0.16	NONE	OFD	OFD	OFD	OFD	OFD	OFD	0	0.02	0.02	0.00862914	0.02	0.02	0.01
RCC0044f	[c] : dxtrn1 --> dxtrn2	agl-1	Starch and sucrose metabolism	mus*	NA	0	0.48	0.18	0.45	0.93	0.41	0.14	NONE	OFD	OFD	OFD	OFD	OFD	OFD	0	0.01	0.01	0.160056	0.01	0.01	0.005
RCC0045f	[c] : dxtrn2 + (0.2) h2o --> (0.2) glc-D-B + (0.8) dxtrn3	agl-1	Starch and sucrose metabolism	mus*	NA	0	0.48	0.19	0.43	0.91	0.4	0.14	NONE	OFD	OFD	OFD	OFD	OFD	OFD	0	0.01	0.01	0.160056	0.01	0.01	0.005
RCC0046f	[c] : dxtrn3 + pi --> g1p	T22F3.3	Starch and sucrose metabolism	mus*	NA	0	0.39	0.18	0.34	0.89	0.32	0.15	NONE	OFD	OFD	OFD	OFD	OFD	OFD	0	0.008	0.008	0.128045	0.008	0.008	0.004
RC00508f	[c] : h2o + paps --> aps + pi	bpnt-1 | gpap-1	Sulfur metabolism	gli	hyp*	0.78	0.33	0.61	0	0.11	0.15	0.29	ALT	OFD	OFD	NONE	ALT	ALT	OFD	0	0.01	0.01	0	0	0	0.01
RM00533f	so3[c] + o2[m] + h2o[c] --> so4[c] + h2o2[m]	suox-1	Sulfur metabolism	int*	NA	0.57	0	0.62	0.98	0.42	0	0	ALT	NONE	ALT	OFD	ALT	NONE	NONE	0	0	0	0.01	0	0	0
RM00781f	[m] : s + o2 + h2o --> so3 + (2) h	ethe-1	Sulfur metabolism	hyp*	gli*	0.48	0	0.55	0	0.23	0	0	OFD	NONE	OFD	NONE	OFD	NONE	NONE	0.124823	0	0.01	0	0.01	0	0
RM01875r	[m] : tsul + (2) gthrd --> so3 + h2s + gthox	Unknown	Sulfur metabolism	NA	NA	0.56	0	0	0.6	0.6	0.68	0.55	OFD	NONE	NONE	ALT	OFD	ALT	ALT	0.00937523	0	0	0	0.000863181	0	0
RM10151f	[c] : tsul + (5.0) h2o + (8.0) ficytC --> (2.0) so4 + (8.0) focytC + (10.0) h	cyc-2.1 | cyc-2.2	Sulfur metabolism	mus	NA	0.67	0.77	0.69	0.36	0.95	0.73	0.78	ALT	ALT	ALT	ALT	ALT	ALT	ALT	0	0	0	0	0	0	0
RMC0054f	(2) ficytC[m] + h2o[c] + so3[c] --> (2) focytC[m] + (2) h[c] + so4[c]	suox-1 & (cyc-2.1 | cyc-2.2)	Sulfur metabolism	hyp	NA	0.51	0	0.58	0.45	0.4	0	0	OFD	NONE	ALT	ALT	ALT	NONE	NONE	0.124823	0	0	0	0	0	0
RMC0077f	[m] : h2s + q --> s + qh2	sqrd-1	Sulfur metabolism	mus*	hyp*	0.29	0	0.43	0	0.45	0	0	OFD	NONE	OFD	NONE	OFD	NONE	NONE	0.124823	0	0.01	0	0.01	0	0
TCM5008f	h2s[m] --> h2s[c]	ND	Sulfur metabolism	hyp	neu	0.49	0	0.8	0.52	0.48	0.62	0.45	ALT	NONE	ALT	ALT	ALT	ALT	ALT	0	0	0	0	0	0	0
TCM5008r	h2s[c] --> h2s[m]	ND	Sulfur metabolism	hyp*	mus*	0.4	0	0.59	0	0.58	0	0	OFD	NONE	OFD	NONE	OFD	NONE	NONE	0.115448	0	0.01	0	0.00913682	0	0
RC01978f	[c] : aacoa + accoa + h2o --> coa + h + hmgcoa	hmgs-1	Synthesis and degradation of ketone bodies	int*	gon*	0.32	0.42	0.29	0.72	0.29	0	0.28	OFD	OFD	ALT	OFD	ALT	NONE	OFD	0.313403	0.313415	0	0.01	0	0	0.0888852
RM00410f	[m] : acac + succoa --> aacoa + succ	C05C10.3	Synthesis and degradation of ketone bodies	mus*	int	0.28	0.31	0.47	0.61	0.84	0.17	0.38	ALT	OFD	ALT	ALT	OFD	OFD	OFD	0	0.01	0	0	0.01	0.01	0.0620379
RM00410r	[m] : aacoa + succ --> acac + succoa	C05C10.3	Synthesis and degradation of ketone bodies	int*	mus	0.23	0.32	0.34	0.77	0.64	0.14	0.31	OFD	ALT	OFD	OFD	ALT	ALT	ALT	0.331457	0	0.01	1.64095	0	0	0
RM01360f	[m] : hmgcoa --> acac + accoa	Y71G12B.10	Synthesis and degradation of ketone bodies	int*	NA	0.29	0.43	0.29	0.62	0.44	0.18	0.32	ALT	OFD	ALT	OFD	OFD	ALT	ALT	0	0.01	0	0.01	0.0167045	0	0
RC01681f	[c] : (2) h + (2) hyptaur + o2 --> (2) taur	Unknown	Taurine and hypotaurine metabolism	NA	NA	0	0	0.06	0	0	0	0	NONE	NONE	ALT	NONE	NONE	NONE	NONE	0	0	0	0	0	0	0
RC01682f	[c] : Lcyst + h --> co2 + taur	unc-25	Taurine and hypotaurine metabolism	neu	NA	0.05	0	0.03	0	0	0.88	0.1	ALT	NONE	ALT	NONE	NONE	ALT	ALT	0	0	0	0	0	0	0
RC01687f	[c] : taur + gthrd --> cgly + glutaur	C53D5.5 | H14N18.4 | T03D8.6 | T19H12.6 | Y7A9A.1 | Y97E10AR.2	Taurine and hypotaurine metabolism	gli	pha	0.77	0.04	0.19	0.33	0.26	0.12	0.5	ALT	ALT	ALT	ALT	ALT	ALT	ALT	0	0	0	0	0	0	0
RC02466f	[c] : 3sala + h --> co2 + hyptaur	unc-25	Taurine and hypotaurine metabolism	NA	NA	0	0	0.03	0	0	0	0	NONE	NONE	ALT	NONE	NONE	NONE	NONE	0	0	0	0	0	0	0
RCC0074f	[c] : 3sala + h2o2 + h --> Lcyst + h2o	NA	Taurine and hypotaurine metabolism	hyp	NA	0	0	0.91	0	0	0	0	NONE	NONE	ALT	NONE	NONE	NONE	NONE	0	0	0	0	0	0	0
RMC0074f	[c] : 3sala + h2o2 + h --> Lcyst + h2o	NA	Taurine and hypotaurine metabolism	hyp	NA	0	0	0.67	0	0	0	0	NONE	NONE	ALT	NONE	NONE	NONE	NONE	0	0	0	0	0	0	0
RC01121f	[c] : 5dpmev + atp --> adp + co2 + ipdp + pi	Y48B6A.13	Terpenoid backbone biosynthesis	NA	NA	0.29	0.42	0.27	0.47	0.36	0.28	0.36	OFD	OFD	OFD	OFD	OFD	OFD	OFD	0.313413	0.313415	0.0934152	0.313413	0.01	0.0907538	0.220754
RC01123f	[c] : ipdp --> dmpp	idi-1	Terpenoid backbone biosynthesis	NA	NA	0.35	0.42	0.29	0.34	0.47	0.13	0.08	OFD	OFD	OFD	OFD	OFD	OFD	OFD	0.0211016	0.0211024	0.0111024	0.0211017	0.00329744	0.0102154	0.0102154
RC01658f	[c] : dmpp + ipdp --> grdp + ppi	fdps-1	Terpenoid backbone biosynthesis	NA	NA	0.36	0.43	0.32	0.41	0.46	0.14	0.08	OFD	OFD	OFD	OFD	OFD	OFD	OFD	0.0211016	0.0211024	0.0111024	0.0211017	0.00329744	0.0102154	0.0102154
RC02003f	[c] : grdp + ipdp --> frdp + ppi	fdps-1	Terpenoid backbone biosynthesis	NA	NA	0.35	0.42	0.32	0.43	0.46	0.14	0.08	OFD	OFD	OFD	OFD	OFD	OFD	OFD	0.0211016	0.0211024	0.0111024	0.0211017	0.00329744	0.0102154	0.0102154
RC02061f	[c] : frdp + ipdp --> ppi + ttc-ggdp	coq-1 | fdps-1	Terpenoid backbone biosynthesis	NA	NA	0.26	0.38	0.26	0.2	0.55	0.31	0.39	OFD	OFD	OFD	OFD	OFD	OFD	OFD	0.000107689	0.000108055	0.000108055	0.000107719	0.000107689	0.000107689	0.000107689
RC02082f	[c] : (2) h + hmgcoa + (2) nadph --> coa + mev-R + (2) nadp	hmgr-1	Terpenoid backbone biosynthesis	NA	NA	0.27	0.42	0.26	0.58	0.41	0.29	0.33	OFD	OFD	OFD	OFD	OFD	OFD	OFD	0.313413	0.313415	0.0934152	0.313413	0.01	0.0907538	0.220754
RC02245f	[c] : atp + mev-R --> 5pmev + adp + h	mvk-1	Terpenoid backbone biosynthesis	int*	NA	0.25	0.36	0.18	0.54	0.4	0.33	0.33	OFD	OFD	OFD	OFD	OFD	OFD	OFD	0.313413	0.313415	0.0934152	0.313413	0.01	0.0907538	0.220754
RC03245f	[c] : 5pmev + atp --> 5dpmev + adp	F32D8.13	Terpenoid backbone biosynthesis	NA	NA	0.32	0.41	0.27	0.47	0.37	0.33	0.4	OFD	OFD	OFD	OFD	OFD	OFD	OFD	0.313413	0.313415	0.0934152	0.313413	0.01	0.0907538	0.220754
RC04496f	[c] : amet + protSfarC --> ahcys + protSfarCmet + h	icmt-1 | M01E11.1	Terpenoid backbone biosynthesis	mus*	NA	0.27	0.39	0.29	0.2	0.55	0.32	0.41	OFD	OFD	OFD	OFD	OFD	OFD	OFD	3.58962e-05	3.60185e-05	3.60185e-05	3.59065e-05	3.58962e-05	3.58962e-05	3.58962e-05
RC05556f	[c] : frdp + (19) ipdp --> dedoldp + (19) ppi	T01G1.4	Terpenoid backbone biosynthesis	int*	NA	0.31	0.34	0	0.45	0	0	0.37	OFD	OFD	NONE	OFD	NONE	NONE	OFD	0.01	0.01	0	0.01	0	0	0.01
RC09844f	[c] : frdp + protCys --> protSfar + ppi	fntb-1 & fnta-1	Terpenoid backbone biosynthesis	NA	NA	0.29	0.39	0.28	0.27	0.58	0.32	0.38	OFD	OFD	OFD	OFD	OFD	OFD	OFD	0.000107689	0.000108055	0.000108055	0.000107719	0.000107689	0.000107689	0.000107689
RC09845f	[c] : protSfar + h2o --> protSfarC + pepd	fce-1 | fce-2	Terpenoid backbone biosynthesis	NA	NA	0.27	0.39	0.27	0.22	0.56	0.31	0.38	OFD	OFD	OFD	OFD	OFD	OFD	OFD	7.17925e-05	7.2037e-05	7.2037e-05	7.18129e-05	7.17925e-05	7.17925e-05	7.17925e-05
RCC0032f	[c] : ttc-ggdp + protCys --> protSger + ppi	Y48E1B.3 | (M57.2 & ggtb-1)	Terpenoid backbone biosynthesis	NA	NA	0.29	0.39	0.28	0.27	0.58	0.32	0.38	OFD	OFD	OFD	OFD	OFD	OFD	OFD	0.000107689	0.000108055	0.000108055	0.000107719	0.000107689	0.000107689	0.000107689
RCC0033f	[c] : protSger + h2o --> protSgerC + pepd	fce-1 | fce-2	Terpenoid backbone biosynthesis	NA	NA	0.27	0.38	0.27	0.22	0.56	0.31	0.38	OFD	OFD	OFD	OFD	OFD	OFD	OFD	7.17925e-05	7.2037e-05	7.2037e-05	7.18129e-05	7.17925e-05	7.17925e-05	7.17925e-05
RCC0034f	[c] : amet + protSgerC --> ahcys + protSgerCmet + h	icmt-1 | M01E11.1	Terpenoid backbone biosynthesis	mus*	NA	0.27	0.39	0.29	0.2	0.55	0.32	0.41	OFD	OFD	OFD	OFD	OFD	OFD	OFD	3.58962e-05	3.60185e-05	3.60185e-05	3.59065e-05	3.58962e-05	3.58962e-05	3.58962e-05
RCC0185f	[c] : frdp + (6) ipdp --> nonadp + (6) ppi	coq-1	Terpenoid backbone biosynthesis	int*	NA	0.33	0.37	0.32	0.48	0	0.32	0	OFD	OFD	OFD	OFD	NONE	OFD	NONE	0.01	0.01	0.01	0.01	0	0.01	0
RC00619f	[c] : atp + thm --> amp + h + thmpp	tpk-1	Thiamine metabolism	neu*	NA	0	0.66	0.59	0	0	0.88	0	NONE	ALT	ALT	NONE	NONE	OFD	NONE	0	0	0	0	0	0.00351631	0
TCE0459f	cl[e] + (2) i[c] --> cl[c] + (2) i[e]	ND	Transport	NA	NA	0.97	0.97	0.97	1	0.98	0.97	0.97	ALT	ALT	ALT	OFD	ALT	ALT	ALT	0	0	0	0.00359735	0	0	0
TCE0536f	bilirub[e] + hco3[c] --> bilirub[c] + hco3[e]	ND	Transport	NA	NA	nan	nan	nan	nan	nan	nan	nan	ALT	OFD	OFD	NONE	ALT	OFD	OFD	0	0.000829211	0.000829211	0.000829211	0	0.000829211	0.000829211
TCE0658r	bildglcur[c] + hco3[e] --> bildglcur[e] + hco3[c]	ND	Transport	NA	NA	nan	nan	nan	nan	nan	nan	nan	ALT	OFD	OFD	OFD	ALT	OFD	OFD	0	0.000829211	0.000829211	0.000829211	0	0.000829211	0.000829211
TCE0729f	hco3[c] + prostgd2[e] --> hco3[e] + prostgd2[c]	ND	Transport	NA	NA	0	0	0	nan	0	0	0	NONE	NONE	NONE	NONE	NONE	NONE	NONE	0	0	0	0	0	0	0
TCE0729r	hco3[e] + prostgd2[c] --> hco3[c] + prostgd2[e]	ND	Transport	NA	NA	0	0	0	nan	0	0.08	0	NONE	NONE	NONE	NONE	NONE	ALT	NONE	0	0	0	0	0	0	0
TCE0785f	cholate[e] + hco3[c] --> cholate[c] + hco3[e]	ND	Transport	NA	NA	nan	nan	nan	nan	nan	nan	nan	ALT	ALT	ALT	ALT	ALT	ALT	ALT	0	0	0	0	0	0	0
TCE0785r	cholate[c] + hco3[e] --> cholate[e] + hco3[c]	ND	Transport	NA	NA	0	0	0.31	nan	0.06	0	0	ALT	ALT	OFD	OFD	OFD	ALT	ALT	0	0	0.00124953	0.0231459	0.00124953	0	0
TCE1132f	atp[c] + h2o[c] --> adp[c] + h[e] + pi[c]	ND	Transport	NA	NA	0.92	0.9	0.98	0.93	0.96	0.85	0.88	ALT	ALT	ALT	ALT	ALT	ALT	ALT	0	0	0	0	0	0	0
TCE5019f	atp[c] + h2o[c] + (2) k[e] + (3) na1[c] --> adp[c] + h[c] + (2) k[c] + (3) na1[e] + pi[c]	(eat-6 | catp-4 | catp-3 | catp-2 | catp-1) & (nkb-1 | nkb-2 | nkb-3)	Transport	NA	NA	nan	nan	nan	nan	nan	nan	nan	OFD	OFD	OFD	ALT	OFD	OFD	OFD	0.01	0.01	0.01	0.01	0.01	0.01	0.01
TCE5341f	quln[e] + so4[c] --> quln[c] + so4[e]	ND	Transport	gon	NA	0	0.84	0.57	nan	0.66	0.65	0.57	ALT	ALT	ALT	NONE	ALT	ALT	ALT	0	0	0	0	0	0	0
TCE5341r	quln[c] + so4[e] --> quln[e] + so4[c]	ND	Transport	NA	NA	nan	nan	nan	nan	nan	nan	nan	NONE	NONE	ALT	ALT	NONE	NONE	NONE	0	0	0	0	0	0	0
TCE5342f	hco3[e] + pep[c] --> hco3[c] + pep[e]	ND	Transport	mus	neu	0.29	0.27	0.42	nan	0.76	0.72	0.53	ALT	ALT	ALT	OFD	ALT	ALT	ALT	0	0	0	0.127474	0	0	0
TCE5342r	hco3[c] + pep[e] --> hco3[e] + pep[c]	ND	Transport	neu*	mus*	0.32	0.37	0.48	nan	0.84	0.92	0.64	ALT	OFD	OFD	NONE	OFD	OFD	OFD	0	0.190848	0.131062	0	0.0344477	0.215914	0.253816
TCE5347f	2oxoadp[c] + akg[e] --> 2oxoadp[e] + akg[c]	ND	Transport	hyp*	NA	0	0	0.82	nan	0	0	0	NONE	NONE	OFD	ALT	NONE	NONE	NONE	0	0	0.0983601	0	0	0	0
TCE5347r	2oxoadp[e] + akg[c] --> 2oxoadp[c] + akg[e]	ND	Transport	mus	hyp	0.33	0.44	0.62	nan	0.68	0	0.48	OFD	OFD	ALT	OFD	ALT	NONE	ALT	0.01	0.01	0	0.0139507	0	0	0
TCE5417f	lac-L[c] + urate[e] --> lac-L[e] + urate[c]	ND	Transport	gli	NA	0.41	0	0	nan	0	0	0	ALT	ALT	ALT	ALT	ALT	ALT	ALT	0	0	0	0	0	0	0
TCE5501f	(2) cl[e] + oh1[c] --> (2) cl[c] + oh1[e]	ND	Transport	NA	NA	0.94	0.94	0.94	1	0.97	0.94	0.94	ALT	ALT	ALT	ALT	ALT	ALT	ALT	0	0	0	0	0	0	0
TCM0059f	cyan[c] --> cyan[m]	ND	Transport	hyp	gon	0	0.69	0.96	0.41	0.54	0	0.3	NONE	ALT	ALT	ALT	ALT	NONE	ALT	0	0	0	0	0	0	0
TCM0059r	cyan[m] --> cyan[c]	ND	Transport	NA	NA	0	0	0.28	0	0	0	0	NONE	NONE	ALT	NONE	NONE	NONE	NONE	0	0	0	0	0	0	0
TCM0064f	for[m] --> for[c]	ND	Transport	int*	hyp	0.68	0	0.97	1	0	0.3	0	ALT	NONE	ALT	OFD	NONE	ALT	NONE	0	0	0	0.01	0	0	0
TCM0064r	for[c] --> for[m]	ND	Transport	hyp*	int	0.61	0.1	0.91	0.81	0	0.26	0	OFD	OFD	OFD	ALT	NONE	ALT	NONE	0.0222745	0.01	0.01	0	0	0	0
TCM0066f	dadp[m] + dgdp[c] --> dadp[c] + dgdp[m]	ND	Transport	NA	NA	1	1	1	1	1	1	1	ALT	ALT	ALT	ALT	ALT	ALT	ALT	0	0	0	0	0	0	0
TCM0069f	10fthf[c] --> 10fthf[m]	ND	Transport	int	hyp	0.69	0	0.97	1	0	0.3	0	ALT	NONE	ALT	ALT	NONE	ALT	NONE	0	0	0	0	0	0	0
TCM0069r	10fthf[m] --> 10fthf[c]	ND	Transport	hyp	int	0.63	0.1	0.91	0.83	0	0.26	0	ALT	OFD	ALT	ALT	NONE	ALT	NONE	0	0.01	0	0	0	0	0
TCM0072f	acac[c] --> acac[m]	ND	Transport	mus	int	0.31	0.35	0.58	0.68	0.81	0.24	0.38	ALT	OFD	ALT	ALT	ALT	OFD	OFD	0	0.01	0	0	0	0.01	0.0620379
TCM0072r	acac[m] --> acac[c]	ND	Transport	int*	mus*	0.39	0.47	0.39	0.72	0.61	0.25	0.43	OFD	ALT	ALT	OFD	OFD	ALT	ALT	0.331457	0	0	1.64095	0.00670453	0	0
TCM0073f	acald[m] --> acald[c]	ND	Transport	int	gli	0.54	0	0	1	0	0	0	ALT	NONE	NONE	ALT	NONE	NONE	NONE	0	0	0	0	0	0	0
TCM0073r	acald[c] --> acald[m]	ND	Transport	int	NA	0.43	0.56	0.57	1	0.49	0.37	0.46	ALT	OFD	OFD	ALT	OFD	ALT	ALT	0	0.01	0.01	0	0.01	0	0
TCM0075r	3sala[c] + asp-L[m] --> 3sala[m] + asp-L[c]	ND	Transport	hyp	NA	0	0	0.73	0	0	0	0	NONE	NONE	ALT	NONE	NONE	NONE	NONE	0	0	0	0	0	0	0
TCM0076f	dgdp[m] + dudp[c] --> dgdp[c] + dudp[m]	ND	Transport	NA	NA	1	1	1	1	1	1	1	ALT	ALT	ALT	ALT	ALT	ALT	ALT	0	0	0	0	0	0	0
TCM0077f	coa[c] --> coa[m]	ND	Transport	int*	NA	0.01	0	0.33	0.44	0.18	0.23	0.38	OFD	NONE	OFD	OFD	OFD	OFD	OFD	0.00195506	0	0.0405321	0.142234	0.01	0.0884399	0.113219
TCM0077r	coa[m] --> coa[c]	ND	Transport	NA	NA	0.26	0.12	0.29	0.34	0.27	0	0.23	ALT	OFD	ALT	ALT	ALT	NONE	ALT	0	0.00231394	0	0	0	0	0
TCM0081f	dadp[c] + dtdp[m] --> dadp[m] + dtdp[c]	ND	Transport	NA	NA	1	1	1	1	1	1	1	ALT	ALT	ALT	ALT	ALT	ALT	ALT	0	0	0	0	0	0	0
TCM0083f	dcdp[c] + dgdp[m] --> dcdp[m] + dgdp[c]	ND	Transport	NA	NA	1	1	1	1	1	1	1	ALT	ALT	ALT	ALT	ALT	ALT	ALT	0	0	0	0	0	0	0
TCM0089f	lys-L[c] --> lys-L[m]	ND	Transport	hyp*	NA	0.01	0.02	0.78	0.01	0.02	0.01	0.02	OFD	OFD	OFD	OFD	OFD	OFD	OFD	0.0348215	0.0348215	0.14958	0.0348289	0.0348215	0.0348215	0.0348215
TCM0094f	arg-L[c] --> arg-L[m]	ND	Transport	NA	NA	0.25	0.38	0.23	0.22	0.52	0.31	0.4	OFD	OFD	OFD	OFD	OFD	OFD	OFD	0.0237482	0.0237482	0.0237482	0.0237532	0.0237482	0.0237482	0.0237482
TCM0095f	h2o2[c] --> h2o2[m]	ND	Transport	NA	NA	0.55	0.62	0.7	0.62	0.58	0.5	0.66	OFD	ALT	OFD	ALT	ALT	OFD	ALT	2.52401	0	0.01	0	0	0.01	0
TCM0095r	h2o2[m] --> h2o2[c]	ND	Transport	int	NA	0.67	0.46	0.73	0.93	0.57	0.45	0.45	ALT	ALT	ALT	ALT	ALT	ALT	ALT	0	0	0	0	0	0	0
TCM0099f	dcdp[m] + dgdp[c] --> dcdp[c] + dgdp[m]	ND	Transport	NA	NA	1	1	1	1	1	1	1	ALT	ALT	ALT	ALT	ALT	ALT	ALT	0	0	0	0	0	0	0
TCM0101f	dadp[c] + dudp[m] --> dadp[m] + dudp[c]	ND	Transport	NA	NA	1	1	1	1	1	1	1	ALT	ALT	ALT	ALT	ALT	ALT	ALT	0	0	0	0	0	0	0
TCM0104f	pi[m] + succ[c] --> pi[c] + succ[m]	ND	Transport	NA	NA	1	1	1	1	1	1	1	ALT	ALT	ALT	ALT	ALT	ALT	OFD	0	0	0	0	0	0	0.221794
TCM0104r	pi[c] + succ[m] --> pi[m] + succ[c]	ND	Transport	NA	NA	1	1	1	1	1	1	1	ALT	ALT	ALT	ALT	ALT	ALT	ALT	0	0	0	0	0	0	0
TCM0105f	dgdp[m] + dtdp[c] --> dgdp[c] + dtdp[m]	ND	Transport	NA	NA	1	1	1	1	1	1	1	ALT	ALT	ALT	ALT	ALT	ALT	ALT	0	0	0	0	0	0	0
TCM0106f	glyb[m] --> glyb[c]	ND	Transport	gon*	hyp	0	0.88	0.72	0.64	0.5	0	0	NONE	OFD	ALT	OFD	OFD	NONE	NONE	0	0.02	0	0.01	0.01	0	0
TCM0109f	akg[m] + mal-L[c] --> akg[c] + mal-L[m]	ND	Transport	NA	NA	0.46	0.74	0.7	0.63	0.87	0.55	0.73	ALT	ALT	ALT	ALT	ALT	ALT	ALT	0	0	0	0	0	0	0
TCM0109r	akg[c] + mal-L[m] --> akg[m] + mal-L[c]	ND	Transport	NA	NA	1	1	1	1	1	1	1	OFD	OFD	OFD	OFD	ALT	ALT	OFD	6.25074	0.0376167	0.0827524	0.143355	0	0	0.0881284
TCM0110f	dcdp[c] + dudp[m] --> dcdp[m] + dudp[c]	ND	Transport	NA	NA	1	1	1	1	1	1	1	ALT	ALT	ALT	ALT	ALT	ALT	ALT	0	0	0	0	0	0	0
TCM0111f	adp[c] + atp[m] --> adp[m] + atp[c]	ant-1.1 | ant-1.2 | ant-1.3 | ant-1.4	Transport	hyp*	int*	0.64	0.61	0.84	0.82	0.66	0.42	0.57	OFD	OFD	OFD	OFD	OFD	OFD	OFD	17.279	27.1351	26.1235	42.0567	23.6208	22.7784	26.7683
TCM0114f	dgdp[c] + dudp[m] --> dgdp[m] + dudp[c]	ND	Transport	NA	NA	1	1	1	1	1	1	1	ALT	ALT	ALT	ALT	ALT	ALT	ALT	0	0	0	0	0	0	0
TCM0117f	leu-L[c] --> leu-L[m]	ND	Transport	mus*	int*	0.01	0.02	0.3	0.65	0.82	0.3	0.48	OFD	OFD	OFD	OFD	OFD	OFD	OFD	0.0398919	0.0398919	0.133307	0.390075	0.0398919	0.122036	0.163147
TCM0117r	leu-L[m] --> leu-L[c]	ND	Transport	int	NA	0.04	0	0.04	0.86	0.07	0	0	ALT	NONE	ALT	ALT	ALT	NONE	NONE	0	0	0	0	0	0	0
TCM0118f	fum[c] + tsul[m] --> fum[m] + tsul[c]	ND	Transport	NA	NA	1	1	1	1	1	1	1	ALT	ALT	ALT	ALT	ALT	ALT	ALT	0	0	0	0	0	0	0
TCM0118r	fum[m] + tsul[c] --> fum[c] + tsul[m]	ND	Transport	NA	NA	1	1	1	1	1	1	1	OFD	ALT	ALT	ALT	OFD	ALT	ALT	0.00937523	0	0	0	0.000863181	0	0
TCM0119f	xoltriol[c] --> xoltriol[m]	ND	Transport	gli	hyp	0.53	0	0.49	0	0.09	0	0.16	ALT	NONE	ALT	NONE	ALT	NONE	ALT	0	0	0	0	0	0	0
TCM0121f	dadp[m] + dcdp[c] --> dadp[c] + dcdp[m]	ND	Transport	NA	NA	1	1	1	1	1	1	1	ALT	ALT	ALT	ALT	ALT	ALT	ALT	0	0	0	0	0	0	0
TCM0125f	dcdp[m] + dudp[c] --> dcdp[c] + dudp[m]	ND	Transport	NA	NA	1	1	1	1	1	1	1	ALT	ALT	ALT	ALT	ALT	ALT	ALT	0	0	0	0	0	0	0
TCM0128f	dcdp[c] + dtdp[m] --> dcdp[m] + dtdp[c]	ND	Transport	NA	NA	1	1	1	1	1	1	1	ALT	ALT	ALT	ALT	ALT	ALT	ALT	0	0	0	0	0	0	0
TCM0132f	ile-L[c] --> ile-L[m]	ND	Transport	mus*	int*	0.21	0.01	0.35	0.84	0.98	0.49	0.65	OFD	OFD	OFD	OFD	OFD	OFD	OFD	0.0258801	0.0258801	0.0358801	0.361313	0.0358801	0.0358801	0.0258801
TCM0132r	ile-L[m] --> ile-L[c]	ND	Transport	mus	int	0.28	0	0.44	0.86	1	0.66	0.75	ALT	NONE	ALT	ALT	ALT	ALT	ALT	0	0	0	0	0	0	0
TCM0135f	val-L[c] --> val-L[m]	ND	Transport	mus*	int*	0.21	0.01	0.35	0.83	0.98	0.49	0.65	OFD	OFD	OFD	OFD	OFD	OFD	OFD	0.0365149	0.0365149	0.0465149	0.542525	0.0665149	0.0365149	0.0465149
TCM0135r	val-L[m] --> val-L[c]	ND	Transport	mus	int	0.28	0	0.44	0.86	1	0.66	0.75	ALT	NONE	ALT	ALT	ALT	ALT	ALT	0	0	0	0	0	0	0
TCM0139f	fum[c] + so3[m] --> fum[m] + so3[c]	ND	Transport	NA	NA	1	1	1	1	1	1	1	ALT	ALT	OFD	ALT	OFD	ALT	ALT	0	0	0.01	0	0.000863181	0	0
TCM0139r	fum[m] + so3[c] --> fum[c] + so3[m]	ND	Transport	NA	NA	1	1	1	1	1	1	1	ALT	ALT	ALT	ALT	ALT	ALT	ALT	0	0	0	0	0	0	0
TCM0141f	gln-L[c] --> gln-L[m]	ND	Transport	NA	NA	0.25	0.4	0.28	0.22	0.53	0.31	0.4	OFD	OFD	OFD	OFD	OFD	OFD	OFD	0.0183262	0.0183262	0.0183262	0.0183301	0.0183262	0.0183262	0.0183262
TCM0144f	aact[m] --> aact[c]	ND	Transport	hyp	NA	0	0	0.86	0	0	0	0	NONE	NONE	ALT	NONE	NONE	NONE	NONE	0	0	0	0	0	0	0
TCM0145f	gly[c] --> gly[m]	ND	Transport	int*	NA	0.43	0.81	0.75	1	0.7	0.32	0.31	ALT	ALT	ALT	OFD	ALT	ALT	ALT	0	0	0	2.28072	0	0	0
TCM0145r	gly[m] --> gly[c]	ND	Transport	NA	NA	0.54	0.91	0.81	1	0.91	0.34	0.26	OFD	OFD	ALT	ALT	ALT	ALT	OFD	0.563122	0.0112105	0	0	0	0	0.14006
TCM0151f	chsterol[c] --> chsterol[m]	ND	Transport	NA	NA	0.73	0	0.75	0	0	0.71	0	ALT	NONE	ALT	NONE	NONE	ALT	NONE	0	0	0	0	0	0	0
TCM0156f	dtdp[m] + dudp[c] --> dtdp[c] + dudp[m]	ND	Transport	NA	NA	1	1	1	1	1	1	1	ALT	ALT	ALT	ALT	ALT	ALT	ALT	0	0	0	0	0	0	0
TCM0158f	o2s[c] --> o2s[m]	ND	Transport	NA	NA	0.75	0.75	0.77	0.7	0.78	0.73	0.73	ALT	OFD	ALT	ALT	OFD	ALT	OFD	0	0.02	0	0	0.02	0	0.02
TCM0162f	tcynt[m] --> tcynt[c]	ND	Transport	hyp	gon	0	0.69	0.97	0.42	0.54	0	0.3	NONE	ALT	ALT	ALT	ALT	NONE	ALT	0	0	0	0	0	0	0
TCM0163f	dcdp[m] + dtdp[c] --> dcdp[c] + dtdp[m]	ND	Transport	NA	NA	1	1	1	1	1	1	1	ALT	ALT	ALT	ALT	ALT	ALT	ALT	0	0	0	0	0	0	0
TCM0170f	4mop[c] --> 4mop[m]	ND	Transport	int	mus	0.04	0.56	0.41	0.85	0.69	0.3	0.47	ALT	OFD	ALT	ALT	ALT	ALT	ALT	0	0.00966099	0	0	0	0	0
TCM0171f	dadp[c] + dgdp[m] --> dadp[m] + dgdp[c]	ND	Transport	NA	NA	1	1	1	1	1	1	1	ALT	ALT	ALT	ALT	ALT	ALT	ALT	0	0	0	0	0	0	0
TCM0172f	dgdp[c] + dtdp[m] --> dgdp[m] + dtdp[c]	ND	Transport	NA	NA	1	1	1	1	1	1	1	ALT	ALT	ALT	ALT	ALT	ALT	ALT	0	0	0	0	0	0	0
TCM0173f	cytd[c] --> cytd[m]	ND	Transport	NA	NA	0.32	0.55	0.27	0.38	0.4	0.44	0.54	ALT	ALT	ALT	ALT	ALT	ALT	ALT	0	0	0	0	0	0	0
TCM0174f	7thf[m] --> 7thf[c]	ND	Transport	mus	gon	0.48	0.83	0.74	0.64	0.9	0.64	0.61	ALT	ALT	ALT	ALT	ALT	ALT	ALT	0	0	0	0	0	0	0
TCM0175f	dadp[m] + dudp[c] --> dadp[c] + dudp[m]	ND	Transport	NA	NA	1	1	1	1	1	1	1	ALT	ALT	ALT	ALT	ALT	ALT	ALT	0	0	0	0	0	0	0
TCM0176r	pheme[c] --> pheme[m]	ND	Transport	NA	NA	0.36	0.27	0.36	0.47	0.47	0	0	OFD	OFD	OFD	OFD	OFD	OFD	OFD	0.000922159	0.000922282	0.000922282	0.00092217	0.00311796	3.58962e-05	3.58962e-05
TCM0177f	3aib[m] --> 3aib[c]	ND	Transport	mus*	int*	0	0	0.31	0.43	0.95	0.24	0	NONE	NONE	ALT	OFD	OFD	ALT	NONE	0	0	0	0.01	0.01	0	0
TCM0181f	fum[c] + so4[m] --> fum[m] + so4[c]	ND	Transport	NA	NA	1	1	1	1	1	1	1	ALT	ALT	ALT	ALT	ALT	ALT	ALT	0	0	0	0	0	0	0
TCM0181r	fum[m] + so4[c] --> fum[c] + so4[m]	ND	Transport	NA	NA	1	1	1	1	1	1	1	ALT	ALT	ALT	ALT	ALT	ALT	ALT	0	0	0	0	0	0	0
TCM0183f	glx[c] --> glx[m]	ND	Transport	NA	NA	0.98	0.98	0.98	0.98	1	0.98	0.98	OFD	ALT	ALT	OFD	ALT	ALT	ALT	0.234224	0	0	0.02	0	0	0
TCM0183r	glx[m] --> glx[c]	ND	Transport	NA	NA	1	1	1	1	1	1	1	ALT	ALT	ALT	ALT	OFD	ALT	ALT	0	0	0	0	0.01	0	0
TCM0190r	ac[m] --> ac[c]	ND	Transport	NA	NA	0.46	0.65	0.69	0.75	0.58	0.42	0.53	ALT	OFD	OFD	OFD	OFD	ALT	ALT	0	0.01	0.01	0.02	0.01	0	0
TCM0192f	ala-B[c] --> ala-B[m]	ND	Transport	mus*	neu*	0.11	0	0.08	0.13	0.71	0.29	0	ALT	NONE	ALT	ALT	OFD	OFD	NONE	0	0	0	0	0.02	0.01	0
TCM0192r	ala-B[m] --> ala-B[c]	ND	Transport	neu	int*	0.1	0	0.17	0.34	0	0.99	0.19	ALT	NONE	ALT	OFD	NONE	ALT	OFD	0	0	0	0.01	0	0	0.01
TCM0196f	chol[c] --> chol[m]	ND	Transport	gon*	NA	0	0.9	0.62	0.69	0.59	0	0	NONE	OFD	ALT	OFD	OFD	NONE	NONE	0	0.02	0	0.01	0.01	0	0
TCM0201f	mal-L[c] + so4[m] --> mal-L[m] + so4[c]	ND	Transport	NA	NA	1	1	1	1	1	1	1	ALT	ALT	ALT	ALT	ALT	ALT	ALT	0	0	0	0	0	0	0
TCM0201r	mal-L[m] + so4[c] --> mal-L[c] + so4[m]	ND	Transport	NA	NA	1	1	1	1	1	1	1	ALT	ALT	ALT	ALT	ALT	ALT	ALT	0	0	0	0	0	0	0
TCM0206f	dadp[m] + dtdp[c] --> dadp[c] + dtdp[m]	ND	Transport	NA	NA	1	1	1	1	1	1	1	ALT	ALT	ALT	ALT	ALT	ALT	ALT	0	0	0	0	0	0	0
TCM0207f	fum[c] + pi[m] --> fum[m] + pi[c]	ND	Transport	NA	NA	1	1	1	1	1	1	1	ALT	ALT	ALT	OFD	ALT	ALT	ALT	0	0	0	0.037558	0	0	0
TCM0207r	fum[m] + pi[c] --> fum[c] + pi[m]	ND	Transport	NA	NA	1	1	1	1	1	1	1	ALT	ALT	ALT	ALT	ALT	ALT	ALT	0	8.88178e-16	0	0	0	0	0
TCM0208f	dtdp[c] + dudp[m] --> dtdp[m] + dudp[c]	ND	Transport	NA	NA	1	1	1	1	1	1	1	ALT	ALT	ALT	ALT	ALT	ALT	ALT	0	0	0	0	0	0	0
TCM0210f	occoa[c] --> occoa[m]	ND	Transport	int*	hyp*	0	0	0.17	0.62	0	0	0.03	NONE	NONE	OFD	OFD	NONE	NONE	OFD	0	0	0.0505691	0.205627	0	0	0.0163353
TCM0212f	mal-L[c] + tsul[m] --> mal-L[m] + tsul[c]	ND	Transport	NA	NA	1	1	1	1	1	1	1	ALT	ALT	ALT	ALT	ALT	ALT	ALT	0	0	0	0	0	0	0
TCM0212r	mal-L[m] + tsul[c] --> mal-L[c] + tsul[m]	ND	Transport	NA	NA	1	1	1	1	1	1	1	ALT	ALT	ALT	ALT	ALT	ALT	ALT	0	0	0	0	0	0	0
TCM0217f	mal-L[c] + so3[m] --> mal-L[m] + so3[c]	ND	Transport	NA	NA	1	1	1	1	1	1	1	OFD	ALT	ALT	ALT	OFD	ALT	ALT	0.134198	0	0	0	0.01	0	0
TCM0217r	mal-L[m] + so3[c] --> mal-L[c] + so3[m]	ND	Transport	NA	NA	1	1	1	1	1	1	1	ALT	ALT	ALT	ALT	ALT	ALT	ALT	0	0	0	0	0	0	0
TCM0222f	dadp[c] + dcdp[m] --> dadp[m] + dcdp[c]	ND	Transport	NA	NA	1	1	1	1	1	1	1	ALT	ALT	ALT	ALT	ALT	ALT	ALT	0	0	0	0	0	0	0
TCM0224f	S3hb[c] --> S3hb[m]	ND	Transport	int	mus	0.29	0.1	0.31	0.67	0.41	0	0	ALT	ALT	ALT	ALT	ALT	NONE	NONE	0	0	0	0	0	0	0
TCM0224r	S3hb[m] --> S3hb[c]	ND	Transport	int*	mus	0.14	0.1	0.29	0.85	0.41	0	0	ALT	OFD	OFD	OFD	ALT	NONE	NONE	0	0.01	0.01	0.01	0	0	0
TCM0316r	xol27oh[m] --> xol27oh[c]	ND	Transport	NA	NA	0.77	0	0.79	0	0	0.75	0	ALT	NONE	ALT	NONE	NONE	ALT	NONE	0	0	0	0	0	0	0
TCM1027f	thcholstoic[m] --> thcholstoic[c]	ND	Transport	gli	hyp	0.51	0	0.3	0	0.03	0	0.08	ALT	NONE	ALT	NONE	ALT	NONE	ALT	0	0	0	0	0	0	0
TCM1031f	nh4[c] --> nh4[m]	ND	Transport	NA	NA	0.39	0.59	0.6	0.77	0.74	0.46	0.59	OFD	ALT	ALT	ALT	ALT	ALT	ALT	0.753098	0	0	0	0	0	0
TCM1031r	nh4[m] --> nh4[c]	ND	Transport	NA	NA	0.48	0.85	0.75	0.8	0.98	0.51	0.82	ALT	OFD	OFD	OFD	OFD	OFD	OFD	0	1.11352	1.02638	4.00746	0.0481889	0.77963	0.586234
TCM1033f	4hbz[c] --> 4hbz[m]	ND	Transport	NA	NA	0.31	0.27	0.42	0.41	0	0.3	0	OFD	OFD	OFD	OFD	NONE	OFD	NONE	0.01	0.01	0.01	0.01	0	0.01	0
TCM1033r	4hbz[m] --> 4hbz[c]	ND	Transport	NA	NA	0	0	0	0	0	0	0	NONE	NONE	NONE	NONE	NONE	NONE	NONE	0	0	0	0	0	0	0
TCM1034f	3mob[c] --> 3mob[m]	ND	Transport	mus	int	0.27	0.33	0.43	0.85	0.98	0.64	0.73	ALT	OFD	ALT	ALT	ALT	ALT	ALT	0	0.01	0	0	0	0	0
TCM1034r	3mob[m] --> 3mob[c]	ND	Transport	mus	int*	0.2	0	0.34	0.83	0.98	0.47	0.63	ALT	NONE	ALT	OFD	ALT	ALT	ALT	0	0	0	0.00196683	0	0	0
TCM1037f	34hpp[c] --> 34hpp[m]	ND	Transport	mus	hyp	0.48	0.62	0.72	0.53	0.87	0.58	0.48	OFD	ALT	ALT	ALT	ALT	ALT	ALT	0.0130453	0	0	0	0	0	0
TCM1037r	34hpp[m] --> 34hpp[c]	ND	Transport	mus	NA	0.48	0.75	0.72	0.53	0.88	0.58	0.52	ALT	ALT	ALT	ALT	ALT	ALT	ALT	0	0	0	0	0	0	0
TCM1039f	pan4p[c] --> pan4p[m]	ND	Transport	gon*	NA	0.49	0.78	0.53	0.51	0.47	0.32	0.34	ALT	OFD	OFD	OFD	ALT	OFD	OFD	0	0.00231394	0.00231394	0.00231394	0	0.00231394	0.00231394
TCM1043f	fum[m] + succ[c] --> fum[c] + succ[m]	ND	Transport	NA	NA	1	1	1	1	1	1	1	OFD	ALT	ALT	ALT	ALT	ALT	ALT	0.587942	0	0	0	0	0	0
TCM1044f	ribflv[c] --> ribflv[m]	ND	Transport	gli	NA	0.74	0.45	0.45	0	0	0	0.5	ALT	ALT	ALT	NONE	NONE	NONE	ALT	0	0	0	0	0	0	0
TCM1045f	mal-L[c] + succ[m] --> mal-L[m] + succ[c]	ND	Transport	NA	NA	1	1	1	1	1	1	1	ALT	ALT	ALT	OFD	ALT	ALT	ALT	0	0	0	0.519802	0	0	0
TCM1045r	mal-L[m] + succ[c] --> mal-L[c] + succ[m]	ND	Transport	NA	NA	1	1	1	1	1	1	1	OFD	OFD	OFD	ALT	OFD	OFD	OFD	0.897407	0.766356	0.0816793	0	0.112151	0.102865	0.301179
TCM1047f	cit[c] + icit[m] --> cit[m] + icit[c]	ND	Transport	int	NA	0.43	0.42	0.57	0.8	0.56	0.39	0.5	ALT	OFD	ALT	ALT	ALT	ALT	ALT	0	0.114898	0	0	0	0	0
TCM1047r	cit[m] + icit[c] --> cit[c] + icit[m]	ND	Transport	int	NA	0.43	0.42	0.57	0.8	0.56	0.39	0.5	ALT	ALT	ALT	ALT	ALT	ALT	ALT	0	0	0	0	0	0	0
TCM1051f	trp-L[c] --> trp-L[m]	ND	Transport	NA	NA	0.25	0.38	0.23	0.21	0.51	0.31	0.39	OFD	OFD	OFD	OFD	OFD	OFD	OFD	0.00434844	0.00434844	0.00434844	0.00434936	0.00434844	0.00434844	0.00434844
TCM1054r	his-L[c] --> his-L[m]	ND	Transport	NA	NA	0.25	0.38	0.23	0.22	0.52	0.31	0.39	OFD	OFD	OFD	OFD	OFD	OFD	OFD	0.00866381	0.00866381	0.00866381	0.00866565	0.00866381	0.00866381	0.00866381
TCM1055r	e4hglu[m] --> e4hglu[c]	ND	Transport	mus	NA	0.46	0	0.44	0.36	0.78	0.42	0.43	ALT	NONE	ALT	ALT	ALT	ALT	OFD	0	0	0	0	0	0	0.01
TCM1058r	met-L[c] --> met-L[m]	ND	Transport	NA	NA	0.26	0.41	0.28	0.22	0.54	0.32	0.42	OFD	OFD	OFD	OFD	OFD	OFD	OFD	0.00994637	0.00994637	0.00994637	0.00994848	0.00994637	0.00994637	0.00994637
TCM1061r	ind3ac[m] --> ind3ac[c]	ND	Transport	hyp	pha	0	0	0.64	0.29	0	0.33	0.62	NONE	NONE	ALT	ALT	NONE	ALT	ALT	0	0	0	0	0	0	0
TCM1062r	gcald[m] --> gcald[c]	ND	Transport	NA	NA	0.66	0	0.73	0.88	0.92	0	0.78	ALT	NONE	ALT	OFD	OFD	NONE	ALT	0	0	0	0.01	0.01	0	0
TCM1063f	id3acald[c] --> id3acald[m]	ND	Transport	pha	hyp	0	0	0.51	0.13	0	0.2	0.57	NONE	NONE	ALT	ALT	NONE	ALT	ALT	0	0	0	0	0	0	0
TCM1067f	amet[c] --> amet[m]	ND	Transport	NA	NA	0.31	0.34	0.38	0.41	0	0.29	0	OFD	OFD	OFD	OFD	NONE	OFD	NONE	0.03	0.03	0.03	0.03	0	0.03	0
TCM1069f	mlthf[c] --> mlthf[m]	ND	Transport	NA	NA	0.41	0.91	0.83	0.84	0.23	0.36	0.23	ALT	OFD	ALT	OFD	OFD	ALT	ALT	0	0.02	0	0.01	0.0154546	0	0
TCM1069r	mlthf[m] --> mlthf[c]	ND	Transport	gon	int	0.45	1	0.89	0.99	0.29	0.38	0.29	ALT	ALT	ALT	ALT	ALT	ALT	ALT	0	0	0	0	0	0	0
TCM1070f	asn-L[c] --> asn-L[m]	ND	Transport	NA	NA	0.24	0.4	0.26	0.21	0.48	0.3	0.42	OFD	OFD	OFD	OFD	OFD	OFD	OFD	0.0172134	0.0172134	0.0172134	0.017217	0.0172134	0.0172134	0.0172134
TCM1071f	fadh2[m] + fum[c] --> fad[m] + succ[c]	ND	Transport	mus	NA	0.34	0.45	0.43	0.53	0.93	0.67	0.67	ALT	ALT	ALT	ALT	ALT	ALT	ALT	0	0	0	0	0	0	0
TCM1073f	2oxoadp[m] --> 2oxoadp[c]	ND	Transport	NA	NA	1	1	1	1	1	1	1	ALT	ALT	ALT	ALT	ALT	ALT	ALT	0	0	0	0	0	0	0
TCM1075r	phe-L[c] --> phe-L[m]	ND	Transport	NA	NA	0.26	0.4	0.28	0.22	0.55	0.32	0.42	OFD	OFD	OFD	OFD	OFD	OFD	OFD	0.0173043	0.0173043	0.0173043	0.017308	0.0173043	0.0173043	0.0173043
TCM1077f	dhap[m] --> dhap[c]	ND	Transport	int*	mus*	0.39	0.5	0.44	0.88	0.73	0.53	0.44	OFD	OFD	OFD	OFD	OFD	OFD	OFD	0.01	0.01	0.01	0.01	0.01	0.01	0.01
TCM1078f	4hpro-LT[c] --> 4hpro-LT[m]	ND	Transport	mus	hyp*	0.42	0.27	0.53	0.2	0.66	0.27	0.3	OFD	OFD	OFD	ALT	ALT	OFD	OFD	0.01	0.0572124	0.01	0	0	0.01	0.01
TCM1080f	fad[c] + fmn[m] --> fad[m] + fmn[c]	ND	Transport	gli	NA	0.75	0.44	0.45	0	0	0	0.5	ALT	ALT	ALT	NONE	NONE	NONE	ALT	0	0	0	0	0	0	0
TCM1082f	tyr-L[c] --> tyr-L[m]	ND	Transport	mus*	NA	0.47	0.73	0.71	0.53	0.87	0.58	0.5	ALT	OFD	OFD	OFD	OFD	OFD	OFD	0	0.0130453	0.0130453	0.0130481	0.0130453	0.0130453	0.0130453
TCM1082r	tyr-L[m] --> tyr-L[c]	ND	Transport	mus	hyp	0.47	0.6	0.71	0.53	0.87	0.58	0.48	ALT	ALT	ALT	ALT	ALT	ALT	ALT	0	0	0	0	0	0	0
TCM1085f	ser-L[c] --> ser-L[m]	ND	Transport	gon*	int*	0.47	1	0.89	0.99	0.73	0.38	0.55	ALT	OFD	OFD	OFD	OFD	OFD	OFD	0	0.0122745	0.0122745	0.0222793	0.01682	0.0222745	0.0222745
TCM1085r	ser-L[m] --> ser-L[c]	ND	Transport	NA	NA	0.27	0.88	0.79	0.79	0.23	0.35	0.25	ALT	ALT	ALT	ALT	ALT	ALT	ALT	0	0	0	0	0	0	0
TCM1089f	thr-L[c] --> thr-L[m]	ND	Transport	int*	hyp*	0.55	0.01	0.75	1	0.01	0.01	0.01	OFD	OFD	OFD	OFD	OFD	OFD	OFD	0.0242451	0.0242451	0.0779532	0.0442502	0.0242451	0.0242451	0.0242451
TCM1089r	thr-L[m] --> thr-L[c]	ND	Transport	int	hyp	0.44	0	0.62	1	0	0	0	ALT	NONE	ALT	ALT	NONE	NONE	NONE	0	0	0	0	0	0	0
TCM1091r	ahcys[m] --> ahcys[c]	ND	Transport	NA	NA	0.33	0.35	0.39	0.4	0	0.32	0	OFD	OFD	OFD	OFD	NONE	OFD	NONE	0.03	0.03	0.03	0.03	0	0.03	0
TCM1096f	acrn[c] + crn[m] --> acrn[m] + crn[c]	ND	Transport	int*	NA	0.26	0	0.28	0.89	0.33	0.23	0.28	OFD	NONE	OFD	OFD	OFD	OFD	OFD	0.01	0	0.01	0.01	0.01	0.01	0.01
TCM1098f	3mop[c] --> 3mop[m]	ND	Transport	mus	int	0.27	0.44	0.44	0.85	0.99	0.64	0.73	OFD	OFD	ALT	ALT	ALT	ALT	ALT	0.01	0.01	0	0	0	0	0
TCM1098r	3mop[m] --> 3mop[c]	ND	Transport	mus	int*	0.2	0	0.34	0.85	0.98	0.47	0.63	ALT	NONE	ALT	OFD	ALT	ALT	ALT	0	0	0	0.00226078	0	0	0
TCM1101r	cmp[m] --> cmp[c]	ND	Transport	NA	NA	0.32	0.54	0.27	0.37	0.4	0.43	0.54	ALT	ALT	ALT	ALT	ALT	ALT	ALT	0	0	0	0	0	0	0
TCM1109f	4h2oglt[c] --> 4h2oglt[m]	ND	Transport	NA	NA	1	1	1	1	1	1	1	ALT	ALT	ALT	ALT	ALT	ALT	ALT	0	0	0	0	0	0	0
TCM1109r	4h2oglt[m] --> 4h2oglt[c]	ND	Transport	NA	NA	1	1	1	1	1	1	1	ALT	ALT	ALT	ALT	ALT	ALT	ALT	0	0	0	0	0	0	0
TCM1274f	orn[m] --> orn[c]	ND	Transport	int	mus	0	0	0.37	0.84	0.82	0.68	0.58	NONE	NONE	ALT	ALT	ALT	ALT	ALT	0	0	0	0	0	0	0
TCM1274r	orn[c] --> orn[m]	ND	Transport	int*	gon*	0	0.76	0.64	0.85	0.63	0.52	0.5	NONE	OFD	OFD	OFD	OFD	OFD	OFD	0	0.140497	0.117145	0.01	0.0109833	0.141825	0.111432
TCM1275f	o2[c] --> o2[m]	ND	Transport	hyp*	mus*	0.5	0.29	0.62	0.21	0.58	0.2	0.2	OFD	OFD	OFD	OFD	OFD	OFD	OFD	3.65167	4.69557	4.49393	9.70068	4.28629	3.99997	4.65368
TCM1275r	o2[m] --> o2[c]	ND	Transport	NA	NA	0	0	0	0	0	0	0	NONE	NONE	NONE	NONE	NONE	NONE	NONE	0	0	0	0	0	0	0
TCM1276f	h2o[c] --> h2o[m]	ND	Transport	NA	NA	0	0	0	0	0	0	0	NONE	NONE	NONE	NONE	NONE	NONE	NONE	0	0	0	0	0	0	0
TCM1276r	h2o[m] --> h2o[c]	ND	Transport	mus*	NA	0.58	0.71	0.64	0.71	1	0.72	0.63	OFD	OFD	OFD	OFD	OFD	OFD	OFD	20.0043	30.3811	29.4377	48.9824	26.8456	25.8517	30.3744
TCM1277f	cit[c] + pep[m] --> cit[m] + pep[c]	K11H3.3 | Y37B11A.3	Transport	int*	NA	0	0	0	0.65	0	0	0	NONE	NONE	NONE	OFD	NONE	NONE	NONE	0	0	0	0.01	0	0	0
TCM1278f	acrn[c] --> acrn[m]	ND	Transport	int	NA	0.26	0	0.28	0.89	0.33	0.23	0.28	ALT	NONE	ALT	ALT	ALT	ALT	ALT	0	0	0	0	0	0	0
TCM1279f	lac-D[c] --> lac-D[m]	ND	Transport	mus*	hyp*	0.48	0	0.73	0.62	0.74	0.36	0.28	OFD	NONE	OFD	OFD	OFD	ALT	ALT	0.0394456	0	0.01	0.0583578	0.01	0	0
TCM1279r	lac-D[m] --> lac-D[c]	ND	Transport	gon*	NA	0	0.78	0.58	0.5	0.55	0.63	0	NONE	OFD	ALT	ALT	ALT	ALT	NONE	0	0.01	0	0	0	0	0
TCM1280f	pyr[c] --> pyr[m]	ND	Transport	NA	NA	1	1	1	1	1	1	1	OFD	OFD	OFD	OFD	OFD	OFD	OFD	0.5262	0.713927	0.121806	0.725971	0.0735845	0.193093	0.303816
TCM1280r	pyr[m] --> pyr[c]	ND	Transport	NA	NA	0.98	0.98	0.98	0.98	1	0.98	0.98	ALT	ALT	ALT	ALT	ALT	ALT	ALT	0	0	0	0	0	0	0
TCM1282f	mal-L[c] + pi[m] --> mal-L[m] + pi[c]	ND	Transport	NA	NA	1	1	1	1	1	1	1	ALT	ALT	ALT	ALT	ALT	ALT	ALT	0	0	0	0	0	0	0
TCM1282r	mal-L[m] + pi[c] --> mal-L[c] + pi[m]	ND	Transport	NA	NA	1	1	1	1	1	1	1	ALT	OFD	ALT	ALT	OFD	ALT	ALT	0	0.23567	0	0	0.00634244	0	0
TCM1283f	crn[m] --> crn[c]	ND	Transport	int*	NA	0.22	0.01	0.25	0.57	0.27	0.21	0.22	OFD	OFD	OFD	OFD	OFD	OFD	OFD	0.0134789	0.0137565	0.0174338	0.0512495	0.246614	0.0693301	0.0630256
TCM1284f	glu-L[c] --> glu-L[m]	ND	Transport	NA	NA	0.54	0.9	0.82	0.76	0.92	0.93	0.76	ALT	OFD	ALT	OFD	ALT	ALT	ALT	0	0.205919	0	0.357059	0	0	0
TCM1284r	glu-L[m] --> glu-L[c]	ND	Transport	NA	NA	0.57	0.64	0.72	0.6	0.87	0.59	0.63	ALT	ALT	ALT	ALT	ALT	ALT	ALT	0	0	0	0	0	0	0
TCM1285f	cit[c] + mal-L[m] --> cit[m] + mal-L[c]	K11H3.3 | Y37B11A.3	Transport	int	gon	0.48	0.63	0.46	0.99	0	0.43	0.29	OFD	ALT	ALT	ALT	NONE	ALT	ALT	0.387175	0	0	0	0	0	0
TCM1285r	cit[m] + mal-L[c] --> cit[c] + mal-L[m]	K11H3.3 | Y37B11A.3	Transport	int*	gon*	0.25	0.36	0.28	0.71	0	0.27	0.19	ALT	OFD	OFD	OFD	NONE	OFD	OFD	0	0.854842	0.02	0.070504	0	0.02	0.02
TCM1286f	4abut[c] --> 4abut[m]	ND	Transport	mus	NA	0	0	0.39	0.49	0.78	0.56	0	NONE	NONE	OFD	ALT	ALT	OFD	NONE	0	0	0.01	0	0	0.01	0
TCM1286r	4abut[m] --> 4abut[c]	ND	Transport	neu	pha*	0.1	0	0.06	0	0	0.99	0.19	ALT	NONE	ALT	NONE	NONE	ALT	OFD	0	0	0	0	0	0	0.01
TCM1287f	co2[c] --> co2[m]	ND	Transport	NA	NA	0	0	0	0	0	0	0	NONE	NONE	NONE	NONE	NONE	NONE	NONE	0	0	0	0	0	0	0
TCM1287r	co2[m] --> co2[c]	ND	Transport	neu*	int*	0.27	0.35	0.45	0.59	0.48	0.74	0.28	OFD	OFD	OFD	OFD	OFD	OFD	OFD	5.05393	3.71232	3.82096	9.25391	2.93389	3.35721	4.08735
TCM1288f	glyc3p[c] --> glyc3p[m]	ND	Transport	int*	mus*	0.39	0.51	0.44	0.93	0.73	0.53	0.44	OFD	OFD	OFD	OFD	OFD	OFD	OFD	0.01	0.01	0.01	0.01	0.01	0.01	0.01
TCM1289f	hmgcoa[c] --> hmgcoa[m]	ND	Transport	int	gon	0.34	0.42	0.32	0.69	0.34	0	0.33	ALT	ALT	ALT	ALT	ALT	NONE	ALT	0	0	0	0	0	0	0
TCM1289r	hmgcoa[m] --> hmgcoa[c]	ND	Transport	int*	mus*	0.02	0	0.29	0.59	0.5	0.3	0.42	OFD	NONE	OFD	OFD	OFD	OFD	OFD	1.00023e-05	2.77556e-16	0.0934152	0.303413	0.01	0.0907538	0.131869
TCM1290f	thf[c] --> thf[m]	ND	Transport	NA	NA	0.59	0.96	0.89	0.94	0.36	0.36	0.27	ALT	ALT	OFD	ALT	ALT	OFD	ALT	0	0	0.00440137	0	0	0.00440137	0
TCM1290r	thf[m] --> thf[c]	ND	Transport	int*	hyp	0.68	0.82	0.97	1	0.21	0.33	0.23	ALT	OFD	ALT	OFD	OFD	ALT	ALT	0	0.00559863	0	0.00559863	0.0110532	0	0
TCM1291f	pro-L[c] --> pro-L[m]	ND	Transport	mus*	neu*	0	0.01	0.01	0.01	0.95	0.73	0.62	OFD	OFD	OFD	OFD	OFD	OFD	OFD	0.0210217	0.0210217	0.0210217	0.0210261	0.07799	0.0911244	0.0649501
TCM1291r	pro-L[m] --> pro-L[c]	ND	Transport	int	NA	0	0.72	0.67	0.83	0.56	0.49	0.43	NONE	ALT	ALT	ALT	ALT	ALT	ALT	0	0	0	0	0	0	0
TCM1292f	pi[c] --> pi[m]	ND	Transport	NA	NA	1	1	1	1	1	1	1	OFD	OFD	OFD	OFD	OFD	OFD	OFD	17.2563	26.8767	26.1008	42.0815	23.6073	22.7575	26.9892
TCM1292r	pi[m] --> pi[c]	ND	Transport	NA	NA	0	0	0	0	0	0	0	NONE	NONE	NONE	NONE	NONE	NONE	NONE	0	0	0	0	0	0	0
TCM2002f	atp[c] + h2o[c] + ps[c] --> adp[c] + h[c] + pi[c] + ps[m]	ND	Transport	NA	NA	0.82	0.92	0.9	0.75	0.97	0.87	0.91	ALT	ALT	ALT	ALT	ALT	ALT	ALT	0	0	0	0	0	0	0
TCM2004r	pe[m] --> pe[c]	ND	Transport	NA	NA	0.41	0.22	0.34	0	0	0.4	0.4	ALT	ALT	ALT	NONE	NONE	ALT	ALT	0	0	0	0	0	0	0
TCM5004r	ivcoa[m] --> ivcoa[c]	TBD	Transport	NA	NA	0.02	0	0	0.18	0	0	0	OFD	NONE	NONE	OFD	NONE	NONE	NONE	0.00194506	0	0	0.046762	0	0	0
TCM5018f	thmpp[c] --> thmpp[m]	ND	Transport	neu	NA	0	0.83	0.79	0	0	0.9	0	NONE	ALT	ALT	NONE	NONE	ALT	NONE	0	0	0	0	0	0	0
TCM5027f	cys-L[c] --> cys-L[m]	ND	Transport	hyp*	int*	0	0	0.8	0.5	0	0	0	OFD	OFD	OFD	OFD	OFD	OFD	OFD	0.00428458	0.00428483	0.00428483	0.0042855	0.00428458	0.00428458	0.00428458
TCM5030f	ala-L[c] --> ala-L[m]	ND	Transport	mus*	NA	0.55	0.74	0.56	0.72	1	0.56	0.63	ALT	OFD	OFD	OFD	OFD	OFD	OFD	0	0.791669	0.586509	0.359179	0.125773	0.504798	0.510903
TCM5032f	nonadp[c] --> nonadp[m]	ND	Transport	NA	NA	0.36	0.35	0.35	0.45	0	0.33	0	OFD	OFD	OFD	OFD	NONE	OFD	NONE	0.01	0.01	0.01	0.01	0	0.01	0
TCM5034r	ppa[m] --> ppa[c]	ND	Transport	NA	NA	0.48	0.61	0.74	0.71	0.76	0.52	0.56	ALT	OFD	ALT	ALT	OFD	ALT	OFD	0	0.03	0	0	0.02	0	0.00875047
TCM5037f	q8[c] --> q8[m]	TBD	Transport	NA	NA	1	1	1	0	1	1	0	ALT	ALT	ALT	ALT	ALT	ALT	ALT	0	0	0	0	0	0	0
TCM5047f	atp[c] + pi[m] --> pi[c] + atp[m]	ND	Transport	hyp*	gli*	0.84	0.52	0.84	0.41	0.47	0.32	0.52	OFD	OFD	OFD	OFD	OFD	OFD	OFD	0.00046344	0.00277738	0.00277738	0.00277738	0.00046344	0.00277738	0.00277738
TCM5058f	2obut[m] --> 2obut[c]	ND	Transport	NA	NA	1	1	1	1	1	1	1	ALT	ALT	ALT	ALT	ALT	ALT	ALT	0	0	0	0	0	0	0
TCM5059f	2obut[c] --> 2obut[m]	ND	Transport	NA	NA	1	1	1	1	1	1	1	ALT	ALT	ALT	OFD	ALT	ALT	ALT	0	0	0	0.0142133	0	0	0
TCM5060f	mthgxl[c] --> mthgxl[m]	TBD	Transport	gon*	NA	0	0.75	0.59	0.44	0.54	0.58	0	NONE	OFD	ALT	ALT	ALT	ALT	NONE	0	0.01	0	0	0	0	0
TCM5061f	fe3[c] --> fe3[m]	ND	Transport	NA	NA	0.24	0.37	0.25	0.2	0.53	0.29	0.38	OFD	OFD	OFD	OFD	OFD	OFD	OFD	7.17925e-05	7.2037e-05	7.2037e-05	7.18129e-05	7.17925e-05	7.17925e-05	7.17925e-05
TCM5062f	3aib-D[c] --> 3aib-D[m]	ND	Transport	mus	NA	0	0	0	0.13	0.98	0.12	0	NONE	NONE	NONE	ALT	ALT	ALT	NONE	0	0	0	0	0	0	0
TCM5062r	3aib-D[m] --> 3aib-D[c]	ND	Transport	mus*	int	0	0.18	0.2	0.37	0.76	0	0.26	NONE	ALT	ALT	ALT	OFD	NONE	ALT	0	0	0	0	0.01	0	0
TCM5064f	tmlys[c] --> tmlys[m]	TBD	Transport	int*	NA	0	0	0.7	0.92	0.63	0.63	0	NONE	NONE	ALT	OFD	ALT	ALT	NONE	0	0	0	0.01	0	0	0
TCM5065r	3htmelys[m] --> 3htmelys[c]	TBD	Transport	int*	NA	0	0	0.68	0.93	0.66	0.65	0	NONE	NONE	ALT	OFD	ALT	ALT	NONE	0	0	0	0.01	0	0	0
TCM5067r	sl-L[m] --> sl-L[c]	ND	Transport	hyp	NA	0	0	0.61	0	0	0	0	NONE	NONE	ALT	NONE	NONE	NONE	NONE	0	0	0	0	0	0	0
TCM5095f	asp-L[m] + glu-L[c] --> asp-L[c] + glu-L[m]	ND	Transport	mus	NA	0.4	0.55	0.53	0.4	0.84	0.47	0.44	ALT	OFD	ALT	ALT	ALT	ALT	ALT	0	0.186768	0	0	0	0	0
TCM5095r	asp-L[c] + glu-L[m] --> asp-L[m] + glu-L[c]	ND	Transport	neu	mus*	0.38	0.6	0.51	0.42	0.79	1	0.45	OFD	ALT	ALT	OFD	OFD	ALT	ALT	1.84633	0	0	0.200416	0.0315757	0	0
TCM5111f	ps[m] --> ps[c]	NA	Transport	NA	NA	0.8	0.91	0.89	0.74	0.97	0.86	0.91	ALT	ALT	ALT	ALT	ALT	ALT	ALT	0	0	0	0	0	0	0
TCM5510f	2oxoadp[c] + akg[m] --> 2oxoadp[m] + akg[c]	ND	Transport	NA	NA	1	1	1	1	1	1	1	OFD	OFD	ALT	OFD	ALT	ALT	ALT	0.01	0.01	0	0.0139507	0	0	0
TCM5510r	2oxoadp[m] + akg[c] --> 2oxoadp[c] + akg[m]	ND	Transport	hyp*	NA	0	0	0.73	0	0	0	0	NONE	NONE	OFD	NONE	NONE	NONE	NONE	0	0	0.0883601	0	0	0	0
RC00678f	[c] : o2 + trp-L --> Lfmkynr	tdo-2	Tryptophan metabolism	hyp*	NA	0	0	0.81	0	0	0	0	NONE	NONE	OFD	NONE	NONE	NONE	NONE	0	0	0.01001	0	0	0	0
RC00685f	[c] : h + trp-L --> co2 + trypta	bas-1 | hdl-1 | tdc-1	Tryptophan metabolism	neu	gon	0.78	0.94	0.47	0	0	1	0.3	ALT	ALT	ALT	NONE	NONE	ALT	OFD	0	0	0	0	0	0	0.01
RC00987f	[c] : Lkynr + h2o --> ala-L + anth + h	kynu-1	Tryptophan metabolism	hyp*	mus	0	0	0.82	0	0.48	0	0	NONE	NONE	OFD	NONE	ALT	NONE	NONE	0	0	0.01	0	0	0	0
RC00988f	[c] : nformanth + h2o --> for + anth + h	afmd-1	Tryptophan metabolism	hyp*	NA	0	0	0.77	0	0	0	0	NONE	NONE	OFD	NONE	NONE	NONE	NONE	0	0	0.01	0	0	0	0
RC01814f	[c] : thbpt + trp-L + o2 --> 5htrp + dhbpt + h2o	tph-1	Tryptophan metabolism	neu*	NA	0	0	0	0	0	0.84	0	NONE	NONE	NONE	NONE	NONE	OFD	NONE	0	0	0	0	0	0.01	0
RC01816f	[c] : thbpt + anth + o2 + h --> 3hanthrn + dhbpt + h2o	Unknown	Tryptophan metabolism	NA	NA	0.69	0.75	0.9	0.72	0.64	0.78	0.64	ALT	ALT	OFD	OFD	ALT	ALT	ALT	0	0	0.0147516	0.0039217	0	0	0
RC01938f	[c] : amuco + h + h2o + nadph --> 2oxoadp + nadp + nh4	Unknown	Tryptophan metabolism	hyp*	NA	0	0	0.93	0	0	0	0	NONE	NONE	OFD	NONE	NONE	NONE	NONE	0	0	0.01	0	0	0	0
RC01956f	[c] : Lkynr + akg --> 4aphdob + glu-L	nkat-1	Tryptophan metabolism	NA	NA	0	0	0	0	0	0	0	NONE	NONE	NONE	NONE	NONE	NONE	NONE	0	0	0	0	0	0	0
RC01959f	[c] : Lfmkynr + h2o --> Lkynr + for + h	afmd-1	Tryptophan metabolism	NA	NA	0	0	0	0	0	0	0	NONE	NONE	NONE	NONE	NONE	NONE	NONE	0	0	1e-05	0	0	0	0
RC01960f	[c] : Lkynr + h + nadph + o2 --> h2o + hLkynr + nadp	kmo-2 | kmo-1	Tryptophan metabolism	hyp*	NA	0	0	0.81	0	0	0	0	NONE	NONE	OFD	NONE	NONE	NONE	NONE	0	0	0.01	0	0	0	0
RC02173f	[c] : trypta + h2o + o2 --> id3acald + nh4 + h2o2	amx-2	Tryptophan metabolism	pha*	hyp	0	0	0.33	0.05	0	0.11	0.62	NONE	NONE	ALT	ALT	NONE	ALT	OFD	0	0	0	0	0	0	0.01
RC02665f	[c] : 3hanthrn + o2 --> cmusa + h	haao-1	Tryptophan metabolism	hyp*	NA	0	0	0.94	0	0	0	0	NONE	NONE	OFD	NONE	NONE	NONE	NONE	0	0	0.01	0	0	0	0
RC02668f	[c] : h2o + hLkynr --> 3hanthrn + ala-L	kynu-1	Tryptophan metabolism	hyp*	NA	0	0	0.78	0	0	0	0	NONE	NONE	OFD	NONE	NONE	NONE	NONE	0	0	0.01	0	0	0	0
RC02670f	[c] : (2) 3hanthrn + (4) o2 --> cinnavalininate + (2) o2s + (2) h2o2 + (4) h	ctl-1 | ctl-2 | ctl-3	Tryptophan metabolism	int*	NA	0	0	0	0.97	0	0	0	NONE	NONE	NONE	OFD	NONE	NONE	NONE	0	0	0	0.00317651	0	0	0
RC02678f	[c] : id3acald + nad + h2o --> ind3ac + nadh + (2) h	(alh-2 | alh-4) | (alh-11 | alh-12)	Tryptophan metabolism	pha*	hyp	0	0	0.3	0.12	0	0.18	0.46	NONE	NONE	ALT	ALT	NONE	ALT	OFD	0	0	0	0	0	0	0.01
RC02701f	[c] : 5htrp + h --> srtn + co2	bas-1	Tryptophan metabolism	neu*	NA	0	0	0	0	0	0.68	0	NONE	NONE	NONE	NONE	NONE	OFD	NONE	0	0	0	0	0	0.01	0
RC02908f	[c] : srtn + h2o + o2 --> 5hoxindact + nh4 + h2o2	amx-2	Tryptophan metabolism	NA	NA	0	0	0	0	0	0.11	0	NONE	NONE	NONE	NONE	NONE	ALT	NONE	0	0	0	0	0	0	0
RC03445f	[c] : 4aphdob --> h2o + kynate	NA	Tryptophan metabolism	NA	NA	0	0	0	0	0	0	0	NONE	NONE	NONE	NONE	NONE	NONE	NONE	0	0	0	0	0	0	0
RC03889f	[c] : am6sa + h2o + nad --> amuco + (2) h + nadh	TBD	Tryptophan metabolism	hyp*	NA	0	0	0.9	0	0	0	0	NONE	NONE	OFD	NONE	NONE	NONE	NONE	0	0	0.01	0	0	0	0
RC03936f	[c] : Lfmkynr + h2o --> ala-L + h + nformanth	kynu-1	Tryptophan metabolism	hyp*	NA	0	0	0.91	0	0	0	0	NONE	NONE	OFD	NONE	NONE	NONE	NONE	0	0	0.01	0	0	0	0
RC03954f	[c] : 42A3HP24DB --> xanate + h + h2o	NA	Tryptophan metabolism	NA	NA	0	0	0	0	0	0	0	NONE	NONE	NONE	NONE	NONE	NONE	NONE	0	0	0	0	0	0	0
RC04171f	[c] : akg + hLkynr --> 42A3HP24DB + glu-L	nkat-1	Tryptophan metabolism	NA	NA	0	0	0	0	0	0	0	NONE	NONE	NONE	NONE	NONE	NONE	NONE	0	0	0	0	0	0	0
RC04293f	[c] : cmusa --> h + h2o + quln	NA	Tryptophan metabolism	hyp	NA	0	0	0.91	0	0	0	0	NONE	NONE	ALT	NONE	NONE	NONE	NONE	0	0	0	0	0	0	0
RC04323f	[c] : cmusa + h --> am6sa + co2	acsd-1	Tryptophan metabolism	hyp*	NA	0	0	0.78	0	0	0	0	NONE	NONE	OFD	NONE	NONE	NONE	NONE	0	0	0.01	0	0	0	0
RC04903f	[c] : 5hoxindact + nad + h2o --> 5hoxindoa + (2) h + nadh	(alh-2 | alh-4) | (alh-11 | alh-12)	Tryptophan metabolism	NA	NA	0	0	0	0	0	0.19	0	NONE	NONE	NONE	NONE	NONE	ALT	NONE	0	0	0	0	0	0	0
RC07213f	[c] : trp-L + thbpt + o2 --> 5htrp + thbpt4acam	tph-1	Tryptophan metabolism	neu*	NA	0	0	0	0	0	0.87	0	NONE	NONE	NONE	NONE	NONE	OFD	NONE	0	0	0	0	0	0.01	0
RM02678f	[m] : id3acald + nad + h2o --> ind3ac + nadh + (2) h	(alh-1 | alh-2 | alh-4) | alh-9	Tryptophan metabolism	hyp	pha	0	0	0.46	0.21	0	0.2	0.42	NONE	NONE	ALT	ALT	NONE	ALT	ALT	0	0	0	0	0	0	0
RC00731f	[c] : o2 + (2) tyr-L --> (2) 34dhphe	tyr-1 | tyr-2 | tyr-3 | tyr-4 | tyr-5 | tyr-6	Tyrosine metabolism	hyp*	gli*	0.32	0	1	0	0	0	0.09	OFD	NONE	OFD	NONE	NONE	NONE	ALT	0.01	0	0.01	0	0	0	0
RC00736f	[c] : h + tyr-L --> co2 + tym	tdc-1	Tyrosine metabolism	gon*	neu*	0.43	1	0.42	0	0	0.93	0.3	ALT	OFD	ALT	NONE	NONE	OFD	ALT	0	0.01	0	0	0	0.01	0
RC01364f	[c] : 4fumacac + h2o --> acac + fum + h	fah-1	Tyrosine metabolism	int*	hyp*	0.46	0	0.66	1	0	0.16	0	ALT	NONE	OFD	OFD	NONE	OFD	NONE	0	0	0.01	0.01	0	0.01	0
RC01815f	[c] : thbpt + tyr-L + o2 --> 34dhphe + dhbpt + h2o	cat-2	Tyrosine metabolism	gli*	neu*	0.75	0	0	0	0	0.63	0	OFD	NONE	NONE	NONE	NONE	OFD	NONE	0.01	0	0	0	0	0.01	0
RC02078f	[c] : (2) 34dhphe + o2 --> (2) dopaqn + (2) h2o	tyr-1 | tyr-2 | tyr-3 | tyr-4 | tyr-5 | tyr-6	Tyrosine metabolism	hyp	gli	0.23	0	1	0	0	0	0.06	ALT	NONE	ALT	NONE	NONE	NONE	ALT	0	0	0	0	0	0	0
RC02080f	[c] : 34dhphe + h --> co2 + dopa	bas-1	Tyrosine metabolism	gli*	neu	0.54	0	0	0	0	0.47	0	OFD	NONE	NONE	NONE	NONE	ALT	NONE	0.01	0	0	0	0	0	0
RC02382f	[c] : tym + h2o + o2 --> 4hoxpacd + nh4 + h2o2	amx-2	Tyrosine metabolism	NA	NA	0	0	0	0.05	0	0	0	NONE	NONE	NONE	ALT	NONE	NONE	NONE	0	0	0	0	0	0	0
RC02519f	[c] : hgentis + o2 --> 4mlacac + h	hgo-1	Tyrosine metabolism	int*	hyp*	0.41	0	0.58	1	0	0.44	0	ALT	NONE	OFD	OFD	NONE	OFD	NONE	0	0	0.01	0.01	0	0.01	0
RC02695f	[c] : 4hoxpacd + nad + h2o --> 4hphac + nadh + (2) h	alh-5	Tyrosine metabolism	int	NA	0	0	0	1	0	0	0	NONE	NONE	NONE	ALT	NONE	NONE	NONE	0	0	0	0	0	0	0
RC02695r	[c] : 4hphac + nadh + (2) h --> 4hoxpacd + nad + h2o	alh-5	Tyrosine metabolism	int	NA	0	0	0	1	0	0	0	NONE	NONE	NONE	ALT	NONE	NONE	NONE	0	0	0	0	0	0	0
RC02697f	[c] : 4hoxpacd + nadp + h2o --> 4hphac + nadph + (2) h	alh-5	Tyrosine metabolism	int	NA	0	0	0	1	0	0	0	NONE	NONE	NONE	ALT	NONE	NONE	NONE	0	0	0	0	0	0	0
RC02697r	[c] : 4hphac + nadph + (2) h --> 4hoxpacd + nadp + h2o	alh-5	Tyrosine metabolism	int	NA	0	0	0	1	0	0	0	NONE	NONE	NONE	ALT	NONE	NONE	NONE	0	0	0	0	0	0	0
RC03181f	[c] : 4mlacac --> 4fumacac	Y53G8B.1 | gst-42 | gst-43	Tyrosine metabolism	int*	hyp*	0.5	0	0.69	1	0	0.3	0	ALT	NONE	OFD	OFD	NONE	OFD	NONE	0	0	0.01	0.01	0	0.01	0
RC03300f	[c] : 34dhpac + nad + h2o --> 34dhpha + nadh + (2) h	alh-5	Tyrosine metabolism	int	NA	0	0	0	1	0	0	0	NONE	NONE	NONE	ALT	NONE	NONE	NONE	0	0	0	0	0	0	0
RC03302f	[c] : 34dhpac + nadp + h2o --> 34dhpha + nadph + (2) h	alh-5	Tyrosine metabolism	NA	NA	0	0	0	0	0	0	0	NONE	NONE	NONE	NONE	NONE	NONE	NONE	0	0	0	0	0	0	0
RC03302r	[c] : 34dhpha + nadph + (2) h --> 34dhpac + nadp + h2o	alh-5	Tyrosine metabolism	int	NA	0	0	0	1	0	0	0	NONE	NONE	NONE	ALT	NONE	NONE	NONE	0	0	0	0	0	0	0
RC04300f	[c] : dopa + h2o + o2 --> 34dhpac + nh4 + h2o2	amx-2	Tyrosine metabolism	NA	NA	0	0	0	0	0	0	0	NONE	NONE	NONE	NONE	NONE	NONE	NONE	0	0	0	0	0	0	0
RC04886f	[c] : ind56qn + o2 --> eumelanin + h2o	Unknown	Tyrosine metabolism	hyp	gli	0.42	0	1	0	0	0	0.14	ALT	NONE	ALT	NONE	NONE	NONE	ALT	0	0	0	0	0	0	0
RCC0018f	[c] : (2) dopaqn + (0.5) o2 --> 34dhphe + ind56qn + h2o + co2	tyr-1 | tyr-2 | tyr-3 | tyr-4 | tyr-5 | tyr-6	Tyrosine metabolism	hyp	gli	0.24	0	1	0	0	0	0.06	ALT	NONE	ALT	NONE	NONE	NONE	ALT	0	0	0	0	0	0	0
RC10059f	[c] : tyr-L + (2.0) nadp + (2.0) i --> 35diotyr + (2.0) nadph	sup-18	Tyrosine metabolism (indirect)	mus*	gli	0.76	0	0	0	0.77	0	0	ALT	NONE	NONE	NONE	OFD	NONE	NONE	0	0	0	0	0.01	0	0
RC10059r	[c] : 35diotyr + (2.0) nadph --> tyr-L + (2.0) nadp + (2.0) i	sup-18	Tyrosine metabolism (indirect)	NA	NA	0	0	0	nan	0	0	0	NONE	NONE	NONE	NONE	NONE	NONE	NONE	0	0	0	0	0	0	0
RC00734f	[c] : akg + tyr-L --> 34hpp + glu-L	got-1.2 | tatn-1	Ubiquinone and other terpenoid-quinone biosynthesis	NA	NA	0.65	0	0.85	0.64	0.74	0.69	0.45	ALT	NONE	OFD	OFD	ALT	ALT	ALT	0	0	0.01	0.134288	0	0	0
RC00734r	[c] : 34hpp + glu-L --> akg + tyr-L	got-1.2 | tatn-1	Ubiquinone and other terpenoid-quinone biosynthesis	NA	NA	0.65	0	0.85	0.64	0.74	0.69	0.45	ALT	NONE	ALT	ALT	ALT	ALT	ALT	0	0	0	0	0	0	0
RC01301f	[c] : 4hbzcoa + h2o --> 4hbz + coa + h	Unknown	Ubiquinone and other terpenoid-quinone biosynthesis	int*	hyp*	0.06	0.05	0.66	0.83	0	0.06	0	OFD	OFD	OFD	OFD	NONE	OFD	NONE	0.01	0.01	0.01	0.01	0	0.01	0
RC01616f	[c] : T4hcinnm + atp + coa --> 4cmcoa + amp + ppi	acs-6 | acs-14	Ubiquinone and other terpenoid-quinone biosynthesis	int*	hyp*	0.03	0.03	0.35	0.8	0	0.03	0	OFD	OFD	OFD	OFD	NONE	OFD	NONE	0.01	0.01	0.01	0.01	0	0.01	0
RC02521f	[c] : 34hpp + o2 --> co2 + hgentis	C31H2.4 | hpd-1	Ubiquinone and other terpenoid-quinone biosynthesis	int*	hyp*	0	0	0.61	1	0	0	0	NONE	NONE	OFD	OFD	NONE	NONE	NONE	0	0	0.01	0.0119393	0	0	0
RC03336f	[c] : 34hpp + h + nadh --> 34hpl + nad	Unknown	Ubiquinone and other terpenoid-quinone biosynthesis	NA	NA	0.81	0.78	0.88	0.94	0.83	0.82	0.82	OFD	ALT	ALT	OFD	ALT	ALT	ALT	0.00971183	0	0	0.0155627	0	0	0
RC08766f	[c] : 34hpl --> T4hcinnm + h2o	Unknown	Ubiquinone and other terpenoid-quinone biosynthesis	NA	NA	0.76	0.75	0.85	0.93	0.86	0.82	0.77	OFD	ALT	ALT	OFD	ALT	ALT	ALT	0.00971183	0	0	0.0155627	0	0	0
RC08767f	[c] : coa + 4cmcoa + h2o + nad --> 4hbzcoa + accoa + h + nadh	Unknown	Ubiquinone and other terpenoid-quinone biosynthesis	int*	hyp*	0.03	0.04	0.54	0.79	0	0.04	0	OFD	OFD	OFD	OFD	NONE	OFD	NONE	0.01	0.01	0.01	0.01	0	0.01	0
RM00734f	[m] : akg + tyr-L --> 34hpp + glu-L	got-2.1 | got-2.2	Ubiquinone and other terpenoid-quinone biosynthesis	mus	gon	0.3	0.71	0.52	0.35	0.94	0.4	0.37	ALT	ALT	ALT	ALT	ALT	ALT	ALT	0	0	0	0	0	0	0
RM00734r	[m] : 34hpp + glu-L --> akg + tyr-L	got-2.1 | got-2.2	Ubiquinone and other terpenoid-quinone biosynthesis	mus	gon	0.3	0.62	0.52	0.35	0.94	0.4	0.37	OFD	ALT	ALT	ALT	ALT	ALT	ALT	0.0130453	0	0	0	0	0	0
RM01301f	[m] : 4hbzcoa + h2o --> 4hbz + coa + h	Unknown	Ubiquinone and other terpenoid-quinone biosynthesis	NA	NA	0.08	0.06	0	0	0	0	0	ALT	ALT	NONE	NONE	NONE	NONE	NONE	0	0	0	0	0	0	0
RM01616f	[m] : T4hcinnm + atp + coa --> 4cmcoa + amp + ppi	acs-6	Ubiquinone and other terpenoid-quinone biosynthesis	NA	NA	0.06	0.06	0	0	0	0	0	ALT	ALT	NONE	NONE	NONE	NONE	NONE	0	0	0	0	0	0	0
RM03336f	[m] : 34hpp + h + nadh --> 34hpl + nad	Unknown	Ubiquinone and other terpenoid-quinone biosynthesis	NA	NA	0.06	0.06	0	0	0	0	0	ALT	ALT	NONE	NONE	NONE	NONE	NONE	0	0	0	0	0	0	0
RM07273f	[m] : 4hbz + nonadp --> 3nphb + ppi	coq-2	Ubiquinone and other terpenoid-quinone biosynthesis	NA	NA	0.36	0.35	0.36	0.44	0	0.32	0	OFD	OFD	OFD	OFD	NONE	OFD	NONE	0.01	0.01	0.01	0.01	0	0.01	0
RM08766f	[m] : 34hpl --> T4hcinnm + h2o	Unknown	Ubiquinone and other terpenoid-quinone biosynthesis	NA	NA	0.06	0.06	0	0	0	0	0	ALT	ALT	NONE	NONE	NONE	NONE	NONE	0	0	0	0	0	0	0
RM08767f	[m] : coa + 4cmcoa + h2o + nad --> 4hbzcoa + accoa + h + nadh	Unknown	Ubiquinone and other terpenoid-quinone biosynthesis	NA	NA	0.05	0.06	0	0	0	0	0	ALT	ALT	NONE	NONE	NONE	NONE	NONE	0	0	0	0	0	0	0
RM08770f	[m] : 3nphb + h + nadh + o2 --> 3npdhb + h2o + nad	Unknown	Ubiquinone and other terpenoid-quinone biosynthesis	NA	NA	0.37	0.33	0.37	0.42	0	0.32	0	OFD	ALT	ALT	OFD	NONE	ALT	NONE	0.01	0	0	0.01	0	0	0
RM08771f	[m] : 3npdhb + amet --> 3npdhb_me + ahcys + h	coq-3	Ubiquinone and other terpenoid-quinone biosynthesis	NA	NA	0.33	0.33	0.38	0.43	0	0.32	0	OFD	OFD	OFD	OFD	NONE	OFD	NONE	0.01	0.01	0.01	0.01	0	0.01	0
RM08772f	[m] : 3npdhb_me + h --> 2np6mep + co2	Unknown	Ubiquinone and other terpenoid-quinone biosynthesis	NA	NA	0.32	0.31	0.37	0.4	0	0.3	0	OFD	OFD	OFD	OFD	NONE	OFD	NONE	0.01	0.01	0.01	0.01	0	0.01	0
RM08773f	[m] : 2np6mep + o2 --> 2np6mobq + h2o	coq-6	Ubiquinone and other terpenoid-quinone biosynthesis	NA	NA	0.33	0.32	0.37	0.37	0	0.3	0	OFD	OFD	OFD	OFD	NONE	OFD	NONE	0.01	0.01	0.01	0.01	0	0.01	0
RM08774f	[m] : 2np6mobq + amet --> 2np6mobq_me + ahcys + h	coq-5	Ubiquinone and other terpenoid-quinone biosynthesis	NA	NA	0.28	0.33	0.37	0.36	0	0.28	0	OFD	OFD	OFD	OFD	NONE	OFD	NONE	0.01	0.01	0.01	0.01	0	0.01	0
RM08775f	[m] : 2np6mobq_me + h + nadph + o2 --> 2npmhobq + h2o + nadp	clk-1	Ubiquinone and other terpenoid-quinone biosynthesis	NA	NA	0.32	0.33	0.37	0.35	0	0.28	0	OFD	OFD	OFD	OFD	NONE	OFD	NONE	0.01	0.01	0.01	0.01	0	0.01	0
RM08781f	[m] : 2npmhobq + amet --> ahcys + h + q9	coq-3	Ubiquinone and other terpenoid-quinone biosynthesis	NA	NA	0.34	0.35	0.37	0.4	0	0.28	0	OFD	OFD	OFD	OFD	NONE	OFD	NONE	0.01	0.01	0.01	0.01	0	0.01	0
RMC0026f	[m] : 3nphb + h + nadph + o2 --> 3npdhb + h2o + nadp	Unknown	Ubiquinone and other terpenoid-quinone biosynthesis	NA	NA	0.36	0.33	0.37	0	0	0.32	0	ALT	OFD	OFD	NONE	NONE	OFD	NONE	0	0.01	0.01	0	0	0.01	0
RMC0182f	[m] : q9 + nh4 + h2o + (3) nad --> rq9 + co2 + (3) nadh + (4) h	Unknown	Ubiquinone and other terpenoid-quinone biosynthesis	NA	NA	0.29	0.34	0.36	0.38	0	0.28	0	ALT	OFD	OFD	OFD	NONE	OFD	NONE	0	0.01	0.01	0.01	0	0.01	0
RM00833f	[m] : mmcoa-R --> succoa	mmcm-1	Valine, leucine and isoleucine degradation	mus*	NA	0.16	0	0.34	0.27	0.74	0.35	0.19	OFD	NONE	OFD	OFD	OFD	OFD	OFD	0.01	0	0.01	0.01	0.01	0.01	0.0112495
RM00833r	[m] : succoa --> mmcoa-R	mmcm-1	Valine, leucine and isoleucine degradation	mus	NA	0	0.34	0.42	0.31	0.81	0.42	0.23	NONE	OFD	ALT	ALT	ALT	ALT	ALT	0	0.01	0	0	0	0	0
RM00927f	[m] : 2maacoa + coa --> accoa + ppcoa	B0303.3 | acaa-2	Valine, leucine and isoleucine degradation	int*	mus*	0.22	0.39	0.42	0.71	0.67	0.21	0.3	OFD	OFD	OFD	OFD	OFD	OFD	ALT	0.01	0.01	0.01	0.333166	0.01	0.01	0
RM00935f	[m] : 2mop + coa + nad --> co2 + nadh + ppcoa	alh-8	Valine, leucine and isoleucine degradation	mus*	int*	0	0.15	0.18	0.46	0.89	0.1	0.16	NONE	OFD	OFD	OFD	OFD	ALT	OFD	0	0.01	0.01	0.494035	0.01	0	0.01
RM01090f	[m] : akg + leu-L --> 4mop + glu-L	bcat-1 | Y44A6D.5	Valine, leucine and isoleucine degradation	mus	int*	0	0	0.19	0.52	0.77	0.23	0.37	NONE	NONE	OFD	OFD	ALT	OFD	OFD	0	0	0.0934152	0.350175	0	0.0821436	0.123255
RM01090r	[m] : 4mop + glu-L --> akg + leu-L	bcat-1 | Y44A6D.5	Valine, leucine and isoleucine degradation	int	NA	0.03	0	0.04	0.73	0.07	0.01	0.01	ALT	NONE	ALT	ALT	ALT	ALT	ALT	0	0	0	0	0	0	0
RM01214f	[m] : akg + val-L --> 3mob + glu-L	bcat-1 | Y44A6D.5	Valine, leucine and isoleucine degradation	mus*	int*	0.1	0	0.19	0.72	0.98	0.32	0.45	ALT	NONE	OFD	OFD	OFD	ALT	OFD	0	0	0.01	0.506002	0.03	0	0.01
RM01214r	[m] : 3mob + glu-L --> akg + val-L	bcat-1 | Y44A6D.5	Valine, leucine and isoleucine degradation	mus	int	0.13	0	0.24	0.73	0.98	0.43	0.53	ALT	NONE	ALT	ALT	ALT	ALT	ALT	0	0	0	0	0	0	0
RM01859f	[m] : atp + hco3 + ppcoa --> adp + h + mmcoa-S + pi	pcca-1 & pccb-1	Valine, leucine and isoleucine degradation	mus*	neu*	0.05	0	0.12	0.12	0.9	0.22	0.11	OFD	NONE	OFD	OFD	OFD	OFD	OFD	0.01	0	0.01	0.01	0.02	0.01	0.0112495
RM02085f	[m] : 3mgcoa + h2o --> hmgcoa	ech-5	Valine, leucine and isoleucine degradation	mus*	int*	0.01	0.31	0.25	0.59	0.6	0.21	0.38	OFD	OFD	OFD	OFD	OFD	OFD	OFD	1.00023e-05	0.01	0.0934152	0.313413	0.0267045	0.0907538	0.131869
RM02199f	[m] : akg + ile-L --> 3mop + glu-L	bcat-1 | Y44A6D.5	Valine, leucine and isoleucine degradation	mus*	int*	0.1	0	0.19	0.72	0.98	0.32	0.45	ALT	NONE	OFD	OFD	OFD	OFD	ALT	0	0	0.01	0.335427	0.01	0.01	0
RM02199r	[m] : 3mop + glu-L --> akg + ile-L	bcat-1 | Y44A6D.5	Valine, leucine and isoleucine degradation	mus	int	0.13	0	0.24	0.73	0.98	0.43	0.53	ALT	NONE	ALT	ALT	ALT	ALT	ALT	0	0	0	0	0	0	0
RM02661f	[m] : etfox + ibcoa --> 2mp2coa + etfrd	(acdh-1 | acdh-2 | acdh-3) | acdh-9	Valine, leucine and isoleucine degradation	int*	mus*	0	0.22	0.22	0.6	0.6	0	0.19	NONE	OFD	OFD	OFD	OFD	NONE	OFD	0	0.01	0.01	0.504035	0.03	0	0.01
RM02765f	[m] : mmcoa-R --> mmcoa-S	mce-1	Valine, leucine and isoleucine degradation	mus	NA	0	0.38	0.39	0.23	0.83	0.37	0.25	NONE	OFD	ALT	ALT	ALT	ALT	ALT	0	0.01	0	0	0	0	0
RM02765r	[m] : mmcoa-S --> mmcoa-R	mce-1	Valine, leucine and isoleucine degradation	mus*	NA	0.13	0	0.28	0.21	0.75	0.32	0.19	OFD	NONE	OFD	OFD	OFD	OFD	OFD	0.01	0	0.01	0.01	0.01	0.01	0.0112495
RM03172f	[m] : 2mbcoa + etfox --> 2mb2coa + etfrd	acdh-1 | acdh-2 | acdh-3	Valine, leucine and isoleucine degradation	int*	mus*	0.12	0.31	0.25	0.7	0.47	0.15	0.22	OFD	OFD	OFD	OFD	OFD	OFD	ALT	0.01	0.01	0.01	0.333166	0.01	0.01	0
RM04096f	[m] : etfox + ivcoa --> 3mb2coa + etfrd	ivd-1	Valine, leucine and isoleucine degradation	mus*	int*	0.01	0.42	0.2	0.56	0.59	0.18	0.41	OFD	OFD	OFD	OFD	OFD	OFD	OFD	1.00023e-05	0.01	0.0934152	0.313413	0.0267045	0.0907538	0.131869
RM04138f	[m] : 3mb2coa + atp + hco3 --> 3mgcoa + adp + h + pi	mccc-1 & F02A9.4	Valine, leucine and isoleucine degradation	mus*	int*	0.01	0.23	0.21	0.53	0.6	0.16	0.29	OFD	OFD	OFD	OFD	OFD	OFD	OFD	1.00023e-05	0.01	0.0934152	0.313413	0.0267045	0.0907538	0.131869
RM04188f	[m] : 2mop + glu-L --> 3aib + akg	gta-1	Valine, leucine and isoleucine degradation	mus*	int*	0	0	0.2	0.29	0.97	0.17	0	NONE	NONE	ALT	OFD	OFD	ALT	NONE	0	0	0	0.01	0.01	0	0
RM04203f	[m] : 3hmbcoa + nad --> 2maacoa + h + nadh	ard-1 | (B0272.3 | F54C8.1 | ech-8 | ech-9 | hacd-1)	Valine, leucine and isoleucine degradation	int*	mus*	0.15	0.25	0.29	0.74	0.5	0.14	0.23	OFD	OFD	OFD	OFD	OFD	OFD	ALT	0.01	0.01	0.01	0.333166	0.01	0.01	0
RM04204f	[m] : 2mb2coa + h2o --> 3hmbcoa	(ech-6 | ech-7) | (ech-1.2 | ech-1.1) | ech-3	Valine, leucine and isoleucine degradation	int*	mus*	0.14	0.31	0.3	0.74	0.52	0.15	0.21	OFD	OFD	OFD	OFD	OFD	OFD	ALT	0.01	0.01	0.01	0.333166	0.01	0.01	0
RM04224f	[m] : 2mp2coa + h2o --> 3hibutcoa	(ech-6 | ech-7) | (ech-1.2 | ech-1.1) | ech-3	Valine, leucine and isoleucine degradation	int*	mus*	0	0.23	0.25	0.65	0.57	0	0.18	NONE	OFD	OFD	OFD	OFD	NONE	OFD	0	0.01	0.01	0.504035	0.03	0	0.01
RM05064f	[m] : 3hibutcoa + h2o --> 3hmp + coa + h	hach-1	Valine, leucine and isoleucine degradation	int*	mus*	0	0.22	0.24	0.64	0.6	0	0.19	NONE	OFD	OFD	OFD	OFD	NONE	OFD	0	0.01	0.01	0.504035	0.03	0	0.01
RM05066f	[m] : 3hmp + nad --> 2mop + h + nadh	B0250.5 | (B0272.3 | F54C8.1 | ech-8 | ech-9 | hacd-1)	Valine, leucine and isoleucine degradation	int*	mus*	0	0.15	0.21	0.6	0.47	0	0.17	NONE	OFD	OFD	OFD	OFD	NONE	OFD	0	0.01	0.01	0.504035	0.03	0	0.01
RMC0011f	[m] : 4mop + coa + nad --> co2 + ivcoa + nadh	[(bckd-1A | Y43F4A.4) & bckd-1B] & dld-1 & dbt-1	Valine, leucine and isoleucine degradation	mus	int*	0	0.38	0.3	0.52	0.71	0.21	0.38	NONE	OFD	OFD	OFD	ALT	OFD	OFD	0	0.00966099	0.0934152	0.350175	0	0.0821436	0.123255
RMC0012f	[m] : 3mob + coa + nad --> co2 + ibcoa + nadh	[(bckd-1A | Y43F4A.4) & bckd-1B] & dld-1 & dbt-1	Valine, leucine and isoleucine degradation	mus*	int*	0	0.29	0.27	0.52	0.71	0	0.24	NONE	OFD	OFD	OFD	OFD	NONE	OFD	0	0.01	0.01	0.504035	0.03	0	0.01
RMC0013f	[m] : 3mop + coa + nad --> 2mbcoa + co2 + nadh	[(bckd-1A | Y43F4A.4) & bckd-1B] & dld-1 & dbt-1	Valine, leucine and isoleucine degradation	mus*	int*	0.17	0.39	0.34	0.58	0.64	0.2	0.29	OFD	OFD	OFD	OFD	OFD	OFD	ALT	0.01	0.01	0.01	0.333166	0.01	0.01	0
RM01492f	[m] : atp + cbl1 + h --> adocbl + pppi	mmab-1 | Y76A2B.5	Vitamin B12 metabolism	NA	NA	0.63	0.54	0.66	0.59	0.71	0.67	0.55	OFD	OFD	OFD	OFD	OFD	OFD	OFD	0.00046344	0.00046344	0.00046344	0.00046344	0.00046344	0.00046344	0.00046344
TCM5005f	cbl1[c] --> cbl1[m]	ND	Vitamin B12 metabolism	NA	NA	0.72	0.72	0.72	0.97	0.72	0.72	0.72	OFD	OFD	OFD	OFD	OFD	OFD	OFD	0.00046344	0.00046344	0.00046344	0.00046344	0.00046344	0.00046344	0.00046344
TCM5006f	adocbl[c] --> adocbl[m]	ND	Vitamin B12 metabolism	NA	NA	0.72	0.72	0.72	0.97	0.72	0.72	0.72	ALT	ALT	ALT	ALT	ALT	ALT	ALT	0	0	0	0	0	0	0
TCM5006r	adocbl[m] --> adocbl[c]	ND	Vitamin B12 metabolism	int*	NA	0.39	0.19	0.4	0.75	0.36	0.29	0.37	ALT	ALT	ALT	OFD	ALT	ALT	ALT	0	0	0	0.00046344	0	0	0
RC00174f	[c] : atp + pydx --> adp + h + pydx5p	pdxk-1	Vitamin B6 metabolism	gon*	neu	0.61	0.96	0.62	0	0	0.85	0	ALT	OFD	ALT	NONE	NONE	ALT	NONE	0	0.00890147	0	0	0	0	0
RC00277f	[c] : h2o + o2 + pyam5p --> h2o2 + nh4 + pydx5p	F57B9.1	Vitamin B6 metabolism	gon*	NA	0.52	0.91	0.65	0	0	0.6	0	ALT	OFD	ALT	NONE	NONE	OFD	NONE	0	0.00295541	0	0	0	0.00295541	0
RC00278f	[c] : o2 + pdx5p --> h2o2 + pydx5p	F57B9.1	Vitamin B6 metabolism	gon*	NA	0.36	0.64	0.44	0	0.39	0.5	0.31	ALT	OFD	ALT	NONE	OFD	OFD	OFD	0	0.00295581	0	0	0.00953107	0.01	0.00968035
RC01710f	[c] : pydam + h2o + o2 --> pydx + nh4 + h2o2	F57B9.1	Vitamin B6 metabolism	gon*	NA	0.58	0.93	0.71	0.52	0.66	0.61	0.5	ALT	OFD	ALT	ALT	ALT	ALT	ALT	0	0.00295541	0	0	0	0	0
RC01711f	[c] : pydxn + o2 --> pydx + h2o2	F57B9.1	Vitamin B6 metabolism	gon*	NA	0.56	0.94	0.7	0.49	0.65	0.59	0.48	ALT	OFD	ALT	ALT	ALT	ALT	ALT	0	0.00295581	0	0	0	0	0
RC01909f	[c] : atp + pydxn --> adp + h + pdx5p	pdxk-1	Vitamin B6 metabolism	gon*	neu	0.53	0.93	0.59	0	0	0.71	0	ALT	OFD	ALT	NONE	NONE	ALT	NONE	0	0.00295581	0	0	0	0	0
RC02493f	[c] : atp + pydam --> adp + h + pyam5p	pdxk-1	Vitamin B6 metabolism	gon*	neu*	0.54	0.94	0.6	0	0	0.72	0	ALT	OFD	ALT	NONE	NONE	OFD	NONE	0	0.00295541	0	0	0	0.00295541	0
RC00489f	[c] : asp-L + h --> ala-B + co2	unc-25	beta-Alanine metabolism	neu*	NA	0.03	0	0.02	0	0	0.94	0.06	ALT	NONE	ALT	NONE	NONE	OFD	OFD	0	0	0	0	0	0.01	0.01
RM00489f	[m] : asp-L + h --> ala-B + co2	unc-25	beta-Alanine metabolism	neu*	NA	0.04	0	0.03	0	0	0.99	0.08	OFD	NONE	ALT	NONE	NONE	OFD	OFD	0.0504851	0	0	0	0	0.01	0.01
