# Supplementary material for: Modeling tissue‐relevant Caenorhabditis elegans metabolism at network, pathway, reaction, and metabolite levels
Source: Mol Syst Biol. 2020 Oct 6;16(10):e9649. doi: 10.15252/msb.20209649 (PMC7537831; doi:10.15252/msb.20209649)
Supplement: Supplementary file 10 — Table EV8 [file MSB-16-e9649-s010.xlsx]

## Sheet: Description
Table	Title	Description
EV8	Summary of metabolite-level results	Relative flux potentials (RFP), categorizations according to solution space (SLNS), and integrated fluxes (OFD) for transport, sink or demand reactions that drain or introduce a single metabolite (excluding by products such as adp, h2o etc.) and additional drain reactions that consume selected biomass precursors (with IDs that are metabolite names). Values for each reaction are obtained from the …

## Sheet: TableEV8
ID	Formula	Metabolite	Process	Genes	Primary	Secondary	RFP_gli	RFP_gon	RFP_hyp	RFP_int	RFP_mus	RFP_neu	RFP_pha	SLNS_gli	SLNS_gon	SLNS_hyp	SLNS_int	SLNS_mus	SLNS_neu	SLNS_pha	OFD_gli	OFD_gon	OFD_hyp	OFD_int	OFD_mus	OFD_neu	OFD_pha
akac2gchol[c]	akac2gchol[c] -->	akac2gchol[c]	production	NA	int*	NA	0.14	0.09	0.11	0.57	0.13	0.14	0.14	NA	NA	NA	NA	NA	NA	NA	NA	NA	NA	NA	NA	NA	NA
akac2gpe[c]	akac2gpe[c] -->	akac2gpe[c]	production	NA	int*	NA	0.14	0.1	0.1	0.58	0.13	0.13	0.14	NA	NA	NA	NA	NA	NA	NA	NA	NA	NA	NA	NA	NA	NA
alkenac2gpe[c]	alkenac2gpe[c] -->	alkenac2gpe[c]	production	NA	int*	NA	0.16	0.11	0.11	0.59	0.16	0.16	0.16	NA	NA	NA	NA	NA	NA	NA	NA	NA	NA	NA	NA	NA	NA
biomass_minor[c]	biomass_minor[c] -->	biomass_minor[c]	production	NA	NA	NA	0.35	0.36	0.34	0.44	0.49	0.28	0.35	NA	NA	NA	NA	NA	NA	NA	NA	NA	NA	NA	NA	NA	NA
chitin[c]	chitin[c] -->	chitin[c]	production	NA	gon*	pha*	0.03	0.49	0.02	0.03	0.02	0.03	0.49	NA	NA	NA	NA	NA	NA	NA	NA	NA	NA	NA	NA	NA	NA
clpn[c]	clpn[c] -->	clpn[c]	production	NA	int*	NA	0.21	0.2	0.09	0.44	0.27	0.19	0.21	NA	NA	NA	NA	NA	NA	NA	NA	NA	NA	NA	NA	NA	NA
collg[c]	collg[c] -->	collg[c]	production	NA	hyp*	gli*	0.56	0.46	0.66	0.24	0.15	0.21	0.49	NA	NA	NA	NA	NA	NA	NA	NA	NA	NA	NA	NA	NA	NA
DMN0001f	pydx5p[c] -->	pydx5p[c]	production	NA	NA	NA	0.76	0.96	0.8	0	0	0.9	0	ALT	OFD	ALT	ALT	ALT	OFD	ALT	0	0.0148127	0	0	0	0.00295541	0
DMN0002f	adocbl[m] -->	adocbl[m]	production	NA	NA	NA	0.65	0.61	0.67	0.73	0.69	0.67	0.62	OFD	OFD	OFD	ALT	OFD	OFD	OFD	0.00046344	0.00046344	0.00046344	0	0.00046344	0.00046344	0.00046344
DMN0005f	hemeo[m] -->	hemeo[m]	production	NA	mus*	NA	0	0	0	0	0.52	0	0	NONE	NONE	NONE	NONE	OFD	NONE	NONE	0	0	0	0	0.0021958	0	0
DMN0006f	hemea[m] -->	hemea[m]	production	NA	mus*	int*	0.4	0.36	0.39	0.54	0.55	0	0	OFD	OFD	OFD	OFD	OFD	NONE	NONE	0.000886263	0.000886263	0.000886263	0.000886263	0.000886263	0	0
DMN0007f	fe2[c] -->	fe2[c]	production	NA	NA	NA	nan	nan	nan	nan	nan	nan	nan	ALT	ALT	ALT	ALT	ALT	ALT	ALT	0	0	0	0	0	0	0
DMN0008f	fe3[c] -->	fe3[c]	production	NA	hyp*	int*	0	0	0.95	0.93	0	0	0	NONE	NONE	ALT	OFD	NONE	NONE	NONE	0	0	0	0.00902619	0	0	0
DMN0009f	gcynala[c] -->	gcynala[c]	production	NA	gli*	pha*	1	0.1	0.5	0.55	0.6	0.32	0.85	ALT	ALT	ALT	ALT	ALT	ALT	ALT	0	0	0	0	0	0	0
DMN0015f	eumelanin[c] -->	eumelanin[c]	production	NA	hyp*	gli*	0.51	0	1	0	0	0	0.19	ALT	NONE	ALT	NONE	NONE	NONE	ALT	0	0	0	0	0	0	0
DMN0017f	thmpp[c] -->	thmpp[c]	production	NA	neu*	NA	0	0.81	0.77	0	0	0.89	0	NONE	ALT	ALT	NONE	NONE	OFD	NONE	0	0	0	0	0	0.00351631	0
DMN0018f	thmpp[m] -->	thmpp[m]	production	NA	NA	NA	0	0.88	0.85	0	0	0.91	0	NONE	ALT	ALT	NONE	NONE	ALT	NONE	0	0	0	0	0	0	0
DMN0020f	[c] : pepasp3oh + h2o --> pepX + asp-L	pepasp3oh[c]	production	NA	mus*	NA	0.11	0	0	0.22	0.95	0.28	0.34	ALT	NONE	NONE	ALT	OFD	OFD	OFD	0	0	0	0	0.01	0.01	0.01
DMN0021f	pchltn[c] -->	pchltn[c]	production	NA	gon*	pha*	0.59	0.89	0	0.59	0.56	0	0.81	ALT	OFD	NONE	ALT	OFD	NONE	OFD	0	0.01	0	0	0.01	0	0.01
DMN0022f	fad[c] -->	fad[c]	production	NA	NA	NA	0.76	0.77	0.76	0.87	0.76	0.76	0.76	ALT	ALT	ALT	ALT	ALT	ALT	ALT	0	0	0	0	0	0	0
DMN0023f	fad[m] -->	fad[m]	production	NA	NA	NA	0.74	0.75	0.74	0	0	0	0.74	ALT	ALT	ALT	NONE	NONE	NONE	ALT	0	0	0	0	0	0	0
DMN0024f	moco[c] -->	moco[c]	production	NA	NA	NA	0.45	0	0.52	0.41	0.4	0	0.44	OFD	NONE	OFD	OFD	OFD	NONE	OFD	0.00614566	0	0.00614566	0.00614566	0.00614566	0	0.00614566
DMN0025f	metsel[c] -->	metsel[c]	production	NA	NA	NA	0.62	0.56	0.9	1	0.97	0.8	0.82	ALT	OFD	ALT	OFD	ALT	ALT	ALT	0	0.01	0	0.01	0	0	0
DMN0026f	retinal[c] -->	retinal[c]	production	NA	NA	NA	1	1	1	1	1	1	1	ALT	OFD	ALT	OFD	OFD	ALT	OFD	0	0.00184101	0	0.000920504	0.00184101	0	0.000920504
DMN0027f	retinal-cis-9[c] -->	retinal-cis-9[c]	production	NA	int*	gon*	0.51	0.9	0.68	1	0.7	0.4	0.66	ALT	ALT	ALT	ALT	ALT	ALT	ALT	0	0	0	0	0	0	0
DMN0030f	fa16p1n7[c] -->	fa16p1n7[c]	production	NA	NA	NA	nan	nan	nan	1	nan	nan	nan	NONE	NONE	NONE	ALT	NONE	NONE	NONE	0	0	0	0	0	0	0
DMN0031f	fa17c9[c] -->	fa17c9[c]	production	NA	NA	NA	nan	nan	nan	1	nan	nan	nan	NONE	NONE	NONE	OFD	NONE	NONE	NONE	0	0	0	0.174035	0	0	0
DMN0032f	fa19c11[c] -->	fa19c11[c]	production	NA	NA	NA	nan	nan	nan	1	nan	nan	nan	NONE	NONE	NONE	ALT	NONE	NONE	NONE	0	0	0	0	0	0	0
DMN0033f	[c] : qh2 --> q	qh2[c]	production	NA	gon*	int*	0	0.94	0	0.8	0	0	0	NONE	OFD	NONE	ALT	NONE	NONE	NONE	0	0.01	0	0	0	0	0
DMN0034f	spmd[c] -->	spmd[c]	production	NA	int*	NA	0	0	0	0.86	0.54	0.72	0.69	ALT	ALT	ALT	OFD	ALT	OFD	OFD	0	0	0	0.00970605	0	0.01	0.01
DMN0035f	sprm[c] -->	sprm[c]	production	NA	int*	NA	0	0	0	1	0.67	0.9	0.86	ALT	ALT	ALT	OFD	ALT	ALT	ALT	0	0	0	0.000293948	0	0	0
DMN0038f	ascb-L[c] -->	ascb-L[c]	production	NA	NA	NA	0.9	0.79	0.89	0.87	0.66	0.7	0.98	ALT	ALT	ALT	ALT	ALT	ALT	ALT	0	0	0	0	0	0	0
DMN0039f	q[m] -->	q[m]	production	NA	NA	NA	1	1	1	0	1	1	0	OFD	ALT	ALT	NONE	ALT	ALT	NONE	0.01	0	0	0	0	0	0
DMN0040f	trypta[c] -->	trypta[c]	production	NA	neu*	gon*	0.9	0.98	0.69	0	0	1	0.52	ALT	ALT	ALT	ALT	ALT	ALT	ALT	0	0	0	0	0	0	0
DMN0041f	kynate[c] -->	kynate[c]	production	NA	NA	NA	0	0	0	0	0	0	0	NONE	NONE	NONE	NONE	NONE	NONE	NONE	0	0	0	0	0	0	0
DMN0042f	cinnavalininate[c] -->	cinnavalininate[c]	production	NA	int*	NA	0	0	0	0.98	0	0	0	NONE	NONE	NONE	OFD	NONE	NONE	NONE	0	0	0	0.00317651	0	0	0
DMN0043f	quln[c] -->	quln[c]	production	NA	hyp*	NA	0	0	0.92	0	0	0	0	ALT	ALT	ALT	ALT	ALT	ALT	ALT	0	0	0	0	0	0	0
DMN0044f	coa[c] -->	coa[c]	production	NA	NA	NA	0.7	0.74	0.72	0.71	0.72	0.5	0.69	OFD	OFD	OFD	OFD	OFD	OFD	OFD	1.1125e-07	0.00231405	0.00231408	0.00231389	8.89289e-07	0.00231424	0.00231424
DMN0046f	7thf[c] -->	7thf[c]	production	NA	mus*	gon*	0.52	0.84	0.76	0.64	0.91	0.68	0.66	ALT	ALT	ALT	ALT	ALT	ALT	ALT	0	0	0	0	0	0	0
DMN0047f	7thf[m] -->	7thf[m]	production	NA	mus*	gon*	0.46	0.82	0.73	0.62	0.89	0.63	0.6	ALT	OFD	OFD	OFD	OFD	OFD	ALT	0	0.00440137	0.00440137	0.00440137	0.00440137	0.00440137	0
DMN0048f	dhbpt[c] -->	dhbpt[c]	production	NA	NA	NA	0.96	0.71	0.95	0.76	0.71	0.91	0.71	ALT	ALT	ALT	ALT	ALT	ALT	ALT	0	0	0	0	0	0	0
DMN0054f	pail3p[c] -->	pail3p[c]	production	NA	NA	NA	0.25	0.23	0.09	0	0.29	0.24	0.25	ALT	ALT	ALT	NONE	ALT	ALT	ALT	0	0	0	0	0	0	0
DMN0055f	pail34p[c] -->	pail34p[c]	production	NA	NA	NA	0.27	0	0.09	0	0.3	0.25	0.27	ALT	NONE	ALT	NONE	ALT	ALT	ALT	0	0	0	0	0	0	0
DMN0057f	Ntmelys[c] -->	Ntmelys[c]	production	NA	NA	NA	0.91	0.98	0.87	0.72	0.75	0.76	0.89	ALT	ALT	ALT	ALT	ALT	ALT	ALT	0	0	0	0	0	0	0
DMN0059f	glutaur[c] -->	glutaur[c]	production	NA	gli*	pha*	0.72	0.08	0.3	0.44	0.37	0.2	0.57	ALT	ALT	ALT	ALT	ALT	ALT	ALT	0	0	0	0	0	0	0
DMN0060f	alkenac2gp[c] -->	alkenac2gp[c]	production	NA	int*	NA	0	0	0	0.59	0	0	0	NONE	NONE	NONE	OFD	NONE	NONE	NONE	0	0	0	0.01	0	0	0
DMN0061f	alkenac2g[c] -->	alkenac2g[c]	production	NA	int*	NA	0	0	0	0.63	0	0	0	NONE	NONE	NONE	OFD	NONE	NONE	NONE	0	0	0	0.01	0	0	0
DMN0062f	alkenglyc[c] -->	alkenglyc[c]	production	NA	NA	NA	0.16	0	0	0.31	0.16	0	0.14	OFD	NONE	NONE	ALT	OFD	NONE	OFD	0.01	0	0	0	0.01	0	0.01
DMN0063f	leuktrB4woh[c] -->	leuktrB4woh[c]	production	NA	int*	hyp*	0	0	0.2	0.73	0	0	0	NONE	NONE	ALT	OFD	NONE	NONE	NONE	0	0	0	0.01	0	0	0
DMN0064f	5HETE[c] -->	5HETE[c]	production	NA	NA	NA	0.18	0.11	0.38	0.38	0.1	0.13	0.17	ALT	ALT	ALT	ALT	ALT	ALT	ALT	0	0	0	0	0	0	0
DMN0065f	20HETE[c] -->	20HETE[c]	production	NA	int*	NA	0	0	0	0.71	0	0	0	NONE	NONE	NONE	OFD	NONE	NONE	NONE	0	0	0	0.01	0	0	0
DMN0066f	prostge2[c] -->	prostge2[c]	production	NA	int*	hyp*	0.18	0.12	0.47	0.58	0.12	0.17	0.18	OFD	ALT	ALT	OFD	ALT	ALT	ALT	0.01	0	0	0.01	0	0	0
DMN0067f	prostgd2[c] -->	prostgd2[c]	production	NA	NA	NA	0	0	0	0	0	0.19	0	NONE	NONE	NONE	NONE	NONE	OFD	NONE	0	0	0	0	0	0.01	0
DMN0068f	dhet[c] -->	dhet[c]	production	NA	int*	hyp*	0	0	0.28	0.71	0	0	0	NONE	NONE	OFD	OFD	NONE	NONE	NONE	0	0	0.01	0.01	0	0	0
DMN0072f	[c] : pepasn3oh + h2o --> pepX + asn-L	pepasn3oh[c]	production	NA	mus*	NA	0.11	0	0.04	0.22	0.94	0.28	0.34	OFD	NONE	OFD	OFD	OFD	OFD	OFD	0.0910507	0	0.0593297	0.101057	0.0720815	0.0720815	0.0559154
DMN0073f	[c] : (2.0) gtp + (0.324) atp + (2.324) h2o + sectrna --> (2.0) gdp + (0.324) adp + (3.324) h + (2.324) pi + trnasec	sectrna[c]	production	trxr-1	gon*	pha*	0.51	0.82	0.51	0.55	0.48	0.4	0.68	ALT	OFD	ALT	ALT	ALT	ALT	ALT	0	0.01	0	0	0	0	0
DMN0075f	dolp[c] -->	dolp[c]	production	NA	NA	NA	0.24	0.26	0	0.34	0	0	0.3	OFD	OFD	NONE	OFD	NONE	NONE	OFD	0.01	0.01	0	0.01	0	0	0.01
DMN0077f	dhnpt[c] -->	dhnpt[c]	production	NA	int*	NA	0	0	0	0.92	0	0	0	NONE	NONE	NONE	OFD	NONE	NONE	NONE	0	0	0	0.01	0	0	0
DMN0078f	xol25one[c] -->	xol25one[c]	production	NA	pha*	NA	0	0	0	0	0	0	0.48	NONE	NONE	NONE	NONE	NONE	NONE	ALT	0	0	0	0	0	0	0
DMN0080f	[m] : fa11c3coa --> coa	fa11c3coa[m]	production	NA	int*	mus*	0.14	0.03	0	0.86	0.43	0.2	0.26	OFD	OFD	ALT	OFD	OFD	OFD	OFD	0.0100037	0.00325023	0	0.01	0.125436	0.0406864	0.0407034
DMN0082f	rq9[m] -->	rq9[m]	production	NA	NA	NA	0.3	0.33	0.35	0.39	0	0.26	0	ALT	OFD	OFD	OFD	NONE	OFD	NONE	0	0.01	0.01	0.01	0	0.01	0
DMN0083f	l2fn2m2masn[c] -->	l2fn2m2masn[c]	production	NA	NA	NA	0.26	0.42	0.41	0.17	0.33	0.31	0.34	OFD	OFD	OFD	OFD	OFD	OFD	OFD	0.0122423	0.01	0.0122423	0.0122422	0.01	0.01	0.01
DMN0084f	udpxyl[c] -->	udpxyl[c]	production	NA	gli*	NA	1	0.92	0.87	0.46	0.56	0.53	0.8	OFD	OFD	OFD	ALT	ALT	ALT	OFD	0.01	0.01	0.01	0	0	0	0.01
DMN0085f	udp4k6dg[c] -->	udp4k6dg[c]	production	NA	hyp*	neu*	0	0	0.79	0	0	0.45	0	NONE	NONE	OFD	NONE	NONE	ALT	NONE	0	0	0.01	0	0	0	0
DMN0086f	cbl1[m] -->	cbl1[m]	production	NA	NA	NA	nan	nan	nan	nan	nan	nan	nan	ALT	ALT	ALT	ALT	ALT	ALT	ALT	0	0	0	0	0	0	0
DMN0100f	h_pumped[c] -->	h_pumped[c]	production	NA	gli*	NA	0.86	0.22	0.54	0	0	0.54	0.28	OFD	OFD	OFD	NONE	NONE	OFD	OFD	0.01	0.01	0.01	0	0	0.01	0.01
DMN1001f	35diotyr[c] -->	35diotyr[c]	production	NA	gli*	mus*	0.83	0	0	0	0.78	0	0	ALT	NONE	NONE	NONE	OFD	NONE	NONE	0	0	0	0	0.01	0	0
DMN1004f	mi13456p[c] -->	mi13456p[c]	production	NA	NA	NA	0.49	0.41	0.43	0.35	0	0.59	0.51	OFD	OFD	ALT	OFD	NONE	ALT	OFD	0.01	0.01	0	0.01	0	0	0.01
DMN1005f	forssman_ce[c] -->	forssman_ce[c]	production	NA	NA	NA	0	0	0.05	0.35	0.12	0	0.07	NONE	NONE	OFD	ALT	OFD	NONE	OFD	0	0	0.00109206	0	0.00109206	0	0.00109206
DMN1006f	gpail[c] -->	gpail[c]	production	NA	NA	NA	0	0.25	0.09	0.22	0	0.24	0.26	NONE	OFD	OFD	OFD	NONE	ALT	OFD	0	0.01	0.01	0.01	0	0	0.01
DMN1007f	mi134p[c] -->	mi134p[c]	production	NA	NA	NA	0.41	0	0.35	0.3	0	0.27	0.45	OFD	NONE	OFD	OFD	NONE	ALT	OFD	0.01	0	0.01	0.01	0	0	0.01
DNA[c]	DNA[c] -->	DNA[c]	production	NA	gon*	hyp*	0	0.63	0.27	0	0	0	0	NA	NA	NA	NA	NA	NA	NA	NA	NA	NA	NA	NA	NA	NA
fm2masn[c]	fm2masn[c] -->	fm2masn[c]	production	NA	NA	NA	0.29	0.33	0.35	0.21	0.29	0.32	0.33	NA	NA	NA	NA	NA	NA	NA	NA	NA	NA	NA	NA	NA	NA
fn2m2masn[c]	fn2m2masn[c] -->	fn2m2masn[c]	production	NA	NA	NA	0.28	0.34	0.37	0.15	0.3	0.33	0.34	NA	NA	NA	NA	NA	NA	NA	NA	NA	NA	NA	NA	NA	NA
Glycans[c]	Glycans[c] -->	Glycans[c]	production	NA	gon*	pha*	0.08	0.58	0.08	0.08	0.07	0.08	0.44	NA	NA	NA	NA	NA	NA	NA	NA	NA	NA	NA	NA	NA	NA
lpchol[c]	lpchol[c] -->	lpchol[c]	production	NA	int*	NA	0.29	0.23	0.14	0.67	0.35	0.26	0.29	NA	NA	NA	NA	NA	NA	NA	NA	NA	NA	NA	NA	NA	NA
m2masn[c]	m2masn[c] -->	m2masn[c]	production	NA	NA	NA	0.27	0.53	0.39	0.19	0.28	0.3	0.35	NA	NA	NA	NA	NA	NA	NA	NA	NA	NA	NA	NA	NA	NA
m3masn[c]	m3masn[c] -->	m3masn[c]	production	NA	gon*	NA	0.27	0.53	0.39	0.18	0.29	0.3	0.34	NA	NA	NA	NA	NA	NA	NA	NA	NA	NA	NA	NA	NA	NA
m4masn[c]	m4masn[c] -->	m4masn[c]	production	NA	NA	NA	0.27	0.5	0.4	0.21	0.3	0.29	0.35	NA	NA	NA	NA	NA	NA	NA	NA	NA	NA	NA	NA	NA	NA
nm2masn[c]	nm2masn[c] -->	nm2masn[c]	production	NA	gon*	hyp*	0.27	0.55	0.42	0.18	0.31	0.31	0.35	NA	NA	NA	NA	NA	NA	NA	NA	NA	NA	NA	NA	NA	NA
nm3masn[c]	nm3masn[c] -->	nm3masn[c]	production	NA	gon*	hyp*	0.28	0.56	0.42	0.17	0.3	0.31	0.34	NA	NA	NA	NA	NA	NA	NA	NA	NA	NA	NA	NA	NA	NA
pail[c]	pail[c] -->	pail[c]	production	NA	NA	NA	0.24	0.22	0.1	0.27	0.27	0.22	0.23	NA	NA	NA	NA	NA	NA	NA	NA	NA	NA	NA	NA	NA	NA
pchol[c]	pchol[c] -->	pchol[c]	production	NA	int*	NA	0.22	0.18	0.11	0.59	0.28	0.2	0.22	NA	NA	NA	NA	NA	NA	NA	NA	NA	NA	NA	NA	NA	NA
pe[c]	pe[c] -->	pe[c]	production	NA	int*	mus*	0.22	0.21	0.1	0.57	0.3	0.2	0.22	NA	NA	NA	NA	NA	NA	NA	NA	NA	NA	NA	NA	NA	NA
PhosphoL[c]	PhosphoL[c] -->	PhosphoL[c]	production	NA	int*	NA	0.18	0.13	0.1	0.53	0.24	0.17	0.19	NA	NA	NA	NA	NA	NA	NA	NA	NA	NA	NA	NA	NA	NA
prot_mito[m]	prot_mito[m] -->	prot_mito[m]	production	NA	mus*	NA	0.4	0.65	0.54	0.41	0.78	0.48	0.59	NA	NA	NA	NA	NA	NA	NA	NA	NA	NA	NA	NA	NA	NA
prot_other[c]	prot_other[c] -->	prot_other[c]	production	NA	NA	NA	0.55	0.78	0.67	0.51	0.84	0.59	0.68	NA	NA	NA	NA	NA	NA	NA	NA	NA	NA	NA	NA	NA	NA
ps[c]	ps[c] -->	ps[c]	production	NA	int*	mus*	0.2	0.16	0.1	0.51	0.28	0.19	0.2	NA	NA	NA	NA	NA	NA	NA	NA	NA	NA	NA	NA	NA	NA
RNA[c]	RNA[c] -->	RNA[c]	production	NA	gon*	NA	0.22	0.9	0.5	0.13	0.45	0.2	0.41	NA	NA	NA	NA	NA	NA	NA	NA	NA	NA	NA	NA	NA	NA
SNK0012f	glycogen[c] -->	glycogen[c]	production	NA	mus*	gon	0	0.46	0	0.29	0.8	0.33	0.34	ALT	ALT	ALT	ALT	ALT	ALT	ALT	0	0	0	0	0	0	0
SNK0013f	tre[c] -->	tre[c]	production	NA	int*	mus*	0.12	0	0.34	0.63	0.61	0.32	0.27	ALT	ALT	ALT	ALT	ALT	ALT	ALT	0	0	0	0	0	0	0
SNK0014f	tag[c] -->	tag[c]	production	NA	NA	NA	0.81	0.86	0.84	0.54	0.85	0.78	0.8	ALT	ALT	ALT	ALT	ALT	ALT	ALT	0	0	0	0	0	0	0
SNK0016f	polyadprib[c] -->	polyadprib[c]	production	NA	NA	NA	0.46	0.57	0.55	0.66	0.21	0.64	0.41	ALT	ALT	ALT	ALT	OFD	ALT	ALT	0	0	0	0	0.01	0	0
SNK0028f	retpalm[c] -->	retpalm[c]	production	NA	int*	NA	0.48	0.59	0.54	0.95	0.65	0.74	0.72	ALT	ALT	ALT	ALT	ALT	ALT	ALT	0	0	0	0	0	0	0
SNK0029f	retpalm-cis-11[c] -->	retpalm-cis-11[c]	production	NA	int	NA	0	0	0	0.79	0	0.67	0.66	ALT	ALT	ALT	ALT	ALT	ALT	ALT	0	0	0	0	0	0	0
SNK0036f	Nmelys[c] -->	Nmelys[c]	production	NA	NA	NA	0.91	0.98	0.87	0.72	0.75	0.76	0.89	ALT	ALT	ALT	ALT	ALT	ALT	ALT	0	0	0	0	0	0	0
SNK0045f	itp[c] -->	itp[c]	production	NA	NA	NA	0.69	0.76	0.78	0.45	0.52	0.45	0.87	ALT	ALT	ALT	OFD	ALT	ALT	ALT	0	0	0	0.00553661	0	0	0
SNK0056f	Ndmelys[c] -->	Ndmelys[c]	production	NA	NA	NA	0.91	0.98	0.87	0.72	0.75	0.76	0.89	ALT	ALT	ALT	ALT	ALT	ALT	ALT	0	0	0	0	0	0	0
SNK0069f	2pglyc[c] -->	2pglyc[c]	production	NA	NA	NA	nan	nan	nan	nan	nan	nan	nan	ALT	ALT	ALT	ALT	ALT	ALT	ALT	0	0	0	0	0	0	0
SNK0070f	Naclys[c] -->	Naclys[c]	production	NA	NA	NA	0.65	0.7	0.66	0.91	0.67	0.65	0.61	ALT	ALT	ALT	ALT	ALT	ALT	ALT	0	0	0	0	0	0	0
SNK0071f	Nlys[c] -->	Nlys[c]	production	NA	NA	NA	0.91	0.96	0.85	0.97	0.77	0.97	0.88	ALT	ALT	ALT	ALT	ALT	ALT	ALT	0	0	0	0	0	0	0
SNK0074f	f26bp[c] -->	f26bp[c]	production	NA	NA	NA	0.39	0.69	0.55	0.66	0.75	0.53	0.31	ALT	ALT	ALT	ALT	ALT	ALT	ALT	0	0	0	0	0	0	0
SNK0101f	fuc-L[c] -->	fuc-L[c]	production	NA	NA	NA	nan	nan	nan	nan	nan	nan	nan	ALT	ALT	ALT	ALT	ALT	ALT	ALT	0	0	0	0	0	0	0
SNK0102f	argp[c] -->	argp[c]	production	NA	int*	mus*	0	0.84	0.67	0.98	0.95	0.27	0.53	ALT	OFD	OFD	OFD	OFD	ALT	ALT	0	0.01	0.01	0.01	0.01	0	0
SNK1002f	caphis[c] -->	caphis[c]	production	NA	NA	NA	0.93	0.99	0.9	0	0.81	0	0.82	OFD	OFD	OFD	ALT	OFD	ALT	OFD	0.00149418	0.00149418	0.00149418	0	0.00149418	0	0.00335726
SNK1003f	pdipht[c] -->	pdipht[c]	production	NA	NA	NA	0.84	0.85	0.83	0	0.82	0	0.78	ALT	ALT	ALT	ALT	ALT	ALT	ALT	0	0	0	0	0	0	0
sphmyln_ce[c]	sphmyln_ce[c] -->	sphmyln_ce[c]	production	NA	NA	NA	0.06	0.06	0.06	0.38	0.07	0.07	0.07	NA	NA	NA	NA	NA	NA	NA	NA	NA	NA	NA	NA	NA	NA
TCE0329f	hdca[e] --> hdca[c]	hdca[c]	degradation	ND	NA	NA	0.62	0.76	0.73	0.8	0.9	0.68	0.64	OFD	OFD	OFD	ALT	OFD	OFD	ALT	0.0146597	0.0315063	0.077066	0	0.0204934	0.00605308	0
TCE0329r	hdca[c] --> hdca[e]	hdca[c]	production	ND	int*	mus	0.02	0.03	0.07	1	0.83	0.52	0.61	ALT	ALT	ALT	OFD	ALT	ALT	OFD	0	0	0	0.0276052	0	0	0.00487698
TCE0332f	malt[e] --> malt[c]	malt[c]	degradation	ND	int*	mus*	0	0	0	0.85	0.53	0	0.08	NONE	NONE	NONE	OFD	OFD	NONE	ALT	0	0	0	0.00141148	0.00141148	0	0
TCE0333f	ade[e] --> ade[c]	ade[c]	degradation	ND	gli	int	0.85	0.48	0.36	0.84	0	0.53	0	ALT	ALT	ALT	ALT	NONE	ALT	NONE	0	0	0	0	0	0	0
TCE0333r	ade[c] --> ade[e]	ade[c]	production	ND	gli*	int*	0.79	0	0.28	0.76	0	0.24	0.21	OFD	NONE	OFD	OFD	NONE	OFD	OFD	0.263254	0	0.0455895	0.02	0	0.01	0.01
TCE0338f	gal[e] --> gal[c]	gal[c]	degradation	ND	NA	NA	0.91	0.16	0.88	0.79	0.42	0.59	0.82	OFD	OFD	ALT	ALT	ALT	ALT	ALT	0.01	0.01	0	0.00742761	0	0	0
TCE0338r	gal[c] --> gal[e]	gal[c]	production	ND	mus*	NA	0.78	0.22	0.71	0.66	0.93	0.49	0.71	ALT	ALT	ALT	ALT	OFD	OFD	OFD	0	0	0	0	0.02	0.01	0.01
TCE0342f	cl[e] + (2) hco3[c] --> cl[c] + (2) hco3[e]	hco3[c]	production	ND	neu*	mus*	0.24	0.25	0.41	0.5	0.75	0.91	0.53	ALT	OFD	OFD	ALT	ALT	OFD	OFD	0	1.15569	0.00207874	0	0	0.000829211	0.925543
TCE0346f	(3) na1[e] + sel[e] --> (3) na1[c] + sel[c]	sel[c]	degradation	ND	NA	NA	0.74	0.58	0.78	0	0.31	0.47	0.72	ALT	ALT	ALT	ALT	ALT	ALT	ALT	0	0	0	0	0	0	0
TCE0346r	(3) na1[c] + sel[c] --> (3) na1[e] + sel[e]	sel[c]	production	ND	NA	NA	nan	nan	nan	nan	nan	nan	nan	NONE	NONE	NONE	ALT	NONE	NONE	NONE	0	0	0	0	0	0	0
TCE0352f	arachd[e] --> arachd[c]	arachd[c]	degradation	ND	NA	NA	0.69	0.69	0.7	nan	0.72	0.71	0.71	ALT	ALT	OFD	OFD	ALT	ALT	ALT	0	0	0.01	0.00084552	0	0	0
TCE0352r	arachd[c] --> arachd[e]	arachd[c]	production	ND	int	hyp	0.13	0	0.4	0.69	0	0.12	0.13	ALT	NONE	ALT	ALT	NONE	OFD	OFD	0	0	0	0	0	0.01	0.01
TCE0360f	ocdca[e] --> ocdca[c]	ocdca[c]	degradation	ND	int	NA	0.05	0.01	0.01	0.65	0.05	0.01	0.06	OFD	OFD	OFD	ALT	ALT	OFD	OFD	0.0106711	0.0106611	0.000671089	0	0	0.0106711	0.0206711
TCE0360r	ocdca[c] --> ocdca[e]	ocdca[c]	production	ND	int*	hyp	0	0	0.4	0.71	0.29	0	0	NONE	NONE	ALT	OFD	OFD	NONE	NONE	0	0	0	0.00213926	0.01	0	0
TCE0368f	gam[e] --> gam[c]	gam[c]	degradation	ND	NA	NA	0.52	0.83	0.62	0.79	0.78	0.93	0.82	ALT	OFD	OFD	ALT	ALT	ALT	OFD	0	0.0158373	0.0143542	0	0	0	0.0133152
TCE0368r	gam[c] --> gam[e]	gam[c]	production	ND	NA	NA	nan	nan	nan	0.77	nan	nan	nan	NONE	NONE	NONE	OFD	NONE	NONE	NONE	0	0	0	0.00621898	0	0	0
TCE0370f	mercplaccys[c] --> mercplaccys[e]	mercplaccys[c]	production	ND	mus*	neu*	0.6	0	0.64	0	0.91	0.77	0.39	ALT	NONE	OFD	NONE	OFD	ALT	ALT	0	0	0.01	0	0.01	0	0
TCE0374f	retinol[e] --> retinol[c]	retinol[c]	degradation	ND	int*	gon*	0.69	0.94	0.8	1	0.77	0.59	0.79	ALT	ALT	ALT	ALT	ALT	ALT	ALT	0	0	0	0	0	0	0
TCE0374r	retinol[c] --> retinol[e]	retinol[c]	production	ND	NA	NA	NA	NA	NA	NA	NA	NA	NA	NA	NA	NA	ALT	NA	NA	NA	NA	NA	NA	0	NA	NA	NA
TCE0376f	lnlc[e] --> lnlc[c]	lnlc[c]	degradation	ND	NA	NA	nan	nan	nan	nan	nan	nan	nan	NONE	NONE	NONE	ALT	NONE	NONE	NONE	0	0	0	0	0	0	0
TCE0376r	lnlc[c] --> lnlc[e]	lnlc[c]	production	ND	int*	hyp*	0	0	0.41	0.75	0	0	0	NONE	NONE	ALT	OFD	NONE	NONE	NONE	0	0	0	0.01	0	0	0
TCE0379f	h2o2[e] --> h2o2[c]	h2o2[c]	degradation	ND	NA	NA	0.6	0.66	0.74	0.87	0.63	0.56	0.72	ALT	ALT	ALT	ALT	ALT	ALT	ALT	0	0	0	0.0670226	0	0	0
TCE0379r	h2o2[c] --> h2o2[e]	h2o2[c]	production	ND	NA	NA	0.64	0.62	0.86	0.88	0.53	0.55	0.81	ALT	OFD	OFD	ALT	OFD	OFD	OFD	0	0.0118224	0.287633	0	0.0214308	0.0250553	0.0851687
TCE0382f	ile-L[e] --> ile-L[c]	ile-L[c]	degradation	ND	mus*	int	0.27	0.03	0.45	0.87	0.98	0.55	0.71	OFD	OFD	OFD	ALT	OFD	OFD	OFD	0.126494	0.121584	0.136494	0	0.131584	0.136928	0.126494
TCE0382r	ile-L[c] --> ile-L[e]	ile-L[c]	production	ND	mus	int*	0.38	0	0.55	1	1	0.75	0.82	ALT	NONE	ALT	OFD	ALT	ALT	ALT	0	0	0	0.131031	0	0	0
TCE0384f	atp[c] + chsterol[c] + h2o[c] --> adp[c] + chsterol[e] + h[c] + pi[c]	chsterol[c]	production	ND	NA	NA	nan	nan	nan	nan	nan	nan	nan	ALT	NONE	ALT	OFD	ALT	ALT	ALT	0	0	0	0.0103116	0	0	0
TCE0389f	inost[e] --> inost[c]	inost[c]	degradation	ND	hyp*	gli*	0.84	0.35	1	0.13	0.08	0.38	0.29	ALT	ALT	ALT	ALT	ALT	ALT	OFD	0	0	0	0.00390422	0	0	0.0208595
TCE0389r	inost[c] --> inost[e]	inost[c]	production	ND	NA	NA	0.65	0.59	0.52	0.44	0.39	0.73	0.47	ALT	ALT	ALT	ALT	OFD	OFD	ALT	0	0	0	0	0.00914049	0.00914049	0
TCE0392f	rib-D[e] --> rib-D[c]	rib-D[c]	degradation	ND	int*	NA	0	0	0	0.71	0	0	0	NONE	NONE	NONE	ALT	NONE	NONE	NONE	0	0	0	0	0	0	0
TCE0392r	rib-D[c] --> rib-D[e]	rib-D[c]	production	ND	NA	NA	nan	nan	nan	nan	nan	nan	nan	NONE	NONE	NONE	ALT	NONE	NONE	NONE	0	0	0	0	0	0	0
TCE0399f	cholate[e] + (2) na1[e] --> cholate[c] + (2) na1[c]	cholate[c]	degradation	ND	NA	NA	nan	nan	nan	nan	nan	nan	nan	ALT	ALT	ALT	ALT	ALT	ALT	ALT	0	0	0	0.0218964	0	0	0
TCE0416f	3mlda[c] --> 3mlda[e]	3mlda[c]	production	ND	NA	NA	0	0	0	0.19	0	0	0	NONE	NONE	NONE	ALT	NONE	NONE	NONE	0	0	0	0	0	0	0
TCE0416r	3mlda[e] --> 3mlda[c]	3mlda[c]	degradation	ND	NA	NA	nan	nan	nan	nan	nan	nan	nan	NONE	NONE	NONE	ALT	NONE	NONE	NONE	0	0	0	0	0	0	0
TCE0417f	(2) na1[e] + taur[e] --> (2) na1[c] + taur[c]	taur[c]	degradation	ND	gli*	pha*	1	0.11	0.42	0.62	0.53	0.29	0.81	ALT	ALT	ALT	ALT	ALT	ALT	ALT	0	0	0	0	0	0	0
TCE0417r	(2) na1[c] + taur[c] --> (2) na1[e] + taur[e]	taur[c]	production	ND	neu*	pha*	0.11	0	0.13	0	0	0.71	0.2	ALT	NONE	ALT	ALT	NONE	ALT	ALT	0	0	0	0	0	0	0
TCE0424f	man[e] --> man[c]	man[c]	degradation	ND	int*	gli	0.49	0.29	0.22	0.56	0.19	0.21	0.24	ALT	ALT	ALT	ALT	ALT	ALT	ALT	0	0	0	0.00247373	0	0	0
TCE0424r	man[c] --> man[e]	man[c]	production	ND	NA	NA	0.36	0.53	0.48	0.22	0.37	0.38	0.39	OFD	ALT	ALT	ALT	ALT	ALT	ALT	0.0841551	0	0	0	0	0	0
TCE0430f	pydxn[e] --> pydxn[c]	pydxn[c]	degradation	ND	NA	NA	0.76	0.97	0.85	0.72	0.82	0.78	0.7	ALT	OFD	ALT	OFD	ALT	ALT	ALT	0	0.00591162	0	0	0	0	0
TCE0437f	retnglc[c] --> retnglc[e]	retnglc[c]	production	ND	int*	hyp*	0.5	0.28	0.66	0.81	0.16	0.3	0.36	ALT	ALT	ALT	ALT	ALT	ALT	ALT	0	0	0	0	0	0	0
TCE0440f	urea[e] --> urea[c]	urea[c]	degradation	ND	NA	NA	nan	nan	nan	nan	nan	nan	nan	OFD	ALT	ALT	ALT	OFD	NONE	OFD	0.0162729	0	0	0	0.0162729	0	0.0162729
TCE0440r	urea[c] --> urea[e]	urea[c]	production	ND	hyp*	int*	0	0	1	0.81	0	0	0	NONE	NONE	OFD	OFD	NONE	NONE	NONE	0	0	0.10741	0.0825005	0	0	0
TCE0441f	din[e] --> din[c]	din[c]	degradation	ND	int*	gli*	0.8	0	0.3	0.9	0	0	0	ALT	NONE	ALT	ALT	NONE	NONE	NONE	0	0	0	0.00193927	0	0	0
TCE0441r	din[c] --> din[e]	din[c]	production	ND	gon*	neu*	0.7	1	0.69	0.75	0.63	0.9	0.76	ALT	ALT	ALT	ALT	ALT	OFD	ALT	0	0	0	0	0	0.01	0
TCE0450f	pydx[e] --> pydx[c]	pydx[c]	degradation	ND	NA	NA	0.77	0.97	0.8	0	0	0.91	0	ALT	OFD	ALT	OFD	NONE	ALT	NONE	0	0.00299025	0	0	0	0	0
TCE0450r	pydx[c] --> pydx[e]	pydx[c]	production	ND	NA	NA	0.77	0.99	0.87	0.71	0.83	0.8	0.7	ALT	ALT	ALT	OFD	ALT	ALT	ALT	0	0	0	0	0	0	0
TCE0453f	uri[e] --> uri[c]	uri[c]	degradation	ND	NA	NA	0.47	0.82	0.46	0.51	0.8	0.63	0.7	ALT	OFD	OFD	ALT	ALT	OFD	OFD	0	0.0118551	0.148669	0	0	0.1451	0.0481128
TCE0453r	uri[c] --> uri[e]	uri[c]	production	ND	NA	NA	0.9	0.96	0.62	0.76	0.47	0.71	0.84	OFD	ALT	ALT	OFD	ALT	ALT	ALT	0.175087	0	0	0.167511	0	0	0
TCE0457f	(2) cl[e] + hco3[c] --> (2) cl[c] + hco3[e]	hco3[c]	production	ND	neu	mus*	0.44	0.45	0.63	0.65	0.86	0.94	0.73	ALT	ALT	ALT	ALT	ALT	ALT	ALT	0	0	0	0	0	0	0
TCE0464f	hista[e] --> hista[c]	hista[c]	degradation	ND	NA	NA	nan	nan	nan	nan	nan	nan	nan	NONE	NONE	NONE	ALT	NONE	NONE	NONE	0	0	0	0	0	0	0
TCE0464r	hista[c] --> hista[e]	hista[c]	production	ND	neu*	gon*	0.9	0.98	0.69	0	0	1	0.52	ALT	ALT	ALT	ALT	NONE	ALT	ALT	0	0	0	0	0	0	0
TCE0474f	prostge2[e] --> prostge2[c]	prostge2[c]	degradation	ND	NA	NA	0.07	0.05	0.15	nan	0.05	0.07	0.07	ALT	OFD	ALT	NONE	ALT	OFD	OFD	0	0.01	0	0	0	0.01	0.01
TCE0474r	prostge2[c] --> prostge2[e]	prostge2[c]	production	ND	int*	hyp*	0.09	0.06	0.22	0.57	0.06	0.08	0.08	ALT	ALT	OFD	ALT	OFD	ALT	ALT	0	0	0.01	0	0.01	0	0
TCE0482f	dcyt[e] --> dcyt[c]	dcyt[c]	degradation	ND	int*	gon*	0	0.96	0	1	0	0	0.85	NONE	ALT	NONE	ALT	NONE	NONE	ALT	0	0	0	0	0	0	0
TCE0482r	dcyt[c] --> dcyt[e]	dcyt[c]	production	ND	gli*	NA	1	0.63	0.66	0.73	0.49	0.74	0.74	ALT	ALT	ALT	ALT	ALT	ALT	ALT	0	0	0	0	0	0	0
TCE0484f	nh4[c] --> nh4[e]	nh4[c]	production	ND	NA	NA	0.52	0.87	1	0.84	0.91	0.97	0.97	ALT	OFD	OFD	OFD	OFD	OFD	OFD	0	1.37233	1.29478	4.35112	0.136573	0.862792	0.877729
TCE0484r	nh4[e] --> nh4[c]	nh4[c]	degradation	ND	NA	NA	0.53	0.8	0.63	0.83	0.98	0.52	0.84	ALT	ALT	ALT	ALT	ALT	ALT	ALT	0	0	0	0	0	0	0
TCE0486f	(2) na1[e] + so4[e] --> (2) na1[c] + so4[c]	so4[c]	degradation	ND	NA	NA	nan	nan	nan	nan	nan	nan	nan	ALT	ALT	ALT	ALT	ALT	ALT	ALT	0	0	0	0	0	0	0
TCE0486r	(2) na1[c] + so4[c] --> (2) na1[e] + so4[e]	so4[c]	production	ND	NA	NA	0.82	0.88	0.86	0.89	0.97	0.85	0.91	OFD	ALT	ALT	ALT	ALT	ALT	ALT	0.124823	0	0	0	0	0	0
TCE0487f	tcynt[c] --> tcynt[e]	tcynt[c]	production	ND	hyp*	NA	0	0.59	0.81	0.59	0.57	0	0.43	NONE	ALT	OFD	ALT	ALT	NONE	ALT	0	0	0.01	0	0	0	0
TCE0504f	fe2[e] --> fe2[c]	fe2[c]	degradation	ND	int*	hyp*	0	0	0.95	1	0	0	0	OFD	OFD	OFD	OFD	OFD	OFD	OFD	7.17925e-05	7.2037e-05	7.2037e-05	0.009098	7.17925e-05	7.17925e-05	7.17925e-05
TCE0504r	fe2[c] --> fe2[e]	fe2[c]	production	ND	NA	NA	NA	NA	NA	NA	NA	NA	NA	NA	NA	NA	OFD	NA	NA	NA	NA	NA	NA	7.18809e-05	NA	NA	NA
TCE0507f	cyan[e] --> cyan[c]	cyan[c]	degradation	ND	NA	NA	0	0.65	0.77	0.62	0.63	0	0.48	NONE	ALT	ALT	ALT	ALT	NONE	ALT	0	0	0	0	0	0	0
TCE0507r	cyan[c] --> cyan[e]	cyan[c]	production	ND	hyp*	NA	0	0	1	0	0	0	0	NONE	NONE	ALT	ALT	NONE	NONE	NONE	0	0	0	0	0	0	0
TCE0508f	val-L[e] --> val-L[c]	val-L[c]	degradation	ND	mus*	int	0.27	0.05	0.45	0.87	0.98	0.55	0.71	OFD	OFD	OFD	ALT	OFD	OFD	OFD	0.173861	0.16845	0.183861	0	0.19845	0.174339	0.183861
TCE0508r	val-L[c] --> val-L[e]	val-L[c]	production	ND	mus	int*	0.38	0	0.55	1	1	0.75	0.82	ALT	NONE	ALT	OFD	ALT	ALT	ALT	0	0	0	0.183938	0	0	0
TCE0513f	atp[c] + h2o[c] + pe_BAC[e] --> adp[c] + h[c] + pe_BAC[c] + pi[c]	pe_BAC[c]	degradation	ND	NA	NA	NA	NA	NA	NA	NA	NA	NA	NA	NA	NA	ALT	NA	NA	NA	NA	NA	NA	0	NA	NA	NA
TCE0514f	ura[e] --> ura[c]	ura[c]	degradation	ND	int	gli*	0.74	0.6	0.52	0.96	0.52	0.65	0.56	OFD	ALT	ALT	ALT	ALT	ALT	ALT	0.01	0	0	0	0	0	0
TCE0514r	ura[c] --> ura[e]	ura[c]	production	ND	NA	NA	0.69	0.6	0.44	0.81	0.45	0.73	0.62	ALT	OFD	OFD	OFD	ALT	OFD	OFD	0	0.221093	0.174784	0.048411	0	0.178731	0.178542
TCE0518f	thym[e] --> thym[c]	thym[c]	degradation	ND	int*	neu	0	0.52	0.46	0.97	0.47	0.72	0.57	NONE	ALT	ALT	ALT	ALT	ALT	ALT	0	0	0	0	0	0	0
TCE0518r	thym[c] --> thym[e]	thym[c]	production	ND	neu*	int*	0	0.66	0.44	0.84	0.46	0.86	0.73	NONE	OFD	OFD	ALT	ALT	OFD	OFD	0	0.0311392	0.0189506	0	0	0.0224456	0.019649
TCE0521f	tyr-L[e] --> tyr-L[c]	tyr-L[c]	degradation	ND	hyp*	NA	0.6	0.83	1	0.62	0.57	0.81	0.43	OFD	OFD	OFD	ALT	OFD	OFD	OFD	0.0840438	0.0762989	0.0770891	0	0.0762989	0.097159	0.0670891
TCE0521r	tyr-L[c] --> tyr-L[e]	tyr-L[c]	production	ND	hyp	int*	0.65	0.61	0.99	0.87	0.64	0.67	0.53	ALT	ALT	ALT	OFD	ALT	ALT	ALT	0	0	0	0.0801915	0	0	0
TCE0531f	leu-L[e] --> leu-L[c]	leu-L[c]	degradation	ND	mus*	int	0.05	0.07	0.36	0.68	0.83	0.33	0.52	OFD	OFD	OFD	ALT	OFD	OFD	OFD	0.193726	0.184126	0.287141	0	0.184126	0.276718	0.31698
TCE0531r	leu-L[c] --> leu-L[e]	leu-L[c]	production	ND	int*	NA	0	0	0	1	0	0	0	NONE	NONE	NONE	OFD	NONE	NONE	NONE	0	0	0	0.375425	0	0	0
TCE0533f	5mthf[e] --> 5mthf[c]	5mthf[c]	degradation	ND	NA	NA	0.43	0.92	0.9	0.88	0.29	0.5	0.5	OFD	OFD	OFD	ALT	OFD	OFD	ALT	0.000288166	0.0144014	0.0873141	0	0.0154546	0.0193011	0
TCE0533r	5mthf[c] --> 5mthf[e]	5mthf[c]	production	ND	NA	NA	0.4	0.89	0.9	0.92	0.29	0.46	0.42	ALT	ALT	ALT	OFD	ALT	ALT	ALT	0	0	0	0.0265344	0	0	0
TCE0542f	trp-L[e] --> trp-L[c]	trp-L[c]	degradation	ND	NA	NA	0.9	0.98	0.72	0	0.01	1	0.52	OFD	OFD	OFD	ALT	OFD	OFD	OFD	0.0183831	0.0179099	0.0283931	0	0.0179099	0.0384249	0.0283831
TCE0542r	trp-L[c] --> trp-L[e]	trp-L[c]	production	ND	NA	NA	nan	nan	nan	1	nan	nan	nan	NONE	NONE	NONE	OFD	NONE	NONE	NONE	0	0	0	0.0976755	0	0	0
TCE0544f	hxan[e] --> hxan[c]	hxan[c]	degradation	ND	int*	gli	0.78	0.29	0.25	1	0	0.23	0	ALT	ALT	ALT	ALT	NONE	ALT	NONE	0	0	0	0	0	0	0
TCE0544r	hxan[c] --> hxan[e]	hxan[c]	production	ND	gli*	int*	0.77	0	0.28	0.73	0	0	0	OFD	NONE	OFD	ALT	NONE	NONE	NONE	0.203305	0	0.01	0	0	0	0
TCE0558f	cgly[e] --> cgly[c]	cgly[c]	degradation	ND	NA	NA	1	0.86	0.8	1	0.71	0.88	0.89	ALT	ALT	ALT	ALT	ALT	ALT	ALT	0	0	0	0	0	0	0
TCE0558r	cgly[c] --> cgly[e]	cgly[c]	production	ND	NA	NA	NA	NA	NA	NA	NA	NA	NA	NA	NA	NA	ALT	NA	NA	NA	NA	NA	NA	0	NA	NA	NA
TCE0559r	gchola[c] --> gchola[e]	gchola[c]	production	ND	NA	NA	0	0	0.16	0	0	0	0.06	NONE	NONE	ALT	NONE	NONE	NONE	OFD	0	0	0	0	0	0	0.00124953
TCE0573f	duri[e] --> duri[c]	duri[c]	degradation	ND	int	NA	0.79	0.7	0.52	0.9	0	0.71	0.57	ALT	ALT	OFD	ALT	NONE	OFD	ALT	0	0	0.01	0	0	0.00975802	0
TCE0573r	duri[c] --> duri[e]	duri[c]	production	ND	gon*	NA	0.68	0.96	0.33	0.86	0	0.6	0.84	ALT	ALT	ALT	OFD	NONE	ALT	ALT	0	0	0	0.00354052	0	0	0
TCE0574f	1mncam[c] + atp[c] + h2o[c] --> 1mncam[e] + adp[c] + h[c] + pi[c]	1mncam[c]	production	ND	mus*	pha*	0	0	0	0	0.98	0	0.6	ALT	ALT	ALT	ALT	OFD	ALT	OFD	0	0	0	0	0.01	0	0.01
TCE0576f	vacc[e] --> vacc[c]	vacc[c]	degradation	ND	int	mus*	0	0.23	0.46	0.64	0.63	0	0	OFD	OFD	OFD	ALT	ALT	NONE	NONE	0.000172351	0.0162727	0.00850179	0	0	0	0
TCE0576r	vacc[c] --> vacc[e]	vacc[c]	production	ND	NA	NA	nan	nan	nan	1	nan	nan	nan	NONE	NONE	NONE	OFD	NONE	NONE	NONE	0	0	0	0.00460688	0	0	0
TCE0591f	dhdascb[e] --> dhdascb[c]	dhdascb[c]	degradation	ND	NA	NA	0.89	0.87	0.95	0.91	0.7	0.72	0.96	ALT	ALT	ALT	ALT	ALT	ALT	ALT	0	0	0	0	0	0	0
TCE0591r	dhdascb[c] --> dhdascb[e]	dhdascb[c]	production	ND	neu*	NA	0	0	0	0	0	0.99	0	NONE	NONE	NONE	ALT	NONE	ALT	NONE	0	0	0	0	0	0	0
TCE0597f	meoh[e] --> meoh[c]	meoh[c]	degradation	ND	int*	gon*	0	0.4	0	0.97	0.3	0	0	NONE	ALT	NONE	ALT	ALT	NONE	NONE	0	0	0	0	0	0	0
TCE0597r	meoh[c] --> meoh[e]	meoh[c]	production	ND	NA	NA	nan	nan	nan	nan	nan	nan	nan	NONE	NONE	NONE	ALT	NONE	NONE	NONE	0	0	0	0	0	0	0
TCE0600f	(3) 5htrp[c] + (2) atp[c] + (2) h2o[c] --> (3) 5htrp[e] + (2) adp[c] + (2) h[c] + (2) pi[c]	5htrp[c]	production	ND	neu*	NA	0	0	0	0	0	0.79	0	NONE	NONE	NONE	NONE	NONE	OFD	NONE	0	0	0	0	0	0.00333333	0
TCE0602f	cl[c] + hco3[e] --> cl[e] + hco3[c]	hco3[c]	degradation	ND	mus*	neu*	0.28	0.3	0.44	0.6	0.84	0.76	0.54	ALT	OFD	OFD	OFD	ALT	OFD	OFD	0	1.15569	0.00207874	0.00359735	0	0.000829211	0.925543
TCE0602r	cl[e] + hco3[c] --> cl[c] + hco3[e]	hco3[c]	production	ND	neu	mus*	0.35	0.36	0.54	0.59	0.82	0.93	0.65	ALT	ALT	ALT	ALT	ALT	ALT	ALT	0	0	0	0	0	0	0
TCE0603f	35cgmp[c] + atp[c] + h2o[c] --> 35cgmp[e] + adp[c] + h[c] + pi[c]	35cgmp[c]	production	ND	NA	NA	0.59	0.42	0.44	0.53	0.48	0.75	0.5	ALT	ALT	ALT	ALT	ALT	ALT	ALT	0	0	0	0	0	0	0
TCE0605f	ins[e] --> ins[c]	ins[c]	degradation	ND	int*	gli*	0.75	0	0.26	0.88	0	0	0	ALT	NONE	ALT	ALT	NONE	NONE	NONE	0	0	0	0.00307569	0	0	0
TCE0605r	ins[c] --> ins[e]	ins[c]	production	ND	gli*	gon*	1	0.97	0.67	0.7	0.61	0.88	0.74	ALT	OFD	ALT	ALT	ALT	ALT	OFD	0	0.01	0	0	0	0	0.02
TCE0611f	cl[c] + (2) so4[e] --> cl[e] + (2) so4[c]	so4[c]	degradation	ND	NA	NA	nan	nan	nan	nan	nan	nan	nan	ALT	ALT	ALT	ALT	ALT	ALT	ALT	0	0	0	0	0	0	0
TCE0615f	xoltri25[c] --> xoltri25[e]	xoltri25[c]	production	ND	int*	NA	0	0	0	0.99	0	0	0	NONE	NONE	NONE	ALT	NONE	NONE	NONE	0	0	0	0	0	0	0
TCE0615r	xoltri25[e] --> xoltri25[c]	xoltri25[c]	degradation	ND	pha*	NA	0	0	0	nan	0	0	0.7	NONE	NONE	NONE	NONE	NONE	NONE	ALT	0	0	0	0	0	0	0
TCE0618f	3aib-D[c] --> 3aib-D[e]	3aib-D[c]	production	ND	mus*	NA	0	0.2	0.23	0.33	1	0.14	0.28	NONE	ALT	ALT	ALT	OFD	ALT	ALT	0	0	0	0	0.01	0	0
TCE0619f	gua[e] --> gua[c]	gua[c]	degradation	ND	gli	int	0.94	0.49	0.36	0.84	0	0.51	0	ALT	ALT	ALT	ALT	NONE	OFD	NONE	0	0	0	0	0	0.01	0
TCE0619r	gua[c] --> gua[e]	gua[c]	production	ND	gli*	int*	0.77	0	0.28	0.72	0	0	0	OFD	NONE	OFD	OFD	NONE	NONE	NONE	0.01	0	0.00551475	0.413745	0	0	0
TCE0621f	oh1[c] + thf[e] --> oh1[e] + thf[c]	thf[c]	degradation	ND	NA	NA	0.66	0.89	0.85	0.8	0.57	0.61	0.57	ALT	ALT	ALT	OFD	ALT	ALT	ALT	0	0	0	0.0144835	0	0	0
TCE0621r	oh1[e] + thf[c] --> oh1[c] + thf[e]	thf[c]	production	ND	NA	NA	0.64	0.94	0.88	0.91	0.53	0.51	0.53	OFD	OFD	OFD	ALT	ALT	OFD	ALT	0.000288166	0.01	0.01	0	0	0.0148997	0
TCE0622f	(3) na1[e] + so4[e] --> (3) na1[c] + so4[c]	so4[c]	degradation	ND	NA	NA	nan	nan	nan	nan	nan	nan	nan	ALT	ALT	ALT	ALT	ALT	ALT	ALT	0	0	0	0	0	0	0
TCE0622r	(3) na1[c] + so4[c] --> (3) na1[e] + so4[e]	so4[c]	production	ND	NA	NA	0.84	0.89	0.87	0.9	0.97	0.87	0.92	ALT	ALT	ALT	OFD	ALT	ALT	ALT	0	0	0	0.01	0	0	0
TCE0627f	o2s[c] --> o2s[e]	o2s[c]	production	ND	int*	NA	0	0	0	1	0	0	0	NONE	NONE	NONE	OFD	NONE	NONE	NONE	0	0	0	0.00635302	0	0	0
TCE0627r	o2s[e] --> o2s[c]	o2s[c]	degradation	ND	NA	NA	0.93	0.93	0.96	0.73	0.89	0.85	0.85	OFD	OFD	OFD	OFD	OFD	OFD	OFD	0.02	0.02	0.02	0	0.02	0.02	0.02
TCE0644f	2hb[e] --> 2hb[c]	2hb[c]	degradation	ND	neu*	mus	0.6	0	0.57	0	0.82	0.95	0.3	ALT	NONE	ALT	ALT	ALT	ALT	ALT	0	0	0	0	0	0	0
TCE0644r	2hb[c] --> 2hb[e]	2hb[c]	production	ND	neu*	mus*	0.41	0	0.49	0	0.58	0.63	0.21	ALT	NONE	OFD	ALT	OFD	ALT	ALT	0	0	0.01	0	0.01	0	0
TCE0648f	fru[e] --> fru[c]	fru[c]	degradation	ND	NA	NA	0.46	0.76	0.56	0.66	0.87	0.82	0.73	ALT	ALT	ALT	ALT	ALT	ALT	ALT	0	0	0	0	0	0	0
TCE0648r	fru[c] --> fru[e]	fru[c]	production	ND	mus*	int*	0	0	0	0.65	0.72	0	0.06	NONE	NONE	NONE	ALT	ALT	NONE	ALT	0	0	0	0	0	0	0
TCE0660f	mthgxl[c] --> mthgxl[e]	mthgxl[c]	production	ND	NA	NA	0.81	0.75	0.83	0.8	0.91	0.91	0.82	ALT	ALT	ALT	ALT	ALT	ALT	ALT	0	0	0	0	0	0	0
TCE0662f	na1[e] --> na1[c]	na1[c]	degradation	ND	NA	NA	1	1	1	1	1	1	1	OFD	OFD	OFD	ALT	OFD	OFD	OFD	0.280895	0.06	0.0174502	0	0.0870241	0.03	0.05
TCE0662r	na1[c] --> na1[e]	na1[c]	production	ND	NA	NA	0.94	0.94	0.94	1	0.98	0.94	0.94	ALT	ALT	ALT	ALT	ALT	ALT	ALT	0	0	0	0	0	0	0
TCE0670f	S3hb[e] --> S3hb[c]	S3hb[c]	degradation	ND	int	mus*	0.46	0.19	0.49	0.8	0.61	0	0	ALT	ALT	ALT	ALT	ALT	NONE	NONE	0	0	0	0	0	0	0
TCE0670r	S3hb[c] --> S3hb[e]	S3hb[c]	production	ND	int*	mus*	0.12	0.13	0.31	0.84	0.46	0	0	ALT	OFD	OFD	OFD	ALT	NONE	NONE	0	0.01	0.01	0.01	0	0	0
TCE0673f	(3) na1[e] + tsul[e] --> (3) na1[c] + tsul[c]	tsul[c]	degradation	ND	NA	NA	0.7	0.82	0.98	0.65	0.83	0.74	0.76	OFD	ALT	ALT	ALT	ALT	ALT	ALT	0.00937523	0	0	0.00301125	0	0	0
TCE0673r	(3) na1[c] + tsul[c] --> (3) na1[e] + tsul[e]	tsul[c]	production	ND	NA	NA	0	0.77	0.83	0.69	0.78	0	0.53	NONE	ALT	ALT	ALT	OFD	NONE	ALT	0	0	0	0	0.00913682	0	0
TCE0674f	pyr[e] --> pyr[c]	pyr[c]	degradation	ND	NA	NA	0.77	0.72	0.75	0.79	1	0.88	0.78	ALT	ALT	ALT	ALT	ALT	ALT	ALT	0	0	0	0	0	0	0
TCE0674r	pyr[c] --> pyr[e]	pyr[c]	production	ND	hyp*	NA	0.49	0.57	1	0.69	0.68	0.58	0.53	ALT	ALT	ALT	ALT	ALT	ALT	ALT	0	0	0	0	0	0	0
TCE0687f	nac[e] --> nac[c]	nac[c]	degradation	ND	NA	NA	0.78	0.82	0.37	0.83	0.66	0.68	0.51	ALT	ALT	ALT	OFD	ALT	ALT	ALT	0	0	0	0.00754396	0	0	0
TCE0687r	nac[c] --> nac[e]	nac[c]	production	ND	NA	NA	NA	NA	NA	NA	NA	NA	NA	NA	NA	NA	ALT	NA	NA	NA	NA	NA	NA	0	NA	NA	NA
TCE0694f	ascb-L[e] --> ascb-L[c]	ascb-L[c]	degradation	ND	neu*	NA	0	0	0	0	0	1	0	ALT	ALT	ALT	ALT	ALT	ALT	ALT	0	0	0	0	0	0	0
TCE0694r	ascb-L[c] --> ascb-L[e]	ascb-L[c]	production	ND	NA	NA	0.9	0.8	0.91	0.87	0.67	0.7	0.98	ALT	ALT	ALT	ALT	ALT	ALT	ALT	0	0	0	0	0	0	0
TCE0697f	(3) ala-B[c] + atp[c] + h2o[c] --> adp[c] + (3) ala-B[e] + h[c] + pi[c]	ala-B[c]	production	ND	neu*	mus*	0.08	0	0.12	0.27	0.48	0.93	0.16	ALT	NONE	ALT	OFD	ALT	ALT	OFD	0	0	0	0.00333333	0	0	0.00666667
TCE0699f	atp[c] + h2o[c] + ps_BAC[e] --> adp[c] + h[c] + pi[c] + ps_BAC[c]	ps_BAC[c]	degradation	ND	NA	NA	NA	NA	NA	NA	NA	NA	NA	NA	NA	NA	ALT	NA	NA	NA	NA	NA	NA	0	NA	NA	NA
TCE0706f	acac[e] --> acac[c]	acac[c]	degradation	ND	mus*	int	0.36	0.4	0.65	0.78	0.84	0.3	0.43	ALT	OFD	ALT	ALT	OFD	OFD	OFD	0	0.01	0	0	0.0104145	0.00411199	0.231786
TCE0706r	acac[c] --> acac[e]	acac[c]	production	ND	int*	mus	0.53	0.53	0.67	0.82	0.75	0.33	0.52	ALT	ALT	ALT	OFD	ALT	ALT	ALT	0	0	0	1.63095	0	0	0
TCE0707f	atp[c] + cholate[c] + h2o[c] --> adp[c] + cholate[e] + h[c] + pi[c]	cholate[c]	production	ND	int*	hyp*	0	0	0.32	0.42	0.06	0	0	ALT	ALT	ALT	ALT	ALT	ALT	ALT	0	0	0	0	0	0	0
TCE0710f	34dhphe[e] --> 34dhphe[c]	34dhphe[c]	degradation	ND	NA	NA	0	0	0	nan	0	0	0	NONE	NONE	NONE	NONE	NONE	NONE	NONE	0	0	0	0	0	0	0
TCE0710r	34dhphe[c] --> 34dhphe[e]	34dhphe[c]	production	ND	hyp*	gli*	0.6	0	1	0	0	0.51	0.25	OFD	NONE	OFD	NONE	NONE	OFD	ALT	0.02	0	0.02	0	0	0.02	0
TCE0712f	4hphac[c] --> 4hphac[e]	4hphac[c]	production	ND	NA	NA	0	0	0	0.16	0	0	0	NONE	NONE	NONE	ALT	NONE	NONE	NONE	0	0	0	0	0	0	0
TCE0712r	4hphac[e] --> 4hphac[c]	4hphac[c]	degradation	ND	NA	NA	nan	nan	nan	nan	nan	nan	nan	NONE	NONE	NONE	ALT	NONE	NONE	NONE	0	0	0	0	0	0	0
TCE0713f	pydam[e] --> pydam[c]	pydam[c]	degradation	ND	NA	NA	0.76	0.95	0.84	0.73	0.82	0.78	0.7	ALT	OFD	ALT	OFD	ALT	OFD	ALT	0	0.00591082	0	0	0	0.00295541	0
TCE0716f	lac-D[e] --> lac-D[c]	lac-D[c]	degradation	ND	NA	NA	0.58	0	0.8	0.74	0.82	0.47	0.38	OFD	NONE	OFD	ALT	OFD	ALT	ALT	0.0394456	0	0.01	0	0.01	0	0
TCE0716r	lac-D[c] --> lac-D[e]	lac-D[c]	production	ND	int*	gon*	0	0.76	0.64	1	0.62	0.67	0	NONE	OFD	ALT	OFD	ALT	ALT	NONE	0	0.01	0	0.00443819	0	0	0
TCE0718f	met-L[e] --> met-L[c]	met-L[c]	degradation	ND	hyp*	NA	0.35	0.53	0.92	0.51	0.23	0.26	0.51	OFD	OFD	OFD	ALT	OFD	OFD	OFD	0.0593632	0.0462438	0.0207041	0	0.168881	0.0637315	0.0337739
TCE0718r	met-L[c] --> met-L[e]	met-L[c]	production	ND	int*	hyp	0.34	0.54	0.7	0.87	0	0	0	ALT	ALT	ALT	OFD	NONE	NONE	NONE	0	0	0	0.089237	0	0	0
TCE0719f	4abut[e] --> 4abut[c]	4abut[c]	degradation	ND	mus*	NA	0	0	0.57	0.66	0.94	0.63	0	NONE	NONE	ALT	ALT	ALT	ALT	NONE	0	0	0	0	0	0	0
TCE0719r	4abut[c] --> 4abut[e]	4abut[c]	production	ND	neu*	int*	0.63	0.63	0.63	0.77	0.63	1	0.63	ALT	OFD	ALT	ALT	ALT	ALT	OFD	0	0.01	0	0	0	0	0.02
TCE0723f	retn[c] --> retn[e]	retn[c]	production	ND	NA	NA	nan	nan	nan	nan	nan	nan	nan	NONE	NONE	NONE	ALT	NONE	NONE	NONE	0	0	0	0	0	0	0
TCE0723r	retn[e] --> retn[c]	retn[c]	degradation	ND	int*	hyp*	0.52	0.29	0.67	0.77	0.16	0.31	0.37	ALT	ALT	ALT	ALT	ALT	ALT	ALT	0	0	0	0	0	0	0
TCE0726f	urate[c] --> urate[e]	urate[c]	production	ND	int*	gli*	0.51	0	0	0.92	0	0	0	ALT	ALT	ALT	OFD	ALT	ALT	ALT	0	0	0	0.0676606	0	0	0
TCE0732f	dad-2[e] --> dad-2[c]	dad-2[c]	degradation	ND	gon*	NA	0.72	1	0.7	0.87	0.64	0.91	0.77	ALT	ALT	ALT	ALT	ALT	ALT	ALT	0	0	0	0	0	0	0
TCE0732r	dad-2[c] --> dad-2[e]	dad-2[c]	production	ND	gli*	int*	0.77	0	0.27	0.7	0	0.43	0	ALT	NONE	ALT	ALT	NONE	ALT	NONE	0	0	0	0	0	0	0
TCE0735f	cys-L[e] --> cys-L[c]	cys-L[c]	degradation	ND	NA	NA	0.64	0.8	0.81	0.54	0.86	0.79	0.66	OFD	OFD	OFD	ALT	OFD	OFD	OFD	0.133233	0.0238831	0.0600995	0	0.0574078	0.00727097	0.0200993
TCE0735r	cys-L[c] --> cys-L[e]	cys-L[c]	production	ND	NA	NA	0.86	0.85	0.79	0.9	0.71	0.88	0.89	ALT	ALT	ALT	OFD	ALT	ALT	ALT	0	0	0	0.180506	0	0	0
TCE0739f	adprib[e] --> adprib[c]	adprib[c]	degradation	ND	NA	NA	0.85	0.76	0.69	0.72	0.57	0.92	0.62	ALT	ALT	OFD	ALT	ALT	ALT	ALT	0	0	0.01	0	0	0	0
TCE0739r	adprib[c] --> adprib[e]	adprib[c]	production	ND	NA	NA	NA	NA	NA	NA	NA	NA	NA	NA	NA	NA	OFD	NA	NA	NA	NA	NA	NA	0.00164818	NA	NA	NA
TCE0743f	atp[c] + camp[c] + h2o[c] --> adp[c] + camp[e] + h[c] + pi[c]	camp[c]	production	ND	neu*	NA	0.55	0.12	0.18	0.57	0.5	0.81	0.4	ALT	ALT	ALT	ALT	ALT	ALT	ALT	0	0	0	0	0	0	0
TCE0745f	drib[e] --> drib[c]	drib[c]	degradation	ND	int*	NA	0	0	0	0.88	0	0	0	NONE	NONE	NONE	OFD	NONE	NONE	NONE	0	0	0	0.00360205	0	0	0
TCE0745r	drib[c] --> drib[e]	drib[c]	production	ND	NA	NA	nan	nan	nan	nan	nan	nan	nan	NONE	NONE	NONE	ALT	NONE	NONE	NONE	0	0	0	0	0	0	0
TCE0752f	glyb[e] + (2) na1[e] --> glyb[c] + (2) na1[c]	glyb[c]	degradation	ND	NA	NA	nan	nan	nan	nan	nan	nan	nan	NONE	NONE	NONE	ALT	NONE	NONE	NONE	0	0	0	0	0	0	0
TCE0752r	glyb[c] + (2) na1[c] --> glyb[e] + (2) na1[e]	glyb[c]	production	ND	gon*	NA	0	0.84	0.74	0.7	0.64	0	0	NONE	OFD	ALT	OFD	OFD	NONE	NONE	0	0.02	0	0.01	0.01	0	0
TCE0757f	chol[e] --> chol[c]	chol[c]	degradation	ND	gli	NA	0.89	0.72	0.57	0.58	0.65	0.72	0.46	ALT	OFD	ALT	OFD	OFD	ALT	ALT	0	0.01999	0	0.0127918	0.0138022	0	0
TCE0757r	chol[c] --> chol[e]	chol[c]	production	ND	int*	NA	0.72	0	0.7	0.93	0.65	0.77	0.65	OFD	NONE	ALT	OFD	ALT	ALT	ALT	0.01	0	0	0	0	0	0
TCE0758f	phe-L[e] --> phe-L[c]	phe-L[c]	degradation	ND	NA	NA	0.9	0.99	0.81	0.98	0.84	1	0.53	OFD	OFD	OFD	ALT	OFD	OFD	OFD	0.0877547	0.0938307	0.117755	0	0.0838307	0.0881016	0.0877547
TCE0758r	phe-L[c] --> phe-L[e]	phe-L[c]	production	ND	NA	NA	0.89	0	0.99	0.92	0.88	0.91	0.73	ALT	NONE	ALT	OFD	ALT	ALT	ALT	0	0	0	0.0925499	0	0	0
TCE0766f	ncam[e] --> ncam[c]	ncam[c]	degradation	ND	pha*	mus*	0.61	0.51	0.35	0.49	0.9	0.58	1	ALT	ALT	OFD	ALT	ALT	ALT	OFD	0	0	0.01	0	0	0	0.01
TCE0766r	ncam[c] --> ncam[e]	ncam[c]	production	ND	NA	NA	NA	NA	NA	NA	NA	NA	NA	NA	NA	NA	OFD	NA	NA	NA	NA	NA	NA	0.0094121	NA	NA	NA
TCE0772f	gsn[e] --> gsn[c]	gsn[c]	degradation	ND	gli*	int	0.79	0	0.28	0.78	0	0	0	ALT	NONE	OFD	ALT	NONE	NONE	NONE	0	0	0.00551475	0	0	0	0
TCE0772r	gsn[c] --> gsn[e]	gsn[c]	production	ND	NA	NA	0.8	0.63	0.52	0.7	0.5	0.57	0.61	ALT	ALT	ALT	OFD	ALT	ALT	OFD	0	0	0	0.000354497	0	0	0.01
TCE0777f	xoltri27[c] --> xoltri27[e]	xoltri27[c]	production	ND	NA	NA	0.75	0	0.78	0	0	0.72	0	ALT	NONE	ALT	NONE	NONE	ALT	NONE	0	0	0	0	0	0	0
TCE0777r	xoltri27[e] --> xoltri27[c]	xoltri27[c]	degradation	ND	NA	NA	0	0	0	nan	0	0	0	NONE	NONE	NONE	NONE	NONE	NONE	NONE	0	0	0	0	0	0	0
TCE0779f	adn[e] --> adn[c]	adn[c]	degradation	ND	NA	NA	0.71	0.99	0.8	0.86	0.64	0.9	0.77	ALT	ALT	ALT	ALT	OFD	ALT	ALT	0	0	0	0	0.0493451	0	0
TCE0779r	adn[c] --> adn[e]	adn[c]	production	ND	gli*	hyp*	1	0.62	0.84	0.7	0.56	0.73	0.72	OFD	ALT	ALT	OFD	ALT	OFD	ALT	0.182952	0	0	0.010434	0	0.01	0
TCE0784f	cytd[e] --> cytd[c]	cytd[c]	degradation	ND	int	gon*	0	0.96	0	1	0.01	0.39	0.85	OFD	OFD	ALT	ALT	OFD	OFD	OFD	0.0181931	0.119207	0	0	0.01	0.0121507	0.100223
TCE0784r	cytd[c] --> cytd[e]	cytd[c]	production	ND	NA	NA	0	0.64	0.6	0.7	0.49	0.54	0.61	NONE	ALT	ALT	OFD	ALT	ALT	ALT	0	0	0	0.237834	0	0	0
TCE0788f	dgsn[e] --> dgsn[c]	dgsn[c]	degradation	ND	int*	gli*	0.79	0	0.3	0.9	0	0	0	ALT	NONE	ALT	ALT	NONE	NONE	NONE	0	0	0	0	0	0	0
TCE0788r	dgsn[c] --> dgsn[e]	dgsn[c]	production	ND	gli*	int*	0.82	0	0.28	0.7	0	0.43	0	ALT	NONE	ALT	ALT	NONE	ALT	NONE	0	0	0	0	0	0	0
TCE0795r	tchola[c] --> tchola[e]	tchola[c]	production	ND	NA	NA	0	0	0.17	0	0	0	0.07	NONE	NONE	ALT	NONE	NONE	NONE	ALT	0	0	0	0	0	0	0
TCE0797f	ala-D[e] --> ala-D[c]	ala-D[c]	degradation	ND	int*	NA	0	0	0	1	0	0	0	NONE	NONE	NONE	ALT	NONE	NONE	NONE	0	0	0	0	0	0	0
TCE0797r	ala-D[c] --> ala-D[e]	ala-D[c]	production	ND	NA	NA	nan	nan	nan	nan	nan	nan	nan	NONE	NONE	NONE	ALT	NONE	NONE	NONE	0	0	0	0	0	0	0
TCE0825r	peplys[c] --> peplys[e]	peplys[c]	production	ND	NA	NA	0	0	0	nan	0	0	0	ALT	ALT	ALT	NONE	ALT	ALT	ALT	0	0	0	0	0	0	0
TCE1117f	asp-L[e] --> asp-L[c]	asp-L[c]	degradation	ND	neu*	NA	0.45	0.51	0.47	0.63	0.62	0.94	0.62	ALT	ALT	OFD	ALT	OFD	OFD	OFD	0	0	0.0694537	0	0.0761927	0.125348	0.0898343
TCE1117r	asp-L[c] --> asp-L[e]	asp-L[c]	production	ND	pha	NA	0.47	0.4	0.74	0.71	0.94	0.88	1	OFD	ALT	ALT	OFD	ALT	ALT	ALT	0.0222073	0	0	0.0674926	0	0	0
TCE1121f	akg[e] --> akg[c]	akg[c]	degradation	ND	NA	NA	0.9	0.83	1	0.88	0.97	0.93	0.77	OFD	ALT	ALT	ALT	ALT	ALT	ALT	3.29104	0	0	0	0	0	0
TCE1121r	akg[c] --> akg[e]	akg[c]	production	ND	NA	NA	0.74	0.84	0.83	0.93	0.94	0.76	0.82	ALT	ALT	ALT	OFD	ALT	ALT	ALT	0	0	0	0.0967397	0	0	0
TCE1122f	gln-L[e] --> gln-L[c]	gln-L[c]	degradation	ND	neu*	NA	0.53	0.9	0.58	0.85	0.55	1	0.73	OFD	OFD	OFD	ALT	OFD	OFD	OFD	0.316254	0.235574	0.203513	0	0.137618	0.226249	0.185208
TCE1122r	gln-L[c] --> gln-L[e]	gln-L[c]	production	ND	mus	int*	0.38	0.62	0.56	0.89	0.95	0.33	0.81	ALT	ALT	ALT	OFD	ALT	ALT	ALT	0	0	0	0.192823	0	0	0
TCE1124f	sbt-D[e] --> sbt-D[c]	sbt-D[c]	degradation	ND	gli	mus*	0.95	0	0.63	0.71	0.86	0.58	0.61	ALT	NONE	OFD	ALT	OFD	ALT	OFD	0	0	0.01	0	0.01	0	0.01
TCE1124r	sbt-D[c] --> sbt-D[e]	sbt-D[c]	production	ND	NA	NA	0.83	0	0.72	0.71	0.71	0.53	0.73	OFD	NONE	ALT	OFD	ALT	ALT	ALT	0.01	0	0	0.005506	0	0	0
TCE1127f	so4[e] --> so4[c]	so4[c]	degradation	ND	NA	NA	nan	nan	nan	nan	nan	nan	nan	ALT	ALT	ALT	ALT	ALT	ALT	ALT	0	0	0	0	0	0	0
TCE1127r	so4[c] --> so4[e]	so4[c]	production	ND	NA	NA	NA	NA	NA	NA	NA	NA	NA	NA	NA	NA	ALT	NA	NA	NA	NA	NA	NA	0	NA	NA	NA
TCE1130f	melib[e] --> melib[c]	melib[c]	degradation	ND	mus*	NA	0	0	0.64	0.3	1	0	0.58	NONE	NONE	ALT	ALT	ALT	NONE	ALT	0	0	0	0	0	0	0
TCE1130r	melib[c] --> melib[e]	melib[c]	production	ND	NA	NA	NA	NA	NA	NA	NA	NA	NA	NA	NA	NA	ALT	NA	NA	NA	NA	NA	NA	0	NA	NA	NA
TCE1133f	pap[e] --> pap[c]	pap[c]	degradation	ND	gli	hyp*	1	0.77	0.9	0.71	0.5	0.52	0.66	ALT	ALT	ALT	OFD	ALT	ALT	ALT	0	0	0	0.01	0	0	0
TCE1133r	pap[c] --> pap[e]	pap[c]	production	ND	gli*	hyp*	0.93	0.5	0.68	0	0.31	0.44	0.59	OFD	ALT	ALT	ALT	ALT	ALT	ALT	0.01	0	0	0	0	0	0
TCE1137f	ser-L[e] --> ser-L[c]	ser-L[c]	degradation	ND	hyp*	int	0.51	0.54	1	0.88	0.71	0.36	0.51	OFD	OFD	ALT	ALT	OFD	OFD	ALT	0.247719	0.172519	0	0	0.1337	0.105073	0
TCE1137r	ser-L[c] --> ser-L[e]	ser-L[c]	production	ND	int*	NA	0.41	0.77	0.77	0.89	0.46	0.64	0.4	ALT	ALT	ALT	OFD	ALT	ALT	OFD	0	0	0	0.107656	0	0	0.0366234
TCE1143r	k[c] --> k[e]	k[c]	production	ND	NA	NA	nan	nan	nan	nan	nan	nan	nan	OFD	OFD	OFD	ALT	OFD	OFD	OFD	0.02	0.02	0.02	0.02	0.02	0.02	0.02
TCE1148f	gthox[e] --> gthox[c]	gthox[c]	degradation	ND	NA	NA	0.76	0.75	0.82	0.89	0.61	0.63	0.83	ALT	ALT	ALT	ALT	ALT	ALT	ALT	0	0	0	0	0	0	0
TCE1154f	cit[e] --> cit[c]	cit[c]	degradation	ND	NA	NA	0.89	0.78	0.98	1	0.93	0.73	0.83	OFD	ALT	ALT	ALT	ALT	ALT	ALT	1.37793	0	0	0	0	0	0
TCE1154r	cit[c] --> cit[e]	cit[c]	production	ND	NA	NA	0.89	0.78	0.98	1	0.93	0.73	0.83	ALT	ALT	ALT	OFD	ALT	ALT	ALT	0	0	0	0.040504	0	0	0
TCE1156f	sucr[e] --> sucr[c]	sucr[c]	degradation	ND	int*	mus*	0	0	0	0.87	0.51	0	0.08	NONE	NONE	NONE	ALT	ALT	NONE	ALT	0	0	0	0	0	0	0
TCE1156r	sucr[c] --> sucr[e]	sucr[c]	production	ND	NA	NA	NA	NA	NA	NA	NA	NA	NA	NA	NA	NA	ALT	NA	NA	NA	NA	NA	NA	0	NA	NA	NA
TCE1157f	dttp[e] --> dttp[c]	dttp[c]	degradation	ND	hyp*	NA	0	0.71	0.84	0.52	0	0	0.66	NONE	OFD	OFD	ALT	NONE	NONE	ALT	0	0.0122316	0.0122316	0	0	0	0
TCE1157r	dttp[c] --> dttp[e]	dttp[c]	production	ND	gon	hyp	0	0.78	0.78	0.38	0	0	0	NONE	ALT	ALT	OFD	NONE	NONE	NONE	0	0	0	0.01	0	0	0
TCE1158f	nmn[e] --> nmn[c]	nmn[c]	degradation	ND	int	NA	0.65	0.64	0.28	0.82	0	0.59	0	OFD	ALT	ALT	ALT	NONE	ALT	NONE	0.02	0	0	0	0	0	0
TCE1158r	nmn[c] --> nmn[e]	nmn[c]	production	ND	NA	NA	NA	NA	NA	NA	NA	NA	NA	NA	NA	NA	OFD	NA	NA	NA	NA	NA	NA	0.000587897	NA	NA	NA
TCE1159f	succ[e] --> succ[c]	succ[c]	degradation	ND	NA	NA	0.75	0.85	0.76	0.78	0.98	0.78	0.83	OFD	OFD	ALT	ALT	ALT	ALT	OFD	1.37195	0.679074	0	0	0	0	0.434708
TCE1159r	succ[c] --> succ[e]	succ[c]	production	ND	NA	NA	0.54	0.72	0.65	0.74	0.79	0.68	0.62	ALT	ALT	ALT	OFD	ALT	ALT	ALT	0	0	0	0.641642	0	0	0
TCE1161f	mal-L[e] --> mal-L[c]	mal-L[c]	degradation	ND	NA	NA	0.8	0.79	0.72	0.83	1	0.88	0.83	ALT	ALT	ALT	ALT	ALT	ALT	ALT	0	0	0	0.403293	0	0	0
TCE1161r	mal-L[c] --> mal-L[e]	mal-L[c]	production	ND	NA	NA	0.64	0.64	0.57	0.73	0.85	0.71	0.67	OFD	OFD	OFD	ALT	ALT	OFD	OFD	6.96737	0.628272	0.197518	0	0	0.112865	0.369307
TCE1164f	glu-L[e] --> glu-L[c]	glu-L[c]	degradation	ND	NA	NA	0.62	0.83	0.77	0.83	0.88	1	0.77	OFD	OFD	OFD	ALT	OFD	OFD	OFD	0.154805	0.409894	0.152504	0	0.185739	0.101871	0.24624
TCE1164r	glu-L[c] --> glu-L[e]	glu-L[c]	production	ND	neu	int*	0.53	0.9	0.71	1	0.69	1	0.72	ALT	ALT	ALT	OFD	ALT	ALT	ALT	0	0	0	0.21053	0	0	0
TCE1169f	pnto-R[e] --> pnto-R[c]	pnto-R[c]	degradation	ND	NA	NA	0.4	0.58	0.41	0.53	0.42	0.33	0.36	ALT	OFD	OFD	OFD	ALT	OFD	OFD	0	0.00231394	0.00231394	0.00231394	0	0.00231394	0.00231394
TCE1179f	abt[e] --> abt[c]	abt[c]	degradation	ND	NA	NA	0.97	0	0.88	0.94	0.42	0.61	0.89	ALT	NONE	ALT	ALT	ALT	ALT	ALT	0	0	0	0	0	0	0
TCE1179r	abt[c] --> abt[e]	abt[c]	production	ND	NA	NA	0.81	0	0.79	0.79	0.38	0.53	0.73	ALT	NONE	ALT	ALT	ALT	ALT	ALT	0	0	0	0	0	0	0
TCE1182f	pi[e] --> pi[c]	pi[c]	degradation	ND	NA	NA	0.63	0.86	0.91	1	0.9	0.8	0.86	ALT	ALT	ALT	OFD	ALT	ALT	ALT	0	0	0	0	0	0	0
TCE1182r	pi[c] --> pi[e]	pi[c]	production	ND	NA	NA	1	0.99	1	0.99	0.99	0.99	0.99	OFD	OFD	OFD	OFD	OFD	OFD	OFD	5.19512	0.559416	0.518784	0.729095	0.362062	0.471098	0.432377
TCE1184f	lys-L[e] --> lys-L[c]	lys-L[c]	degradation	ND	NA	NA	0.9	0.94	0.88	0.62	0.8	0.54	0.86	OFD	OFD	OFD	ALT	OFD	OFD	OFD	0.187249	0.178526	0.302008	0	0.178526	0.18802	0.187249
TCE1184r	lys-L[c] --> lys-L[e]	lys-L[c]	production	ND	NA	NA	nan	nan	nan	1	nan	nan	nan	NONE	NONE	NONE	OFD	NONE	NONE	NONE	0	0	0	0.565656	0	0	0
TCE1185f	xan[e] --> xan[c]	xan[c]	degradation	ND	int*	gli	0.79	0.29	0.24	1	0	0.23	0	ALT	ALT	ALT	ALT	NONE	ALT	NONE	0	0	0	0	0	0	0
TCE1185r	xan[c] --> xan[e]	xan[c]	production	ND	int*	gli*	0.73	0	0.25	0.89	0	0	0	OFD	NONE	OFD	ALT	NONE	NONE	NONE	0.02	0	0.0414901	0	0	0	0
TCE1186f	fum[e] --> fum[c]	fum[c]	degradation	ND	NA	NA	0.8	0.79	0.71	0.84	1	0.88	0.83	ALT	ALT	ALT	ALT	ALT	ALT	ALT	0	0	0	0.017558	0	0	0
TCE1186r	fum[c] --> fum[e]	fum[c]	production	ND	NA	NA	0.6	0.61	0.57	0.77	0.82	0.67	0.63	OFD	ALT	ALT	ALT	ALT	ALT	ALT	0.597317	0	0	0	0	0	0
TCE1189f	his-L[e] --> his-L[c]	his-L[c]	degradation	ND	NA	NA	0.9	0.98	0.91	0.01	0.01	1	0.52	OFD	OFD	OFD	ALT	OFD	OFD	OFD	0.0433958	0.0427668	0.0768645	0	0.0427668	0.0434514	0.0433958
TCE1189r	his-L[c] --> his-L[e]	his-L[c]	production	ND	NA	NA	nan	nan	nan	1	nan	nan	nan	NONE	NONE	NONE	OFD	NONE	NONE	NONE	0	0	0	0.150043	0	0	0
TCE1194f	thr-L[e] --> thr-L[c]	thr-L[c]	degradation	ND	int	hyp*	0.56	0.02	0.96	1	0.03	0.02	0.03	OFD	OFD	OFD	ALT	OFD	OFD	OFD	0.125626	0.124127	0.189334	0	0.124127	0.125758	0.125626
TCE1194r	thr-L[c] --> thr-L[e]	thr-L[c]	production	ND	int*	hyp	0.52	0	0.74	0.79	0	0	0	ALT	NONE	ALT	OFD	NONE	NONE	NONE	0	0	0	0.135318	0	0	0
TCE1197f	orn[e] --> orn[c]	orn[c]	degradation	ND	NA	NA	0.71	0.8	0.94	1	0.81	0.99	0.84	ALT	OFD	ALT	ALT	OFD	OFD	OFD	0	0.140497	0	0	0.0162729	0.148157	0.118221
TCE1197r	orn[c] --> orn[e]	orn[c]	production	ND	hyp*	int*	0.4	0.6	1	0.76	0.58	0.48	0.49	ALT	ALT	ALT	OFD	ALT	ALT	ALT	0	0	0	0.0687734	0	0	0
TCE1202f	for[e] --> for[c]	for[c]	degradation	ND	NA	NA	0.72	0.8	0.89	0.88	0.64	0.69	0.63	ALT	ALT	ALT	ALT	ALT	ALT	ALT	0	0	0	0	0	0	0
TCE1202r	for[c] --> for[e]	for[c]	production	ND	int*	hyp*	0.5	0.6	0.84	0.91	0.42	0.6	0.44	OFD	ALT	OFD	OFD	OFD	OFD	OFD	0.000288166	0	0.204014	0.967704	0.01	0.185608	0.02
TCE1204f	gcald[e] --> gcald[c]	gcald[c]	degradation	ND	NA	NA	nan	nan	nan	nan	nan	nan	nan	NONE	NONE	NONE	ALT	NONE	NONE	NONE	0	0	0	0	0	0	0
TCE1204r	gcald[c] --> gcald[e]	gcald[c]	production	ND	NA	NA	0.62	0	0.82	0.77	0.82	0	0.69	ALT	NONE	ALT	OFD	OFD	NONE	ALT	0	0	0	0.02	0.02	0	0
TCE1206f	gam6p[e] --> gam6p[c]	gam6p[c]	degradation	ND	gon*	NA	0.79	0.93	0.22	0.79	0	0	0.47	ALT	ALT	ALT	ALT	NONE	NONE	OFD	0	0	0	0.00480348	0	0	0.0128508
TCE1206r	gam6p[c] --> gam6p[e]	gam6p[c]	production	ND	NA	NA	0.38	0.64	0.54	0.58	0.53	0.62	0.55	OFD	ALT	ALT	ALT	OFD	ALT	ALT	0.0652706	0	0	0	0.01	0	0
TCE1208f	arg-L[e] --> arg-L[c]	arg-L[c]	degradation	ND	NA	NA	0.02	0.8	0.95	0.87	0.94	0.27	0.53	OFD	OFD	OFD	ALT	OFD	OFD	OFD	0.106305	0.118106	0.239988	0	0.118106	0.106146	0.104397
TCE1208r	arg-L[c] --> arg-L[e]	arg-L[c]	production	ND	int*	NA	0	0	0	1	0	0	0	NONE	NONE	NONE	OFD	NONE	NONE	NONE	0	0	0	0.38922	0	0	0
TCE1211f	asn-L[e] --> asn-L[c]	asn-L[c]	degradation	ND	pha*	NA	0.02	0.05	0.76	0.02	0.94	0.89	1	OFD	OFD	OFD	ALT	OFD	OFD	OFD	0.0797014	0.0794119	0.194045	0	0.0894119	0.12317	0.181422
TCE1211r	asn-L[c] --> asn-L[e]	asn-L[c]	production	ND	pha	int*	0	0	0.25	0.78	0.37	0	0.85	NONE	NONE	ALT	OFD	ALT	NONE	ALT	0	0	0	0.422819	0	0	0
TCE1297f	ala-L[e] --> ala-L[c]	ala-L[c]	degradation	ND	hyp*	NA	0.52	0.68	1	0.73	0.76	0.6	0.61	ALT	OFD	OFD	ALT	OFD	OFD	OFD	0	1.02712	0.800732	0	0.358465	0.762291	0.764807
TCE1297r	ala-L[c] --> ala-L[e]	ala-L[c]	production	ND	int*	hyp	0.55	0.14	0.97	1	0.77	0.41	0.55	ALT	ALT	ALT	OFD	ALT	ALT	ALT	0	0	0	0.653176	0	0	0
TCE1298f	xyl-D[e] --> xyl-D[c]	xyl-D[c]	degradation	ND	NA	NA	0.91	0	0.9	0.8	0.42	0.59	0.83	ALT	NONE	ALT	OFD	ALT	ALT	ALT	0	0	0	0.01	0	0	0
TCE1298r	xyl-D[c] --> xyl-D[e]	xyl-D[c]	production	ND	NA	NA	0.87	0	0.79	0.65	0.37	0.55	0.79	ALT	NONE	ALT	ALT	ALT	ALT	ALT	0	0	0	0	0	0	0
TCE1300f	etoh[e] --> etoh[c]	etoh[c]	degradation	ND	mus*	int	0.41	0.4	0.44	0.57	0.86	0.31	0.5	ALT	OFD	ALT	ALT	ALT	ALT	ALT	0	0.0403349	0	0	0	0	0
TCE1300r	etoh[c] --> etoh[e]	etoh[c]	production	ND	mus*	NA	0.29	0.28	0.37	0.43	0.64	0.22	0.34	ALT	ALT	ALT	OFD	ALT	ALT	ALT	0	0	0	0.00793319	0	0	0
TCE1301f	o2[e] --> o2[c]	o2[c]	degradation	ND	NA	NA	0.98	0.99	1	0.98	0.99	0.95	0.96	OFD	OFD	OFD	OFD	OFD	OFD	OFD	6.46764	4.9375	5.23217	11.3198	4.531	4.2703	4.9614
TCE1301r	o2[c] --> o2[e]	o2[c]	production	ND	NA	NA	0	0	0	0	0	0	0	NONE	NONE	NONE	NONE	NONE	NONE	NONE	0	0	0	0	0	0	0
TCE1302f	acald[e] --> acald[c]	acald[c]	degradation	ND	NA	NA	0.74	0.83	0.7	0.99	0.98	0.76	0.78	ALT	OFD	ALT	ALT	ALT	ALT	ALT	0	0.159902	0	0	0	0	0
TCE1302r	acald[c] --> acald[e]	acald[c]	production	ND	hyp*	int*	0.57	0.45	0.92	0.71	0.53	0.41	0.43	ALT	ALT	ALT	OFD	ALT	ALT	ALT	0	0	0	0.03145	0	0	0
TCE1303f	pro-L[e] --> pro-L[c]	pro-L[c]	degradation	ND	mus*	NA	0.29	0.16	0.38	0.16	0.92	0.68	0.66	OFD	OFD	OFD	ALT	OFD	OFD	OFD	0.122439	0.19788	0.122439	0	0.197636	0.190046	0.166367
TCE1303r	pro-L[c] --> pro-L[e]	pro-L[c]	production	ND	int*	NA	0	0.68	0.74	0.95	0.58	0.51	0.48	NONE	ALT	ALT	OFD	ALT	ALT	ALT	0	0	0	0.341538	0	0	0
TCE1304f	lac-L[e] --> lac-L[c]	lac-L[c]	degradation	ND	neu	mus	0.59	0	0.56	0	0.74	0.91	0.29	ALT	ALT	ALT	ALT	ALT	ALT	ALT	0	0	0	0	0	0	0
TCE1304r	lac-L[c] --> lac-L[e]	lac-L[c]	production	ND	neu*	mus*	0.42	0	0.5	0	0.72	0.81	0.22	OFD	NONE	OFD	ALT	OFD	OFD	ALT	0.01	0	0.01	0	0.01	0.01	0
TCE1305f	xylt[e] --> xylt[c]	xylt[c]	degradation	ND	NA	NA	0.97	0	0.88	0.94	0.41	0.6	0.88	ALT	NONE	ALT	ALT	ALT	ALT	ALT	0	0	0	0	0	0	0
TCE1305r	xylt[c] --> xylt[e]	xylt[c]	production	ND	NA	NA	0.82	0	0.81	0.8	0.39	0.54	0.74	ALT	NONE	ALT	ALT	ALT	ALT	ALT	0	0	0	0	0	0	0
TCE1306f	gly[e] --> gly[c]	gly[c]	degradation	ND	int	mus*	0.48	0.77	0.69	1	0.84	0.54	0.67	ALT	OFD	ALT	ALT	OFD	ALT	ALT	0	0.115915	0	0	0.167136	0	0
TCE1306r	gly[c] --> gly[e]	gly[c]	production	ND	int*	hyp*	0.57	0.54	0.67	1	0.54	0.56	0.57	OFD	ALT	ALT	OFD	ALT	ALT	ALT	0.315921	0	0	0.0736368	0	0	0
TCE1307f	crn[e] --> crn[c]	crn[c]	degradation	ND	NA	NA	nan	nan	nan	nan	nan	nan	nan	NONE	NONE	NONE	ALT	NONE	NONE	NONE	0	0	0	0	0	0	0
TCE1307r	crn[c] --> crn[e]	crn[c]	production	ND	NA	NA	0	0	0.76	0.79	0	0	0.71	NONE	NONE	ALT	OFD	NONE	NONE	ALT	0	0	0	0.01	0	0	0
TCE1308f	glyc[c] --> glyc[e]	glyc[c]	production	ND	NA	NA	0.91	0.59	0.9	1	0.5	0.62	0.82	OFD	OFD	ALT	OFD	ALT	OFD	ALT	0.0122407	0.01	0	0.0128203	0	0.00954082	0
TCE1308r	glyc[e] --> glyc[c]	glyc[c]	degradation	ND	NA	NA	0.93	0	0.86	0.83	0.95	0.6	0.87	ALT	NONE	ALT	ALT	OFD	ALT	OFD	0	0	0	0	0.0454393	0	0.0117435
TCE1309f	arab-L[e] --> arab-L[c]	arab-L[c]	degradation	ND	NA	NA	0.94	0	0.9	0.79	0.43	0.6	0.85	ALT	NONE	ALT	ALT	ALT	ALT	ALT	0	0	0	0	0	0	0
TCE1309r	arab-L[c] --> arab-L[e]	arab-L[c]	production	ND	NA	NA	0.85	0	0.77	0.64	0.37	0.54	0.78	ALT	NONE	ALT	ALT	ALT	ALT	ALT	0	0	0	0	0	0	0
TCE1310f	co2[e] --> co2[c]	co2[c]	degradation	ND	NA	NA	0.51	0.47	0.64	0.96	0.89	0.96	0.75	ALT	ALT	ALT	OFD	ALT	ALT	ALT	0	0	0	0	0	0	0
TCE1310r	co2[c] --> co2[e]	co2[c]	production	ND	NA	NA	0.92	0.93	0.99	0.92	0.89	0.92	0.9	OFD	OFD	OFD	OFD	OFD	OFD	OFD	4.89512	3.61668	3.92705	10.0368	3.0839	3.40613	3.49997
TCE1311f	ac[e] --> ac[c]	ac[c]	degradation	ND	NA	NA	0.76	0.85	0.8	0.84	0.75	0.68	0.7	OFD	ALT	ALT	ALT	ALT	ALT	ALT	0.446696	0	0	0.000664043	0	0	0
TCE1311r	ac[c] --> ac[e]	ac[c]	production	ND	NA	NA	0.67	0.67	0.67	0.74	0.67	0.67	0.67	ALT	ALT	ALT	ALT	OFD	OFD	ALT	0	0	0	0	0.0190089	0.0358716	0
TCE1312f	h2o[e] --> h2o[c]	h2o[c]	degradation	ND	NA	NA	0.81	0.9	1	0.74	0.92	0.93	0.93	ALT	ALT	ALT	ALT	ALT	ALT	ALT	0	0	0	3.79052	0	0	0
TCE1312r	h2o[c] --> h2o[e]	h2o[c]	production	ND	NA	NA	0.86	0.9	1	0.79	0.86	0.71	0.76	ALT	OFD	OFD	ALT	OFD	OFD	OFD	0	4.24159	4.51671	0	5.39731	4.36766	4.18893
TCE2000f	atp[c] + h2o[c] + pe[e] --> adp[c] + h[c] + pe[c] + pi[c]	pe[c]	degradation	ND	NA	NA	0.39	0.35	0.39	nan	0.43	0.43	0.42	ALT	OFD	ALT	ALT	ALT	ALT	OFD	0	0.0155265	0	0	0	0	0.00706177
TCE2001f	pepX[e] --> pepX[c]	pepX[c]	degradation	ND	NA	NA	0	0	0	nan	0	0	0	ALT	ALT	ALT	NONE	ALT	ALT	ALT	0	0	0	0	0	0	0
TCE2003f	Nlys[e] --> Nlys[c]	Nlys[c]	degradation	ND	NA	NA	0.88	0.94	0.85	nan	0.73	0.75	0.86	ALT	ALT	ALT	NONE	ALT	ALT	ALT	0	0	0	0	0	0	0
TCE2003r	Nlys[c] --> Nlys[e]	Nlys[c]	production	ND	NA	NA	0.91	0.96	0.85	0.97	0.77	0.97	0.89	ALT	ALT	ALT	ALT	ALT	ALT	ALT	0	0	0	0	0	0	0
TCE2005f	atp[c] + h2o[c] + ps[e] --> adp[c] + h[c] + pi[c] + ps[c]	ps[c]	degradation	ND	NA	NA	0.76	0.36	0.81	nan	0.84	0.77	0.74	ALT	ALT	ALT	ALT	ALT	ALT	ALT	0	0	0	0	0	0	0
TCE5004f	atp[c] + cbl1[e] + h2o[c] --> adp[c] + cbl1[c] + h[c] + pi[c]	cbl1[c]	degradation	TBD	NA	NA	0.67	0.65	0.68	0.81	0.7	0.68	0.66	OFD	OFD	OFD	ALT	OFD	OFD	OFD	0.0104634	0.00046344	0.0104634	0.00092688	0.0104634	0.0104634	0.0104634
TCE5005f	adocbl[e] + atp[c] + h2o[c] --> adocbl[c] + adp[c] + h[c] + pi[c]	adocbl[c]	degradation	ND	NA	NA	nan	nan	nan	nan	nan	nan	nan	ALT	ALT	ALT	OFD	ALT	ALT	ALT	0	0	0	0.00953656	0	0	0
TCE5006f	pheme[e] --> pheme[c]	pheme[c]	degradation	hrg-1 | hrg-4	int*	NA	0.3	0.16	0.3	0.44	0.33	0	0	OFD	OFD	OFD	OFD	OFD	OFD	OFD	0.000958056	0.0009583	0.0009583	0.0124851	0.00315385	7.17925e-05	7.17925e-05
TCE5007f	cyanala[e] --> cyanala[c]	cyanala[c]	degradation	ND	gli*	pha*	1	0.1	0.48	0.58	0.59	0.3	0.84	ALT	ALT	ALT	ALT	ALT	ALT	ALT	0	0	0	0	0	0	0
TCE5007r	cyanala[c] --> cyanala[e]	cyanala[c]	production	ND	hyp*	int*	0	0	0.81	0.52	0	0	0	NONE	NONE	ALT	ALT	NONE	NONE	NONE	0	0	0	0	0	0	0
TCE5008f	acser[e] --> acser[c]	acser[c]	degradation	ND	hyp*	neu*	0.69	0	0.94	0.74	0.64	0.89	0.65	OFD	NONE	OFD	OFD	ALT	ALT	ALT	0.01	0	0.0101723	0	0	0	0
TCE5008r	acser[c] --> acser[e]	acser[c]	production	ND	NA	NA	NA	NA	NA	NA	NA	NA	NA	NA	NA	NA	OFD	NA	NA	NA	NA	NA	NA	0.0204588	NA	NA	NA
TCE5016f	glcn[e] --> glcn[c]	glcn[c]	degradation	ND	NA	NA	0.62	0.74	0	0	0.39	0.56	0.65	ALT	ALT	NONE	ALT	ALT	ALT	ALT	0	0	0	0	0	0	0
TCE5016r	glcn[c] --> glcn[e]	glcn[c]	production	ND	NA	NA	nan	nan	nan	nan	nan	nan	nan	NONE	NONE	NONE	ALT	NONE	NONE	NONE	0	0	0	0	0	0	0
TCE5017f	thm[e] --> thm[c]	thm[c]	degradation	TBD	NA	NA	0	0.78	0.77	0	0	0.86	0	NONE	ALT	ALT	OFD	NONE	OFD	NONE	0	0	0	0	0	0.00351631	0
TCE5020f	ribflv[e] --> ribflv[c]	ribflv[c]	degradation	rft-1 | rft-2	gon*	NA	0.36	0.51	0.34	0	0	0	0	ALT	OFD	ALT	OFD	NONE	NONE	NONE	0	0.01	0	0.0110161	0	0	0
TCE5021f	2hglut[c] --> 2hglut[e]	2hglut[c]	production	TBD	hyp*	int*	0.58	0	0.86	0.84	0	0.47	0.26	ALT	NONE	OFD	OFD	NONE	ALT	ALT	0	0	0.01	0.000585038	0	0	0
TCE5021r	2hglut[e] --> 2hglut[c]	2hglut[c]	degradation	TBD	hyp	int	0.69	0	0.94	0.92	0	0.53	0.3	OFD	NONE	ALT	ALT	NONE	OFD	ALT	0.01	0	0	0	0	0.01	0
TCE5022f	sedh[c] --> sedh[e]	sedh[c]	production	ND	NA	NA	0	0	0	0	0	0	0	NONE	NONE	NONE	ALT	NONE	NONE	NONE	0	0	0	0	0	0	0
TCE5022r	sedh[e] --> sedh[c]	sedh[c]	degradation	ND	NA	NA	0	0	0	0	0	0	0	NONE	NONE	NONE	ALT	NONE	NONE	NONE	0	0	0	0	0	0	0
TCE5023f	atp[c] + h2o[c] + mobd[e] --> adp[c] + h[c] + mobd[c] + pi[c]	mobd[c]	degradation	ND	hyp*	gli*	0.6	0	0.61	0.42	0.38	0	0.48	OFD	ALT	OFD	ALT	OFD	ALT	OFD	0.00614566	0	0.00614566	0.0143359	0.00614566	0	0.00614566
TCE5024f	caro[c] --> caro[e]	caro[c]	production	ND	NA	NA	nan	nan	nan	nan	nan	nan	nan	NONE	NONE	NONE	ALT	NONE	NONE	NONE	0	0	0	0	0	0	0
TCE5024r	caro[e] --> caro[c]	caro[c]	degradation	ND	NA	NA	1	1	1	1	1	1	1	ALT	ALT	ALT	ALT	ALT	ALT	ALT	0	0	0	0	0	0	0
TCE5031f	acorn[e] --> acorn[c]	acorn[c]	degradation	ND	NA	NA	0.67	1	0.81	0.72	0.7	0.72	0.82	OFD	OFD	OFD	OFD	OFD	OFD	OFD	0.01	0.01	0.00346147	0	0.00471042	0.00366793	0.00321092
TCE5031r	acorn[c] --> acorn[e]	acorn[c]	production	ND	int*	NA	0.42	0.57	0.61	0.81	0.44	0.45	0.5	ALT	ALT	ALT	OFD	ALT	ALT	ALT	0	0	0	0.01	0	0	0
TCE5035f	ppa[e] --> ppa[c]	ppa[c]	degradation	ND	int*	NA	0	0	0.49	0.78	0.58	0.57	0.43	NONE	NONE	ALT	ALT	ALT	ALT	ALT	0	0	0	0	0	0	0
TCE5035r	ppa[c] --> ppa[e]	ppa[c]	production	ND	NA	NA	0.51	0.62	0.8	0.74	0.8	0.57	0.58	ALT	OFD	ALT	ALT	OFD	ALT	ALT	0	0.03	0	0	0.0112495	0	0
TCE5036f	oh1[c] --> oh1[e]	oh1[c]	production	NA	NA	NA	0.69	0.83	0.8	0.99	0.87	0.83	0.71	ALT	ALT	ALT	ALT	ALT	OFD	ALT	0	0	0	0	0	0.00489974	0
TCE5036r	oh1[e] --> oh1[c]	oh1[c]	degradation	NA	NA	NA	1	1	1	1	1	1	1	ALT	ALT	ALT	OFD	ALT	ALT	ALT	0	0	0	0.00892077	0	0	0
TCE5038f	clb[c] --> clb[e]	clb[c]	production	ND	NA	NA	nan	nan	nan	nan	nan	nan	nan	NONE	NONE	NONE	ALT	NONE	NONE	NONE	0	0	0	0	0	0	0
TCE5038r	clb[e] --> clb[c]	clb[c]	degradation	ND	int*	NA	0	0	0	0.77	0	0	0	NONE	NONE	NONE	OFD	NONE	NONE	NONE	0	0	0	0.00141148	0	0	0
TCE5040r	7a3o4chlstnt[c] --> 7a3o4chlstnt[e]	7a3o4chlstnt[c]	production	ND	NA	NA	0	0	0	0	0	0	0	NONE	NONE	NONE	NONE	NONE	NONE	NONE	0	0	0	0	0	0	0
TCE5041f	lcts[e] --> lcts[c]	lcts[c]	degradation	ND	mus*	int*	0	0.27	0	0.79	1	0	0.43	NONE	ALT	NONE	ALT	ALT	NONE	ALT	0	0	0	0	0	0	0
TCE5041r	lcts[c] --> lcts[e]	lcts[c]	production	ND	NA	NA	nan	nan	nan	nan	nan	nan	nan	NONE	NONE	NONE	ALT	NONE	NONE	NONE	0	0	0	0	0	0	0
TCE5042f	glcur[e] --> glcur[c]	glcur[c]	degradation	ND	NA	NA	0.86	0.93	0.84	1	0.91	0.87	0.87	ALT	ALT	ALT	OFD	ALT	ALT	ALT	0	0	0	0.01	0	0	0
TCE5042r	glcur[c] --> glcur[e]	glcur[c]	production	ND	NA	NA	0.71	0.62	0.84	0.65	0.67	0.61	0.62	OFD	ALT	OFD	ALT	ALT	ALT	ALT	0.01	0	0.01	0	0	0	0
TCE5043f	glcr[e] --> glcr[c]	glcr[c]	degradation	ND	NA	NA	0.77	0.82	0.71	0.98	0.92	0.77	0.79	ALT	ALT	ALT	ALT	ALT	ALT	ALT	0	0	0	0	0	0	0
TCE5043r	glcr[c] --> glcr[e]	glcr[c]	production	ND	NA	NA	0.64	0.72	0.57	0.74	0.73	0.65	0.66	ALT	ALT	ALT	ALT	ALT	ALT	ALT	0	0	0	0	0	0	0
TCE5045f	glyclt[e] --> glyclt[c]	glyclt[c]	degradation	ND	int*	NA	0	0	0	1	0	0	0	NONE	NONE	NONE	OFD	NONE	NONE	NONE	0	0	0	0.00684232	0	0	0
TCE5045r	glyclt[c] --> glyclt[e]	glyclt[c]	production	ND	mus*	NA	0.9	0	0.79	0.92	1	0	0	OFD	NONE	ALT	ALT	OFD	NONE	NONE	0.00315768	0	0	0	0.00315768	0	0
TCE5046f	tma[e] --> tma[c]	tma[c]	degradation	ND	int*	hyp*	0.47	0.08	0.83	1	0.15	0	0.41	OFD	ALT	OFD	OFD	OFD	NONE	OFD	0.00813644	0	0.00813644	0.00813644	0.00813644	0	0.00813644
TCE5063f	12ppd-R[e] --> 12ppd-R[c]	12ppd-R[c]	degradation	ND	gli*	NA	0.94	0	0.83	0.73	0.32	0.53	0.82	ALT	NONE	ALT	ALT	ALT	ALT	ALT	0	0	0	0	0	0	0
TCE5063r	12ppd-R[c] --> 12ppd-R[e]	12ppd-R[c]	production	ND	NA	NA	0.68	0	0.72	0.58	0.27	0.42	0.6	ALT	NONE	ALT	ALT	ALT	ALT	ALT	0	0	0	0	0	0	0
TCE5066f	selnt[c] --> selnt[e]	selnt[c]	production	TBD	NA	NA	0.78	0.62	0.82	0.72	0.45	0.65	0.79	ALT	ALT	ALT	OFD	OFD	OFD	OFD	0	0	0	0.01	0.000468931	0.00036515	0.000319654
TCE5066r	selnt[e] --> selnt[c]	selnt[c]	degradation	TBD	NA	NA	0.59	0.8	0.69	0.67	0.55	0.6	0.67	OFD	OFD	OFD	ALT	ALT	ALT	ALT	0.01	0.02	0.01	0	0	0	0
TCE5069f	selcys[c] --> selcys[e]	selcys[c]	production	ND	NA	NA	0.6	0	0.72	0.57	0.57	0.63	0.62	OFD	NONE	OFD	ALT	ALT	ALT	ALT	0.01	0	0.01	0	0	0	0
TCE5069r	selcys[e] --> selcys[c]	selcys[c]	degradation	ND	NA	NA	0.6	0.79	0.69	0.58	0.75	0.61	0.72	ALT	ALT	ALT	OFD	OFD	OFD	OFD	0	0	0	0.02	0.000468931	0.00036515	0.000319654
TCE5070f	fmn[e] --> fmn[c]	fmn[c]	degradation	ND	int*	NA	0.83	0.78	0.51	0.9	0.66	0.52	0.51	ALT	OFD	ALT	OFD	OFD	OFD	ALT	0	0.00957893	0	0	0.00384073	0.00746768	0
TCE5070r	fmn[c] --> fmn[e]	fmn[c]	production	ND	NA	NA	NA	NA	NA	NA	NA	NA	NA	NA	NA	NA	OFD	NA	NA	NA	NA	NA	NA	0.00831119	NA	NA	NA
TCE5071f	athr-L[c] --> athr-L[e]	athr-L[c]	production	ND	int*	gli*	0.43	0	0	0.8	0	0	0	ALT	NONE	NONE	OFD	NONE	NONE	NONE	0	0	0	0.01	0	0	0
TCE5071r	athr-L[e] --> athr-L[c]	athr-L[c]	degradation	ND	int	gli*	0.64	0	0	1	0	0	0	ALT	NONE	NONE	ALT	NONE	NONE	NONE	0	0	0	0	0	0	0
TCE5072f	selmeth[e] --> selmeth[c]	selmeth[c]	degradation	ND	NA	NA	0.65	0	0.91	1	0.97	0.82	0.84	ALT	NONE	ALT	ALT	ALT	ALT	ALT	0	0	0	0	0	0	0
TCE5072r	selmeth[c] --> selmeth[e]	selmeth[c]	production	ND	hyp*	int*	0.45	0	0.76	0.66	0.56	0	0.51	ALT	NONE	ALT	ALT	ALT	NONE	ALT	0	0	0	0	0	0	0
TCE5073f	lpglyc[e] --> lpglyc[c]	lpglyc[c]	degradation	ND	NA	NA	0.74	0.87	0.81	nan	0.87	0.74	0.88	OFD	OFD	OFD	NONE	OFD	OFD	OFD	0.01	0.01	0.01	0	0.0290209	0.01	0.01
TCE5073r	lpglyc[c] --> lpglyc[e]	lpglyc[c]	production	ND	NA	NA	NA	NA	NA	NA	NA	NA	NA	NA	NA	NA	OFD	NA	NA	NA	NA	NA	NA	0.017399	NA	NA	NA
TCE5074f	acg3ps[e] --> acg3ps[c]	acg3ps[c]	degradation	ND	NA	NA	0.63	0.64	0.68	nan	0.71	0.58	0.62	OFD	OFD	OFD	NONE	OFD	OFD	ALT	0.000274344	0.0102743	0.000274344	0	0.0102743	0.000274344	0
TCE5074r	acg3ps[c] --> acg3ps[e]	acg3ps[c]	production	ND	NA	NA	NA	NA	NA	NA	NA	NA	NA	NA	NA	NA	OFD	NA	NA	NA	NA	NA	NA	0.00582331	NA	NA	NA
TCE5075f	2hyoxplac[c] --> 2hyoxplac[e]	2hyoxplac[c]	production	ND	int*	hyp*	0	0	0.73	1	0	0	0	NONE	NONE	ALT	OFD	NONE	NONE	NONE	0	0	0	0.01	0	0	0
TCE5075r	2hyoxplac[e] --> 2hyoxplac[c]	2hyoxplac[c]	degradation	ND	NA	NA	nan	nan	nan	nan	nan	nan	nan	NONE	NONE	NONE	ALT	NONE	NONE	NONE	0	0	0	0	0	0	0
TCE5076f	peamn[c] --> peamn[e]	peamn[c]	production	ND	NA	NA	0.9	0.98	0.7	0	0	1	0.52	ALT	ALT	ALT	NONE	NONE	ALT	ALT	0	0	0	0	0	0	0
TCE5077f	pad[c] --> pad[e]	pad[c]	production	ND	gon*	int*	0	1	0	0.98	0.85	0	0	NONE	OFD	NONE	OFD	ALT	NONE	NONE	0	0.01	0	0.01	0	0	0
TCE5078f	enphpyr[c] --> enphpyr[e]	enphpyr[c]	production	ND	NA	NA	0.87	0.84	0.82	0	0.86	0.85	0	ALT	ALT	ALT	NONE	ALT	ALT	NONE	0	0	0	0	0	0	0
TCE5079r	q8[e] --> q8[c]	q8[c]	degradation	TBD	NA	NA	1	1	1	0	1	1	0	ALT	ALT	ALT	OFD	ALT	ALT	ALT	0	0	0	0	0	0	0
TCE5080f	acgam[c] --> acgam[e]	acgam[c]	production	TBD	int*	pha	0	0.18	0	1	0	0	0.54	NONE	ALT	NONE	OFD	NONE	NONE	ALT	0	0	0	0.0366952	0	0	0
TCE5080r	acgam[e] --> acgam[c]	acgam[c]	degradation	TBD	NA	NA	0.12	0.23	0.19	0.08	0.11	0.14	0.16	OFD	OFD	OFD	OFD	OFD	OFD	OFD	0.0788911	0.0520438	0.0471701	0	0.0699218	0.0699219	0.0437558
TCE5082f	tre[c] --> tre[e]	tre[c]	production	TBD	int*	mus*	0.12	0	0.34	0.62	0.62	0.32	0.28	ALT	ALT	ALT	OFD	ALT	ALT	ALT	0	0	0	0.00201464	0	0	0
TCE5082r	tre[e] --> tre[c]	tre[c]	degradation	TBD	mus*	NA	0.87	0.51	0.5	nan	1	0.93	0.61	ALT	OFD	ALT	NONE	ALT	OFD	OFD	0	0.01	0	0	0	0.000191696	0.000191696
TCE5083f	xanate[c] --> xanate[e]	xanate[c]	production	ND	NA	NA	0	0	0	0	0	0	0	NONE	NONE	NONE	ALT	NONE	NONE	NONE	0	0	0	0	0	0	0
TCE5083r	xanate[e] --> xanate[c]	xanate[c]	degradation	ND	NA	NA	nan	nan	nan	nan	nan	nan	nan	NONE	NONE	NONE	ALT	NONE	NONE	NONE	0	0	0	0	0	0	0
TCE5084f	fol[c] --> fol[e]	fol[c]	production	folt-1	NA	NA	0.62	0	0.6	0.59	0.49	0	0.57	ALT	NONE	OFD	ALT	OFD	NONE	ALT	0	0	0.0729128	0	0.0110532	0	0
TCE5084r	fol[e] --> fol[c]	fol[c]	degradation	folt-1	NA	NA	0.63	0	0.6	0.57	0.53	0	0.56	ALT	NONE	ALT	OFD	ALT	NONE	ALT	0	0	0	0.0164523	0	0	0
TCE5085f	glc-D[c] --> glc-D[e]	glc-D[c]	production	fgt-1	mus	NA	0.84	0.13	0.06	0.4	1	0.81	0.15	OFD	ALT	ALT	OFD	ALT	ALT	ALT	0.0683437	0	0	0.0687409	0	0	0
TCE5085r	glc-D[e] --> glc-D[c]	glc-D[c]	degradation	fgt-1	NA	NA	0.79	0.17	0.09	0.49	0.77	0.71	0.19	ALT	OFD	OFD	OFD	OFD	OFD	OFD	0	0.0655432	0.0553441	0	0.089988	0.080843	0.0607703
TCE5086f	chsterol[e] --> chsterol[c]	chsterol[c]	degradation	chup-1	int*	NA	0.64	0	0.67	0.96	0.07	0.59	0.66	ALT	NONE	ALT	OFD	ALT	OFD	OFD	0	0	0	0.0135028	0	0.00124953	0.00124953
TCE5092f	galt[c] --> galt[e]	galt[c]	production	ND	NA	NA	0.78	0	0.77	0.64	0.39	0.51	0.71	ALT	NONE	ALT	ALT	ALT	ALT	ALT	0	0	0	0	0	0	0
TCE5092r	galt[e] --> galt[c]	galt[c]	degradation	ND	NA	NA	0.96	0	0.88	0.8	0.42	0.61	0.88	ALT	NONE	ALT	OFD	ALT	ALT	ALT	0	0	0	0.0225724	0	0	0
TCE5093f	akgm[c] --> akgm[e]	akgm[c]	production	ND	NA	NA	0	0	0	0	0	0	0	NONE	NONE	NONE	NONE	NONE	NONE	NONE	0	0	0	0	0	0	0
TCE5094f	octpmn[c] --> octpmn[e]	octpmn[c]	production	TBD	neu*	NA	0	0	0	0	0	0.68	0	NONE	NONE	NONE	NONE	NONE	OFD	NONE	0	0	0	0	0	0.01	0
TCE5096f	4hbz[c] --> 4hbz[e]	4hbz[c]	production	TBD	int*	hyp*	0	0	0.69	0.75	0	0	0	NONE	NONE	ALT	ALT	NONE	NONE	NONE	0	0	0	0	0	0	0
TCE5097f	atp[c] + adocbl[c] + h2o[c] --> adp[c] + adocbl[e] + h[c] + pi[c]	adocbl[c]	production	mrp-5	int*	NA	0.22	0.08	0.22	0.8	0.18	0.14	0.2	ALT	ALT	ALT	OFD	ALT	ALT	ALT	0	0	0	0.01	0	0	0
TCE5098r	asp-D[e] --> asp-D[c]	asp-D[c]	degradation	ND	int*	NA	0.35	0	0.61	0.99	0.72	0.65	0.46	ALT	NONE	OFD	OFD	OFD	ALT	ALT	0	0	0.00365756	0.00365756	0.00365756	0	0
TCE5099f	mobd[c] --> mobd[e]	mobd[c]	production	ND	NA	NA	nan	nan	nan	nan	nan	nan	nan	ALT	ALT	ALT	OFD	ALT	ALT	ALT	0	0	0	0.00819028	0	0	0
TCE5100f	crmp_ce[c] --> crmp_ce[e]	crmp_ce[c]	production	ND	pha*	gon*	0.32	0.55	0.28	0.38	0.3	0.25	0.61	ALT	ALT	OFD	ALT	ALT	ALT	ALT	0	0	0.00109206	0	0	0	0
TCE5100r	crmp_ce[e] --> crmp_ce[c]	crmp_ce[c]	degradation	ND	NA	NA	0.49	0.6	0.49	nan	0.48	0.51	0.6	ALT	ALT	ALT	OFD	ALT	ALT	ALT	0	0	0	0.00017999	0	0	0
TCE5101f	spc_ce[c] --> spc_ce[e]	spc_ce[c]	production	ND	NA	NA	0	0	0	0.33	0	0	0	ALT	ALT	ALT	ALT	ALT	ALT	ALT	0	0	0	0	0	0	0
TCE5101r	spc_ce[e] --> spc_ce[c]	spc_ce[c]	degradation	ND	NA	NA	0.19	0.26	0.17	nan	0.18	0.14	0.3	ALT	ALT	ALT	NONE	ALT	ALT	ALT	0	0	0	0	0	0	0
TCE5102f	sph1p_ce[c] --> sph1p_ce[e]	sph1p_ce[c]	production	ND	NA	NA	0.62	0.79	0.51	0.41	0.64	0.56	0.72	ALT	ALT	ALT	ALT	OFD	ALT	ALT	0	0	0	0	0.00105631	0	0
TCE5102r	sph1p_ce[e] --> sph1p_ce[c]	sph1p_ce[c]	degradation	ND	NA	NA	0.03	0.03	0.03	nan	0.03	0.03	0.03	OFD	ALT	ALT	OFD	ALT	ALT	ALT	0.01	0	0	8.6042e-05	0	0	0
TCE5103f	sphs1p_ce[c] --> sphs1p_ce[e]	sphs1p_ce[c]	production	ND	NA	NA	0.02	0.02	0.02	0.37	0.02	0.02	0.02	ALT	OFD	ALT	OFD	ALT	ALT	OFD	0	0.00564265	0	0.00335375	0	0	0.0045506
TCE5103r	sphs1p_ce[e] --> sphs1p_ce[c]	sphs1p_ce[c]	degradation	ND	NA	NA	0.63	0.62	0.59	nan	0.6	0.57	0.63	ALT	ALT	ALT	NONE	ALT	ALT	ALT	0	0	0	0	0	0	0
TCE5104f	fad[c] --> fad[e]	fad[c]	production	NA	NA	NA	0.69	0.7	0.59	0.84	0.58	0.59	0.57	ALT	OFD	ALT	OFD	ALT	ALT	ALT	0	0.01	0	0	0	0	0
TCE5104r	fad[e] --> fad[c]	fad[c]	degradation	NA	NA	NA	0.97	0	0.94	0.95	0.95	0.93	0	ALT	ALT	ALT	OFD	OFD	OFD	ALT	0	0	0	0.00562291	0.00615927	0.00253232	0
TCE5105f	atp[c] + cbl1[c] + h2o[c] --> adp[c] + cbl1[e] + h[c] + pi[c]	cbl1[c]	production	mrp-5	NA	NA	nan	nan	nan	nan	nan	nan	nan	OFD	ALT	OFD	OFD	OFD	OFD	OFD	0.01	0	0.01	0.00046344	0.01	0.01	0.01
TCE5106f	(3) ach[c] + (2) atp[c] + (2) h2o[c] --> (3) ach[e] + (2) adp[c] + (2) h[c] + (2) pi[c]	ach[c]	production	unc-17	neu*	pha*	0	0	0	0	0	0.7	0.08	NONE	NONE	NONE	NONE	NONE	OFD	ALT	0	0	0	0	0	0.01	0
TCE5107f	ach[e] --> ach[c]	ach[c]	degradation	ND	NA	NA	0	0	0	nan	0	0	0	NONE	NONE	NONE	NONE	NONE	OFD	ALT	0	0	0	0	0	0.03	0
TCE5108f	34dhpha[c] --> 34dhpha[e]	34dhpha[c]	production	ND	NA	NA	0	0	0	0	0	0	0	NONE	NONE	NONE	NONE	NONE	NONE	NONE	0	0	0	0	0	0	0
TCE5109f	gbside_ce[c] --> gbside_ce[e]	gbside_ce[c]	production	ND	int*	NA	0	0	0.02	0.4	0.04	0.02	0.03	NONE	NONE	ALT	OFD	ALT	ALT	ALT	0	0	0	0.01	0	0	0
TCE5109r	gbside_ce[e] --> gbside_ce[c]	gbside_ce[c]	degradation	ND	NA	NA	0	0	0.02	nan	0.16	0.02	0.16	NONE	NONE	OFD	NONE	OFD	OFD	OFD	0	0	0.00109206	0	0.0110921	0.01	0.0110921
TCE5111f	dopa[c] + atp[c] + h2o[c] --> dopa[e] + adp[c] + h[c] + pi[c]	dopa[c]	production	cat-1	neu*	gli*	0.49	0	0	0	0	0.58	0.1	OFD	NONE	NONE	NONE	NONE	ALT	ALT	0.01	0	0	0	0	0	0
TCE5112f	dopa[e] --> dopa[c]	dopa[c]	degradation	ND	NA	NA	0	0	0	nan	0	0	0	ALT	NONE	NONE	NONE	NONE	ALT	ALT	0	0	0	0	0	0	0
TCE5113f	srtn[c] + atp[c] + h2o[c] --> srtn[e] + adp[c] + h[c] + pi[c]	srtn[c]	production	cat-1	neu*	NA	0	0	0	0	0	0.76	0	ALT	NONE	NONE	NONE	NONE	OFD	ALT	0	0	0	0	0	0.01	0
TCE5114f	srtn[e] --> srtn[c]	srtn[c]	degradation	ND	NA	NA	0	0	0	nan	0	0	0	ALT	NONE	NONE	NONE	NONE	ALT	ALT	0	0	0	0	0	0	0
TCE5115f	ascr5[c] --> ascr5[e]	ascr5[c]	production	ND	int*	hyp*	0	0	0.26	0.52	0	0	0	NONE	NONE	ALT	ALT	NONE	NONE	NONE	0	0	0	0	0	0	0
TCE5116f	ascr18[c] --> ascr18[e]	ascr18[c]	production	ND	int*	hyp*	0	0	0.32	0.53	0	0	0	NONE	NONE	ALT	ALT	NONE	NONE	NONE	0	0	0	0	0	0	0
TCE5117f	ascr10[c] --> ascr10[e]	ascr10[c]	production	ND	int*	hyp*	0	0	0.28	0.56	0	0	0	NONE	NONE	ALT	ALT	NONE	NONE	NONE	0	0	0	0	0	0	0
TCE5118f	ascr3[c] --> ascr3[e]	ascr3[c]	production	ND	int*	hyp*	0	0	0.29	0.57	0	0	0	NONE	NONE	ALT	ALT	NONE	NONE	NONE	0	0	0	0	0	0	0
TCE5119f	ascr1[c] --> ascr1[e]	ascr1[c]	production	ND	int*	hyp*	0	0	0.26	0.6	0	0	0	NONE	NONE	OFD	ALT	NONE	NONE	NONE	0	0	0.01	0	0	0	0
TCE5120f	ascr7[c] --> ascr7[e]	ascr7[c]	production	ND	int*	hyp*	0	0	0.27	0.62	0	0	0	NONE	NONE	ALT	ALT	NONE	NONE	NONE	0	0	0	0	0	0	0
TCE5121f	ascr2[c] --> ascr2[e]	ascr2[c]	production	ND	int*	hyp*	0	0	0.22	0.61	0	0	0	NONE	NONE	ALT	OFD	NONE	NONE	NONE	0	0	0	0.01	0	0	0
TCE5122f	atp[c] + h2o[c] + pchol[c] --> adp[c] + h[c] + pchol[e] + pi[c]	pchol[c]	production	ND	NA	NA	0.65	0.83	0.74	0.55	0.85	0.63	0.68	ALT	ALT	ALT	OFD	OFD	ALT	ALT	0	0	0	0.000704148	0.0102743	0	0
TCE5123f	pchol[e] --> pchol[c]	pchol[c]	degradation	ND	NA	NA	0.35	0.3	0.34	nan	0.32	0.34	0.34	OFD	ALT	ALT	ALT	ALT	OFD	OFD	0.0271889	0	0	0	0	0.0163276	0.00783918
TCE5300f	udpglcur[e] --> udpglcur[c]	udpglcur[c]	degradation	ND	NA	NA	1	0.92	0.87	0.7	0.56	0.53	0.8	ALT	ALT	OFD	ALT	ALT	OFD	OFD	0	0	0.00165842	0	0	0.00165842	0.0116584
TCE5300r	udpglcur[c] --> udpglcur[e]	udpglcur[c]	production	ND	NA	NA	0.54	0.8	0.78	0.63	0.61	0	0.53	ALT	ALT	ALT	OFD	ALT	NONE	ALT	0	0	0	0.00124133	0	0	0
TCE5301f	itp[c] --> itp[e]	itp[c]	production	ND	NA	NA	0.68	0.75	0.78	0.46	0.52	0.45	0.86	ALT	ALT	ALT	OFD	ALT	ALT	ALT	0	0	0	0.00446339	0	0	0
TCE5301r	itp[e] --> itp[c]	itp[c]	degradation	ND	NA	NA	0.89	1	0.91	nan	0.92	0.97	0.97	OFD	OFD	OFD	NONE	ALT	ALT	OFD	0.01	0.01	0.01	0	0	0	0.01
TCE5302f	utp[c] --> utp[e]	utp[c]	production	ND	NA	NA	0.61	0.78	0.72	0.4	0.77	0.65	0.7	ALT	ALT	ALT	OFD	ALT	ALT	ALT	0	0	0	0.0684001	0	0	0
TCE5302r	utp[e] --> utp[c]	utp[c]	degradation	ND	NA	NA	0.9	0.78	0.74	0.78	0.63	0.83	0.83	OFD	OFD	OFD	ALT	OFD	OFD	OFD	0.199344	0.119651	0.0769068	0	0.0424506	0.0425138	0.0507922
TCE5303f	mlthf[e] --> mlthf[c]	mlthf[c]	degradation	ND	int*	NA	0.65	0.82	0.85	0.97	0.53	0.6	0.54	ALT	ALT	ALT	ALT	ALT	ALT	ALT	0	0	0	0	0	0	0
TCE5304f	atp[c] + h2o[c] + mlthf[c] --> adp[c] + h[c] + mlthf[e] + pi[c]	mlthf[c]	production	ND	NA	NA	0.48	0.92	0.91	0.83	0.47	0.55	0.51	ALT	ALT	ALT	ALT	ALT	ALT	ALT	0	0	0	0	0	0	0
TCE5305f	na1[c] + thcholstoic[c] --> na1[e] + thcholstoic[e]	thcholstoic[c]	production	ND	gli*	NA	0.54	0	0	0	0	0	0	OFD	NONE	NONE	NONE	NONE	NONE	NONE	0.00124953	0	0	0	0	0	0
TCE5305r	na1[e] + thcholstoic[e] --> na1[c] + thcholstoic[c]	thcholstoic[c]	degradation	ND	NA	NA	0	0	0	nan	0	0	0	NONE	NONE	NONE	NONE	NONE	NONE	NONE	0	0	0	0	0	0	0
TCE5306f	35diotyr[c] + na1[e] --> 35diotyr[e] + na1[c]	35diotyr[c]	production	ND	gli*	mus*	0.78	0	0	0	0.74	0	0	ALT	NONE	NONE	NONE	ALT	NONE	NONE	0	0	0	0	0	0	0
TCE5306r	35diotyr[e] + na1[c] --> 35diotyr[c] + na1[e]	35diotyr[c]	degradation	ND	NA	NA	0	0	0	nan	0	0	0	NONE	NONE	NONE	NONE	NONE	NONE	NONE	0	0	0	0	0	0	0
TCE5307f	atp[c] + h2o[c] + xoldiolone[c] --> adp[c] + h[c] + pi[c] + xoldiolone[e]	xoldiolone[c]	production	ND	pha*	NA	0	0	0	0	0	0	0.76	NONE	NONE	NONE	NONE	NONE	NONE	ALT	0	0	0	0	0	0	0
TCE5308f	xol27oh[c] --> xol27oh[e]	xol27oh[c]	production	ND	NA	NA	0.73	0	0.76	0	0	0.7	0	ALT	NONE	ALT	NONE	NONE	OFD	NONE	0	0	0	0	0	0.00124953	0
TCE5309f	xol25oh[c] --> xol25oh[e]	xol25oh[c]	production	ND	int*	NA	0	0	0	0.99	0	0	0	NONE	NONE	NONE	OFD	NONE	NONE	NONE	0	0	0	0.00124953	0	0	0
TCE5310f	na1[c] + xol7aone[c] --> na1[e] + xol7aone[e]	xol7aone[c]	production	ND	pha*	int*	0	0	0	0.87	0	0	0.87	NONE	NONE	NONE	OFD	NONE	NONE	ALT	0	0	0	0.000692174	0	0	0
TCE5310r	na1[e] + xol7aone[e] --> na1[c] + xol7aone[c]	xol7aone[c]	degradation	ND	gli*	hyp*	0.63	0	0.34	nan	0.06	0	0	OFD	NONE	OFD	NONE	OFD	NONE	NONE	0.00124953	0	0.00124953	0	0.00124953	0	0
TCE5311f	ahcys[e] --> ahcys[c]	ahcys[c]	degradation	ND	NA	NA	0.91	0.92	0.9	0.49	0.89	0	0.87	ALT	ALT	ALT	ALT	ALT	NONE	ALT	0	0	0	0	0	0	0
TCE5311r	ahcys[c] --> ahcys[e]	ahcys[c]	production	ND	NA	NA	0.97	0.99	0.95	0.98	0.91	1	0.97	OFD	OFD	ALT	OFD	ALT	OFD	ALT	0.0255893	0.0111781	0	0.219182	0	0.0300718	0
TCE5312f	orot5p[e] --> orot5p[c]	orot5p[c]	degradation	ND	int*	gon*	0.5	0.77	0.59	0.91	0.59	0.62	0.59	OFD	ALT	ALT	ALT	ALT	ALT	ALT	0.01	0	0	0	0	0	0
TCE5312r	orot5p[c] --> orot5p[e]	orot5p[c]	production	ND	NA	NA	0.58	0.79	0.52	0.84	0.58	0.57	0.53	ALT	ALT	ALT	ALT	ALT	ALT	OFD	0	0	0	0	0	0	0.01
TCE5313f	xmp[e] --> xmp[c]	xmp[c]	degradation	ND	gli*	NA	1	0.67	0.66	0.84	0.62	0.74	0.74	ALT	ALT	ALT	ALT	ALT	ALT	ALT	0	0	0	0	0	0	0
TCE5313r	xmp[c] --> xmp[e]	xmp[c]	production	ND	NA	NA	0.79	0.98	0.83	0.87	0.75	0.66	0.86	ALT	ALT	ALT	ALT	ALT	ALT	ALT	0	0	0	0	0	0	0
TCE5314f	ametam[c] --> ametam[e]	ametam[c]	production	ND	int*	neu*	0	0	0	1	0	0.17	0	NONE	NONE	NONE	OFD	NONE	ALT	NONE	0	0	0	0.00055443	0	0	0
TCE5314r	ametam[e] --> ametam[c]	ametam[c]	degradation	ND	int	NA	0	0	0	0.93	0.56	0.76	0.72	NONE	NONE	NONE	ALT	ALT	ALT	OFD	0	0	0	0	0	0	0.01
TCE5315f	imp[e] --> imp[c]	imp[c]	degradation	ND	NA	NA	1	0.95	0.81	0.96	0.75	0.74	0.84	ALT	OFD	ALT	ALT	OFD	ALT	OFD	0	0.0197991	0	0	0.0247431	0	0.0276406
TCE5315r	imp[c] --> imp[e]	imp[c]	production	ND	NA	NA	0.88	1	0.91	0.77	0.91	0.97	0.96	OFD	ALT	ALT	OFD	ALT	ALT	ALT	0.233183	0	0	0.00747322	0	0	0
TCE5316f	aicar[e] --> aicar[c]	aicar[c]	degradation	ND	int*	neu	0	0	0	0.9	0	0.56	0	NONE	NONE	NONE	ALT	NONE	ALT	NONE	0	0	0	0.00193927	0	0	0
TCE5316r	aicar[c] --> aicar[e]	aicar[c]	production	ND	int*	neu*	0	0	0	0.86	0	0.66	0	NONE	NONE	NONE	ALT	NONE	OFD	NONE	0	0	0	0	0	0.01	0
TCE5317f	fdp[c] --> fdp[e]	fdp[c]	production	ND	mus	neu*	0.43	0.36	0.44	0.55	0.75	0.64	0.5	ALT	ALT	ALT	OFD	ALT	ALT	ALT	0	0	0	0.0329338	0	0	0
TCE5317r	fdp[e] --> fdp[c]	fdp[c]	degradation	ND	NA	NA	0.79	0.61	0.82	0.73	0.98	0.95	0.74	OFD	OFD	ALT	ALT	OFD	ALT	OFD	0.891154	0.0206711	0	0	0.00484993	0	0.016739
TCE5318f	nicrnt[e] --> nicrnt[c]	nicrnt[c]	degradation	ND	NA	NA	0.78	0.75	0.34	0.82	0.55	0.57	0.44	ALT	ALT	ALT	ALT	OFD	ALT	ALT	0	0	0	0	0.02	0	0
TCE5318r	nicrnt[c] --> nicrnt[e]	nicrnt[c]	production	ND	NA	NA	0.64	0.77	0.59	0.84	0.56	0.57	0.54	ALT	ALT	OFD	OFD	ALT	ALT	ALT	0	0	0.01	0.00554652	0	0	0
TCE5319f	dcmp[e] --> dcmp[c]	dcmp[c]	degradation	ND	gli*	NA	1	0.68	0.66	0.84	0.49	0.74	0.74	ALT	OFD	OFD	ALT	ALT	ALT	OFD	0	0.0240331	0.00120165	0	0	0	0.0202059
TCE5319r	dcmp[c] --> dcmp[e]	dcmp[c]	production	ND	int*	neu*	0	0	0	0.87	0	0.42	0	NONE	NONE	NONE	OFD	NONE	ALT	NONE	0	0	0	0.00604524	0	0	0
TCE5320f	5mta[e] --> 5mta[c]	5mta[c]	degradation	ND	gli*	int	0.59	0	0	0.37	0	0.25	0.22	OFD	NONE	NONE	ALT	NONE	ALT	ALT	0.01	0	0	0	0	0	0
TCE5320r	5mta[c] --> 5mta[e]	5mta[c]	production	ND	int*	NA	0	0	0	0.93	0.56	0.78	0.74	NONE	NONE	NONE	OFD	ALT	ALT	ALT	0	0	0	0.000293948	0	0	0
TCE5321f	retinal[c] --> retinal[e]	retinal[c]	production	ND	NA	NA	1	1	1	1	1	1	1	ALT	ALT	ALT	ALT	ALT	ALT	ALT	0	0	0	0	0	0	0
TCE5321r	retinal[e] --> retinal[c]	retinal[c]	degradation	ND	int	gon	0.55	0.92	0.72	0.97	0.76	0.42	0.7	ALT	ALT	ALT	ALT	ALT	ALT	ALT	0	0	0	0	0	0	0
TCE5322f	g3pc[e] --> g3pc[c]	g3pc[c]	degradation	ND	NA	NA	0.73	0.71	0.71	0.93	0.66	0.78	0.66	ALT	ALT	ALT	ALT	ALT	ALT	ALT	0	0	0	0	0	0	0
TCE5322r	g3pc[c] --> g3pc[e]	g3pc[c]	production	ND	mus*	NA	0.05	0	0	0	0.59	0	0	ALT	NONE	ALT	ALT	ALT	NONE	NONE	0	0	0	0	0	0	0
TCE5323f	pydx5p[e] --> pydx5p[c]	pydx5p[c]	degradation	ND	NA	NA	nan	nan	nan	nan	nan	nan	nan	ALT	ALT	ALT	ALT	ALT	ALT	ALT	0	0	0	0	0	0	0
TCE5323r	pydx5p[c] --> pydx5p[e]	pydx5p[c]	production	ND	NA	NA	0.76	0.96	0.8	0	0	0.9	0	ALT	ALT	ALT	ALT	NONE	ALT	NONE	0	0	0	0	0	0	0
TCE5324f	thbpt[c] --> thbpt[e]	thbpt[c]	production	ND	hyp*	NA	0.77	0.87	0.99	0	0	0.88	0	ALT	OFD	ALT	ALT	NONE	ALT	NONE	0	0.01999	0	0	0	0	0
TCE5324r	thbpt[e] --> thbpt[c]	thbpt[c]	degradation	ND	NA	NA	0.96	0.7	0.96	0.83	0.7	0.92	0.7	ALT	ALT	ALT	ALT	ALT	ALT	ALT	0	0	0	0.0039317	0	0	0
TCE5325f	dhbpt[c] --> dhbpt[e]	dhbpt[c]	production	ND	NA	NA	0.96	0.7	0.96	0.82	0.7	0.9	0.7	ALT	ALT	ALT	OFD	ALT	ALT	ALT	0	0	0	0.0039317	0	0	0
TCE5325r	dhbpt[e] --> dhbpt[c]	dhbpt[c]	degradation	ND	hyp*	NA	0.79	0.89	0.99	0	0	0.87	0	ALT	OFD	ALT	ALT	ALT	ALT	ALT	0	0.01999	0	0	0	0	0
TCE5326f	Lkynr[e] --> Lkynr[c]	Lkynr[c]	degradation	ND	hyp*	mus*	0	0	1	0	0.78	0	0	NONE	NONE	OFD	OFD	ALT	NONE	NONE	0	0	0.01999	0	0	0	0
TCE5326r	Lkynr[c] --> Lkynr[e]	Lkynr[c]	production	ND	NA	NA	0	0	0	0	0	0	0	NONE	NONE	NONE	OFD	NONE	NONE	NONE	0	0	0	0	0	0	0
TCE5327f	ddca[c] --> ddca[e]	ddca[c]	production	ND	NA	NA	nan	nan	nan	0.78	nan	nan	nan	NONE	NONE	NONE	OFD	NONE	NONE	NONE	0	0	0	0.0183117	0	0	0
TCE5327r	ddca[e] --> ddca[c]	ddca[c]	degradation	ND	mus*	int	0	0	0.47	0.62	0.65	0	0.27	NONE	NONE	ALT	ALT	ALT	NONE	ALT	0	0	0	0	0	0	0
TCE5328f	tmlys[c] --> tmlys[e]	tmlys[c]	production	ND	NA	NA	0.95	0.99	0.92	0.57	0.84	0.55	0.9	ALT	ALT	ALT	ALT	ALT	ALT	ALT	0	0	0	0	0	0	0
TCE5328r	tmlys[e] --> tmlys[c]	tmlys[c]	degradation	ND	int*	NA	0	0	0.76	0.93	0.7	0.69	0	NONE	NONE	ALT	ALT	ALT	ALT	NONE	0	0	0	0	0	0	0
TCE5329f	icit[e] --> icit[c]	icit[c]	degradation	ND	NA	NA	0.89	0.78	0.98	1	0.93	0.73	0.83	ALT	ALT	ALT	ALT	ALT	ALT	ALT	0	0	0	0	0	0	0
TCE5329r	icit[c] --> icit[e]	icit[c]	production	ND	NA	NA	0.89	0.78	0.98	1	0.93	0.73	0.83	ALT	ALT	ALT	ALT	ALT	ALT	ALT	0	0	0	0	0	0	0
TCE5330r	kynate[c] --> kynate[e]	kynate[c]	production	ND	NA	NA	0	0	0	0	0	0	0	NONE	NONE	NONE	NONE	NONE	NONE	NONE	0	0	0	0	0	0	0
TCE5331f	2pg[e] --> 2pg[c]	2pg[c]	degradation	ND	NA	NA	0.7	0.72	0.71	0.79	1	0.99	0.84	ALT	ALT	ALT	ALT	ALT	ALT	ALT	0	0	0	0.00713898	0	0	0
TCE5331r	2pg[c] --> 2pg[e]	2pg[c]	production	ND	NA	NA	0.56	0.58	0.57	0.59	0.8	0.8	0.67	ALT	OFD	ALT	ALT	ALT	ALT	ALT	0	0.0362968	0	0	0	0	0
TCE5332f	3pg[e] --> 3pg[c]	3pg[c]	degradation	ND	NA	NA	0.7	0.72	0.72	0.79	1	0.99	0.84	ALT	ALT	ALT	ALT	ALT	ALT	ALT	0	0	0	0	0	0	0
TCE5332r	3pg[c] --> 3pg[e]	3pg[c]	production	ND	NA	NA	0.58	0.61	0.57	0.67	0.8	0.8	0.66	ALT	ALT	ALT	ALT	ALT	ALT	ALT	0	0	0	0	0	0	0
TCE5333f	cholp[e] --> cholp[c]	cholp[c]	degradation	ND	int	NA	0.39	0.15	0.45	0.74	0.37	0.5	0.44	ALT	ALT	ALT	ALT	OFD	ALT	ALT	0	0	0	0	0.0294088	0	0
TCE5333r	cholp[c] --> cholp[e]	cholp[c]	production	ND	gli*	NA	0.91	0.62	0.68	0.56	0.65	0.69	0.39	OFD	OFD	OFD	OFD	ALT	OFD	OFD	0.0151115	0.01	0.0182012	0.0030826	0	0.00511149	0.0197432
TCE5334f	34hpp[e] --> 34hpp[c]	34hpp[c]	degradation	ND	NA	NA	0.84	0.77	0.93	1	0.83	0.86	0.79	OFD	ALT	ALT	ALT	ALT	ALT	ALT	0.0227571	0	0	0	0	0	0
TCE5334r	34hpp[c] --> 34hpp[e]	34hpp[c]	production	ND	NA	NA	0.72	0.86	0.85	0.81	0.97	0.75	0.66	ALT	ALT	ALT	OFD	ALT	ALT	ALT	0	0	0	0.106786	0	0	0
TCE5335f	cbasp[e] --> cbasp[c]	cbasp[c]	degradation	ND	mus	int*	0.24	0.39	0.43	0.63	0.66	0.41	0.48	ALT	ALT	ALT	ALT	ALT	ALT	ALT	0	0	0	0.00970605	0	0	0
TCE5335r	cbasp[c] --> cbasp[e]	cbasp[c]	production	ND	int*	mus*	0.13	0.21	0.27	0.58	0.53	0.32	0.34	ALT	OFD	OFD	ALT	OFD	OFD	OFD	0	0.01	0.01	0	0.01	0.01	0.01
TCE5336f	forglu[c] --> forglu[e]	forglu[c]	production	ND	hyp*	NA	0	0	1	0	0	0	0	NONE	NONE	ALT	ALT	NONE	NONE	NONE	0	0	0	0	0	0	0
TCE5336r	forglu[e] --> forglu[c]	forglu[c]	degradation	ND	hyp*	neu*	0	0	1	0	0	0.94	0	NONE	NONE	ALT	ALT	NONE	ALT	NONE	0	0	0	0	0	0	0
TCE5337f	glyc3p[e] --> glyc3p[c]	glyc3p[c]	degradation	ND	NA	NA	0.63	0.74	0.61	0.82	0.85	0.92	0.72	OFD	OFD	ALT	ALT	OFD	ALT	ALT	0.351163	0.0309942	0	0	0.00355131	0	0
TCE5337r	glyc3p[c] --> glyc3p[e]	glyc3p[c]	production	ND	int*	NA	0.59	0.65	0.6	1	0.82	0.77	0.54	ALT	ALT	ALT	OFD	ALT	OFD	ALT	0	0	0	0.00746683	0	0.0527475	0
TCE5338f	cl[e] + Lcyst[e] + 2.0 na1[e] --> cl[c] + Lcyst[c] + 2.0 na1[c]	Lcyst[c]	degradation	ND	neu*	pha*	0.17	0	0.11	0	0	0.98	0.3	ALT	NONE	ALT	ALT	NONE	ALT	ALT	0	0	0	0	0	0	0
TCE5338r	cl[c] + Lcyst[c] + 2.0 na1[c] --> cl[e] + Lcyst[e] + 2.0 na1[e]	Lcyst[c]	production	ND	hyp*	NA	0	0	0.92	0	0	0	0	NONE	NONE	ALT	ALT	NONE	NONE	NONE	0	0	0	0	0	0	0
TCE5339f	dhap[e] --> dhap[c]	dhap[c]	degradation	ND	NA	NA	0.96	0.96	0.96	0.96	0.99	0.99	0.96	ALT	ALT	ALT	ALT	OFD	ALT	ALT	0	0	0	0	0.000671081	0	0
TCE5339r	dhap[c] --> dhap[e]	dhap[c]	production	ND	mus	neu*	0.68	0.56	0.62	0.74	0.94	0.94	0.73	ALT	ALT	ALT	OFD	ALT	ALT	ALT	0	0	0	0.000241411	0	0	0
TCE5340f	hgentis[c] --> hgentis[e]	hgentis[c]	production	ND	int*	hyp*	0	0	0.72	1	0	0	0	NONE	NONE	ALT	OFD	NONE	NONE	NONE	0	0	0	0.00193927	0	0	0
TCE5340r	hgentis[e] --> hgentis[c]	hgentis[c]	degradation	ND	int	hyp*	0.65	0	0.8	1	0	0.56	0	ALT	NONE	ALT	ALT	NONE	OFD	NONE	0	0	0	0	0	0.01	0
TCE5343f	phpyr[e] --> phpyr[c]	phpyr[c]	degradation	ND	NA	NA	1	0.97	0.91	1	0.98	0.98	0.67	ALT	ALT	ALT	ALT	ALT	ALT	ALT	0	0	0	0	0	0	0
TCE5343r	phpyr[c] --> phpyr[e]	phpyr[c]	production	ND	NA	NA	0.74	0	0.86	0.86	0.82	0.76	0.61	ALT	NONE	OFD	OFD	ALT	ALT	ALT	0	0	0.01	0.17774	0	0	0
TCE5344f	oh1[e] + T4hcinnm[c] --> oh1[c] + T4hcinnm[e]	T4hcinnm[c]	production	ND	NA	NA	0.74	0.72	0.81	0.92	0.87	0.83	0.72	ALT	ALT	ALT	OFD	ALT	ALT	ALT	0	0	0	0.00556274	0	0	0
TCE5344r	oh1[c] + T4hcinnm[e] --> oh1[e] + T4hcinnm[c]	T4hcinnm[c]	degradation	ND	int	hyp*	0.04	0.05	0.58	0.79	0	0.05	0	OFD	OFD	OFD	NONE	NONE	OFD	NONE	0.000288166	0.01	0.01	0	0	0.01	0
TCE5345f	trypta[c] --> trypta[e]	trypta[c]	production	ND	NA	NA	0.9	0.98	0.69	0	0	1	0.52	ALT	ALT	ALT	ALT	NONE	ALT	ALT	0	0	0	0	0	0	0
TCE5345r	trypta[e] --> trypta[c]	trypta[c]	degradation	ND	pha*	hyp*	0	0	0.59	0.12	0	0.27	0.86	ALT	ALT	ALT	ALT	ALT	ALT	ALT	0	0	0	0	0	0	0
TCE5348f	orot[e] --> orot[c]	orot[c]	degradation	ND	NA	NA	0.58	0.82	0.62	0.82	0.63	0.61	0.63	ALT	ALT	ALT	ALT	ALT	ALT	ALT	0	0	0	0	0	0	0
TCE5348r	orot[c] --> orot[e]	orot[c]	production	ND	int*	gon*	0.46	0.74	0.55	0.85	0.53	0.49	0.54	OFD	ALT	ALT	OFD	OFD	ALT	ALT	0.03	0	0	0.0197061	0.01	0	0
TCE5349f	3hanthrn[e] --> 3hanthrn[c]	3hanthrn[c]	degradation	ND	int*	hyp	0	0	0.95	0.98	0	0	0	NONE	NONE	ALT	ALT	NONE	NONE	NONE	0	0	0	0.00243132	0	0	0
TCE5349r	3hanthrn[c] --> 3hanthrn[e]	3hanthrn[c]	production	ND	NA	NA	0.61	0.64	0.84	0.76	0.57	0.66	0.57	ALT	ALT	OFD	ALT	ALT	ALT	ALT	0	0	0.0147516	0	0	0	0
TCE5350f	4tmeabutn[c] + na1[c] --> 4tmeabutn[e] + na1[e]	4tmeabutn[c]	production	ND	int*	NA	0	0	0.66	0.94	0.73	0.67	0	NONE	NONE	ALT	ALT	ALT	ALT	NONE	0	0	0	0	0	0	0
TCE5350r	4tmeabutn[e] + na1[e] --> 4tmeabutn[c] + na1[c]	4tmeabutn[c]	degradation	ND	int*	NA	0	0	0.54	1	0	0	0.55	NONE	NONE	ALT	ALT	NONE	NONE	ALT	0	0	0	0	0	0	0
TCE5351f	3uib[c] --> 3uib[e]	3uib[c]	production	ND	hyp*	mus*	0	0	1	0	0.91	0	0	NONE	NONE	OFD	ALT	ALT	NONE	NONE	0	0	0.01	0	0	0	0
TCE5351r	3uib[e] --> 3uib[c]	3uib[c]	degradation	ND	hyp	mus*	0	0	1	0.12	0.92	0.14	0	NONE	NONE	ALT	ALT	ALT	ALT	NONE	0	0	0	0	0	0	0
TCE5352f	4aabutn[e] --> 4aabutn[c]	4aabutn[c]	degradation	ND	NA	NA	1	1	1	1	1	1	1	ALT	ALT	ALT	ALT	ALT	ALT	ALT	0	0	0	0	0	0	0
TCE5352r	4aabutn[c] --> 4aabutn[e]	4aabutn[c]	production	ND	hyp*	NA	0	0.04	0.47	0	0	0	0	NONE	ALT	ALT	ALT	NONE	NONE	NONE	0	0	0	0	0	0	0
TCE5353f	ethamp[e] --> ethamp[c]	ethamp[c]	degradation	ND	int*	mus*	0	0.51	0.68	1	0.88	0.4	0	NONE	ALT	ALT	ALT	ALT	OFD	NONE	0	0	0	0	0	0.0101399	0
TCE5353r	ethamp[c] --> ethamp[e]	ethamp[c]	production	ND	gli*	NA	0.78	0.55	0.4	0.51	0.57	0.6	0.39	OFD	OFD	OFD	ALT	ALT	ALT	OFD	0.02	0.0309509	0.00264445	0	0	0	0.0165931
TCE5354f	tym[c] --> tym[e]	tym[c]	production	ND	gon*	neu*	0.65	1	0.64	0	0	0.97	0.52	ALT	OFD	ALT	ALT	NONE	ALT	ALT	0	0.01	0	0	0	0	0
TCE5354r	tym[e] --> tym[c]	tym[c]	degradation	ND	neu*	gli*	0.51	0	0	0.11	0	0.73	0.22	ALT	NONE	NONE	ALT	NONE	ALT	ALT	0	0	0	0	0	0	0
TCE5355f	urcan[c] --> urcan[e]	urcan[c]	production	ND	hyp*	gli*	0.32	0	1	0	0	0	0	ALT	NONE	ALT	ALT	NONE	NONE	NONE	0	0	0	0	0	0	0
TCE5355r	urcan[e] --> urcan[c]	urcan[c]	degradation	ND	hyp*	NA	0	0	1	0	0	0	0	NONE	NONE	ALT	ALT	NONE	NONE	NONE	0	0	0	0	0	0	0
TCE5356f	anth[e] --> anth[c]	anth[c]	degradation	ND	NA	NA	0.86	0.9	0.99	0.75	0.76	0.89	0.76	ALT	ALT	ALT	OFD	ALT	ALT	ALT	0	0	0	0.0039217	0	0	0
TCE5356r	anth[c] --> anth[e]	anth[c]	production	ND	hyp*	mus*	0	0	0.88	0	0.56	0	0	NONE	NONE	OFD	ALT	ALT	NONE	NONE	0	0	0.00524844	0	0	0	0
TCE5357f	cala[e] --> cala[c]	cala[c]	degradation	ND	hyp*	mus*	0	0	1	0.12	0.94	0.14	0	NONE	NONE	ALT	ALT	ALT	ALT	NONE	0	0	0	0	0	0	0
TCE5357r	cala[c] --> cala[e]	cala[c]	production	ND	hyp*	mus*	0	0	1	0	0.91	0	0	NONE	NONE	ALT	ALT	ALT	NONE	NONE	0	0	0	0	0	0	0
TCE5358f	3mop[e] --> 3mop[c]	3mop[c]	degradation	ND	mus*	int	0.38	0.49	0.55	0.89	0.99	0.74	0.81	OFD	OFD	ALT	ALT	ALT	ALT	ALT	0.01	0.01	0	0	0	0	0
TCE5358r	3mop[c] --> 3mop[e]	3mop[c]	production	ND	mus*	int*	0.27	0	0.44	0.87	0.98	0.52	0.7	ALT	NONE	ALT	OFD	ALT	ALT	ALT	0	0	0	0.00226078	0	0	0
TCE5359f	4mop[e] --> 4mop[c]	4mop[c]	degradation	ND	int*	mus*	0.04	0.61	0.47	0.89	0.73	0.35	0.53	ALT	OFD	ALT	OFD	ALT	ALT	ALT	0	0.00966099	0	0	0	0	0
TCE5360f	56dthm[c] --> 56dthm[e]	56dthm[c]	production	ND	hyp*	mus*	0	0	1	0.82	0.91	0	0.38	NONE	NONE	ALT	ALT	ALT	NONE	ALT	0	0	0	0	0	0	0
TCE5360r	56dthm[e] --> 56dthm[c]	56dthm[c]	degradation	ND	NA	NA	0	0	0.99	1	0.9	0	0.39	NONE	NONE	ALT	ALT	ALT	NONE	ALT	0	0	0	0	0	0	0
TCE5361f	5oxpro[e] + 2.0 na1[e] --> 5oxpro[c] + 2.0 na1[c]	5oxpro[c]	degradation	ND	int*	NA	0	0	0.53	0.8	0.52	0	0	NONE	NONE	ALT	OFD	ALT	NONE	NONE	0	0	0	0.01	0	0	0
TCE5361r	5oxpro[c] + 2.0 na1[c] --> 5oxpro[e] + 2.0 na1[e]	5oxpro[c]	production	ND	pha*	hyp*	0	0	0.76	0	0	0	0.85	NONE	NONE	ALT	ALT	NONE	NONE	OFD	0	0	0	0	0	0	0.01
TCE5362f	3mob[e] --> 3mob[c]	3mob[c]	degradation	ND	mus*	int	0.38	0.37	0.55	0.89	0.99	0.74	0.81	ALT	OFD	ALT	ALT	ALT	ALT	ALT	0	0.01	0	0	0	0	0
TCE5362r	3mob[c] --> 3mob[e]	3mob[c]	production	ND	mus*	int*	0.27	0	0.44	0.86	0.98	0.52	0.7	ALT	NONE	ALT	OFD	ALT	ALT	ALT	0	0	0	0.00196683	0	0	0
TCE5363f	56dura[c] --> 56dura[e]	56dura[c]	production	ND	hyp*	mus	0	0	1	0.81	0.91	0	0.37	NONE	NONE	ALT	OFD	ALT	NONE	ALT	0	0	0	0.01	0	0	0
TCE5363r	56dura[e] --> 56dura[c]	56dura[c]	degradation	ND	NA	NA	0	0	0.99	1	0.9	0	0.39	NONE	NONE	ALT	ALT	OFD	NONE	ALT	0	0	0	0	0.01	0	0
TCE5365f	2obut[e] --> 2obut[c]	2obut[c]	degradation	ND	NA	NA	0.62	0.8	0.75	0.81	0.9	0.91	0.74	ALT	ALT	ALT	ALT	ALT	ALT	ALT	0	0	0	0.00421326	0	0	0
TCE5365r	2obut[c] --> 2obut[e]	2obut[c]	production	ND	hyp*	int*	0.37	0	1	0.74	0.58	0.57	0.49	ALT	NONE	OFD	ALT	OFD	ALT	OFD	0	0	0.01	0	0.00558927	0	0.01
TCE5367f	glyald[e] + na1[e] --> glyald[c] + na1[c]	glyald[c]	degradation	ND	NA	NA	0.87	0.76	0.86	0.78	0.49	0.59	0.79	ALT	OFD	OFD	ALT	ALT	ALT	ALT	0	0.01	0.0313003	0	0	0	0
TCE5367r	glyald[c] + na1[c] --> glyald[e] + na1[e]	glyald[c]	production	ND	NA	NA	0.89	0	0.85	0.78	0.48	0.6	0.86	ALT	NONE	ALT	OFD	ALT	ALT	ALT	0	0	0	0.00712567	0	0	0
TCE5369f	na1[c] + so3[c] --> na1[e] + so3[e]	so3[c]	production	ND	hyp*	NA	0.6	0.5	0.96	0.44	0.59	0.44	0.37	OFD	ALT	OFD	ALT	OFD	ALT	ALT	0.00937523	0	0.02	0	0.000863181	0	0
TCE5369r	na1[e] + so3[e] --> na1[c] + so3[c]	so3[c]	degradation	ND	int*	NA	0.75	0.57	0.79	0.96	0.68	0	0.39	ALT	ALT	ALT	OFD	ALT	NONE	ALT	0	0	0	0.00698875	0	0	0
TCE5370f	aact[e] --> aact[c]	aact[c]	degradation	ND	pha*	hyp*	0	0	0.67	0.11	0	0.26	0.95	NONE	NONE	ALT	ALT	NONE	ALT	ALT	0	0	0	0	0	0	0
TCE5370r	aact[c] --> aact[e]	aact[c]	production	ND	hyp*	NA	0	0	0.86	0	0	0	0	NONE	NONE	ALT	ALT	NONE	NONE	NONE	0	0	0	0	0	0	0
TCE5371f	glx[c] --> glx[e]	glx[c]	production	ND	int*	mus*	0.24	0.22	0.3	1	0.65	0.21	0.35	ALT	ALT	ALT	ALT	ALT	ALT	ALT	0	0	0	0	0	0	0
TCE5372f	etha[e] --> etha[c]	etha[c]	degradation	ND	gli*	NA	0.89	0.63	0.41	0.61	0.66	0.69	0.35	OFD	OFD	OFD	ALT	OFD	OFD	OFD	0.0298399	0.0243134	0.0198399	0	0.0598399	0.00969993	0.0227781
TCE5372r	etha[c] --> etha[e]	etha[c]	production	ND	int*	gon	0.48	0.6	0.41	0.86	0.5	0.49	0.49	ALT	ALT	ALT	OFD	ALT	ALT	ALT	0	0	0	0.0335996	0	0	0
TCE5373f	fe3[c] --> fe3[e]	fe3[c]	production	ND	hyp*	int*	0	0	0.95	0.93	0	0	0	NONE	NONE	ALT	ALT	NONE	NONE	NONE	0	0	0	0	0	0	0
TCE5374f	fald[e] --> fald[c]	fald[c]	degradation	ND	NA	NA	0.85	0.95	0.83	0.95	0.77	0.8	0.82	ALT	ALT	ALT	ALT	ALT	ALT	ALT	0	0	0	0	0	0	0
TCE5374r	fald[c] --> fald[e]	fald[c]	production	ND	NA	NA	0.63	0.69	0.83	0.88	0.56	0.6	0.55	OFD	ALT	ALT	OFD	ALT	ALT	ALT	0.123558	0	0	0.01	0	0	0
TCE5375f	atp[c] --> atp[e]	atp[c]	production	ND	NA	NA	0.71	0.73	0.73	0.89	0.73	0.74	0.72	ALT	ALT	ALT	OFD	ALT	ALT	ALT	0	0	0	0.109361	0	0	0
TCE5375r	atp[e] --> atp[c]	atp[c]	degradation	ND	NA	NA	0.99	0.97	0.99	1	0.97	0.99	0.97	OFD	OFD	OFD	ALT	OFD	OFD	OFD	0.982087	0.0447845	0.103561	0	0.091783	0.0975117	0.0484773
TCE5376f	gthrd[c] --> gthrd[e]	gthrd[c]	production	ND	NA	NA	0.86	0.88	0.8	0.86	0.63	0.65	0.86	ALT	ALT	ALT	ALT	ALT	ALT	ALT	0	0	0	0	0	0	0
TCE5378f	galgluside_ce[c] --> galgluside_ce[e]	galgluside_ce[c]	production	ND	int*	NA	0	0.02	0.01	0.42	0.02	0.01	0.02	NONE	ALT	ALT	ALT	ALT	OFD	OFD	0	0	0	0	0	0.01	0.01
TCE5378r	galgluside_ce[e] --> galgluside_ce[c]	galgluside_ce[c]	degradation	ND	mus*	pha	0	0.29	0.01	nan	0.82	0.01	0.44	NONE	ALT	ALT	NONE	ALT	ALT	ALT	0	0	0	0	0	0	0
TCE5379f	pail[c] --> pail[e]	pail[c]	production	ND	NA	NA	0.24	0.22	0.1	0	0.27	0.22	0.23	ALT	ALT	ALT	NONE	ALT	ALT	ALT	0	0	0	0	0	0	0
TCE5381f	tag[e] --> tag[c]	tag[c]	degradation	ND	NA	NA	0.37	0.46	0.48	nan	0.55	0.36	0.41	ALT	ALT	OFD	NONE	OFD	OFD	OFD	0	0	0.00109106	0	0.172177	0.0485309	0.0504821
TCE5381r	tag[c] --> tag[e]	tag[c]	production	ND	NA	NA	0.79	0.85	0.82	0.53	0.84	0.76	0.79	ALT	ALT	ALT	OFD	ALT	ALT	ALT	0	0	0	0.0743281	0	0	0
TCE5382f	pglyc[e] --> pglyc[c]	pglyc[c]	degradation	ND	NA	NA	0	0	0	nan	0	0	0	NONE	NONE	NONE	OFD	NONE	NONE	NONE	0	0	0	0.0182589	0	0	0
TCE5382r	pglyc[c] --> pglyc[e]	pglyc[c]	production	ND	NA	NA	0.69	0.85	0.79	0.49	0.87	0.7	0.84	OFD	OFD	OFD	ALT	OFD	OFD	OFD	0.00914033	0.0191403	0.00914033	0	0.0290209	0.00914033	0.00914033
TCE5383f	gluside_ce[c] --> gluside_ce[e]	gluside_ce[c]	production	ND	mus*	NA	0.17	0.28	0.19	0.39	0.82	0.2	0.43	ALT	ALT	ALT	ALT	OFD	ALT	ALT	0	0	0	0	0.0110921	0	0
TCE5383r	gluside_ce[e] --> gluside_ce[c]	gluside_ce[c]	degradation	ND	NA	NA	0.14	0.15	0.14	nan	0.15	0.15	0.15	ALT	ALT	ALT	OFD	ALT	ALT	ALT	0	0	0	0.0039902	0	0	0
TCE5384f	atp[c] + h2o[c] + paf[c] --> adp[c] + h[c] + paf[e] + pi[c]	paf[c]	production	ND	int*	NA	0	0	0	0.59	0	0	0	ALT	ALT	ALT	OFD	ALT	ALT	ALT	0	0	0	0.01	0	0	0
TCE5385f	paf[e] --> paf[c]	paf[c]	degradation	ND	NA	NA	0.3	0.68	0.02	nan	0.68	0.69	0.68	OFD	OFD	OFD	ALT	OFD	OFD	OFD	0.01	0.01	0.01	0	0.01	0.01	0.01
TCE5386f	lpchol[e] --> lpchol[c]	lpchol[c]	degradation	ND	NA	NA	0.67	0.81	0.73	nan	0.83	0.63	0.67	OFD	OFD	OFD	NONE	ALT	OFD	OFD	0.0108593	0.0329367	0.0211379	0	0	0.0117206	0.0348407
TCE5386r	lpchol[c] --> lpchol[e]	lpchol[c]	production	ND	int*	NA	0	0	0	0.66	0	0	0	ALT	ALT	ALT	OFD	ALT	ALT	ALT	0	0	0	0.0144858	0	0	0
TCE5387f	ak2lgchol[c] + atp[c] + h2o[c] --> adp[c] + ak2lgchol[e] + h[c] + pi[c]	ak2lgchol[c]	production	ND	int*	NA	0	0.15	0	0.61	0.16	0.16	0.16	ALT	OFD	ALT	ALT	OFD	OFD	OFD	0	0.00999	0	0	0.01	0.01	0.01
TCE5388f	ak2lgchol[e] --> ak2lgchol[c]	ak2lgchol[c]	degradation	ND	NA	NA	0.06	0.01	0.01	nan	0	0	0	ALT	ALT	ALT	ALT	ALT	ALT	ALT	0	0	0	0	0	0	0
TCE5388r	ak2lgchol[c] --> ak2lgchol[e]	ak2lgchol[c]	production	ND	NA	NA	NA	NA	NA	NA	NA	NA	NA	NA	NA	NA	OFD	NA	NA	NA	NA	NA	NA	0.00999	NA	NA	NA
TCE5389f	prostgh2[e] --> prostgh2[c]	prostgh2[c]	degradation	ND	NA	NA	0.06	0.05	0.17	nan	0.06	0.07	0.07	ALT	ALT	OFD	NONE	OFD	ALT	ALT	0	0	0.01	0	0.01	0	0
TCE5389r	prostgh2[c] --> prostgh2[e]	prostgh2[c]	production	ND	int*	hyp	0.07	0.06	0.19	0.64	0.06	0.07	0.07	ALT	OFD	ALT	OFD	ALT	ALT	OFD	0	0.01	0	0.00272426	0	0	0.01
TCE5390f	atp[c] + h2o[c] + leuktrB4woh[c] --> adp[c] + h[c] + leuktrB4woh[e] + pi[c]	leuktrB4woh[c]	production	ND	int*	hyp*	0	0	0.2	0.71	0	0	0	NONE	NONE	ALT	ALT	NONE	NONE	NONE	0	0	0	0	0	0	0
TCE5391f	mag[e] --> mag[c]	mag[c]	degradation	ND	NA	NA	0.77	0.86	0.79	nan	0.78	0.67	0.75	ALT	OFD	ALT	OFD	ALT	ALT	ALT	0	0.003713	0	0.073418	0	0	0
TCE5391r	mag[c] --> mag[e]	mag[c]	production	ND	NA	NA	0.5	0.6	0.62	0.69	0.64	0.47	0.55	ALT	ALT	ALT	ALT	OFD	OFD	OFD	0	0	0	0	0.172177	0.0485309	0.0504821
TCE5392f	leuktrB4[e] --> leuktrB4[c]	leuktrB4[c]	degradation	ND	NA	NA	0	0	0.25	nan	0	0	0	NONE	NONE	ALT	NONE	NONE	NONE	NONE	0	0	0	0	0	0	0
TCE5392r	leuktrB4[c] --> leuktrB4[e]	leuktrB4[c]	production	ND	int*	hyp*	0.13	0.1	0.34	0.72	0.09	0.16	0.13	ALT	OFD	ALT	ALT	ALT	ALT	ALT	0	0.01	0	0	0	0	0
TCE5393f	5HPET[c] --> 5HPET[e]	5HPET[c]	production	ND	int*	hyp*	0.16	0.12	0.47	0.69	0.12	0.14	0.16	ALT	ALT	ALT	ALT	ALT	ALT	ALT	0	0	0	0	0	0	0
TCE5393r	5HPET[e] --> 5HPET[c]	5HPET[c]	degradation	ND	hyp*	NA	0.26	0.13	0.58	nan	0.14	0.23	0.25	ALT	ALT	ALT	NONE	ALT	ALT	ALT	0	0	0	0	0	0	0
TCE5394f	leuktrA4[e] --> leuktrA4[c]	leuktrA4[c]	degradation	ND	NA	NA	0.17	0.11	0.37	nan	0.1	0.21	0.17	ALT	OFD	ALT	NONE	ALT	ALT	ALT	0	0.01	0	0	0	0	0
TCE5394r	leuktrA4[c] --> leuktrA4[e]	leuktrA4[c]	production	ND	int*	hyp*	0.18	0.11	0.52	0.72	0.11	0.16	0.17	ALT	ALT	ALT	OFD	ALT	ALT	ALT	0	0	0	0.00196683	0	0	0
TCE5395f	Rtotal2[e] --> Rtotal2[c]	Rtotal2[c]	degradation	ND	NA	NA	0.6	0.78	0.71	nan	0.87	0.62	0.65	ALT	ALT	ALT	NONE	ALT	ALT	ALT	0	0	0	0	0	0	0
TCE5395r	Rtotal2[c] --> Rtotal2[e]	Rtotal2[c]	production	ND	int*	NA	0.24	0.23	0.09	0.63	0.29	0.22	0.23	ALT	ALT	ALT	ALT	ALT	ALT	ALT	0	0	0	0	0	0	0
TCE5396f	Rtotal[e] --> Rtotal[c]	Rtotal[c]	degradation	ND	NA	NA	0.3	0.49	0.35	nan	0.4	0.32	0.56	OFD	OFD	OFD	NONE	OFD	OFD	OFD	0.000335033	0.01	0.01	0	0.01	0.01	0.01
TCE5396r	Rtotal[c] --> Rtotal[e]	Rtotal[c]	production	ND	int*	NA	0.2	0.2	0.1	0.58	0.25	0.19	0.22	ALT	ALT	ALT	OFD	ALT	ALT	ALT	0	0	0	0.0097159	0	0	0
TCE5397f	atp[c] + glucys[c] + h2o[c] --> adp[c] + glucys[e] + h[c] + pi[c]	glucys[c]	production	ND	gon*	NA	0.33	0.88	0.62	0.64	0.47	0.66	0.72	ALT	ALT	ALT	ALT	ALT	ALT	ALT	0	0	0	0	0	0	0
TCE5398f	sphgn_ce[e] --> sphgn_ce[c]	sphgn_ce[c]	degradation	ND	NA	NA	0.61	0.79	0.51	nan	0.64	0.56	0.71	ALT	OFD	OFD	NONE	ALT	OFD	OFD	0	0.0109509	0.0126444	0	0	0.00659481	0.00659309
TCE5398r	sphgn_ce[c] --> sphgn_ce[e]	sphgn_ce[c]	production	ND	int*	NA	0.03	0.03	0.03	0.4	0.03	0.03	0.03	OFD	ALT	ALT	OFD	ALT	ALT	ALT	0.00785712	0	0	0.00565138	0	0	0
TCE5399f	sphings_ce[c] --> sphings_ce[e]	sphings_ce[c]	production	ND	NA	NA	0.64	0.63	0.59	0.36	0.6	0.57	0.64	ALT	ALT	OFD	ALT	OFD	OFD	OFD	0	0	0.00455059	0	0.0045506	0.00564265	0.00109206
TCE5399r	sphings_ce[e] --> sphings_ce[c]	sphings_ce[c]	degradation	ND	NA	NA	0.14	0.29	0.12	nan	0.14	0.09	0.4	ALT	ALT	ALT	OFD	ALT	ALT	ALT	0	0	0	0.00354183	0	0	0
TCE5400f	sphmyln_ce[c] --> sphmyln_ce[e]	sphmyln_ce[c]	production	ND	NA	NA	0.52	0.39	0.53	0.38	0.51	0.53	0.63	ALT	ALT	ALT	ALT	ALT	ALT	ALT	0	0	0	0	0	0	0
TCE5401f	atp[c] + h2o[c] + sphmyln_ce[e] --> adp[c] + h[c] + pi[c] + sphmyln_ce[c]	sphmyln_ce[c]	degradation	ND	NA	NA	0.21	0.22	0.21	nan	0.22	0.21	0.21	ALT	ALT	ALT	ALT	ALT	ALT	ALT	0	0	0	0	0	0	0
TCE5402f	atp[c] + gthox[c] + h2o[c] --> adp[c] + gthox[e] + h[c] + pi[c]	gthox[c]	production	ND	NA	NA	0.63	0.72	0.59	0.55	0.49	0.62	0.72	ALT	ALT	ALT	ALT	ALT	ALT	ALT	0	0	0	0	0	0	0
TCE5403f	atp[c] + h2o[c] + pheme[c] --> adp[c] + h[c] + pheme[e] + pi[c]	pheme[c]	production	ND	NA	NA	nan	nan	nan	nan	nan	nan	nan	ALT	NONE	ALT	OFD	ALT	ALT	ALT	0	0	0	0.011527	0	0	0
TCE5404f	amet[c] --> amet[e]	amet[c]	production	ND	NA	NA	0.92	0.92	0.94	0.43	0.9	0.26	0.87	OFD	ALT	ALT	ALT	OFD	ALT	ALT	0.01	0	0	0	0.118227	0	0
TCE5404r	amet[e] --> amet[c]	amet[c]	degradation	ND	NA	NA	0.97	0.99	0.95	1	0.89	1	0.97	ALT	ALT	OFD	ALT	ALT	ALT	ALT	0	0	0.0230698	0.0390218	0	0	0
TCE5405f	na1[e] + nac[e] --> na1[c] + nac[c]	nac[c]	degradation	ND	NA	NA	0.82	0.84	0.39	0.86	0.69	0.71	0.54	ALT	ALT	ALT	OFD	ALT	ALT	ALT	0	0	0	0.00800256	0	0	0
TCE5405r	na1[c] + nac[c] --> na1[e] + nac[e]	nac[c]	production	ND	pha*	int	0.65	0.79	0.34	0.9	0.56	0.59	0.93	OFD	ALT	ALT	ALT	OFD	ALT	ALT	0.02	0	0	0	0.01	0	0
TCE5406f	atp[c] + h2o[c] + pe[c] --> adp[c] + h[c] + pe[e] + pi[c]	pe[c]	production	ND	NA	NA	0.54	0.69	0.61	0.54	0.68	0.59	0.64	ALT	ALT	ALT	OFD	ALT	ALT	ALT	0	0	0	0.00344532	0	0	0
TCE5407f	atp[c] + h2o[c] + ps[c] --> adp[c] + h[c] + pi[c] + ps[e]	ps[c]	production	ND	NA	NA	0.61	0.69	0.67	0.48	0.72	0.59	0.63	ALT	ALT	ALT	ALT	ALT	ALT	ALT	0	0	0	0	0	0	0
TCE5408f	ptrc[e] --> ptrc[c]	ptrc[c]	degradation	ND	int*	NA	0	0	0.64	0.87	0.59	0.79	0.75	NONE	NONE	ALT	ALT	ALT	ALT	ALT	0	0	0	0	0	0	0
TCE5408r	ptrc[c] --> ptrc[e]	ptrc[c]	production	ND	hyp*	int*	0.49	0.48	0.91	0.81	0.55	0.68	0.57	OFD	ALT	ALT	ALT	OFD	ALT	ALT	0.01	0	0	0	0.01	0	0
TCE5409f	atp[c] + h2o[c] + ribflv[c] --> adp[c] + h[c] + pi[c] + ribflv[e]	ribflv[c]	production	ND	int*	gli*	0.84	0.41	0.42	0.9	0.66	0.45	0.51	ALT	OFD	ALT	OFD	OFD	OFD	ALT	0	0.00957893	0	0.0110161	0.01	0.01	0
TCE5410f	spmd[c] --> spmd[e]	spmd[c]	production	ND	int*	NA	0	0	0	0.86	0.54	0.72	0.69	NONE	NONE	NONE	ALT	ALT	ALT	ALT	0	0	0	0	0	0	0
TCE5410r	spmd[e] --> spmd[c]	spmd[c]	degradation	ND	int	NA	0	0	0	1	0.67	0.9	0.86	ALT	ALT	ALT	ALT	ALT	ALT	ALT	0	0	0	0	0	0	0
TCE5411f	sprm[e] --> sprm[c]	sprm[c]	degradation	ND	NA	NA	nan	nan	nan	nan	nan	nan	nan	ALT	ALT	ALT	ALT	ALT	ALT	ALT	0	0	0	0	0	0	0
TCE5411r	sprm[c] --> sprm[e]	sprm[c]	production	ND	int*	NA	0	0	0	1	0.67	0.9	0.86	NONE	NONE	NONE	ALT	ALT	ALT	ALT	0	0	0	0	0	0	0
TCE5412f	thymd[e] --> thymd[c]	thymd[c]	degradation	ND	NA	NA	0	0.75	0.59	0.51	0	0.81	0.77	NONE	OFD	OFD	ALT	NONE	OFD	OFD	0	0.0111392	0.00895057	0	0	0.0224456	0.019649
TCE5412r	thymd[c] --> thymd[e]	thymd[c]	production	ND	NA	NA	0	0.58	0.68	0.7	0	0.69	0.58	NONE	ALT	ALT	OFD	NONE	ALT	ALT	0	0	0	0.0463984	0	0	0
TCE5413f	ttdca[e] --> ttdca[c]	ttdca[c]	degradation	ND	int	mus*	0	0	0.46	0.63	0.62	0	0.26	NONE	NONE	OFD	ALT	ALT	NONE	ALT	0	0	0.040786	0	0	0	0
TCE5413r	ttdca[c] --> ttdca[e]	ttdca[c]	production	ND	int*	hyp	0.08	0.08	0.23	0.85	0.05	0.11	0.09	OFD	ALT	ALT	OFD	ALT	ALT	OFD	0.01	0	0	0.00587387	0	0	0.01
TCE5414f	xtsn[e] --> xtsn[c]	xtsn[c]	degradation	ND	gli*	int*	0.79	0	0.27	0.78	0	0	0	ALT	NONE	ALT	ALT	NONE	NONE	NONE	0	0	0	0.00055443	0	0	0
TCE5414r	xtsn[c] --> xtsn[e]	xtsn[c]	production	ND	gli*	NA	1	0.64	0.66	0.74	0.49	0.74	0.74	ALT	ALT	ALT	ALT	ALT	ALT	OFD	0	0	0	0	0	0	0.01
TCE5415f	1mncam[e] --> 1mncam[c]	1mncam[c]	degradation	ND	NA	NA	nan	nan	nan	nan	nan	nan	nan	ALT	ALT	ALT	ALT	ALT	ALT	ALT	0	0	0	0	0	0	0
TCE5416f	3aib[e] --> 3aib[c]	3aib[c]	degradation	ND	NA	NA	nan	nan	nan	nan	nan	nan	nan	NONE	NONE	NONE	ALT	NONE	NONE	NONE	0	0	0	0	0	0	0
TCE5416r	3aib[c] --> 3aib[e]	3aib[c]	production	ND	mus*	int*	0	0	0.35	0.49	0.89	0.27	0	NONE	NONE	ALT	OFD	OFD	ALT	NONE	0	0	0	0.01	0.01	0	0
TCE5502f	i[e] --> i[c]	i[c]	degradation	ND	NA	NA	1	1	1	1	1	1	1	ALT	ALT	ALT	OFD	OFD	ALT	ALT	0	0	0	0.0071947	0.02	0	0
TCE5502r	i[c] --> i[e]	i[c]	production	ND	int	NA	0	0	0	1	0	0	0	NONE	NONE	NONE	ALT	NONE	NONE	NONE	0	0	0	0	0	0	0
TCE5504f	sl-L[c] --> sl-L[e]	sl-L[c]	production	ND	hyp*	NA	0	0	0.69	0	0	0	0	NONE	NONE	ALT	NONE	NONE	NONE	NONE	0	0	0	0	0	0	0
TCE5505f	h[c] --> h[e]	h[c]	production	NA	NA	NA	0.93	0.92	0.99	0.97	0.98	0.86	0.89	OFD	ALT	ALT	OFD	OFD	ALT	ALT	3.81578	0	0	0.316118	0.0869894	0	0
TCE5505r	h[e] --> h[c]	h[c]	degradation	NA	NA	NA	0.9	0.9	0.9	0.91	0.77	0.9	0.89	ALT	ALT	ALT	OFD	ALT	ALT	ALT	0	0	0	0	0	0	0
TCE6002f	acgal[c] --> acgal[e]	acgal[c]	production	ND	NA	NA	0	0	0.02	nan	0.15	0.02	0.16	NONE	NONE	ALT	ALT	OFD	OFD	OFD	0	0	0	0	0.00890794	0.01	0.00890794
TCE6002r	acgal[e] --> acgal[c]	acgal[c]	degradation	ND	int*	NA	0	0	0.04	0.38	0.1	0.03	0.06	NONE	NONE	OFD	OFD	ALT	ALT	ALT	0	0	0.00109206	0.01	0	0	0
TCE7572f	5hoxindoa[c] --> 5hoxindoa[e]	5hoxindoa[c]	production	ND	NA	NA	0	0	0	0	0	0.28	0	NONE	NONE	NONE	NONE	NONE	ALT	NONE	0	0	0	0	0	0	0
TCE7666f	mhista[c] --> mhista[e]	mhista[c]	production	ND	NA	NA	nan	nan	nan	nan	nan	nan	nan	NONE	NONE	NONE	ALT	NONE	NONE	NONE	0	0	0	0	0	0	0
TCE7666r	mhista[e] --> mhista[c]	mhista[c]	degradation	ND	NA	NA	0	0	0	0.12	0	0	0	NONE	NONE	NONE	ALT	NONE	NONE	NONE	0	0	0	0	0	0	0
TCE7728f	ind3ac[c] --> ind3ac[e]	ind3ac[c]	production	ND	pha*	hyp*	0	0	0.53	0.19	0	0.27	0.62	NONE	NONE	ALT	ALT	NONE	ALT	OFD	0	0	0	0	0	0	0.01
TCE7728r	ind3ac[e] --> ind3ac[c]	ind3ac[c]	degradation	ND	NA	NA	nan	nan	nan	nan	nan	nan	nan	NONE	NONE	NONE	ALT	NONE	NONE	NONE	0	0	0	0	0	0	0
TCE9072f	stachyose[c] --> stachyose[e]	stachyose[c]	production	ND	NA	NA	nan	nan	nan	nan	nan	nan	nan	NONE	NONE	NONE	ALT	NONE	NONE	NONE	0	0	0	0	0	0	0
TCE9072r	stachyose[e] --> stachyose[c]	stachyose[c]	degradation	ND	mus*	NA	0	0	0	0.25	0.78	0	0.19	NONE	NONE	NONE	ALT	ALT	NONE	ALT	0	0	0	0	0	0	0
UPK0012r	--> glycogen[c]	glycogen[c]	degradation	NA	mus*	NA	0.02	0.51	0.27	0.46	0.9	0.45	0.24	OFD	OFD	OFD	ALT	ALT	ALT	ALT	0.00133549	0.00386579	0.02	0	0	0	0
UPK0013r	--> tre[c]	tre[c]	degradation	NA	mus*	neu*	0.82	0.4	0.39	0.65	1	0.89	0.54	ALT	ALT	ALT	ALT	ALT	ALT	ALT	0	0	0	0	0	0	0
UPK0014r	--> tag[c]	tag[c]	degradation	NA	NA	NA	0.32	0.41	0.42	0.51	0.49	0.31	0.36	OFD	OFD	OFD	OFD	OFD	OFD	OFD	0.0130074	0.006287	0.00593807	0.0152648	0.0132371	0.0103076	0.00902329
UPK0016r	--> polyadprib[c]	polyadprib[c]	degradation	NA	int*	gon*	0.38	0.78	0.46	0.88	0	0.38	0.41	ALT	ALT	ALT	ALT	ALT	ALT	ALT	0	0	0	0	0	0	0
UPK0028r	--> retpalm[c]	retpalm[c]	degradation	NA	int*	NA	0.05	0.06	0.32	0.96	0.67	0.61	0.67	ALT	OFD	ALT	ALT	OFD	ALT	ALT	0	0.00184101	0	0	0.00184101	0	0
UPK0029r	--> retpalm-cis-11[c]	retpalm-cis-11[c]	degradation	NA	int*	NA	0	0	0	0.6	0	0.39	0.35	ALT	ALT	ALT	OFD	ALT	ALT	OFD	0	0	0	0.000920504	0	0	0.000920504
UPK0036r	--> Nmelys[c]	Nmelys[c]	degradation	NA	NA	NA	0.88	0.97	0.83	0.67	0.69	0.71	0.85	ALT	ALT	ALT	ALT	ALT	ALT	ALT	0	0	0	0	0	0	0
UPK0045r	--> itp[c]	itp[c]	degradation	NA	NA	NA	0.84	1	0.86	0.45	0.87	0.95	0.94	ALT	ALT	ALT	ALT	ALT	ALT	ALT	0	0	0	0	0	0	0
UPK0056r	--> Ndmelys[c]	Ndmelys[c]	degradation	NA	NA	NA	0.88	0.97	0.83	0.67	0.69	0.71	0.85	ALT	ALT	ALT	ALT	ALT	ALT	ALT	0	0	0	0	0	0	0
UPK0069r	--> 2pglyc[c]	2pglyc[c]	degradation	NA	mus*	NA	0.85	0	0.71	0.89	1	0	0	OFD	ALT	ALT	OFD	OFD	ALT	ALT	0.00315768	0	0	0.00315768	0.00315768	0	0
UPK0070r	--> Naclys[c]	Naclys[c]	degradation	NA	NA	NA	0.81	0.95	0.76	0.97	0.69	0.89	0.77	ALT	ALT	ALT	ALT	ALT	ALT	ALT	0	0	0	0	0	0	0
UPK0071r	--> Nlys[c]	Nlys[c]	degradation	NA	NA	NA	0.81	0.89	0.77	0.83	0.65	0.65	0.78	ALT	ALT	ALT	ALT	ALT	ALT	ALT	0	0	0	0	0	0	0
UPK0074r	--> f26bp[c]	f26bp[c]	degradation	NA	mus*	gon*	0.37	0.88	0.64	0.64	0.91	0.62	0.34	ALT	ALT	ALT	ALT	ALT	ALT	ALT	0	0	0	0	0	0	0
UPK0101r	--> fuc-L[c]	fuc-L[c]	degradation	NA	NA	NA	0.23	0	0.4	0.15	0.32	0.32	0	OFD	ALT	OFD	OFD	ALT	OFD	ALT	0.0029432	0	0.0029432	0.0029432	0	0.000700884	0
UPK0102r	--> argp[c]	argp[c]	degradation	NA	int	hyp	0	0.03	0.6	1	0.04	0.02	0.03	ALT	ALT	ALT	ALT	ALT	ALT	OFD	0	0	0	0	0	0	0.00190835
UPK1002r	--> caphis[c]	caphis[c]	degradation	NA	NA	NA	0.91	0.92	0.9	0	0.88	0	0.84	ALT	ALT	ALT	ALT	ALT	ALT	ALT	0	0	0	0	0	0	0
UPK1003r	--> pdipht[c]	pdipht[c]	degradation	NA	gon*	NA	0.91	0.98	0.86	0	0.75	0	0.77	OFD	OFD	OFD	ALT	OFD	ALT	OFD	0.00149418	0.00149418	0.00149418	0	0.00149418	0	0.00335726
